# Supplementary material for: Slight temperature changes cause rapid transcriptomic responses in Trypanosoma cruzi metacyclic trypomastigotes
Source: Parasit Vectors. 2020 May 14;13:255. doi: 10.1186/s13071-020-04125-y (PMC7226949; doi:10.1186/s13071-020-04125-y)
Supplement: Supplementary file 1 — Additional file 1: Table S1. The number of raw sequence reads for the fastaq files obtained from the sequencing of MTs. [file 13071_2020_4125_MOESM1_ESM.xlsx]

## Sheet: Sheet1
Strain	DTU	Temperature	Read	Kind of replicate	Number	Raw sequence reads
MHOM/CO/04/MG	TcI	26	Forward	Biologica	1	47874804
MHOM/CO/04/MG	TcI	26	Reverse	Biologica	1	47874804
MHOM/CO/04/MG	TcI	26	Forward	Technical	1	63859544
MHOM/CO/04/MG	TcI	26	Reverse	Technical	1	63859544
MHOM/CO/04/MG	TcI	26	Forward	Biologica	2	57204704
MHOM/CO/04/MG	TcI	26	Reverse	Biologica	2	57204704
MHOM/CO/04/MG	TcI	26	Forward	Technical	2	60346816
MHOM/CO/04/MG	TcI	26	Reverse	Technical	2	60346816
MHOM/CO/04/MG	TcI	27	Forward	Biologica	1	62062944
MHOM/CO/04/MG	TcI	27	Reverse	Biologica	1	62062944
MHOM/CO/04/MG	TcI	27	Forward	Technical	1	63981388
MHOM/CO/04/MG	TcI	27	Reverse	Technical	1	63981388
MHOM/CO/04/MG	TcI	27	Forward	Biologica	2	56829212
MHOM/CO/04/MG	TcI	27	Reverse	Biologica	2	56829212
MHOM/CO/04/MG	TcI	27	Forward	Technical	2	49492816
MHOM/CO/04/MG	TcI	27	Reverse	Technical	2	49492816
MHOM/CO/04/MG	TcI	28	Forward	Biologica	1	85638668
MHOM/CO/04/MG	TcI	28	Reverse	Biologica	1	85638668
MHOM/CO/04/MG	TcI	28	Forward	Technical	1	93399272
MHOM/CO/04/MG	TcI	28	Reverse	Technical	1	93399272
MHOM/CO/04/MG	TcI	28	Forward	Biologica	2	86352084
MHOM/CO/04/MG	TcI	28	Reverse	Biologica	2	86352084
MHOM/CO/04/MG	TcI	28	Forward	Technical	2	143363872
MHOM/CO/04/MG	TcI	28	Reverse	Technical	2	143363872
MHOM/BR/53/Y	TcII	26	Forward	Biologica	1	69082724
MHOM/BR/53/Y	TcII	26	Reverse	Biologica	1	69082724
MHOM/BR/53/Y	TcII	26	Forward	Technical	1	54283122
MHOM/BR/53/Y	TcII	26	Reverse	Technical	1	58077280
MHOM/BR/53/Y	TcII	26	Forward	Biologica	2	73644376
MHOM/BR/53/Y	TcII	26	Reverse	Biologica	2	73644376
MHOM/BR/53/Y	TcII	26	Forward	Technical	2	58804364
MHOM/BR/53/Y	TcII	26	Reverse	Technical	2	58804364
MHOM/BR/53/Y	TcII	27	Forward	Biologica	1	64881620
MHOM/BR/53/Y	TcII	27	Reverse	Biologica	1	64881620
MHOM/BR/53/Y	TcII	27	Forward	Technical	1	73943856
MHOM/BR/53/Y	TcII	27	Reverse	Technical	1	73943856
MHOM/BR/53/Y	TcII	27	Forward	Biologica	2	72177500
MHOM/BR/53/Y	TcII	27	Reverse	Biologica	2	72177500
MHOM/BR/53/Y	TcII	27	Forward	Technical	2	74428856
MHOM/BR/53/Y	TcII	27	Reverse	Technical	2	74428856
MHOM/BR/53/Y	TcII	28	Forward	Biologica	1	105931764
MHOM/BR/53/Y	TcII	28	Reverse	Biologica	1	105931764
MHOM/BR/53/Y	TcII	28	Forward	Technical	1	82094392
MHOM/BR/53/Y	TcII	28	Reverse	Technical	1	82094392
MHOM/BR/53/Y	TcII	28	Forward	Biologica	2	98943680
MHOM/BR/53/Y	TcII	28	Reverse	Biologica	2	98943680
MHOM/BR/53/Y	TcII	28	Forward	Technical	2	92280584
MHOM/BR/53/Y	TcII	28	Reverse	Technical	2	92280584
