# Supplementary material for: Slight temperature changes cause rapid transcriptomic responses in Trypanosoma cruzi metacyclic trypomastigotes
Source: Parasit Vectors. 2020 May 14;13:255. doi: 10.1186/s13071-020-04125-y (PMC7226949; doi:10.1186/s13071-020-04125-y)
Supplement: Supplementary file 5 — Additional file 5: Table S3. Differentially expressed genes for MT of TcI and TcII using the cuffdiff tool of cufflinks. [file 13071_2020_4125_MOESM5_ESM.xlsx]

## Sheet: TcI 
test_id	gene_id	gene	locus	sample_1	sample_2	status	value_1	value_2	log2(fold_change)	test_stat	p_value	q_value	significant
XLOC_001565	XLOC_001565	-	TcX10_chr1:2945897-2946098	M26	M27	OK	31759.9	7925.73	-200259	-702269	5e-05	0.000649345	yes
XLOC_010319	XLOC_010319	TcSYL_0027040	TcX10_chr3:1074394-1075319	M26	M27	OK	372225	622899	-25791	-623351	5e-05	0.000649345	yes
XLOC_007046	XLOC_007046	-	TcX10_chr20:362592-363028	M26	M27	OK	328016	810339	-201717	-595459	5e-05	0.000649345	yes
XLOC_000713	XLOC_000713	TcSYL_0000950	TcX10_chr1:360672-360883	M26	M27	OK	7956.96	2042.65	-196178	-592324	5e-05	0.000649345	yes
XLOC_017279	XLOC_017279	TcSYL_0196670	TcX10_chr43:151404-151606	M26	M27	OK	15757.6	4160.57	-192119	-590606	5e-05	0.000649345	yes
XLOC_021147	XLOC_021147	-	TcX10_chr7:542463-542683	M26	M27	OK	43083.2	16903.3	-134982	-556974	5e-05	0.000649345	yes
XLOC_007051	XLOC_007051	-	TcX10_chr20:577844-578102	M26	M27	OK	1321.8	319.03	-205074	-552399	5e-05	0.000649345	yes
XLOC_018872	XLOC_018872	-	TcX10_chr5:520117-520283	M26	M27	OK	8055.13	1281.56	-265201	-549757	5e-05	0.000649345	yes
XLOC_005099	XLOC_005099	-	TcX10_chr16:848423-848664	M26	M27	OK	2813.66	818314	-178172	-518888	5e-05	0.000649345	yes
XLOC_001927	XLOC_001927	-	TcX10_chr10:184509-185043	M26	M27	OK	1466.18	576256	-134728	-513411	5e-05	0.000649345	yes
XLOC_007044	XLOC_007044	-	TcX10_chr20:360730-361329	M26	M27	OK	137502	406817	-1757	-503202	5e-05	0.000649345	yes
XLOC_005160	XLOC_005160	-	TcX10_chr17:141825-142112	M26	M27	OK	588441	146947	-20016	-499978	5e-05	0.000649345	yes
XLOC_001436	XLOC_001436	-	TcX10_chr1:1425797-1425996	M26	M27	OK	649334	106204	-261213	-498729	5e-05	0.000649345	yes
XLOC_011733	XLOC_011733	TcSYL_0156740	TcX10_chr31:417897-418156	M26	M27	OK	4516.44	1730.64	-138388	-491936	5e-05	0.000649345	yes
XLOC_021934	XLOC_021934	TcSYL_0074970	TcX10_chr9:230800-231011	M26	M27	OK	5542.09	1744.87	-166731	-475279	5e-05	0.000649345	yes
XLOC_001602	XLOC_001602	TcSYL_0080630	TcX10_chr10:265445-265668	M26	M27	OK	3837.78	1270.88	-159445	-472332	5e-05	0.000649345	yes
XLOC_004645	XLOC_004645	-	TcX10_chr15:550415-550630	M26	M27	OK	17783.7	7154.8	-131357	-469044	5e-05	0.000649345	yes
XLOC_010600	XLOC_010600	TcSYL_0025400	TcX10_chr3:959005-960158	M26	M27	OK	127432	239379	-241236	-465239	5e-05	0.000649345	yes
XLOC_020502	XLOC_020502	TcSYL_0070150	TcX10_chr7:1755397-1755608	M26	M27	OK	1513.27	310022	-228723	-460202	5e-05	0.000649345	yes
XLOC_017736	XLOC_017736	TcSYL_0201210	TcX10_chr44:221667-221869	M26	M27	OK	808338	182142	-214989	-457971	5e-05	0.000649345	yes
XLOC_005288	XLOC_005288	TcSYL_0114910	TcX10_chr18:720383-721056	M26	M27	OK	315598	131.81	-125963	-454071	5e-05	0.000649345	yes
XLOC_016944	XLOC_016944	-	TcX10_chr42:391905-393356	M26	M27	OK	241819	107372	-117131	-453028	5e-05	0.000649345	yes
XLOC_018702	XLOC_018702	TcSYL_0047970	TcX10_chr5:1004743-1006439	M26	M27	OK	283457	130832	-111541	-448401	5e-05	0.000649345	yes
XLOC_005382	XLOC_005382	-	TcX10_chr18:48131-48331	M26	M27	OK	4200.08	1176.01	-183651	-446534	5e-05	0.000649345	yes
XLOC_005636	XLOC_005636	TcSYL_0116400	TcX10_chr19:683307-683521	M26	M27	OK	5090.58	1673.72	-160477	-446094	5e-05	0.000649345	yes
XLOC_000826	XLOC_000826	TcSYL_0003290	TcX10_chr1:936227-939759	M26	M27	OK	1533.8	740.36	-105081	-445892	5e-05	0.000649345	yes
XLOC_007045	XLOC_007045	-	TcX10_chr20:361674-362388	M26	M27	OK	191809	753242	-134849	-442803	5e-05	0.000649345	yes
XLOC_008296	XLOC_008296	-	TcX10_chr23:387908-388141	M26	M27	OK	399808	123.59	-169375	-440499	5e-05	0.000649345	yes
XLOC_004042	XLOC_004042	TcSYL_0103610	TcX10_chr14:915730-915941	M26	M27	OK	3976.18	1393.57	-151259	-437857	5e-05	0.000649345	yes
XLOC_020002	XLOC_020002	-	TcX10_chr6:1294380-1294624	M26	M27	OK	1137.74	355036	-168014	-435859	5e-05	0.000649345	yes
XLOC_005483	XLOC_005483	-	TcX10_chr18:759228-759391	M26	M27	OK	8849.64	1623.86	-244619	-435275	5e-05	0.000649345	yes
XLOC_005123	XLOC_005123	-	TcX10_chr16:983148-983524	M26	M27	OK	967.4	403301	-126226	-434657	5e-05	0.000649345	yes
XLOC_003825	XLOC_003825	TcSYL_0103650	TcX10_chr14:938586-938980	M26	M27	OK	2568.41	1210.32	-108548	-432146	5e-05	0.000649345	yes
XLOC_014621	XLOC_014621	TcSYL_0030760	TcX10_chr4:84625-84839	M26	M27	OK	2731.77	844114	-169433	-431337	5e-05	0.000649345	yes
XLOC_003414	XLOC_003414	TcSYL_0096820	TcX10_chr13:693299-693531	M26	M27	OK	1827.69	569522	-168219	-431261	5e-05	0.000649345	yes
XLOC_022173	XLOC_022173	-	TcX10_chr9:89553-89850	M26	M27	OK	5283.55	2420.75	-112605	-430449	5e-05	0.000649345	yes
XLOC_009510	XLOC_009510	-	TcX10_chr27:310060-310247	M26	M27	OK	7784.84	2014.94	-194993	-428848	5e-05	0.000649345	yes
XLOC_005162	XLOC_005162	-	TcX10_chr17:402130-402450	M26	M27	OK	14537	7150.78	-102356	-428702	5e-05	0.000649345	yes
XLOC_005445	XLOC_005445	-	TcX10_chr18:385361-385554	M26	M27	OK	11981.4	4286.95	-148277	-427094	5e-05	0.000649345	yes
XLOC_001929	XLOC_001929	-	TcX10_chr10:213718-214974	M26	M27	OK	438438	209175	-106767	-425918	5e-05	0.000649345	yes
XLOC_005088	XLOC_005088	-	TcX10_chr16:786158-786329	M26	M27	OK	15063.1	3309.95	-218614	-423024	5e-05	0.000649345	yes
XLOC_004654	XLOC_004654	-	TcX10_chr15:760387-760606	M26	M27	OK	1183.28	298268	-198812	-421708	5e-05	0.000649345	yes
XLOC_018217	XLOC_018217	-	TcX10_chr46:237268-237639	M26	M27	OK	1017.94	444537	-119528	-413783	5e-05	0.000649345	yes
XLOC_007194	XLOC_007194	TcSYL_0122290	TcX10_chr21:322438-323408	M26	M27	OK	750906	376199	-0.997136	-409993	5e-05	0.000649345	yes
XLOC_013808	XLOC_013808	-	TcX10_chr37:505752-505924	M26	M27	OK	12100.3	2550.02	-224646	-409631	5e-05	0.000649345	yes
XLOC_018360	XLOC_018360	-	TcX10_chr47:293217-293441	M26	M27	OK	946661	233792	-201762	-406253	5e-05	0.000649345	yes
XLOC_005517	XLOC_005517	TcSYL_0115580	TcX10_chr19:424705-425863	M26	M27	OK	3547.69	1724.06	-104107	-402427	5e-05	0.000649345	yes
XLOC_004613	XLOC_004613	-	TcX10_chr15:198126-198354	M26	M27	OK	1489.15	484745	-161919	-402371	5e-05	0.000649345	yes
XLOC_002897	XLOC_002897	-	TcX10_chr12:938511-939145	M26	M27	OK	193388	811605	-125265	-401761	5e-05	0.000649345	yes
XLOC_002487	XLOC_002487	-	TcX10_chr11:745074-745253	M26	M27	OK	9308.09	2570.95	-185618	-400955	5e-05	0.000649345	yes
XLOC_011329	XLOC_011329	TcSYL_0149320	TcX10_chr30:73525-75244	M26	M27	OK	292441	143912	-102296	-400559	5e-05	0.000649345	yes
XLOC_021919	XLOC_021919	TcSYL_0074780	TcX10_chr9:153642-153871	M26	M27	OK	3642.02	1462.88	-131593	-397448	5e-05	0.000649345	yes
XLOC_001256	XLOC_001256	TcSYL_0012680	TcX10_chr1:2450853-2451523	M26	M27	OK	214943	933777	-12028	-395265	5e-05	0.000649345	yes
XLOC_016659	XLOC_016659	-	TcX10_chr41:398423-398779	M26	M27	OK	521.25	216122	-127013	-392923	5e-05	0.000649345	yes
XLOC_005107	XLOC_005107	-	TcX10_chr16:858879-859112	M26	M27	OK	1569.32	559542	-148782	-392236	5e-05	0.000649345	yes
XLOC_017114	XLOC_017114	-	TcX10_chr42:203870-204536	M26	M27	OK	166.06	704326	-123739	-391834	5e-05	0.000649345	yes
XLOC_007313	XLOC_007313	-	TcX10_chr21:585017-585214	M26	M27	OK	3714.94	1145.5	-169737	-391537	5e-05	0.000649345	yes
XLOC_014211	XLOC_014211	TcSYL_0179590	TcX10_chr39:117180-117385	M26	M27	OK	2351.16	651273	-185204	-390471	5e-05	0.000649345	yes
XLOC_009945	XLOC_009945	TcSYL_0147830	TcX10_chr29:347076-347293	M26	M27	OK	763.29	161803	-2238	-386179	5e-05	0.000649345	yes
XLOC_021146	XLOC_021146	-	TcX10_chr7:542163-542345	M26	M27	OK	314499	164975	-0.930808	-384503	5e-05	0.000649345	yes
XLOC_008354	XLOC_008354	TcSYL_0133510	TcX10_chr24:63968-64200	M26	M27	OK	1719.22	636282	-143402	-383039	5e-05	0.000649345	yes
XLOC_013449	XLOC_013449	-	TcX10_chr36:91515-94134	M26	M27	OK	104808	518783	-101454	-382203	5e-05	0.000649345	yes
XLOC_012138	XLOC_012138	-	TcX10_chr32:43113-43379	M26	M27	OK	235266	581804	-201569	-382046	5e-05	0.000649345	yes
XLOC_001279	XLOC_001279	TcSYL_0013690	TcX10_chr1:2765758-2766080	M26	M27	OK	579552	247663	-122656	-380285	5e-05	0.000649345	yes
XLOC_009550	XLOC_009550	-	TcX10_chr27:516556-516764	M26	M27	OK	877782	165722	-24051	-379713	5e-05	0.000649345	yes
XLOC_007408	XLOC_007408	TcSYL_0125440	TcX10_chr22:482999-483270	M26	M27	OK	451584	152995	-156151	-378573	5e-05	0.000649345	yes
XLOC_002187	XLOC_002187	TcSYL_0087880	TcX10_chr11:819708-819931	M26	M27	OK	299492	957037	-164587	-377119	5e-05	0.000649345	yes
XLOC_002992	XLOC_002992	TcSYL_0094630	TcX10_chr13:425290-425510	M26	M27	OK	1812.37	627558	-153006	-376858	5e-05	0.000649345	yes
XLOC_012847	XLOC_012847	TcSYL_0166410	TcX10_chr34:506114-507153	M26	M27	OK	442114	162801	-144131	-375582	5e-05	0.000649345	yes
XLOC_004099	XLOC_004099	-	TcX10_chr14:410530-410747	M26	M27	OK	497491	773926	-26844	-375508	5e-05	0.000649345	yes
XLOC_003673	XLOC_003673	-	TcX10_chr13:715548-715742	M26	M27	OK	4508.72	1390.68	-169693	-372743	5e-05	0.000649345	yes
XLOC_008812	XLOC_008812	TcSYL_0137550	TcX10_chr24:417258-420837	M26	M27	OK	198701	882204	-117141	-369439	5e-05	0.000649345	yes
XLOC_010245	XLOC_010245	TcSYL_0025150	TcX10_chr3:879621-879880	M26	M27	OK	2502.29	1151.91	-111922	-369175	5e-05	0.000649345	yes
XLOC_000863	XLOC_000863	TcSYL_0005350	TcX10_chr1:1366085-1366338	M26	M27	OK	575.06	190754	-1592	-368337	5e-05	0.000649345	yes
XLOC_021661	XLOC_021661	TcSYL_0076510	TcX10_chr9:606503-606786	M26	M27	OK	586652	237.79	-130282	-367853	5e-05	0.000649345	yes
XLOC_017116	XLOC_017116	-	TcX10_chr42:206288-206490	M26	M27	OK	3901.54	1445.83	-143215	-367684	5e-05	0.000649345	yes
XLOC_005756	XLOC_005756	-	TcX10_chr19:562281-562457	M26	M27	OK	7283.3	1801.26	-201559	-367565	5e-05	0.000649345	yes
XLOC_015977	XLOC_015977	-	TcX10_chr4:660357-660690	M26	M27	OK	303462	118364	-135828	-367451	5e-05	0.000649345	yes
XLOC_005154	XLOC_005154	-	TcX10_chr16:1288633-1289404	M26	M27	OK	138738	616148	-117102	-367437	5e-05	0.000649345	yes
XLOC_021246	XLOC_021246	-	TcX10_chr7:1936436-1936661	M26	M27	OK	1893.29	729531	-137586	-366799	5e-05	0.000649345	yes
XLOC_017061	XLOC_017061	TcSYL_0193960	TcX10_chr42:655024-656606	M26	M27	OK	11619	404482	-152233	-366431	5e-05	0.000649345	yes
XLOC_004150	XLOC_004150	-	TcX10_chr14:937796-937963	M26	M27	OK	49164.2	18388.6	-14188	-366319	5e-05	0.000649345	yes
XLOC_010864	XLOC_010864	-	TcX10_chr3:1224441-1224868	M26	M27	OK	290822	127475	-118992	-364885	5e-05	0.000649345	yes
XLOC_005406	XLOC_005406	-	TcX10_chr18:141402-141577	M26	M27	OK	17566.3	6146.16	-151505	-364795	5e-05	0.000649345	yes
XLOC_011855	XLOC_011855	-	TcX10_chr31:446133-446301	M26	M27	OK	37489.3	12885.3	-154075	-363478	5e-05	0.000649345	yes
XLOC_007094	XLOC_007094	TcSYL_0123030	TcX10_chr21:504830-505773	M26	M27	OK	887639	483716	-0.875811	-362397	5e-05	0.000649345	yes
XLOC_022228	XLOC_022228	-	TcX10_chr9:894767-895083	M26	M27	OK	252886	887926	-150998	-361023	5e-05	0.000649345	yes
XLOC_004622	XLOC_004622	-	TcX10_chr15:383821-385004	M26	M27	OK	521379	226767	-120112	-360331	5e-05	0.000649345	yes
XLOC_018400	XLOC_018400	TcSYL_0045970	TcX10_chr5:394807-395042	M26	M27	OK	672153	191282	-181309	-359792	5e-05	0.000649345	yes
XLOC_007995	XLOC_007995	TcSYL_0131190	TcX10_chr23:521885-523879	M26	M27	OK	1219.96	649935	-0.908464	-357316	5e-05	0.000649345	yes
XLOC_017112	XLOC_017112	-	TcX10_chr42:197535-197768	M26	M27	OK	601422	181124	-17314	-355844	5e-05	0.000649345	yes
XLOC_021476	XLOC_021476	TcSYL_0074120	TcX10_chr8:1026301-1026971	M26	M27	OK	374307	134004	-148195	-355597	5e-05	0.000649345	yes
XLOC_001440	XLOC_001440	-	TcX10_chr1:1459850-1460126	M26	M27	OK	671577	270079	-131417	-355455	5e-05	0.000649345	yes
XLOC_005378	XLOC_005378	-	TcX10_chr18:27044-27218	M26	M27	OK	6163.37	1254.28	-229687	-354839	5e-05	0.000649345	yes
XLOC_014029	XLOC_014029	TcSYL_0178120	TcX10_chr38:438578-441278	M26	M27	OK	1055.55	602511	-0.808942	-352372	5e-05	0.000649345	yes
XLOC_001080	XLOC_001080	TcSYL_0008880	TcX10_chr1:1856803-1857446	M26	M27	OK	158389	706747	-11642	-350248	5e-05	0.000649345	yes
XLOC_006163	XLOC_006163	TcSYL_0022310	TcX10_chr2:1721892-1722223	M26	M27	OK	3678.13	2009.99	-0.871786	-349464	5e-05	0.000649345	yes
XLOC_004213	XLOC_004213	TcSYL_0106140	TcX10_chr15:303069-303937	M26	M27	OK	106261	493476	-110656	-348675	5e-05	0.000649345	yes
XLOC_021552	XLOC_021552	-	TcX10_chr8:279634-279840	M26	M27	OK	6562.8	2865.04	-119576	-346866	5e-05	0.000649345	yes
XLOC_018119	XLOC_018119	TcSYL_0203450	TcX10_chr46:314879-315996	M26	M27	OK	673944	31006	-112008	-346571	5e-05	0.000649345	yes
XLOC_021258	XLOC_021258	-	TcX10_chr7:2179872-2180121	M26	M27	OK	231043	549329	-207242	-345262	5e-05	0.000649345	yes
XLOC_017158	XLOC_017158	-	TcX10_chr42:425794-425975	M26	M27	OK	9284.98	3305.77	-148991	-345153	5e-05	0.000649345	yes
XLOC_016077	XLOC_016077	TcSYL_0184910	TcX10_chr40:233180-234707	M26	M27	OK	793291	358915	-114421	-345084	5e-05	0.000649345	yes
XLOC_005489	XLOC_005489	-	TcX10_chr18:774273-774812	M26	M27	OK	1789.72	989173	-0.85544	-345046	5e-05	0.000649345	yes
XLOC_001844	XLOC_001844	TcSYL_0082530	TcX10_chr10:749747-749988	M26	M27	OK	17592.4	9602.02	-0.873544	-344032	5e-05	0.000649345	yes
XLOC_007724	XLOC_007724	-	TcX10_chr22:168917-169096	M26	M27	OK	6595.78	1894.2	-179995	-344012	5e-05	0.000649345	yes
XLOC_010084	XLOC_010084	-	TcX10_chr29:207562-207834	M26	M27	OK	381.62	138116	-146626	-342872	5e-05	0.000649345	yes
XLOC_002554	XLOC_002554	TcSYL_0089580	TcX10_chr12:288296-288537	M26	M27	OK	656.26	223643	-155307	-342829	5e-05	0.000649345	yes
XLOC_021143	XLOC_021143	-	TcX10_chr7:153967-154189	M26	M27	OK	444002	100204	-214762	-342142	5e-05	0.000649345	yes
XLOC_018033	XLOC_018033	TcSYL_0203510	TcX10_chr46:318874-319079	M26	M27	OK	1644.15	578844	-150609	-341878	5e-05	0.000649345	yes
XLOC_009554	XLOC_009554	-	TcX10_chr27:526519-526699	M26	M27	OK	5694.76	1643.47	-179289	-341527	5e-05	0.000649345	yes
XLOC_021818	XLOC_021818	TcSYL_0078950	TcX10_chr9:923064-923287	M26	M27	OK	8202.63	4280.4	-0.938342	-340858	5e-05	0.000649345	yes
XLOC_002851	XLOC_002851	-	TcX10_chr12:99829-100306	M26	M27	OK	577665	189788	-160585	-340328	5e-05	0.000649345	yes
XLOC_007152	XLOC_007152	TcSYL_0121570	TcX10_chr21:51679-52010	M26	M27	OK	2983.93	1628.42	-0.873735	-339453	5e-05	0.000649345	yes
XLOC_007717	XLOC_007717	-	TcX10_chr22:152745-152912	M26	M27	OK	15948.4	4302.95	-189002	-338479	5e-05	0.000649345	yes
XLOC_009045	XLOC_009045	TcSYL_0139320	TcX10_chr26:93318-93568	M26	M27	OK	310488	904399	-177951	-336148	5e-05	0.000649345	yes
XLOC_008912	XLOC_008912	-	TcX10_chr24:527634-527869	M26	M27	OK	364176	94379	-19481	-334835	5e-05	0.000649345	yes
XLOC_015356	XLOC_015356	TcSYL_0030700	TcX10_chr4:80305-80627	M26	M27	OK	119579	35115	-176781	-334305	5e-05	0.000649345	yes
XLOC_008892	XLOC_008892	-	TcX10_chr24:468329-468540	M26	M27	OK	2648.3	1092.17	-127787	-334097	5e-05	0.000649345	yes
XLOC_003113	XLOC_003113	TcSYL_0097710	TcX10_chr13:759340-759668	M26	M27	OK	527204	236985	-115357	-333453	5e-05	0.000649345	yes
XLOC_003091	XLOC_003091	TcSYL_0096840	TcX10_chr13:694071-694306	M26	M27	OK	891867	327411	-144573	-333418	5e-05	0.000649345	yes
XLOC_008894	XLOC_008894	-	TcX10_chr24:481483-481710	M26	M27	OK	785919	268584	-154901	-331976	5e-05	0.000649345	yes
XLOC_005060	XLOC_005060	-	TcX10_chr16:697250-697647	M26	M27	OK	50443	153794	-171366	-331734	5e-05	0.000649345	yes
XLOC_007311	XLOC_007311	-	TcX10_chr21:500826-501670	M26	M27	OK	23234	841088	-146591	-331264	5e-05	0.000649345	yes
XLOC_009455	XLOC_009455	TcSYL_0142880	TcX10_chr27:393789-394051	M26	M27	OK	253129	825521	-16165	-330947	5e-05	0.000649345	yes
XLOC_010012	XLOC_010012	TcSYL_0147210	TcX10_chr29:187070-187317	M26	M27	OK	1409.73	638431	-114281	-330479	5e-05	0.000649345	yes
XLOC_006884	XLOC_006884	TcSYL_0118390	TcX10_chr20:315539-316011	M26	M27	OK	687389	366866	-0.905873	-329791	5e-05	0.000649345	yes
XLOC_012577	XLOC_012577	-	TcX10_chr33:446451-446630	M26	M27	OK	3484.58	649584	-24234	-329504	5e-05	0.000649345	yes
XLOC_015973	XLOC_015973	-	TcX10_chr4:10268-10534	M26	M27	OK	332231	120499	-146316	-329333	5e-05	0.000649345	yes
XLOC_006584	XLOC_006584	-	TcX10_chr2:802296-802511	M26	M27	OK	2078.07	852454	-128555	-328548	5e-05	0.000649345	yes
XLOC_013562	XLOC_013562	TcSYL_0172760	TcX10_chr37:182793-183097	M26	M27	OK	169486	581995	-154209	-327643	5e-05	0.000649345	yes
XLOC_019917	XLOC_019917	-	TcX10_chr6:14181-14390	M26	M27	OK	628594	117485	-241965	-326593	5e-05	0.000649345	yes
XLOC_001433	XLOC_001433	-	TcX10_chr1:1314028-1314667	M26	M27	OK	42674	159307	-142154	-325941	5e-05	0.000649345	yes
XLOC_015173	XLOC_015173	TcSYL_0040730	TcX10_chr4:1020755-1020993	M26	M27	OK	1654.99	741261	-115877	-325434	5e-05	0.000649345	yes
XLOC_016449	XLOC_016449	TcSYL_0189310,TcSYL_0189320	TcX10_chr41:318552-319108	M26	M27	OK	936449	487654	-0.941343	-325416	5e-05	0.000649345	yes
XLOC_013618	XLOC_013618	TcSYL_0174420	TcX10_chr37:333994-334208	M26	M27	OK	2865.02	1233.04	-121633	-325145	5e-05	0.000649345	yes
XLOC_007037	XLOC_007037	-	TcX10_chr20:227279-227459	M26	M27	OK	11013.4	4252.54	-137286	-324982	5e-05	0.000649345	yes
XLOC_008172	XLOC_008172	TcSYL_0131100	TcX10_chr23:516648-516943	M26	M27	OK	668005	308242	-111579	-322911	5e-05	0.000649345	yes
XLOC_007024	XLOC_007024	-	TcX10_chr20:63170-63364	M26	M27	OK	13754.7	6558.3	-106853	-322545	5e-05	0.000649345	yes
XLOC_008977	XLOC_008977	TcSYL_0138730	TcX10_chr25:200895-201139	M26	M27	OK	329906	957623	-178453	-322501	5e-05	0.000649345	yes
XLOC_021542	XLOC_021542	-	TcX10_chr8:103078-103438	M26	M27	OK	460324	124631	-188499	-322473	5e-05	0.000649345	yes
XLOC_020001	XLOC_020001	-	TcX10_chr6:1293286-1293478	M26	M27	OK	2588.04	859021	-159109	-321689	5e-05	0.000649345	yes
XLOC_011790	XLOC_011790	-	TcX10_chr31:59131-59299	M26	M27	OK	17493.7	5647.78	-163108	-321461	5e-05	0.000649345	yes
XLOC_017829	XLOC_017829	-	TcX10_chr44:90505-90687	M26	M27	OK	13191.3	5582.54	-12406	-319651	5e-05	0.000649345	yes
XLOC_010811	XLOC_010811	-	TcX10_chr3:440594-440801	M26	M27	OK	1154.36	347333	-173271	-319445	5e-05	0.000649345	yes
XLOC_021517	XLOC_021517	-	TcX10_chr8:44902-45139	M26	M27	OK	197447	221487	-315617	-319056	5e-05	0.000649345	yes
XLOC_009925	XLOC_009925	-	TcX10_chr29:225422-225730	M26	M27	OK	2661.31	1227.53	-111638	-318896	5e-05	0.000649345	yes
XLOC_013474	XLOC_013474	-	TcX10_chr36:459665-459857	M26	M27	OK	1654.64	411083	-200902	-317029	5e-05	0.000649345	yes
XLOC_003107	XLOC_003107	TcSYL_0097530	TcX10_chr13:748248-748447	M26	M27	OK	4985.46	1925.92	-137218	-316128	5e-05	0.000649345	yes
XLOC_010849	XLOC_010849	-	TcX10_chr3:606601-606803	M26	M27	OK	1013.57	273.85	-188799	-315884	5e-05	0.000649345	yes
XLOC_012190	XLOC_012190	-	TcX10_chr32:917459-917683	M26	M27	OK	2455.49	1107.63	-114853	-315566	5e-05	0.000649345	yes
XLOC_004139	XLOC_004139	-	TcX10_chr14:727626-727850	M26	M27	OK	483726	139.81	-179072	-315512	5e-05	0.000649345	yes
XLOC_005667	XLOC_005667	TcSYL_0117020	TcX10_chr19:729161-729402	M26	M27	OK	1345.11	616298	-112603	-315115	5e-05	0.000649345	yes
XLOC_017167	XLOC_017167	-	TcX10_chr42:500315-500854	M26	M27	OK	426116	229312	-0.893935	-315022	5e-05	0.000649345	yes
XLOC_016988	XLOC_016988	TcSYL_0192530	TcX10_chr42:536360-538833	M26	M27	OK	19628	940333	-106167	-314826	5e-05	0.000649345	yes
XLOC_014176	XLOC_014176	-	TcX10_chr38:460030-460324	M26	M27	OK	592053	274176	-111062	-314434	5e-05	0.000649345	yes
XLOC_006532	XLOC_006532	-	TcX10_chr2:313594-313823	M26	M27	OK	380207	101936	-189912	-313523	5e-05	0.000649345	yes
XLOC_012141	XLOC_012141	-	TcX10_chr32:63452-64144	M26	M27	OK	276776	10.51	-139695	-313396	5e-05	0.000649345	yes
XLOC_019020	XLOC_019020	TcSYL_0051760	TcX10_chr6:331367-331875	M26	M27	OK	104983	47266	-115128	-312994	5e-05	0.000649345	yes
XLOC_001510	XLOC_001510	-	TcX10_chr1:2505520-2505712	M26	M27	OK	3800.31	1466.94	-13733	-312331	5e-05	0.000649345	yes
XLOC_008313	XLOC_008313	-	TcX10_chr23:659832-661132	M26	M27	OK	228372	129631	-0.816968	-312157	5e-05	0.000649345	yes
XLOC_004672	XLOC_004672	-	TcX10_chr15:951346-951599	M26	M27	OK	265629	850687	-164271	-311455	5e-05	0.000649345	yes
XLOC_005039	XLOC_005039	-	TcX10_chr16:538022-538242	M26	M27	OK	806.43	286068	-149519	-311371	5e-05	0.000649345	yes
XLOC_007270	XLOC_007270	-	TcX10_chr21:94780-95048	M26	M27	OK	183261	584326	-164905	-311206	5e-05	0.000649345	yes
XLOC_001388	XLOC_001388	-	TcX10_chr1:670925-671733	M26	M27	OK	265344	145961	-0.86228	-311078	5e-05	0.000649345	yes
XLOC_007380	XLOC_007380	TcSYL_0124890	TcX10_chr22:205135-205556	M26	M27	OK	528574	199162	-140816	-310236	5e-05	0.000649345	yes
XLOC_002277	XLOC_002277	TcSYL_0083740	TcX10_chr11:41189-41590	M26	M27	OK	145838	532266	-145415	-309672	5e-05	0.000649345	yes
XLOC_010845	XLOC_010845	-	TcX10_chr3:570337-570541	M26	M27	OK	3271.24	1389.95	-12348	-308359	5e-05	0.000649345	yes
XLOC_008861	XLOC_008861	-	TcX10_chr24:377890-378076	M26	M27	OK	2643.42	687106	-19438	-307648	5e-05	0.000649345	yes
XLOC_013780	XLOC_013780	-	TcX10_chr37:10792-11053	M26	M27	OK	514.94	215727	-12552	-306571	5e-05	0.000649345	yes
XLOC_017062	XLOC_017062	TcSYL_0193970	TcX10_chr42:656769-658816	M26	M27	OK	205611	100224	-10367	-306195	5e-05	0.000649345	yes
XLOC_018027	XLOC_018027	-	TcX10_chr46:303692-312476	M26	M27	OK	846936	29165	-153802	-305853	5e-05	0.000649345	yes
XLOC_005702	XLOC_005702	-	TcX10_chr19:108231-108457	M26	M27	OK	614516	213539	-152495	-305081	5e-05	0.000649345	yes
XLOC_017523	XLOC_017523	TcSYL_0196860	TcX10_chr43:166527-166792	M26	M27	OK	336794	133608	-133386	-304434	5e-05	0.000649345	yes
XLOC_011570	XLOC_011570	TcSYL_0154480	TcX10_chr30:457532-457788	M26	M27	OK	255868	863141	-156773	-302508	5e-05	0.000649345	yes
XLOC_021334	XLOC_021334	TcSYL_0073580	TcX10_chr8:813360-814513	M26	M27	OK	165522	925794	-0.838257	-302062	5e-05	0.000649345	yes
XLOC_010006	XLOC_010006	TcSYL_0147120	TcX10_chr29:108855-109234	M26	M27	OK	278863	138.86	-100593	-301939	5e-05	0.000649345	yes
XLOC_005432	XLOC_005432	-	TcX10_chr18:243934-244261	M26	M27	OK	210834	92766	-118444	-301672	5e-05	0.000649345	yes
XLOC_007043	XLOC_007043	-	TcX10_chr20:359052-359289	M26	M27	OK	256922	666914	-194576	-301499	5e-05	0.000649345	yes
XLOC_000862	XLOC_000862	TcSYL_0005310	TcX10_chr1:1363581-1363795	M26	M27	OK	630651	184822	-17707	-301072	5e-05	0.000649345	yes
XLOC_002433	XLOC_002433	-	TcX10_chr11:70971-71204	M26	M27	OK	717271	292868	-129227	-300154	5e-05	0.000649345	yes
XLOC_022059	XLOC_022059	TcSYL_0076440	TcX10_chr9:600910-601337	M26	M27	OK	224981	107475	-10658	-299975	5e-05	0.000649345	yes
XLOC_021178	XLOC_021178	-	TcX10_chr7:1147461-1147664	M26	M27	OK	1150.78	356004	-169265	-299467	5e-05	0.000649345	yes
XLOC_002468	XLOC_002468	-	TcX10_chr11:603190-603390	M26	M27	OK	1756.37	634969	-146784	-298688	5e-05	0.000649345	yes
XLOC_008837	XLOC_008837	-	TcX10_chr24:12007-12202	M26	M27	OK	1872.49	588452	-166996	-298592	5e-05	0.000649345	yes
XLOC_021585	XLOC_021585	-	TcX10_chr8:909503-909685	M26	M27	OK	3178.39	945639	-174893	-298388	5e-05	0.000649345	yes
XLOC_007665	XLOC_007665	TcSYL_0126930	TcX10_chr22:586198-586475	M26	M27	OK	654523	144563	-217875	-297804	5e-05	0.000649345	yes
XLOC_009464	XLOC_009464	TcSYL_0143050	TcX10_chr27:427004-427254	M26	M27	OK	873052	381563	-119415	-297295	5e-05	0.000649345	yes
XLOC_013228	XLOC_013228	TcSYL_0169190	TcX10_chr36:150062-150363	M26	M27	OK	1034.83	541121	-0.935371	-296217	5e-05	0.000649345	yes
XLOC_019828	XLOC_019828	TcSYL_0058680	TcX10_chr6:1129069-1137933	M26	M27	OK	589.3	206337	-1514	-295972	5e-05	0.000649345	yes
XLOC_017051	XLOC_017051	TcSYL_0193810	TcX10_chr42:640920-642112	M26	M27	OK	171541	748415	-119664	-295668	5e-05	0.000649345	yes
XLOC_017540	XLOC_017540	TcSYL_0197180	TcX10_chr43:231994-232946	M26	M27	OK	112552	606895	-0.891068	-295518	5e-05	0.000649345	yes
XLOC_008311	XLOC_008311	-	TcX10_chr23:647801-648588	M26	M27	OK	138164	732967	-0.91456	-295444	5e-05	0.000649345	yes
XLOC_001533	XLOC_001533	-	TcX10_chr1:2784042-2784232	M26	M27	OK	1778.7	521392	-177038	-294955	5e-05	0.000649345	yes
XLOC_009209	XLOC_009209	TcSYL_0140460	TcX10_chr26:426412-426869	M26	M27	OK	244361	128.79	-0.923997	-294874	5e-05	0.000649345	yes
XLOC_008130	XLOC_008130	TcSYL_0130090	TcX10_chr23:439247-447406	M26	M27	OK	582274	185.21	-165254	-294356	5e-05	0.000649345	yes
XLOC_002583	XLOC_002583	TcSYL_0090350	TcX10_chr12:337383-337597	M26	M27	OK	1185.36	445129	-141303	-293247	5e-05	0.000649345	yes
XLOC_021523	XLOC_021523	-	TcX10_chr8:52160-52624	M26	M27	OK	136933	660935	-105089	-293092	5e-05	0.000649345	yes
XLOC_001950	XLOC_001950	-	TcX10_chr10:369464-369700	M26	M27	OK	1107.14	497301	-115464	-293034	5e-05	0.000649345	yes
XLOC_021903	XLOC_021903	-	TcX10_chr9:1112574-1122470	M26	M27	OK	2730.01	1143.23	-125579	-292623	5e-05	0.000649345	yes
XLOC_002813	XLOC_002813	TcSYL_0091950	TcX10_chr12:882862-883070	M26	M27	OK	1189.85	476893	-131904	-292423	5e-05	0.000649345	yes
XLOC_003087	XLOC_003087	TcSYL_0096700	TcX10_chr13:686664-686866	M26	M27	OK	1264.56	367723	-178194	-292377	5e-05	0.000649345	yes
XLOC_008548	XLOC_008548	-	TcX10_chr24:425536-437873	M26	M27	OK	341252	148938	-119613	-292372	5e-05	0.000649345	yes
XLOC_000696	XLOC_000696	TcSYL_0000720	TcX10_chr1:284046-284344	M26	M27	OK	1012.93	529908	-0.934717	-292216	5e-05	0.000649345	yes
XLOC_011931	XLOC_011931	TcSYL_0158660	TcX10_chr32:518686-518939	M26	M27	OK	987582	453012	-112435	-291987	5e-05	0.000649345	yes
XLOC_002550	XLOC_002550	TcSYL_0089520	TcX10_chr12:281506-282606	M26	M27	OK	105569	307505	-17795	-291524	5e-05	0.000649345	yes
XLOC_011888	XLOC_011888	TcSYL_0157580	TcX10_chr32:452500-452735	M26	M27	OK	1510.82	719429	-107041	-291451	5e-05	0.000649345	yes
XLOC_002874	XLOC_002874	-	TcX10_chr12:460514-460745	M26	M27	OK	471222	169692	-147349	-291447	5e-05	0.000649345	yes
XLOC_008282	XLOC_008282	-	TcX10_chr23:309984-310504	M26	M27	OK	709151	322421	-113715	-291004	5e-05	0.000649345	yes
XLOC_013558	XLOC_013558	TcSYL_0172720	TcX10_chr37:180320-180528	M26	M27	OK	1490.2	517445	-152603	-290984	5e-05	0.000649345	yes
XLOC_021541	XLOC_021541	-	TcX10_chr8:102579-102894	M26	M27	OK	623889	183402	-176628	-290151	5e-05	0.000649345	yes
XLOC_008885	XLOC_008885	-	TcX10_chr24:455311-455563	M26	M27	OK	177528	51931	-177338	-289983	5e-05	0.000649345	yes
XLOC_019377	XLOC_019377	TcSYL_0051030	TcX10_chr6:241777-242111	M26	M27	OK	238456	101682	-122967	-289664	5e-05	0.000649345	yes
XLOC_004076	XLOC_004076	-	TcX10_chr14:260675-260925	M26	M27	OK	800036	360271	-115098	-289217	5e-05	0.000649345	yes
XLOC_008919	XLOC_008919	-	TcX10_chr24:602208-605427	M26	M27	OK	153165	789951	-0.955256	-289122	5e-05	0.000649345	yes
XLOC_013195	XLOC_013195	-	TcX10_chr35:200613-200789	M26	M27	OK	6818.67	2474.85	-146215	-289081	5e-05	0.000649345	yes
XLOC_003663	XLOC_003663	-	TcX10_chr13:578975-579328	M26	M27	OK	397515	114328	-179784	-288736	5e-05	0.000649345	yes
XLOC_016870	XLOC_016870	TcSYL_0194440	TcX10_chr42:792323-792639	M26	M27	OK	267499	120239	-115363	-288647	5e-05	0.000649345	yes
XLOC_000717	XLOC_000717	TcSYL_0001020	TcX10_chr1:375666-376081	M26	M27	OK	1565.28	931992	-0.748027	-288556	5e-05	0.000649345	yes
XLOC_018775	XLOC_018775	TcSYL_0049070	TcX10_chr5:1207898-1208136	M26	M27	OK	754495	328969	-119756	-288254	5e-05	0.000649345	yes
XLOC_021854	XLOC_021854	TcSYL_0079450	TcX10_chr9:1049317-1050287	M26	M27	OK	314212	150153	-10653	-288107	5e-05	0.000649345	yes
XLOC_005141	XLOC_005141	-	TcX10_chr16:1136670-1137523	M26	M27	OK	109718	592355	-0.889272	-287322	5e-05	0.000649345	yes
XLOC_021497	XLOC_021497	-	TcX10_chr8:6080-6308	M26	M27	OK	362941	110623	-171408	-287151	5e-05	0.000649345	yes
XLOC_001530	XLOC_001530	-	TcX10_chr1:2736782-2737071	M26	M27	OK	1733.17	969091	-0.838705	-287085	5e-05	0.000649345	yes
XLOC_002852	XLOC_002852	-	TcX10_chr12:100419-100830	M26	M27	OK	3683.54	2263.5	-0.702537	-287018	5e-05	0.000649345	yes
XLOC_005476	XLOC_005476	-	TcX10_chr18:666589-666829	M26	M27	OK	345911	124021	-147982	-286713	5e-05	0.000649345	yes
XLOC_017834	XLOC_017834	-	TcX10_chr44:147319-148592	M26	M27	OK	121115	693169	-0.805102	-286221	5e-05	0.000649345	yes
XLOC_019998	XLOC_019998	-	TcX10_chr6:1286805-1287091	M26	M27	OK	199329	810642	-129801	-286018	5e-05	0.000649345	yes
XLOC_018836	XLOC_018836	-	TcX10_chr5:118901-119134	M26	M27	OK	260688	755497	-178683	-285922	5e-05	0.000649345	yes
XLOC_008348	XLOC_008348	TcSYL_0133420	TcX10_chr24:58664-59226	M26	M27	OK	187705	635724	-156199	-285699	5e-05	0.000649345	yes
XLOC_008896	XLOC_008896	-	TcX10_chr24:485867-486071	M26	M27	OK	1509.25	573208	-13967	-285065	5e-05	0.000649345	yes
XLOC_012584	XLOC_012584	-	TcX10_chr33:482430-483281	M26	M27	OK	221743	127772	-0.795312	-284956	5e-05	0.000649345	yes
XLOC_012626	XLOC_012626	TcSYL_0164510	TcX10_chr34:381544-381767	M26	M27	OK	739903	303.57	-128531	-284739	5e-05	0.000649345	yes
XLOC_021450	XLOC_021450	TcSYL_0072970	TcX10_chr8:246359-246780	M26	M27	OK	663379	370771	-0.839303	-284722	5e-05	0.000649345	yes
XLOC_004606	XLOC_004606	-	TcX10_chr15:85070-85236	M26	M27	OK	11152.3	2887.13	-194963	-284653	5e-05	0.000649345	yes
XLOC_005455	XLOC_005455	-	TcX10_chr18:482382-482656	M26	M27	OK	361765	160124	-117586	-284182	5e-05	0.000649345	yes
XLOC_012959	XLOC_012959	-	TcX10_chr35:32171-38733	M26	M27	OK	413001	221563	-0.898429	-283207	5e-05	0.000649345	yes
XLOC_003858	XLOC_003858	TcSYL_0100140	TcX10_chr14:248958-252532	M26	M27	OK	235843	142023	-0.731699	-283113	5e-05	0.000649345	yes
XLOC_014210	XLOC_014210	TcSYL_0179570	TcX10_chr39:116438-116694	M26	M27	OK	609166	283258	-110472	-282563	5e-05	0.000649345	yes
XLOC_012035	XLOC_012035	TcSYL_0157960	TcX10_chr32:477111-477400	M26	M27	OK	209928	913983	-119965	-281941	5e-05	0.000649345	yes
XLOC_020095	XLOC_020095	TcSYL_0062240	TcX10_chr7:209426-209673	M26	M27	OK	171314	512735	-174036	-281812	5e-05	0.000649345	yes
XLOC_021144	XLOC_021144	-	TcX10_chr7:388594-388980	M26	M27	OK	773144	326222	-124488	-281716	5e-05	0.000649345	yes
XLOC_008947	XLOC_008947	TcSYL_0138350	TcX10_chr25:55787-56040	M26	M27	OK	15169.4	9377.48	-0.693897	-281428	5e-05	0.000649345	yes
XLOC_022199	XLOC_022199	-	TcX10_chr9:345293-345477	M26	M27	OK	2883.89	894743	-168847	-280605	5e-05	0.000649345	yes
XLOC_002131	XLOC_002131	TcSYL_0086740	TcX10_chr11:647508-647773	M26	M27	OK	319.62	135861	-123422	-280548	5e-05	0.000649345	yes
XLOC_009551	XLOC_009551	-	TcX10_chr27:517073-517252	M26	M27	OK	4892.66	1743.07	-148899	-280242	5e-05	0.000649345	yes
XLOC_020086	XLOC_020086	TcSYL_0062150	TcX10_chr7:188544-188827	M26	M27	OK	301616	136694	-114176	-280026	5e-05	0.000649345	yes
XLOC_021662	XLOC_021662	TcSYL_0076520	TcX10_chr9:607018-607418	M26	M27	OK	366417	201846	-0.86023	-279986	5e-05	0.000649345	yes
XLOC_020080	XLOC_020080	TcSYL_0062070	TcX10_chr7:177501-177772	M26	M27	OK	430208	196484	-113062	-279695	5e-05	0.000649345	yes
XLOC_013777	XLOC_013777	-	TcX10_chr37:637-848	M26	M27	OK	895436	321869	-147612	-278942	5e-05	0.000649345	yes
XLOC_002828	XLOC_002828	TcSYL_0092100	TcX10_chr12:934393-938443	M26	M27	OK	1510.18	558487	-143512	-278911	5e-05	0.000649345	yes
XLOC_012189	XLOC_012189	-	TcX10_chr32:917111-917366	M26	M27	OK	645021	304534	-108274	-278792	5e-05	0.000649345	yes
XLOC_007323	XLOC_007323	-	TcX10_chr21:673030-673649	M26	M27	OK	726475	353391	-103965	-278618	5e-05	0.000649345	yes
XLOC_008055	XLOC_008055	TcSYL_0128350	TcX10_chr23:157111-157421	M26	M27	OK	185728	811146	-119516	-278387	5e-05	0.000649345	yes
XLOC_013552	XLOC_013552	TcSYL_0172650	TcX10_chr37:174019-174341	M26	M27	OK	111181	474266	-122914	-278343	5e-05	0.000649345	yes
XLOC_017115	XLOC_017115	-	TcX10_chr42:205680-205889	M26	M27	OK	1468.28	604935	-127928	-278341	5e-05	0.000649345	yes
XLOC_005230	XLOC_005230	TcSYL_0113930	TcX10_chr18:486017-486327	M26	M27	OK	3863.81	2342.49	-0.721978	-278298	5e-05	0.000649345	yes
XLOC_011860	XLOC_011860	-	TcX10_chr31:457257-459776	M26	M27	OK	277229	174308	-0.66944	-278013	5e-05	0.000649345	yes
XLOC_016749	XLOC_016749	TcSYL_0192200	TcX10_chr42:489881-491202	M26	M27	OK	2526.82	1364	-0.889484	-277193	5e-05	0.000649345	yes
XLOC_010033	XLOC_010033	TcSYL_0147460	TcX10_chr29:291235-292364	M26	M27	OK	152495	903944	-0.754454	-277184	5e-05	0.000649345	yes
XLOC_005727	XLOC_005727	-	TcX10_chr19:177803-178053	M26	M27	OK	118306	282275	-206734	-276701	5e-05	0.000649345	yes
XLOC_009276	XLOC_009276	-	TcX10_chr26:434320-435143	M26	M27	OK	179658	103.56	-0.794788	-276166	5e-05	0.000649345	yes
XLOC_002224	XLOC_002224	TcSYL_0088350	TcX10_chr11:895975-896201	M26	M27	OK	741326	295.93	-132485	-275568	5e-05	0.000649345	yes
XLOC_014613	XLOC_014613	TcSYL_0030580,TcSYL_0030590	TcX10_chr4:60389-70895	M26	M27	OK	142.96	644737	-114883	-275517	5e-05	0.000649345	yes
XLOC_009032	XLOC_009032	TcSYL_0139160	TcX10_chr26:35535-36478	M26	M27	OK	198063	116507	-0.765546	-275396	5e-05	0.000649345	yes
XLOC_021101	XLOC_021101	TcSYL_0071610	TcX10_chr7:2107688-2107905	M26	M27	OK	370912	117338	-166041	-275241	5e-05	0.000649345	yes
XLOC_018838	XLOC_018838	-	TcX10_chr5:120018-120239	M26	M27	OK	5856.89	3287.23	-0.833261	-274986	5e-05	0.000649345	yes
XLOC_015374	XLOC_015374	TcSYL_0031240	TcX10_chr4:114531-114757	M26	M27	OK	371115	972596	-193196	-274841	5e-05	0.000649345	yes
XLOC_014167	XLOC_014167	-	TcX10_chr38:419601-420291	M26	M27	OK	25019	106297	-123493	-274663	5e-05	0.000649345	yes
XLOC_002155	XLOC_002155	TcSYL_0087240	TcX10_chr11:775430-775941	M26	M27	OK	276141	153504	-0.847127	-274138	5e-05	0.000649345	yes
XLOC_001524	XLOC_001524	-	TcX10_chr1:2704949-2705224	M26	M27	OK	414544	195.49	-108443	-273762	5e-05	0.000649345	yes
XLOC_013479	XLOC_013479	-	TcX10_chr36:483031-483267	M26	M27	OK	799085	363145	-11378	-273275	5e-05	0.000649345	yes
XLOC_010604	XLOC_010604	TcSYL_0025580	TcX10_chr3:973648-974057	M26	M27	OK	356745	193648	-0.881453	-273002	5e-05	0.000649345	yes
XLOC_014226	XLOC_014226	TcSYL_0180050	TcX10_chr39:159581-160029	M26	M27	OK	198358	103805	-0.934237	-271635	5e-05	0.000649345	yes
XLOC_005127	XLOC_005127	-	TcX10_chr16:990223-996409	M26	M27	OK	717149	449773	-0.673074	-271543	5e-05	0.000649345	yes
XLOC_001564	XLOC_001564	-	TcX10_chr1:2932025-2932285	M26	M27	OK	270938	110.21	-12977	-270968	5e-05	0.000649345	yes
XLOC_021533	XLOC_021533	-	TcX10_chr8:69423-69647	M26	M27	OK	289.53	75713	-19351	-270954	5e-05	0.000649345	yes
XLOC_005058	XLOC_005058	-	TcX10_chr16:694329-694511	M26	M27	OK	2251.22	615839	-187008	-270689	5e-05	0.000649345	yes
XLOC_001976	XLOC_001976	-	TcX10_chr10:900882-903066	M26	M27	OK	107414	652989	-0.71805	-270671	5e-05	0.000649345	yes
XLOC_005588	XLOC_005588	TcSYL_0115340	TcX10_chr19:291903-295908	M26	M27	OK	365438	213108	-0.778041	-270631	5e-05	0.000649345	yes
XLOC_005026	XLOC_005026	-	TcX10_chr16:326989-327521	M26	M27	OK	155445	479696	-169621	-270507	5e-05	0.000649345	yes
XLOC_017811	XLOC_017811	TcSYL_0201640	TcX10_chr44:396908-397212	M26	M27	OK	2112.7	1250.27	-0.756846	-270426	5e-05	0.000649345	yes
XLOC_009527	XLOC_009527	-	TcX10_chr27:441686-443178	M26	M27	OK	512433	286607	-0.838287	-270316	5e-05	0.000649345	yes
XLOC_015656	XLOC_015656	TcSYL_0038510	TcX10_chr4:706665-716964	M26	M27	OK	533898	229863	-121579	-270217	5e-05	0.000649345	yes
XLOC_001479	XLOC_001479	-	TcX10_chr1:1869110-1869951	M26	M27	OK	982608	543639	-0.853966	-269945	5e-05	0.000649345	yes
XLOC_016072	XLOC_016072	-	TcX10_chr40:189365-196777	M26	M27	OK	6402.33	2349.12	-144647	-269895	5e-05	0.000649345	yes
XLOC_014173	XLOC_014173	-	TcX10_chr38:443431-444477	M26	M27	OK	489843	307395	-0.672226	-269836	5e-05	0.000649345	yes
XLOC_015812	XLOC_015812	TcSYL_0041260	TcX10_chr4:1077993-1078471	M26	M27	OK	154911	822076	-0.914097	-269679	5e-05	0.000649345	yes
XLOC_019648	XLOC_019648	TcSYL_0055540	TcX10_chr6:776793-777208	M26	M27	OK	204642	629717	-170033	-269598	5e-05	0.000649345	yes
XLOC_008522	XLOC_008522	TcSYL_0137190	TcX10_chr24:337586-341237	M26	M27	OK	748.19	415781	-0.847583	-269033	5e-05	0.000649345	yes
XLOC_005128	XLOC_005128	-	TcX10_chr16:996552-997651	M26	M27	OK	109663	634173	-0.790133	-268758	5e-05	0.000649345	yes
XLOC_003303	XLOC_003303	TcSYL_0094370	TcX10_chr13:357595-357866	M26	M27	OK	172.19	635306	-143847	-268756	5e-05	0.000649345	yes
XLOC_010345	XLOC_010345	TcSYL_0027570	TcX10_chr3:1349853-1350115	M26	M27	OK	543465	266992	-102539	-268688	5e-05	0.000649345	yes
XLOC_009451	XLOC_009451	TcSYL_0142840	TcX10_chr27:384689-387564	M26	M27	OK	714249	377814	-0.918752	-268459	5e-05	0.000649345	yes
XLOC_008866	XLOC_008866	-	TcX10_chr24:390235-390504	M26	M27	OK	245952	104505	-123481	-268377	5e-05	0.000649345	yes
XLOC_008164	XLOC_008164	TcSYL_0130960	TcX10_chr23:507303-507821	M26	M27	OK	103322	528349	-0.967587	-268325	5e-05	0.000649345	yes
XLOC_015250	XLOC_015250	TcSYL_0043180	TcX10_chr4:1299656-1299999	M26	M27	OK	130531	556971	-122871	-267797	5e-05	0.000649345	yes
XLOC_009094	XLOC_009094	TcSYL_0140840	TcX10_chr26:573226-573779	M26	M27	OK	166564	935499	-0.832269	-267438	5e-05	0.000649345	yes
XLOC_009906	XLOC_009906	-	TcX10_chr28:546340-546781	M26	M27	OK	815515	377051	-111295	-267421	5e-05	0.000649345	yes
XLOC_001318	XLOC_001318	-	TcX10_chr1:40701-42294	M26	M27	OK	506198	286886	-0.819221	-267315	5e-05	0.000649345	yes
XLOC_010101	XLOC_010101	-	TcX10_chr29:402357-402567	M26	M27	OK	900279	335.92	-142226	-267003	5e-05	0.000649345	yes
XLOC_018161	XLOC_018161	TcSYL_0204550	TcX10_chr46:382481-383175	M26	M27	OK	724661	135887	-24149	-266956	5e-05	0.000649345	yes
XLOC_007016	XLOC_007016	-	TcX10_chr20:14076-14342	M26	M27	OK	90.47	232947	-195744	-266759	5e-05	0.000649345	yes
XLOC_009305	XLOC_009305	-	TcX10_chr26:665480-665683	M26	M27	OK	622285	169416	-187701	-266759	5e-05	0.000649345	yes
XLOC_001459	XLOC_001459	-	TcX10_chr1:1675296-1676779	M26	M27	OK	139397	847236	-0.718361	-266351	5e-05	0.000649345	yes
XLOC_012574	XLOC_012574	-	TcX10_chr33:436990-437747	M26	M27	OK	390284	192198	-102193	-266103	5e-05	0.000649345	yes
XLOC_005729	XLOC_005729	-	TcX10_chr19:180889-181197	M26	M27	OK	798908	298891	-141841	-265869	5e-05	0.000649345	yes
XLOC_002483	XLOC_002483	-	TcX10_chr11:730188-730415	M26	M27	OK	1113.75	527781	-107742	-265831	5e-05	0.000649345	yes
XLOC_006553	XLOC_006553	-	TcX10_chr2:663387-663649	M26	M27	OK	138976	46366	-158369	-265642	5e-05	0.000649345	yes
XLOC_007056	XLOC_007056	-	TcX10_chr20:635978-636472	M26	M27	OK	106483	546059	-0.963497	-265277	5e-05	0.000649345	yes
XLOC_004149	XLOC_004149	-	TcX10_chr14:936921-937687	M26	M27	OK	1295.53	831049	-0.640539	-264412	5e-05	0.000649345	yes
XLOC_009534	XLOC_009534	-	TcX10_chr27:457872-458090	M26	M27	OK	944858	408995	-120801	-264285	5e-05	0.000649345	yes
XLOC_002312	XLOC_002312	TcSYL_0084130	TcX10_chr11:211381-213206	M26	M27	OK	153042	7953	-0.944351	-264223	5e-05	0.000649345	yes
XLOC_004601	XLOC_004601	-	TcX10_chr15:30269-30457	M26	M27	OK	1723.76	506776	-176614	-264116	5e-05	0.000649345	yes
XLOC_021714	XLOC_021714	TcSYL_0077410	TcX10_chr9:677956-678224	M26	M27	OK	557279	279749	-0.994264	-264031	5e-05	0.000649345	yes
XLOC_018178	XLOC_018178	-	TcX10_chr46:35513-35750	M26	M27	OK	177811	429703	-204893	-264017	5e-05	0.000649345	yes
XLOC_002478	XLOC_002478	-	TcX10_chr11:688790-689062	M26	M27	OK	125.92	440864	-151411	-263682	5e-05	0.000649345	yes
XLOC_009639	XLOC_009639	TcSYL_0145350	TcX10_chr28:311944-312302	M26	M27	OK	850429	503462	-0.756307	-263619	5e-05	0.000649345	yes
XLOC_005006	XLOC_005006	-	TcX10_chr16:17716-18207	M26	M27	OK	198796	688806	-152912	-263383	5e-05	0.000649345	yes
XLOC_006395	XLOC_006395	TcSYL_0019700	TcX10_chr2:902612-902889	M26	M27	OK	400716	191934	-106197	-263366	5e-05	0.000649345	yes
XLOC_001316	XLOC_001316	-	TcX10_chr1:36143-38716	M26	M27	OK	202759	11196	-0.856779	-263273	5e-05	0.000649345	yes
XLOC_006603	XLOC_006603	-	TcX10_chr2:921161-922703	M26	M27	OK	403819	225306	-0.841823	-263239	5e-05	0.000649345	yes
XLOC_021387	XLOC_021387	TcSYL_0074310	TcX10_chr8:1040676-1041845	M26	M27	OK	175016	103.96	-0.751465	-263159	5e-05	0.000649345	yes
XLOC_010852	XLOC_010852	-	TcX10_chr3:610725-611019	M26	M27	OK	546253	13619	-200395	-263111	5e-05	0.000649345	yes
XLOC_010090	XLOC_010090	-	TcX10_chr29:297485-303310	M26	M27	OK	905043	579071	-0.644247	-263014	5e-05	0.000649345	yes
XLOC_014168	XLOC_014168	-	TcX10_chr38:430566-430738	M26	M27	OK	8379.2	3200	-138874	-262525	5e-05	0.000649345	yes
XLOC_003661	XLOC_003661	-	TcX10_chr13:419390-419572	M26	M27	OK	15057.9	7659.42	-0.975217	-262231	5e-05	0.000649345	yes
XLOC_002756	XLOC_002756	TcSYL_0090340	TcX10_chr12:336973-337208	M26	M27	OK	162349	528987	-16178	-261815	5e-05	0.000649345	yes
XLOC_000740	XLOC_000740	TcSYL_0001590	TcX10_chr1:684383-685185	M26	M27	OK	882249	336713	-138967	-261765	5e-05	0.000649345	yes
XLOC_013353	XLOC_013353	TcSYL_0171180	TcX10_chr36:494510-494727	M26	M27	OK	777846	319396	-128414	-261722	5e-05	0.000649345	yes
XLOC_002385	XLOC_002385	TcSYL_0087430	TcX10_chr11:790277-790500	M26	M27	OK	564674	182925	-162617	-261394	5e-05	0.000649345	yes
XLOC_006576	XLOC_006576	-	TcX10_chr2:734347-734589	M26	M27	OK	195632	613686	-167257	-261141	5e-05	0.000649345	yes
XLOC_001382	XLOC_001382	-	TcX10_chr1:600102-600336	M26	M27	OK	399987	155529	-136277	-261016	5e-05	0.000649345	yes
XLOC_013698	XLOC_013698	TcSYL_0172840	TcX10_chr37:187851-188107	M26	M27	OK	325096	133641	-12825	-260586	5e-05	0.000649345	yes
XLOC_010310	XLOC_010310	TcSYL_0026890	TcX10_chr3:1066185-1066426	M26	M27	OK	340.37	139063	-129137	-260434	5e-05	0.000649345	yes
XLOC_010851	XLOC_010851	-	TcX10_chr3:610354-610540	M26	M27	OK	2735.48	1040.24	-139488	-260363	5e-05	0.000649345	yes
XLOC_001334	XLOC_001334	-	TcX10_chr1:144521-144820	M26	M27	OK	88991	315305	-149691	-260351	5e-05	0.000649345	yes
XLOC_001504	XLOC_001504	-	TcX10_chr1:2275531-2284060	M26	M27	OK	785062	509142	-0.624738	-260331	5e-05	0.000649345	yes
XLOC_012573	XLOC_012573	-	TcX10_chr33:435291-436799	M26	M27	OK	110768	671401	-0.722293	-260295	5e-05	0.000649345	yes
XLOC_010798	XLOC_010798	-	TcX10_chr3:338196-341709	M26	M27	OK	102358	649036	-0.657259	-260293	5e-05	0.000649345	yes
XLOC_019909	XLOC_019909	-	TcX10_chr6:2820-2998	M26	M27	OK	4756.75	1704.97	-148023	-260145	5e-05	0.000649345	yes
XLOC_017023	XLOC_017023	TcSYL_0193160	TcX10_chr42:585848-589365	M26	M27	OK	413279	184929	-116015	-259892	5e-05	0.000649345	yes
XLOC_011908	XLOC_011908	TcSYL_0158060	TcX10_chr32:482172-482446	M26	M27	OK	400624	199241	-100773	-259567	5e-05	0.000649345	yes
XLOC_010649	XLOC_010649	TcSYL_0027550	TcX10_chr3:1348217-1348449	M26	M27	OK	882219	449925	-0.971451	-259519	5e-05	0.000649345	yes
XLOC_007764	XLOC_007764	-	TcX10_chr22:388468-388781	M26	M27	OK	584648	190937	-161448	-259029	5e-05	0.000649345	yes
XLOC_011966	XLOC_011966	TcSYL_0159860	TcX10_chr32:895224-895426	M26	M27	OK	1910.48	836926	-119076	-258855	5e-05	0.000649345	yes
XLOC_021193	XLOC_021193	-	TcX10_chr7:1206955-1207200	M26	M27	OK	522704	241095	-111639	-258658	5e-05	0.000649345	yes
XLOC_010794	XLOC_010794	-	TcX10_chr3:331334-331796	M26	M27	OK	831595	409435	-102225	-258542	5e-05	0.000649345	yes
XLOC_012526	XLOC_012526	TcSYL_0163720	TcX10_chr33:439969-440546	M26	M27	OK	218877	124932	-0.808971	-258501	5e-05	0.000649345	yes
XLOC_014486	XLOC_014486	TcSYL_0182210	TcX10_chr39:352342-352550	M26	M27	OK	1441.27	628915	-11964	-258262	5e-05	0.000649345	yes
XLOC_021149	XLOC_021149	-	TcX10_chr7:607300-607768	M26	M27	OK	348048	199618	-0.80204	-258163	5e-05	0.000649345	yes
XLOC_021578	XLOC_021578	-	TcX10_chr8:709481-710526	M26	M27	OK	965388	406405	-124819	-257961	5e-05	0.000649345	yes
XLOC_006602	XLOC_006602	-	TcX10_chr2:919834-920649	M26	M27	OK	181466	108549	-0.741351	-257387	5e-05	0.000649345	yes
XLOC_011654	XLOC_011654	-	TcX10_chr30:193251-193449	M26	M27	OK	1247.94	466549	-141945	-256825	5e-05	0.000649345	yes
XLOC_021534	XLOC_021534	-	TcX10_chr8:70221-70443	M26	M27	OK	761087	330927	-120155	-256823	5e-05	0.000649345	yes
XLOC_009558	XLOC_009558	-	TcX10_chr27:534283-534546	M26	M27	OK	118091	390991	-15947	-256734	5e-05	0.000649345	yes
XLOC_007725	XLOC_007725	-	TcX10_chr22:170392-170660	M26	M27	OK	285347	127844	-115833	-256681	5e-05	0.000649345	yes
XLOC_013185	XLOC_013185	-	TcX10_chr35:155626-155876	M26	M27	OK	114205	284051	-20074	-256372	5e-05	0.000649345	yes
XLOC_012070	XLOC_012070	TcSYL_0158700	TcX10_chr32:520975-521294	M26	M27	OK	546144	311758	-0.808855	-256002	5e-05	0.000649345	yes
XLOC_000449	XLOC_000449	TcSYL_0010220	TcX10_chr1:1990330-1990550	M26	M27	OK	538401	199022	-143575	-255818	5e-05	0.000649345	yes
XLOC_016647	XLOC_016647	-	TcX10_chr41:129387-129651	M26	M27	OK	320848	147239	-112373	-255411	5e-05	0.000649345	yes
XLOC_005446	XLOC_005446	-	TcX10_chr18:395827-397869	M26	M27	OK	120784	757094	-0.67389	-255408	5e-05	0.000649345	yes
XLOC_007057	XLOC_007057	-	TcX10_chr20:690710-690918	M26	M27	OK	1158.71	495.54	-122545	-255288	5e-05	0.000649345	yes
XLOC_021234	XLOC_021234	-	TcX10_chr7:1802802-1803000	M26	M27	OK	1025.96	344347	-157504	-254554	5e-05	0.000649345	yes
XLOC_009528	XLOC_009528	-	TcX10_chr27:443435-444316	M26	M27	OK	19263	897823	-110133	-253972	5e-05	0.000649345	yes
XLOC_005400	XLOC_005400	-	TcX10_chr18:136087-136302	M26	M27	OK	1617.96	774645	-106257	-253679	5e-05	0.000649345	yes
XLOC_004470	XLOC_004470	TcSYL_0107270	TcX10_chr15:613172-613527	M26	M27	OK	140782	693902	-102066	-253339	5e-05	0.000649345	yes
XLOC_008323	XLOC_008323	-	TcX10_chr23:698589-698855	M26	M27	OK	410086	200282	-103389	-253248	5e-05	0.000649345	yes
XLOC_011780	XLOC_011780	-	TcX10_chr31:4329-4577	M26	M27	OK	743309	376069	-0.982965	-252849	5e-05	0.000649345	yes
XLOC_005027	XLOC_005027	-	TcX10_chr16:327776-335448	M26	M27	OK	992496	654082	-0.601591	-252369	5e-05	0.000649345	yes
XLOC_012937	XLOC_012937	-	TcX10_chr34:293215-294331	M26	M27	OK	77472	319414	-127825	-251794	5e-05	0.000649345	yes
XLOC_002012	XLOC_002012	TcSYL_0084310	TcX10_chr11:286067-286392	M26	M27	OK	231597	117013	-0.984942	-251781	5e-05	0.000649345	yes
XLOC_015247	XLOC_015247	TcSYL_0042980	TcX10_chr4:1265390-1271910	M26	M27	OK	5000.49	3030	-0.722753	-251777	5e-05	0.000649345	yes
XLOC_013443	XLOC_013443	-	TcX10_chr36:61591-63622	M26	M27	OK	128357	667177	-0.944019	-251722	5e-05	0.000649345	yes
XLOC_005419	XLOC_005419	-	TcX10_chr18:199822-200048	M26	M27	OK	550074	228799	-126554	-251623	5e-05	0.000649345	yes
XLOC_001936	XLOC_001936	-	TcX10_chr10:232228-232428	M26	M27	OK	1556.9	636295	-12909	-251541	5e-05	0.000649345	yes
XLOC_013448	XLOC_013448	-	TcX10_chr36:90113-91003	M26	M27	OK	103682	430805	-126706	-251467	5e-05	0.000649345	yes
XLOC_018208	XLOC_018208	-	TcX10_chr46:185880-186061	M26	M27	OK	38938.5	22499.6	-0.791298	-251462	5e-05	0.000649345	yes
XLOC_006207	XLOC_006207	TcSYL_0015640	TcX10_chr2:362779-362981	M26	M27	OK	11016.2	6270.9	-0.812878	-251429	5e-05	0.000649345	yes
XLOC_005470	XLOC_005470	-	TcX10_chr18:618851-619116	M26	M27	OK	346554	163567	-10832	-251259	5e-05	0.000649345	yes
XLOC_001484	XLOC_001484	-	TcX10_chr1:1894551-1894747	M26	M27	OK	1213.07	437317	-147192	-251202	5e-05	0.000649345	yes
XLOC_021509	XLOC_021509	-	TcX10_chr8:22989-23197	M26	M27	OK	536433	165472	-169681	-250974	5e-05	0.000649345	yes
XLOC_014617	XLOC_014617	TcSYL_0030690	TcX10_chr4:78688-79898	M26	M27	OK	613296	407035	-0.59143	-250895	5e-05	0.000649345	yes
XLOC_010946	XLOC_010946	TcSYL_0149120	TcX10_chr30:61991-62229	M26	M27	OK	151978	304984	-231706	-250835	5e-05	0.000649345	yes
XLOC_008441	XLOC_008441	TcSYL_0135420	TcX10_chr24:195116-195357	M26	M27	OK	128527	362998	-182404	-250596	5e-05	0.000649345	yes
XLOC_001931	XLOC_001931	-	TcX10_chr10:225302-226419	M26	M27	OK	55.84	316639	-0.818459	-250577	5e-05	0.000649345	yes
XLOC_010892	XLOC_010892	-	TcX10_chr3:1603125-1603902	M26	M27	OK	554684	299751	-0.887904	-250166	5e-05	0.000649345	yes
XLOC_018800	XLOC_018800	TcSYL_0049620	TcX10_chr5:1288785-1289242	M26	M27	OK	795179	39595	-100596	-250162	5e-05	0.000649345	yes
XLOC_009247	XLOC_009247	-	TcX10_chr26:114368-114606	M26	M27	OK	250675	918189	-144895	-250135	5e-05	0.000649345	yes
XLOC_010070	XLOC_010070	-	TcX10_chr29:113448-118014	M26	M27	OK	150474	992025	-0.601064	-250076	5e-05	0.000649345	yes
XLOC_007407	XLOC_007407	TcSYL_0125430	TcX10_chr22:482580-482950	M26	M27	OK	118057	600503	-0.97524	-249913	5e-05	0.000649345	yes
XLOC_009483	XLOC_009483	-	TcX10_chr27:49648-49881	M26	M27	OK	885073	433929	-102834	-249746	5e-05	0.000649345	yes
XLOC_000678	XLOC_000678	TcSYL_0000150	TcX10_chr1:24854-25734	M26	M27	OK	127636	589494	-111449	-249649	5e-05	0.000649345	yes
XLOC_013766	XLOC_013766	TcSYL_0174090	TcX10_chr37:304593-304792	M26	M27	OK	869629	289819	-158525	-249254	5e-05	0.000649345	yes
XLOC_008631	XLOC_008631	TcSYL_0134030	TcX10_chr24:106575-107341	M26	M27	OK	842003	489311	-0.783073	-249042	5e-05	0.000649345	yes
XLOC_011778	XLOC_011778	-	TcX10_chr31:1340-1568	M26	M27	OK	1453.66	743382	-0.967514	-248822	5e-05	0.000649345	yes
XLOC_021250	XLOC_021250	-	TcX10_chr7:2031300-2031546	M26	M27	OK	164437	547755	-158593	-248747	5e-05	0.000649345	yes
XLOC_010641	XLOC_010641	TcSYL_0027230	TcX10_chr3:1165935-1171331	M26	M27	OK	8600.61	4920.29	-0.805695	-248424	5e-05	0.000649345	yes
XLOC_004525	XLOC_004525	TcSYL_0108040	TcX10_chr15:752072-752499	M26	M27	OK	4516.98	2999.23	-0.590763	-248357	5e-05	0.000649345	yes
XLOC_012862	XLOC_012862	-	TcX10_chr34:27883-28328	M26	M27	OK	720713	356682	-101479	-247338	5e-05	0.000649345	yes
XLOC_017476	XLOC_017476	TcSYL_0196110	TcX10_chr43:103655-103938	M26	M27	OK	310912	150026	-105129	-247197	5e-05	0.000649345	yes
XLOC_005716	XLOC_005716	-	TcX10_chr19:146081-146318	M26	M27	OK	166.97	460532	-185822	-247119	5e-05	0.000649345	yes
XLOC_010974	XLOC_010974	TcSYL_0149800	TcX10_chr30:101185-101516	M26	M27	OK	75044	336751	-115605	-247092	5e-05	0.000649345	yes
XLOC_013362	XLOC_013362	TcSYL_0171300	TcX10_chr36:507390-508396	M26	M27	OK	765182	449522	-0.767413	-247076	5e-05	0.000649345	yes
XLOC_000038	XLOC_000038	TcSYL_0001080	TcX10_chr1:404034-404836	M26	M27	OK	327445	206174	-0.667393	-247048	5e-05	0.000649345	yes
XLOC_008030	XLOC_008030	TcSYL_0132910	TcX10_chr23:672137-672687	M26	M27	OK	330.79	202.13	-0.710629	-246831	5e-05	0.000649345	yes
XLOC_004657	XLOC_004657	-	TcX10_chr15:775703-776875	M26	M27	OK	117697	722004	-0.704997	-246458	5e-05	0.000649345	yes
XLOC_016996	XLOC_016996	TcSYL_0192670	TcX10_chr42:549425-550314	M26	M27	OK	677865	25259	-14242	-246441	5e-05	0.000649345	yes
XLOC_021659	XLOC_021659	TcSYL_0076490	TcX10_chr9:604259-604908	M26	M27	OK	532553	276617	-0.945036	-246158	5e-05	0.000649345	yes
XLOC_001560	XLOC_001560	-	TcX10_chr1:2919439-2919709	M26	M27	OK	222488	986755	-117296	-246003	5e-05	0.000649345	yes
XLOC_004142	XLOC_004142	-	TcX10_chr14:769164-769376	M26	M27	OK	954621	411533	-121392	-245973	5e-05	0.000649345	yes
XLOC_005234	XLOC_005234	TcSYL_0114020	TcX10_chr18:505403-505875	M26	M27	OK	1715.51	1123.25	-0.61095	-245716	5e-05	0.000649345	yes
XLOC_013315	XLOC_013315	TcSYL_0170470	TcX10_chr36:374316-374530	M26	M27	OK	657287	278038	-124124	-245696	5e-05	0.000649345	yes
XLOC_014422	XLOC_014422	TcSYL_0179900	TcX10_chr39:142301-143313	M26	M27	OK	789673	461102	-0.77617	-245445	5e-05	0.000649345	yes
XLOC_008886	XLOC_008886	-	TcX10_chr24:457855-458118	M26	M27	OK	323424	147778	-112999	-245291	5e-05	0.000649345	yes
XLOC_000445	XLOC_000445	TcSYL_0010180	TcX10_chr1:1986627-1986838	M26	M27	OK	1581.5	762552	-105239	-245222	5e-05	0.000649345	yes
XLOC_014437	XLOC_014437	TcSYL_0180330	TcX10_chr39:193431-193672	M26	M27	OK	507699	242586	-106548	-244987	5e-05	0.000649345	yes
XLOC_013464	XLOC_013464	-	TcX10_chr36:331010-334895	M26	M27	OK	102753	672706	-0.61113	-244966	5e-05	0.000649345	yes
XLOC_013794	XLOC_013794	-	TcX10_chr37:354375-354699	M26	M27	OK	875305	382653	-119375	-244856	5e-05	0.000649345	yes
XLOC_011287	XLOC_011287	TcSYL_0148560	TcX10_chr30:25803-27163	M26	M27	OK	104479	483892	-111046	-244828	5e-05	0.000649345	yes
XLOC_004644	XLOC_004644	-	TcX10_chr15:548881-550300	M26	M27	OK	164923	105.02	-0.651128	-244722	5e-05	0.000649345	yes
XLOC_002891	XLOC_002891	-	TcX10_chr12:782443-782680	M26	M27	OK	240814	886157	-144229	-244398	5e-05	0.000649345	yes
XLOC_019996	XLOC_019996	-	TcX10_chr6:1285737-1286000	M26	M27	OK	209147	909399	-120153	-244336	5e-05	0.000649345	yes
XLOC_010514	XLOC_010514	TcSYL_0023090	TcX10_chr3:291602-292095	M26	M27	OK	568947	360493	-0.658323	-244115	5e-05	0.000649345	yes
XLOC_004074	XLOC_004074	-	TcX10_chr14:256201-257936	M26	M27	OK	108971	689108	-0.661142	-243974	5e-05	0.000649345	yes
XLOC_013585	XLOC_013585	TcSYL_0173210	TcX10_chr37:221636-221928	M26	M27	OK	2573.15	1556.4	-0.725319	-243864	5e-05	0.000649345	yes
XLOC_010859	XLOC_010859	-	TcX10_chr3:1097644-1102360	M26	M27	OK	636765	413068	-0.624381	-243437	5e-05	0.000649345	yes
XLOC_011531	XLOC_011531	TcSYL_0153770	TcX10_chr30:410975-411858	M26	M27	OK	628599	227096	-146884	-243434	5e-05	0.000649345	yes
XLOC_001500	XLOC_001500	-	TcX10_chr1:2185260-2185662	M26	M27	OK	1887.54	1227.72	-0.620522	-243254	5e-05	0.000649345	yes
XLOC_007765	XLOC_007765	-	TcX10_chr22:401050-401379	M26	M27	OK	332804	946137	-181455	-243219	5e-05	0.000649345	yes
XLOC_013896	XLOC_013896	TcSYL_0176160	TcX10_chr38:209472-209785	M26	M27	OK	108476	492484	-113923	-243137	5e-05	0.000649345	yes
XLOC_004670	XLOC_004670	-	TcX10_chr15:948799-950414	M26	M27	OK	669014	302133	-114685	-242861	5e-05	0.000649345	yes
XLOC_005292	XLOC_005292	TcSYL_0112660	TcX10_chr18:30861-31063	M26	M27	OK	24700.7	15498.9	-0.672381	-242649	5e-05	0.000649345	yes
XLOC_007042	XLOC_007042	-	TcX10_chr20:357278-358945	M26	M27	OK	131273	838301	-0.647027	-242575	5e-05	0.000649345	yes
XLOC_020324	XLOC_020324	TcSYL_0066930	TcX10_chr7:1447770-1448011	M26	M27	OK	148604	487254	-160873	-242434	5e-05	0.000649345	yes
XLOC_004684	XLOC_004684	TcSYL_0109600	TcX10_chr16:347669-348264	M26	M27	OK	911426	511015	-0.834758	-242175	5e-05	0.000649345	yes
XLOC_006601	XLOC_006601	-	TcX10_chr2:918703-919761	M26	M27	OK	893078	538484	-0.729882	-241977	5e-05	0.000649345	yes
XLOC_010824	XLOC_010824	-	TcX10_chr3:486813-487234	M26	M27	OK	612336	294051	-105826	-241865	5e-05	0.000649345	yes
XLOC_018013	XLOC_018013	TcSYL_0203260	TcX10_chr46:253141-253679	M26	M27	OK	452147	230138	-0.974293	-241488	5e-05	0.000649345	yes
XLOC_003625	XLOC_003625	-	TcX10_chr13:104177-104487	M26	M27	OK	129.28	606053	-109298	-241319	5e-05	0.000649345	yes
XLOC_021160	XLOC_021160	-	TcX10_chr7:934389-935601	M26	M27	OK	717503	430798	-0.735972	-241212	5e-05	0.000649345	yes
XLOC_009835	XLOC_009835	TcSYL_0145630	TcX10_chr28:345402-345796	M26	M27	OK	221565	124.55	-0.831005	-241195	5e-05	0.000649345	yes
XLOC_021850	XLOC_021850	TcSYL_0079410	TcX10_chr9:1037816-1038138	M26	M27	OK	632323	254785	-131138	-240807	5e-05	0.000649345	yes
XLOC_017232	XLOC_017232	TcSYL_0195690	TcX10_chr43:78825-79057	M26	M27	OK	654377	280603	-122159	-240747	5e-05	0.000649345	yes
XLOC_013193	XLOC_013193	-	TcX10_chr35:197350-197599	M26	M27	OK	195677	768268	-134879	-239948	5e-05	0.000649345	yes
XLOC_002877	XLOC_002877	-	TcX10_chr12:482147-482419	M26	M27	OK	141626	587659	-126904	-239748	5e-05	0.000649345	yes
XLOC_018185	XLOC_018185	-	TcX10_chr46:61948-62124	M26	M27	OK	3916.01	1364.38	-152114	-239451	5e-05	0.000649345	yes
XLOC_004255	XLOC_004255	TcSYL_0108230	TcX10_chr15:796957-797249	M26	M27	OK	245416	107838	-118637	-239391	5e-05	0.000649345	yes
XLOC_008314	XLOC_008314	-	TcX10_chr23:661411-661687	M26	M27	OK	772108	252671	-161154	-238758	5e-05	0.000649345	yes
XLOC_012165	XLOC_012165	-	TcX10_chr32:646589-647808	M26	M27	OK	566977	336698	-0.751838	-238433	5e-05	0.000649345	yes
XLOC_005191	XLOC_005191	TcSYL_0112860	TcX10_chr18:115272-115558	M26	M27	OK	374942	204109	-0.877331	-238238	5e-05	0.000649345	yes
XLOC_005637	XLOC_005637	TcSYL_0116410	TcX10_chr19:683767-684206	M26	M27	OK	306817	185.47	-0.726193	-238088	5e-05	0.000649345	yes
XLOC_001966	XLOC_001966	-	TcX10_chr10:595434-596005	M26	M27	OK	198411	859623	-120671	-238059	5e-05	0.000649345	yes
XLOC_016635	XLOC_016635	-	TcX10_chr41:95897-96465	M26	M27	OK	102115	577726	-0.821738	-237943	5e-05	0.000649345	yes
XLOC_011782	XLOC_011782	-	TcX10_chr31:5973-6510	M26	M27	OK	361.74	224435	-0.688654	-237639	5e-05	0.000649345	yes
XLOC_006550	XLOC_006550	-	TcX10_chr2:660059-660281	M26	M27	OK	381293	142699	-141793	-237542	5e-05	0.000649345	yes
XLOC_004858	XLOC_004858	TcSYL_0112580	TcX10_chr16:1457119-1458346	M26	M27	OK	608332	407059	-0.579622	-237415	5e-05	0.000649345	yes
XLOC_003430	XLOC_003430	TcSYL_0097060	TcX10_chr13:710952-711499	M26	M27	OK	876387	571327	-0.617251	-237336	5e-05	0.000649345	yes
XLOC_003699	XLOC_003699	-	TcX10_chr13:994929-995141	M26	M27	OK	528185	189296	-14804	-237182	5e-05	0.000649345	yes
XLOC_003603	XLOC_003603	-	TcX10_chr13:3590-3805	M26	M27	OK	492363	184447	-141651	-237083	5e-05	0.000649345	yes
XLOC_012902	XLOC_012902	-	TcX10_chr34:138409-138665	M26	M27	OK	122429	421514	-153829	-236848	5e-05	0.000649345	yes
XLOC_005742	XLOC_005742	-	TcX10_chr19:308863-310628	M26	M27	OK	267635	154369	-0.793886	-236774	5e-05	0.000649345	yes
XLOC_005491	XLOC_005491	-	TcX10_chr18:775653-776793	M26	M27	OK	246747	133322	-0.888115	-236741	5e-05	0.000649345	yes
XLOC_006637	XLOC_006637	TcSYL_0117620	TcX10_chr20:23161-23855	M26	M27	OK	958412	563601	-0.765972	-235704	5e-05	0.000649345	yes
XLOC_019945	XLOC_019945	-	TcX10_chr6:341394-343262	M26	M27	OK	971586	503628	-0.947984	-235389	5e-05	0.000649345	yes
XLOC_001981	XLOC_001981	-	TcX10_chr10:912511-917167	M26	M27	OK	727924	482018	-0.5947	-235023	5e-05	0.000649345	yes
XLOC_001559	XLOC_001559	-	TcX10_chr1:2918140-2919377	M26	M27	OK	547398	326903	-0.743727	-234616	5e-05	0.000649345	yes
XLOC_001414	XLOC_001414	-	TcX10_chr1:1035888-1036085	M26	M27	OK	1167.03	451012	-13716	-234447	5e-05	0.000649345	yes
XLOC_013847	XLOC_013847	TcSYL_0175430	TcX10_chr38:163847-164730	M26	M27	OK	127743	613894	-105718	-234444	5e-05	0.000649345	yes
XLOC_000259	XLOC_000259	TcSYL_0005370,TcSYL_0005380,TcSYL_0005390,TcSYL_0005400,TcSYL_0005410,TcSYL_0005420,TcSYL_0005430	TcX10_chr1:1366880-1377467	M26	M27	OK	6665.88	3440.64	-0.954117	-234393	5e-05	0.000649345	yes
XLOC_011001	XLOC_011001	TcSYL_0150330	TcX10_chr30:136698-136975	M26	M27	OK	642469	22711	-150024	-234357	5e-05	0.000649345	yes
XLOC_009014	XLOC_009014	-	TcX10_chr25:102925-103126	M26	M27	OK	1668.97	756.86	-114086	-234034	5e-05	0.000649345	yes
XLOC_014237	XLOC_014237	TcSYL_0180230,TcSYL_0180240,TcSYL_0180280,TcSYL_0180290	TcX10_chr39:170203-175238	M26	M27	OK	6087.48	2716.57	-116406	-234029	5e-05	0.000649345	yes
XLOC_002473	XLOC_002473	-	TcX10_chr11:677854-678252	M26	M27	OK	567045	265952	-109229	-233771	5e-05	0.000649345	yes
XLOC_015884	XLOC_015884	TcSYL_0042450	TcX10_chr4:1222280-1222503	M26	M27	OK	2092.64	1153.66	-0.859105	-233487	5e-05	0.000649345	yes
XLOC_003272	XLOC_003272	TcSYL_0093900	TcX10_chr13:328364-328794	M26	M27	OK	629046	316195	-0.992351	-233475	5e-05	0.000649345	yes
XLOC_021498	XLOC_021498	-	TcX10_chr8:6400-6714	M26	M27	OK	109464	506299	-11124	-233242	5e-05	0.000649345	yes
XLOC_005115	XLOC_005115	-	TcX10_chr16:893332-893549	M26	M27	OK	362013	118957	-16056	-233044	5e-05	0.000649345	yes
XLOC_012908	XLOC_012908	-	TcX10_chr34:147365-147720	M26	M27	OK	138556	723719	-0.936966	-233019	5e-05	0.000649345	yes
XLOC_008301	XLOC_008301	-	TcX10_chr23:392597-392979	M26	M27	OK	499974	226239	-114401	-232982	5e-05	0.000649345	yes
XLOC_003906	XLOC_003906	TcSYL_0101010	TcX10_chr14:556958-557490	M26	M27	OK	685026	366512	-0.902298	-232804	5e-05	0.000649345	yes
XLOC_001134	XLOC_001134	TcSYL_0010440	TcX10_chr1:2008594-2008820	M26	M27	OK	478219	204692	-122421	-232672	5e-05	0.000649345	yes
XLOC_021191	XLOC_021191	-	TcX10_chr7:1200950-1201303	M26	M27	OK	89795	438554	-103388	-232162	5e-05	0.000649345	yes
XLOC_005165	XLOC_005165	-	TcX10_chr17:692458-692614	M26	M27	OK	49631.3	14233.8	-180193	-232117	5e-05	0.000649345	yes
XLOC_011834	XLOC_011834	-	TcX10_chr31:280291-280576	M26	M27	OK	232134	116641	-0.992878	-231796	5e-05	0.000649345	yes
XLOC_008434	XLOC_008434	TcSYL_0135290	TcX10_chr24:186688-187151	M26	M27	OK	994527	654.43	-0.603771	-231673	5e-05	0.000649345	yes
XLOC_005251	XLOC_005251	TcSYL_0114280	TcX10_chr18:556318-556721	M26	M27	OK	4119.2	2809.62	-0.551989	-230996	5e-05	0.000649345	yes
XLOC_010071	XLOC_010071	-	TcX10_chr29:118111-122291	M26	M27	OK	257336	176847	-0.541151	-230818	5e-05	0.000649345	yes
XLOC_013281	XLOC_013281	TcSYL_0170060	TcX10_chr36:254002-254291	M26	M27	OK	610042	343.57	-0.828306	-230816	5e-05	0.000649345	yes
XLOC_001481	XLOC_001481	-	TcX10_chr1:1874286-1875807	M26	M27	OK	113649	733114	-0.632477	-230589	5e-05	0.000649345	yes
XLOC_010633	XLOC_010633	TcSYL_0027120	TcX10_chr3:1133001-1133509	M26	M27	OK	423.3	270801	-0.644447	-230361	5e-05	0.000649345	yes
XLOC_007279	XLOC_007279	-	TcX10_chr21:187599-189257	M26	M27	OK	318711	184671	-0.787291	-230051	5e-05	0.000649345	yes
XLOC_021499	XLOC_021499	-	TcX10_chr8:6927-7113	M26	M27	OK	2560.11	979747	-138573	-229879	5e-05	0.000649345	yes
XLOC_018863	XLOC_018863	-	TcX10_chr5:381156-381365	M26	M27	OK	2063.77	1072.13	-0.944805	-229786	5e-05	0.000649345	yes
XLOC_001960	XLOC_001960	-	TcX10_chr10:515741-515981	M26	M27	OK	900.89	484307	-0.895428	-229672	5e-05	0.000649345	yes
XLOC_005682	XLOC_005682	-	TcX10_chr19:9126-9336	M26	M27	OK	844234	361381	-122412	-229544	5e-05	0.000649345	yes
XLOC_007667	XLOC_007667	TcSYL_0126950	TcX10_chr22:587266-587738	M26	M27	OK	193552	847358	-119168	-229359	5e-05	0.000649345	yes
XLOC_002457	XLOC_002457	-	TcX10_chr11:208236-208425	M26	M27	OK	1482.68	465438	-167155	-229316	5e-05	0.000649345	yes
XLOC_016975	XLOC_016975	TcSYL_0192240	TcX10_chr42:507438-508261	M26	M27	OK	114776	711924	-0.689022	-229191	5e-05	0.000649345	yes
XLOC_013179	XLOC_013179	-	TcX10_chr35:77484-77696	M26	M27	OK	872636	393661	-114843	-229129	5e-05	0.000649345	yes
XLOC_017280	XLOC_017280	TcSYL_0196750	TcX10_chr43:156358-156641	M26	M27	OK	507558	265777	-0.933359	-229071	5e-05	0.000649345	yes
XLOC_005460	XLOC_005460	-	TcX10_chr18:539163-539397	M26	M27	OK	255748	988458	-137147	-228969	5e-05	0.000649345	yes
XLOC_015257	XLOC_015257	TcSYL_0044080	TcX10_chr4:1398468-1398715	M26	M27	OK	173982	62925	-146723	-228944	5e-05	0.000649345	yes
XLOC_004664	XLOC_004664	-	TcX10_chr15:866308-866659	M26	M27	OK	117048	604168	-0.95408	-228887	5e-05	0.000649345	yes
XLOC_011822	XLOC_011822	-	TcX10_chr31:237604-237775	M26	M27	OK	9609.99	4193.74	-11963	-228547	5e-05	0.000649345	yes
XLOC_009873	XLOC_009873	-	TcX10_chr28:384237-384567	M26	M27	OK	375517	215519	-0.80106	-228195	5e-05	0.000649345	yes
XLOC_005340	XLOC_005340	TcSYL_0113740	TcX10_chr18:464148-466067	M26	M27	OK	3382.04	1590.73	-108821	-228009	5e-05	0.000649345	yes
XLOC_021684	XLOC_021684	TcSYL_0076790	TcX10_chr9:626136-626389	M26	M27	OK	218552	931468	-12304	-227815	5e-05	0.000649345	yes
XLOC_006381	XLOC_006381	TcSYL_0019550	TcX10_chr2:853352-853908	M26	M27	OK	519839	280114	-0.892053	-227467	5e-05	0.000649345	yes
XLOC_005210	XLOC_005210	TcSYL_0113570	TcX10_chr18:452414-452652	M26	M27	OK	680689	340075	-100114	-227375	5e-05	0.000649345	yes
XLOC_008909	XLOC_008909	-	TcX10_chr24:521513-521880	M26	M27	OK	253528	146695	-0.789329	-227314	5e-05	0.000649345	yes
XLOC_001450	XLOC_001450	-	TcX10_chr1:1659097-1659804	M26	M27	OK	947063	560988	-0.755491	-226954	5e-05	0.000649345	yes
XLOC_012576	XLOC_012576	-	TcX10_chr33:444691-444928	M26	M27	OK	160.96	512584	-165084	-226899	5e-05	0.000649345	yes
XLOC_005200	XLOC_005200	TcSYL_0113460	TcX10_chr18:407740-408341	M26	M27	OK	236042	147958	-0.673855	-226765	5e-05	0.000649345	yes
XLOC_002402	XLOC_002402	TcSYL_0088070	TcX10_chr11:866984-867414	M26	M27	OK	123611	696412	-0.827797	-226574	5e-05	0.000649345	yes
XLOC_001457	XLOC_001457	-	TcX10_chr1:1671554-1674698	M26	M27	OK	135649	918661	-0.562277	-226503	5e-05	0.000649345	yes
XLOC_006638	XLOC_006638	TcSYL_0117630	TcX10_chr20:24299-24723	M26	M27	OK	160421	905037	-0.825812	-226457	5e-05	0.000649345	yes
XLOC_005892	XLOC_005892	TcSYL_0017060,TcSYL_0017070,TcSYL_0017080,TcSYL_0017090,TcSYL_0017100,TcSYL_0017110	TcX10_chr2:456635-460418	M26	M27	OK	841564	400284	-107205	-226321	5e-05	0.000649345	yes
XLOC_018999	XLOC_018999	TcSYL_0051360	TcX10_chr6:263812-264119	M26	M27	OK	437444	148138	-156216	-226235	5e-05	0.000649345	yes
XLOC_013770	XLOC_013770	TcSYL_0174150	TcX10_chr37:308898-309238	M26	M27	OK	272139	154675	-0.815103	-225847	5e-05	0.000649345	yes
XLOC_001392	XLOC_001392	-	TcX10_chr1:721156-722537	M26	M27	OK	647176	303367	-10931	-225728	5e-05	0.000649345	yes
XLOC_009515	XLOC_009515	-	TcX10_chr27:332873-334393	M26	M27	OK	288395	195156	-0.563422	-225488	5e-05	0.000649345	yes
XLOC_012648	XLOC_012648	TcSYL_0164860	TcX10_chr34:402212-402468	M26	M27	OK	143119	532816	-142551	-224948	5e-05	0.000649345	yes
XLOC_013681	XLOC_013681	TcSYL_0172010	TcX10_chr37:123044-123696	M26	M27	OK	617903	350991	-0.815945	-224915	5e-05	0.000649345	yes
XLOC_010074	XLOC_010074	-	TcX10_chr29:133303-134542	M26	M27	OK	115973	589305	-0.976698	-224841	5e-05	0.000649345	yes
XLOC_000622	XLOC_000622	TcSYL_0014070	TcX10_chr1:2940792-2941036	M26	M27	OK	387572	190036	-102819	-224611	5e-05	0.000649345	yes
XLOC_017120	XLOC_017120	-	TcX10_chr42:223810-224535	M26	M27	OK	64197	213337	-158937	-224599	5e-05	0.000649345	yes
XLOC_021507	XLOC_021507	-	TcX10_chr8:17714-17968	M26	M27	OK	117309	42018	-148123	-224478	5e-05	0.000649345	yes
XLOC_010263	XLOC_010263	TcSYL_0025470	TcX10_chr3:964404-964804	M26	M27	OK	279861	163433	-0.776006	-224467	5e-05	0.000649345	yes
XLOC_002884	XLOC_002884	-	TcX10_chr12:573139-573368	M26	M27	OK	703814	343945	-103302	-224129	5e-05	0.000649345	yes
XLOC_003468	XLOC_003468	TcSYL_0097740	TcX10_chr13:761125-761333	M26	M27	OK	2189.8	1175.06	-0.898058	-224125	5e-05	0.000649345	yes
XLOC_012546	XLOC_012546	-	TcX10_chr33:152900-153226	M26	M27	OK	836333	392492	-109141	-224125	5e-05	0.000649345	yes
XLOC_021331	XLOC_021331	TcSYL_0073550	TcX10_chr8:791806-792107	M26	M27	OK	603171	249724	-127223	-223832	5e-05	0.000649345	yes
XLOC_018445	XLOC_018445	TcSYL_0046670	TcX10_chr5:584230-584804	M26	M27	OK	913935	538821	-0.762286	-223724	5e-05	0.000649345	yes
XLOC_015990	XLOC_015990	-	TcX10_chr4:1390249-1392068	M26	M27	OK	547127	348013	-0.652735	-223201	5e-05	0.000649345	yes
XLOC_019317	XLOC_019317	TcSYL_0059850	TcX10_chr6:1217968-1218317	M26	M27	OK	109695	577831	-0.92478	-223118	5e-05	0.000649345	yes
XLOC_005402	XLOC_005402	-	TcX10_chr18:137603-138242	M26	M27	OK	40284	217721	-0.887729	-223007	5e-05	0.000649345	yes
XLOC_021679	XLOC_021679	TcSYL_0076710	TcX10_chr9:621546-622171	M26	M27	OK	522005	29254	-0.835431	-222808	5e-05	0.000649345	yes
XLOC_010860	XLOC_010860	-	TcX10_chr3:1105355-1106585	M26	M27	OK	556895	383146	-0.53951	-222749	5e-05	0.000649345	yes
XLOC_013577	XLOC_013577	TcSYL_0173010	TcX10_chr37:202987-203780	M26	M27	OK	904779	367852	-129844	-222463	5e-05	0.000649345	yes
XLOC_001925	XLOC_001925	-	TcX10_chr10:181801-183492	M26	M27	OK	769058	494671	-0.636625	-222434	5e-05	0.000649345	yes
XLOC_008836	XLOC_008836	-	TcX10_chr24:5877-6427	M26	M27	OK	134608	546685	-129998	-221964	5e-05	0.000649345	yes
XLOC_003694	XLOC_003694	-	TcX10_chr13:981794-981972	M26	M27	OK	3975.53	1636.02	-128096	-221935	5e-05	0.000649345	yes
XLOC_003176	XLOC_003176	TcSYL_0099720	TcX10_chr13:889976-890745	M26	M27	OK	341179	190589	-0.840064	-221908	5e-05	0.000649345	yes
XLOC_006598	XLOC_006598	-	TcX10_chr2:906091-906298	M26	M27	OK	1391.22	683718	-102488	-221852	5e-05	0.000649345	yes
XLOC_002498	XLOC_002498	-	TcX10_chr11:971217-973673	M26	M27	OK	129682	750969	-0.788157	-221804	5e-05	0.000649345	yes
XLOC_010264	XLOC_010264	TcSYL_0025480	TcX10_chr3:964996-965333	M26	M27	OK	199586	105393	-0.921234	-221615	5e-05	0.000649345	yes
XLOC_018832	XLOC_018832	-	TcX10_chr5:106406-106604	M26	M27	OK	1467.21	656148	-116098	-221438	5e-05	0.000649345	yes
XLOC_010763	XLOC_010763	-	TcX10_chr3:98772-99012	M26	M27	OK	279748	120.3	-121749	-221231	5e-05	0.000649345	yes
XLOC_001412	XLOC_001412	-	TcX10_chr1:1007495-1014299	M26	M27	OK	140209	977771	-0.520006	-221159	5e-05	0.000649345	yes
XLOC_021150	XLOC_021150	-	TcX10_chr7:608081-608416	M26	M27	OK	650743	406.53	-0.678724	-221127	5e-05	0.000649345	yes
XLOC_005175	XLOC_005175	TcSYL_0112700	TcX10_chr18:36589-36893	M26	M27	OK	280753	160806	-0.803978	-220996	5e-05	0.000649345	yes
XLOC_010800	XLOC_010800	-	TcX10_chr3:344000-345525	M26	M27	OK	489681	305843	-0.67905	-220581	5e-05	0.000649345	yes
XLOC_012194	XLOC_012194	-	TcX10_chr32:983752-984161	M26	M27	OK	358436	163689	-113076	-220135	5e-05	0.000649345	yes
XLOC_018007	XLOC_018007	TcSYL_0203180	TcX10_chr46:232733-233079	M26	M27	OK	855306	427845	-0.999352	-220034	5e-05	0.000649345	yes
XLOC_009557	XLOC_009557	-	TcX10_chr27:532939-533199	M26	M27	OK	174127	777752	-116276	-219947	5e-05	0.000649345	yes
XLOC_005100	XLOC_005100	-	TcX10_chr16:848761-849063	M26	M27	OK	305484	170143	-0.844346	-219838	5e-05	0.000649345	yes
XLOC_014440	XLOC_014440	TcSYL_0180420	TcX10_chr39:198852-199171	M26	M27	OK	369024	213018	-0.792738	-219826	5e-05	0.000649345	yes
XLOC_014232	XLOC_014232	TcSYL_0180120	TcX10_chr39:164477-165147	M26	M27	OK	106533	644422	-0.725217	-219687	5e-05	0.000649345	yes
XLOC_007355	XLOC_007355	TcSYL_0124380	TcX10_chr22:77952-78298	M26	M27	OK	88.02	457381	-0.944437	-219327	5e-05	0.000649345	yes
XLOC_005448	XLOC_005448	-	TcX10_chr18:400232-402653	M26	M27	OK	139194	946922	-0.555777	-218918	5e-05	0.000649345	yes
XLOC_021553	XLOC_021553	-	TcX10_chr8:279924-280183	M26	M27	OK	3725.73	2421.45	-0.621652	-218901	5e-05	0.000649345	yes
XLOC_007263	XLOC_007263	-	TcX10_chr21:72267-72589	M26	M27	OK	757436	355489	-109132	-218625	5e-05	0.000649345	yes
XLOC_017875	XLOC_017875	TcSYL_0202600	TcX10_chr45:263413-263768	M26	M27	OK	323619	184405	-0.811416	-218622	5e-05	0.000649345	yes
XLOC_004147	XLOC_004147	-	TcX10_chr14:930642-933089	M26	M27	OK	149537	102058	-0.551115	-218463	5e-05	0.000649345	yes
XLOC_005122	XLOC_005122	-	TcX10_chr16:981362-982973	M26	M27	OK	473804	297931	-0.669314	-218376	5e-05	0.000649345	yes
XLOC_005143	XLOC_005143	-	TcX10_chr16:1140930-1142398	M26	M27	OK	211166	142802	-0.564355	-218076	5e-05	0.000649345	yes
XLOC_001586	XLOC_001586	-	TcX10_chr1:3101173-3101425	M26	M27	OK	249503	116236	-1102	-217829	5e-05	0.000649345	yes
XLOC_001968	XLOC_001968	-	TcX10_chr10:690080-690452	M26	M27	OK	219.03	126139	-0.796112	-217757	5e-05	0.000649345	yes
XLOC_021808	XLOC_021808	TcSYL_0078780	TcX10_chr9:818919-819709	M26	M27	OK	1569.14	1096.04	-0.517673	-217686	5e-05	0.000649345	yes
XLOC_020841	XLOC_020841	TcSYL_0065980	TcX10_chr7:1380925-1381211	M26	M27	OK	102.39	49052	-10617	-217649	5e-05	0.000649345	yes
XLOC_008923	XLOC_008923	-	TcX10_chr24:657873-658168	M26	M27	OK	144186	721859	-0.998147	-217551	5e-05	0.000649345	yes
XLOC_004051	XLOC_004051	-	TcX10_chr14:62806-63084	M26	M27	OK	136294	64013	-109028	-217429	5e-05	0.000649345	yes
XLOC_016625	XLOC_016625	TcSYL_0190230	TcX10_chr41:411112-411437	M26	M27	OK	734674	363049	-101694	-217221	5e-05	0.000649345	yes
XLOC_019921	XLOC_019921	-	TcX10_chr6:59344-62917	M26	M27	OK	140351	970662	-0.531997	-217046	5e-05	0.000649345	yes
XLOC_004747	XLOC_004747	TcSYL_0111120	TcX10_chr16:1015930-1016270	M26	M27	OK	966386	511849	-0.916881	-217038	5e-05	0.000649345	yes
XLOC_005442	XLOC_005442	-	TcX10_chr18:281018-281356	M26	M27	OK	461.95	283801	-0.702855	-217003	5e-05	0.000649345	yes
XLOC_016642	XLOC_016642	-	TcX10_chr41:106864-107056	M26	M27	OK	1403.34	508035	-146587	-216829	5e-05	0.000649345	yes
XLOC_010601	XLOC_010601	TcSYL_0025410	TcX10_chr3:960180-960919	M26	M27	OK	36.29	202706	-0.840183	-216776	5e-05	0.000649345	yes
XLOC_021581	XLOC_021581	-	TcX10_chr8:753670-756449	M26	M27	OK	296731	189005	-0.650727	-216651	5e-05	0.000649345	yes
XLOC_008903	XLOC_008903	-	TcX10_chr24:502611-502919	M26	M27	OK	674477	416249	-0.696321	-216311	5e-05	0.000649345	yes
XLOC_004376	XLOC_004376	TcSYL_0105860	TcX10_chr15:275602-276209	M26	M27	OK	484016	263352	-0.878059	-216278	5e-05	0.000649345	yes
XLOC_005900	XLOC_005900	TcSYL_0017240	TcX10_chr2:470723-470940	M26	M27	OK	674444	336547	-100289	-216236	5e-05	0.000649345	yes
XLOC_014490	XLOC_014490	TcSYL_0182360	TcX10_chr39:360547-360815	M26	M27	OK	392945	210719	-0.899009	-216043	5e-05	0.000649345	yes
XLOC_017162	XLOC_017162	-	TcX10_chr42:432160-433527	M26	M27	OK	945402	617707	-0.614005	-215964	5e-05	0.000649345	yes
XLOC_005458	XLOC_005458	-	TcX10_chr18:503066-503579	M26	M27	OK	131977	793201	-0.734529	-215951	5e-05	0.000649345	yes
XLOC_021339	XLOC_021339	TcSYL_0073630	TcX10_chr8:819882-820516	M26	M27	OK	135639	847713	-0.678128	-215776	5e-05	0.000649345	yes
XLOC_021136	XLOC_021136	-	TcX10_chr7:13498-13709	M26	M27	OK	619234	263388	-123329	-215506	5e-05	0.000649345	yes
XLOC_008941	XLOC_008941	TcSYL_0138290	TcX10_chr25:41575-41966	M26	M27	OK	173847	103201	-0.752364	-215418	5e-05	0.000649345	yes
XLOC_009981	XLOC_009981	TcSYL_0146430	TcX10_chr29:9994-11135	M26	M27	OK	312403	187357	-0.737622	-215406	5e-05	0.000649345	yes
XLOC_020485	XLOC_020485	TcSYL_0069950	TcX10_chr7:1741620-1742704	M26	M27	OK	127121	655822	-0.954822	-215267	5e-05	0.000649345	yes
XLOC_003602	XLOC_003602	-	TcX10_chr13:2748-3379	M26	M27	OK	209731	104033	-101149	-215158	5e-05	0.000649345	yes
XLOC_002896	XLOC_002896	-	TcX10_chr12:931950-934293	M26	M27	OK	140533	962371	-0.546241	-214653	5e-05	0.000649345	yes
XLOC_008884	XLOC_008884	-	TcX10_chr24:454415-454616	M26	M27	OK	531648	139266	-193263	-214652	5e-05	0.000649345	yes
XLOC_017095	XLOC_017095	-	TcX10_chr42:105384-105683	M26	M27	OK	218441	118377	-0.883855	-214605	5e-05	0.000649345	yes
XLOC_021599	XLOC_021599	-	TcX10_chr8:967742-968061	M26	M27	OK	937201	461757	-102123	-214276	5e-05	0.000649345	yes
XLOC_001254	XLOC_001254	TcSYL_0012660	TcX10_chr1:2450267-2450487	M26	M27	OK	621795	287238	-111419	-213745	5e-05	0.000649345	yes
XLOC_021338	XLOC_021338	TcSYL_0073620	TcX10_chr8:817806-818674	M26	M27	OK	153437	100.55	-0.609733	-213685	5e-05	0.000649345	yes
XLOC_021527	XLOC_021527	-	TcX10_chr8:62088-62408	M26	M27	OK	905098	434687	-10581	-213648	5e-05	0.000649345	yes
XLOC_011577	XLOC_011577	TcSYL_0154570	TcX10_chr30:462058-462389	M26	M27	OK	460512	19.53	-123754	-213581	5e-05	0.000649345	yes
XLOC_019919	XLOC_019919	-	TcX10_chr6:46346-48285	M26	M27	OK	156.25	106858	-0.548163	-213298	5e-05	0.000649345	yes
XLOC_004680	XLOC_004680	TcSYL_0109560	TcX10_chr16:338682-339418	M26	M27	OK	549268	325968	-0.752779	-212906	5e-05	0.000649345	yes
XLOC_010142	XLOC_010142	TcSYL_0023390	TcX10_chr3:552590-552876	M26	M27	OK	105431	510009	-10477	-212822	5e-05	0.000649345	yes
XLOC_006510	XLOC_006510	-	TcX10_chr2:86826-89858	M26	M27	OK	184765	129063	-0.517618	-212631	5e-05	0.000649345	yes
XLOC_005572	XLOC_005572	TcSYL_0115140	TcX10_chr19:250924-251321	M26	M27	OK	3460.26	2420.51	-0.515568	-212623	5e-05	0.000649345	yes
XLOC_018628	XLOC_018628	TcSYL_0045360	TcX10_chr5:233814-234121	M26	M27	OK	335025	198467	-0.755367	-212316	5e-05	0.000649345	yes
XLOC_019936	XLOC_019936	-	TcX10_chr6:279468-279700	M26	M27	OK	327965	147118	-115657	-212141	5e-05	0.000649345	yes
XLOC_010088	XLOC_010088	-	TcX10_chr29:258977-259830	M26	M27	OK	293739	197958	-0.569343	-211746	5e-05	0.000649345	yes
XLOC_011873	XLOC_011873	-	TcX10_chr31:511850-512508	M26	M27	OK	456266	308343	-0.565342	-211354	5e-05	0.000649345	yes
XLOC_009182	XLOC_009182	TcSYL_0139900	TcX10_chr26:334961-335496	M26	M27	OK	100757	598657	-0.751079	-211314	5e-05	0.000649345	yes
XLOC_006569	XLOC_006569	-	TcX10_chr2:713839-715099	M26	M27	OK	143994	796748	-0.853815	-210505	5e-05	0.000649345	yes
XLOC_013551	XLOC_013551	TcSYL_0172640	TcX10_chr37:173241-173866	M26	M27	OK	640662	387624	-0.724905	-210086	5e-05	0.000649345	yes
XLOC_006191	XLOC_006191	TcSYL_0014790	TcX10_chr2:67998-68296	M26	M27	OK	223654	123288	-0.859239	-209538	5e-05	0.000649345	yes
XLOC_017939	XLOC_017939	TcSYL_0202430	TcX10_chr45:220565-220776	M26	M27	OK	1249.11	618867	-10132	-209021	5e-05	0.000649345	yes
XLOC_001552	XLOC_001552	-	TcX10_chr1:2881438-2881668	M26	M27	OK	590765	302696	-0.964713	-209019	5e-05	0.000649345	yes
XLOC_005045	XLOC_005045	-	TcX10_chr16:576956-578917	M26	M27	OK	890778	498014	-0.838879	-208937	5e-05	0.000649345	yes
XLOC_010066	XLOC_010066	-	TcX10_chr29:37911-38509	M26	M27	OK	735741	436856	-0.752039	-208704	5e-05	0.000649345	yes
XLOC_001130	XLOC_001130	TcSYL_0010230	TcX10_chr1:1990744-1990964	M26	M27	OK	367403	135874	-143509	-208177	5e-05	0.000649345	yes
XLOC_000078	XLOC_000078	TcSYL_0001740	TcX10_chr1:740309-741162	M26	M27	OK	536306	323256	-0.730378	-208128	5e-05	0.000649345	yes
XLOC_013229	XLOC_013229	TcSYL_0169200	TcX10_chr36:150481-151475	M26	M27	OK	541226	380733	-0.50745	-208107	5e-05	0.000649345	yes
XLOC_001508	XLOC_001508	-	TcX10_chr1:2351759-2353876	M26	M27	OK	882454	597269	-0.563139	-208082	5e-05	0.000649345	yes
XLOC_009637	XLOC_009637	TcSYL_0145330	TcX10_chr28:310462-311174	M26	M27	OK	178734	116884	-0.61274	-207691	5e-05	0.000649345	yes
XLOC_004145	XLOC_004145	-	TcX10_chr14:927698-929263	M26	M27	OK	138801	941067	-0.560647	-207536	5e-05	0.000649345	yes
XLOC_000379	XLOC_000379	TcSYL_0009080	TcX10_chr1:1888949-1889271	M26	M27	OK	500472	309734	-0.692261	-207388	5e-05	0.000649345	yes
XLOC_008855	XLOC_008855	-	TcX10_chr24:372967-374436	M26	M27	OK	492883	316649	-0.638358	-207052	5e-05	0.000649345	yes
XLOC_012042	XLOC_012042	TcSYL_0158050	TcX10_chr32:481121-481698	M26	M27	OK	855627	515231	-0.731764	-206776	5e-05	0.000649345	yes
XLOC_021624	XLOC_021624	-	TcX10_chr8:1126552-1127497	M26	M27	OK	496713	303979	-0.70844	-206749	5e-05	0.000649345	yes
XLOC_019258	XLOC_019258	TcSYL_0058690	TcX10_chr6:1138775-1139049	M26	M27	OK	382.74	217809	-0.813306	-205919	5e-05	0.000649345	yes
XLOC_019935	XLOC_019935	-	TcX10_chr6:274313-278626	M26	M27	OK	335641	226789	-0.565569	-205733	5e-05	0.000649345	yes
XLOC_011798	XLOC_011798	-	TcX10_chr31:97983-98343	M26	M27	OK	474425	302.91	-0.647293	-205685	5e-05	0.000649345	yes
XLOC_004669	XLOC_004669	-	TcX10_chr15:946695-948448	M26	M27	OK	418006	269475	-0.633372	-205625	5e-05	0.000649345	yes
XLOC_017254	XLOC_017254	TcSYL_0196060	TcX10_chr43:101603-101940	M26	M27	OK	148284	834786	-0.828881	-205589	5e-05	0.000649345	yes
XLOC_002476	XLOC_002476	-	TcX10_chr11:685465-686072	M26	M27	OK	348297	192426	-0.856015	-205586	5e-05	0.000649345	yes
XLOC_010865	XLOC_010865	-	TcX10_chr3:1224987-1226272	M26	M27	OK	111163	744043	-0.579215	-205291	5e-05	0.000649345	yes
XLOC_011716	XLOC_011716	TcSYL_0156510	TcX10_chr31:332341-333065	M26	M27	OK	721334	453155	-0.670663	-205263	5e-05	0.000649345	yes
XLOC_010262	XLOC_010262	TcSYL_0025460	TcX10_chr3:963327-964027	M26	M27	OK	128841	832122	-0.630726	-205127	5e-05	0.000649345	yes
XLOC_018807	XLOC_018807	TcSYL_0049790	TcX10_chr5:1311039-1311457	M26	M27	OK	174315	110199	-0.661589	-205042	5e-05	0.000649345	yes
XLOC_012041	XLOC_012041	TcSYL_0158040	TcX10_chr32:480508-480803	M26	M27	OK	212.72	120408	-0.821029	-204428	5e-05	0.000649345	yes
XLOC_018215	XLOC_018215	-	TcX10_chr46:224469-225610	M26	M27	OK	169592	961198	-0.819164	-204277	5e-05	0.000649345	yes
XLOC_005411	XLOC_005411	-	TcX10_chr18:152837-153298	M26	M27	OK	301156	151006	-0.995905	-204259	5e-05	0.000649345	yes
XLOC_018890	XLOC_018890	-	TcX10_chr5:747400-747871	M26	M27	OK	187411	117797	-0.669898	-204177	5e-05	0.000649345	yes
XLOC_002170	XLOC_002170	TcSYL_0087560	TcX10_chr11:800413-800723	M26	M27	OK	523178	329909	-0.665234	-203508	5e-05	0.000649345	yes
XLOC_002450	XLOC_002450	-	TcX10_chr11:166886-167108	M26	M27	OK	769147	407633	-0.915988	-203285	5e-05	0.000649345	yes
XLOC_021620	XLOC_021620	-	TcX10_chr8:1094844-1095078	M26	M27	OK	261483	112837	-121248	-203042	5e-05	0.000649345	yes
XLOC_021623	XLOC_021623	-	TcX10_chr8:1124639-1125084	M26	M27	OK	202.45	126448	-0.679024	-202665	5e-05	0.000649345	yes
XLOC_001374	XLOC_001374	-	TcX10_chr1:527674-527972	M26	M27	OK	171956	938283	-0.873945	-202494	5e-05	0.000649345	yes
XLOC_007709	XLOC_007709	-	TcX10_chr22:3526-4197	M26	M27	OK	103312	652903	-0.66207	-202494	5e-05	0.000649345	yes
XLOC_001985	XLOC_001985	-	TcX10_chr10:991474-992299	M26	M27	OK	164.84	109392	-0.591563	-202465	5e-05	0.000649345	yes
XLOC_017141	XLOC_017141	-	TcX10_chr42:373883-374849	M26	M27	OK	747692	481823	-0.633941	-202338	5e-05	0.000649345	yes
XLOC_008768	XLOC_008768	TcSYL_0136640	TcX10_chr24:300611-300930	M26	M27	OK	313969	193401	-0.69903	-202331	5e-05	0.000649345	yes
XLOC_022211	XLOC_022211	-	TcX10_chr9:407106-409065	M26	M27	OK	108999	748216	-0.542791	-202031	5e-05	0.000649345	yes
XLOC_015314	XLOC_015314	TcSYL_0044780	TcX10_chr4:1519112-1519497	M26	M27	OK	516878	342998	-0.591621	-201407	5e-05	0.000649345	yes
XLOC_005324	XLOC_005324	TcSYL_0113250	TcX10_chr18:337688-338016	M26	M27	OK	436947	273.71	-0.674808	-201353	5e-05	0.000649345	yes
XLOC_004689	XLOC_004689	TcSYL_0109660	TcX10_chr16:359940-360280	M26	M27	OK	265029	104736	-133939	-201053	5e-05	0.000649345	yes
XLOC_021194	XLOC_021194	-	TcX10_chr7:1207366-1208614	M26	M27	OK	203634	120552	-0.756322	-200967	5e-05	0.000649345	yes
XLOC_008261	XLOC_008261	TcSYL_0132840,TcSYL_0132850	TcX10_chr23:640147-643803	M26	M27	OK	6001.42	3781.1	-0.666496	-200461	5e-05	0.000649345	yes
XLOC_022171	XLOC_022171	-	TcX10_chr9:75336-77722	M26	M27	OK	206124	131339	-0.650216	-199703	5e-05	0.000649345	yes
XLOC_002175	XLOC_002175	TcSYL_0087750	TcX10_chr11:809548-809858	M26	M27	OK	275667	164492	-0.744904	-199284	5e-05	0.000649345	yes
XLOC_017779	XLOC_017779	TcSYL_0200790	TcX10_chr44:130432-131012	M26	M27	OK	981997	628639	-0.643486	-198478	5e-05	0.000649345	yes
XLOC_005289	XLOC_005289	TcSYL_0114920	TcX10_chr18:725236-725696	M26	M27	OK	305639	201186	-0.603297	-198337	5e-05	0.000649345	yes
XLOC_021664	XLOC_021664	TcSYL_0076540	TcX10_chr9:608486-608835	M26	M27	OK	813755	41662	-0.965861	-198276	5e-05	0.000649345	yes
XLOC_015265	XLOC_015265	TcSYL_0044180	TcX10_chr4:1425712-1426145	M26	M27	OK	151189	925249	-0.708441	-198187	5e-05	0.000649345	yes
XLOC_007041	XLOC_007041	-	TcX10_chr20:353001-357173	M26	M27	OK	795972	562696	-0.500362	-197944	5e-05	0.000649345	yes
XLOC_004646	XLOC_004646	-	TcX10_chr15:550763-551233	M26	M27	OK	1489.74	1053.48	-0.499894	-197686	5e-05	0.000649345	yes
XLOC_001538	XLOC_001538	-	TcX10_chr1:2814976-2815268	M26	M27	OK	148688	794827	-0.903574	-197202	5e-05	0.000649345	yes
XLOC_014411	XLOC_014411	TcSYL_0179580	TcX10_chr39:116747-117114	M26	M27	OK	344353	222974	-0.627015	-197068	5e-05	0.000649345	yes
XLOC_005444	XLOC_005444	-	TcX10_chr18:334222-334563	M26	M27	OK	905047	491534	-0.880701	-196533	5e-05	0.000649345	yes
XLOC_002183	XLOC_002183	TcSYL_0087830	TcX10_chr11:816639-817093	M26	M27	OK	2085.63	1492.82	-0.482443	-195765	5e-05	0.000649345	yes
XLOC_005043	XLOC_005043	-	TcX10_chr16:574345-575083	M26	M27	OK	20497	11393	-0.847274	-195126	5e-05	0.000649345	yes
XLOC_019990	XLOC_019990	-	TcX10_chr6:1273069-1273594	M26	M27	OK	124393	783442	-0.667013	-195024	5e-05	0.000649345	yes
XLOC_004073	XLOC_004073	-	TcX10_chr14:252855-256098	M26	M27	OK	209466	151624	-0.466224	-194572	5e-05	0.000649345	yes
XLOC_019859	XLOC_019859	TcSYL_0059280	TcX10_chr6:1180569-1180801	M26	M27	OK	647758	338179	-0.937669	-193346	5e-05	0.000649345	yes
XLOC_005429	XLOC_005429	-	TcX10_chr18:225538-225848	M26	M27	OK	322633	197255	-0.709833	-192872	5e-05	0.000649345	yes
XLOC_001356	XLOC_001356	-	TcX10_chr1:393388-395185	M26	M27	OK	923564	642299	-0.523968	-191609	5e-05	0.000649345	yes
XLOC_021665	XLOC_021665	TcSYL_0076570	TcX10_chr9:610087-610472	M26	M27	OK	245623	158248	-0.634259	-191184	5e-05	0.000649345	yes
XLOC_015813	XLOC_015813	TcSYL_0041270	TcX10_chr4:1079006-1079364	M26	M27	OK	200557	122942	-0.706027	-191138	5e-05	0.000649345	yes
XLOC_006600	XLOC_006600	-	TcX10_chr2:917190-918631	M26	M27	OK	237099	169309	-0.485828	-190565	5e-05	0.000649345	yes
XLOC_018399	XLOC_018399	TcSYL_0045960	TcX10_chr5:392226-392656	M26	M27	OK	4800.06	3516.84	-0.44877	-190156	5e-05	0.000649345	yes
XLOC_000883	XLOC_000883	TcSYL_0006250	TcX10_chr1:1509100-1510238	M26	M27	OK	297348	212756	-0.482955	-189112	5e-05	0.000649345	yes
XLOC_004620	XLOC_004620	-	TcX10_chr15:378521-378789	M26	M27	OK	579733	354917	-0.707909	-188327	5e-05	0.000649345	yes
XLOC_004682	XLOC_004682	TcSYL_0109580	TcX10_chr16:344374-346133	M26	M27	OK	684609	475904	-0.524609	-184654	5e-05	0.000649345	yes
XLOC_021145	XLOC_021145	-	TcX10_chr7:424477-424869	M26	M27	OK	855572	506331	-0.756807	-184116	5e-05	0.000649345	yes
XLOC_006507	XLOC_006507	-	TcX10_chr2:63662-64920	M26	M27	OK	241.31	175916	-0.456001	-176906	5e-05	0.000649345	yes
XLOC_008813	XLOC_008813	TcSYL_0137560	TcX10_chr24:511973-512244	M26	M27	OK	3203.17	933049	-177948	-64077	5e-05	0.000649345	yes
XLOC_001380	XLOC_001380	-	TcX10_chr1:566036-566795	M26	M27	OK	286229	869833	-171836	-53176	5e-05	0.000649345	yes
XLOC_009854	XLOC_009854	TcSYL_0146190	TcX10_chr28:512338-512546	M26	M27	OK	4467.34	1098.86	-202341	-52699	5e-05	0.000649345	yes
XLOC_017797	XLOC_017797	TcSYL_0201450	TcX10_chr44:284177-284397	M26	M27	OK	2856.82	840722	-176471	-48597	5e-05	0.000649345	yes
XLOC_015992	XLOC_015992	-	TcX10_chr4:1423815-1423986	M26	M27	OK	24783.9	6294.68	-19772	-46477	5e-05	0.000649345	yes
XLOC_004493	XLOC_004493	TcSYL_0107670	TcX10_chr15:644804-645264	M26	M27	OK	121611	35066	-179412	-46021	5e-05	0.000649345	yes
XLOC_001475	XLOC_001475	-	TcX10_chr1:1836330-1836521	M26	M27	OK	4000.15	815367	-229453	-45757	5e-05	0.000649345	yes
XLOC_002888	XLOC_002888	-	TcX10_chr12:608660-609061	M26	M27	OK	309245	108469	-151146	-44693	5e-05	0.000649345	yes
XLOC_011967	XLOC_011967	TcSYL_0159870	TcX10_chr32:896022-896242	M26	M27	OK	8779.75	3477.79	-133601	-43829	5e-05	0.000649345	yes
XLOC_010795	XLOC_010795	-	TcX10_chr3:331935-332123	M26	M27	OK	8808.29	2634.98	-174107	-41355	5e-05	0.000649345	yes
XLOC_021495	XLOC_021495	-	TcX10_chr8:4852-5079	M26	M27	OK	519871	104154	-231943	-40171	5e-05	0.000649345	yes
XLOC_015172	XLOC_015172	TcSYL_0040710	TcX10_chr4:1020100-1020317	M26	M27	OK	596.29	119569	-231817	-38732	5e-05	0.000649345	yes
XLOC_014312	XLOC_014312	TcSYL_0182350	TcX10_chr39:360279-360541	M26	M27	OK	1388.59	563836	-130027	-37987	5e-05	0.000649345	yes
XLOC_000220	XLOC_000220	TcSYL_0004850	TcX10_chr1:1274324-1274712	M26	M27	OK	191334	736945	-137647	-37334	5e-05	0.000649345	yes
XLOC_017986	XLOC_017986	-	TcX10_chr45:73628-73829	M26	M27	OK	1769.95	448781	-197962	-37125	5e-05	0.000649345	yes
XLOC_014421	XLOC_014421	TcSYL_0179890	TcX10_chr39:141680-141933	M26	M27	OK	302882	810713	-190149	-34481	5e-05	0.000649345	yes
XLOC_005393	XLOC_005393	-	TcX10_chr18:120862-121062	M26	M27	OK	4218.44	1718.22	-12958	-33354	5e-05	0.000649345	yes
XLOC_001924	XLOC_001924	-	TcX10_chr10:176286-176509	M26	M27	OK	2852.7	1283.38	-115238	-33017	5e-05	0.000649345	yes
XLOC_006777	XLOC_006777	TcSYL_0119860	TcX10_chr20:463099-463589	M26	M27	OK	225723	111953	-101165	-32512	5e-05	0.000649345	yes
XLOC_009923	XLOC_009923	TcSYL_0147190	TcX10_chr29:140672-141324	M26	M27	OK	527838	227431	-121467	-32159	5e-05	0.000649345	yes
XLOC_005490	XLOC_005490	-	TcX10_chr18:774973-775431	M26	M27	OK	630163	338505	-0.896545	-32148	5e-05	0.000649345	yes
XLOC_018687	XLOC_018687	TcSYL_0047800	TcX10_chr5:951803-953130	M26	M27	OK	140212	763915	-0.876129	-31862	5e-05	0.000649345	yes
XLOC_012181	XLOC_012181	-	TcX10_chr32:829777-829998	M26	M27	OK	1435.67	598112	-126324	-31496	5e-05	0.000649345	yes
XLOC_020828	XLOC_020828	TcSYL_0065780	TcX10_chr7:1363217-1363620	M26	M27	OK	662778	254978	-137816	-31413	5e-05	0.000649345	yes
XLOC_006631	XLOC_006631	-	TcX10_chr2:1719086-1719290	M26	M27	OK	621648	980031	-26652	-30915	5e-05	0.000649345	yes
XLOC_017014	XLOC_017014	TcSYL_0193000	TcX10_chr42:575177-575775	M26	M27	OK	412099	168767	-128796	-30869	5e-05	0.000649345	yes
XLOC_009955	XLOC_009955	TcSYL_0147980	TcX10_chr29:356246-356538	M26	M27	OK	586419	127955	-21963	-30836	5e-05	0.000649345	yes
XLOC_017276	XLOC_017276	TcSYL_0196380	TcX10_chr43:125542-125762	M26	M27	OK	1834.01	788831	-121722	-30277	5e-05	0.000649345	yes
XLOC_008809	XLOC_008809	TcSYL_0137470	TcX10_chr24:398532-398782	M26	M27	OK	573403	236893	-127531	-30072	5e-05	0.000649345	yes
XLOC_002565	XLOC_002565	TcSYL_0089920	TcX10_chr12:309563-309795	M26	M27	OK	414798	122355	-176134	-30038	5e-05	0.000649345	yes
XLOC_009290	XLOC_009290	-	TcX10_chr26:545660-545853	M26	M27	OK	1089.85	223857	-228348	-29894	5e-05	0.000649345	yes
XLOC_001350	XLOC_001350	-	TcX10_chr1:294252-294480	M26	M27	OK	1221.36	508816	-126328	-29891	5e-05	0.000649345	yes
XLOC_008546	XLOC_008546	-	TcX10_chr24:410439-411094	M26	M27	OK	508626	237032	-110153	-29309	5e-05	0.000649345	yes
XLOC_013047	XLOC_013047	-	TcX10_chr35:174879-179325	M26	M27	OK	745141	379939	-0.971744	-28456	5e-05	0.000649345	yes
XLOC_012938	XLOC_012938	-	TcX10_chr34:300482-300716	M26	M27	OK	289589	93926	-162441	-28451	5e-05	0.000649345	yes
XLOC_003660	XLOC_003660	-	TcX10_chr13:418952-419236	M26	M27	OK	772085	398286	-0.954954	-28421	5e-05	0.000649345	yes
XLOC_014171	XLOC_014171	-	TcX10_chr38:437164-438506	M26	M27	OK	188865	111388	-0.761757	-28377	5e-05	0.000649345	yes
XLOC_006599	XLOC_006599	-	TcX10_chr2:906729-906928	M26	M27	OK	3183.09	1440.89	-114347	-27438	5e-05	0.000649345	yes
XLOC_009881	XLOC_009881	-	TcX10_chr28:432283-432529	M26	M27	OK	569795	261544	-112339	-27185	5e-05	0.000649345	yes
XLOC_009266	XLOC_009266	-	TcX10_chr26:323236-323559	M26	M27	OK	255106	123831	-104273	-27179	5e-05	0.000649345	yes
XLOC_002485	XLOC_002485	-	TcX10_chr11:743345-743668	M26	M27	OK	173615	79799	-112145	-27069	5e-05	0.000649345	yes
XLOC_011808	XLOC_011808	-	TcX10_chr31:161173-161419	M26	M27	OK	228904	79634	-152328	-27015	5e-05	0.000649345	yes
XLOC_011787	XLOC_011787	-	TcX10_chr31:55746-55933	M26	M27	OK	2489.68	880588	-149942	-26808	5e-05	0.000649345	yes
XLOC_013719	XLOC_013719	TcSYL_0173260	TcX10_chr37:226909-227129	M26	M27	OK	3095.83	1672.89	-0.887982	-26558	5e-05	0.000649345	yes
XLOC_021245	XLOC_021245	-	TcX10_chr7:1935875-1936045	M26	M27	OK	7873.15	2464.37	-167572	-26483	5e-05	0.000649345	yes
XLOC_000207	XLOC_000207	TcSYL_0004610	TcX10_chr1:1219839-1220143	M26	M27	OK	133313	579324	-120238	-26369	5e-05	0.000649345	yes
XLOC_021917	XLOC_021917	TcSYL_0074760	TcX10_chr9:150515-151098	M26	M27	OK	402376	192506	-106364	-26215	5e-05	0.000649345	yes
XLOC_005147	XLOC_005147	-	TcX10_chr16:1204221-1204796	M26	M27	OK	578196	280968	-104115	-26145	5e-05	0.000649345	yes
XLOC_007763	XLOC_007763	-	TcX10_chr22:381240-381399	M26	M27	OK	78347	35332.2	-114889	-26139	5e-05	0.000649345	yes
XLOC_013192	XLOC_013192	-	TcX10_chr35:195279-195482	M26	M27	OK	853438	291032	-155211	-25926	5e-05	0.000649345	yes
XLOC_008444	XLOC_008444	TcSYL_0135480	TcX10_chr24:198338-199044	M26	M27	OK	391066	201511	-0.956558	-25512	5e-05	0.000649345	yes
XLOC_004001	XLOC_004001	TcSYL_0102710	TcX10_chr14:831456-831697	M26	M27	OK	798133	355349	-116739	-25086	5e-05	0.000649345	yes
XLOC_015160	XLOC_015160	TcSYL_0040370	TcX10_chr4:998691-998911	M26	M27	OK	803471	358926	-116256	-25049	5e-05	0.000649345	yes
XLOC_003676	XLOC_003676	-	TcX10_chr13:909989-910223	M26	M27	OK	332654	133436	-131787	-24436	5e-05	0.000649345	yes
XLOC_010889	XLOC_010889	-	TcX10_chr3:1589914-1590082	M26	M27	OK	18465.6	8405.82	-113538	-24352	5e-05	0.000649345	yes
XLOC_022187	XLOC_022187	-	TcX10_chr9:130202-130878	M26	M27	OK	114345	663003	-0.786308	-24324	5e-05	0.000649345	yes
XLOC_002203	XLOC_002203	TcSYL_0088040	TcX10_chr11:854271-854764	M26	M27	OK	196247	113592	-0.788808	-24092	5e-05	0.000649345	yes
XLOC_007751	XLOC_007751	-	TcX10_chr22:301255-301623	M26	M27	OK	507815	219876	-120761	-23988	5e-05	0.000649345	yes
XLOC_002752	XLOC_002752	TcSYL_0090260	TcX10_chr12:332683-332918	M26	M27	OK	1154.5	594425	-0.957705	-23601	5e-05	0.000649345	yes
XLOC_013771	XLOC_013771	TcSYL_0174170	TcX10_chr37:309660-310534	M26	M27	OK	141025	878178	-0.683361	-23537	5e-05	0.000649345	yes
XLOC_020526	XLOC_020526	TcSYL_0070550	TcX10_chr7:1877438-1879080	M26	M27	OK	872201	457917	-0.929576	-23056	5e-05	0.000649345	yes
XLOC_018695	XLOC_018695	TcSYL_0047900	TcX10_chr5:987722-988476	M26	M27	OK	316268	205935	-0.61896	-23015	5e-05	0.000649345	yes
XLOC_001738	XLOC_001738	TcSYL_0082910	TcX10_chr10:917758-918467	M26	M27	OK	848192	496306	-0.773161	-22819	5e-05	0.000649345	yes
XLOC_004825	XLOC_004825	TcSYL_0112190	TcX10_chr16:1319237-1319532	M26	M27	OK	254008	133935	-0.923337	-22797	5e-05	0.000649345	yes
XLOC_003622	XLOC_003622	-	TcX10_chr13:88226-88574	M26	M27	OK	291546	100733	-153319	-22598	5e-05	0.000649345	yes
XLOC_012890	XLOC_012890	-	TcX10_chr34:109891-110171	M26	M27	OK	402078	220486	-0.866789	-22545	5e-05	0.000649345	yes
XLOC_005390	XLOC_005390	-	TcX10_chr18:95254-95450	M26	M27	OK	3025.89	1561.57	-0.954359	-22473	5e-05	0.000649345	yes
XLOC_002167	XLOC_002167	TcSYL_0087410	TcX10_chr11:789526-789926	M26	M27	OK	65066	332365	-0.969132	-22347	5e-05	0.000649345	yes
XLOC_009170	XLOC_009170	TcSYL_0139720	TcX10_chr26:288805-289364	M26	M27	OK	1886.24	1304.31	-0.532229	-22307	5e-05	0.000649345	yes
XLOC_018595	XLOC_018595	TcSYL_0044980	TcX10_chr5:60445-61047	M26	M27	OK	12715.4	4561.44	-147901	-21553	5e-05	0.000649345	yes
XLOC_006009	XLOC_006009	TcSYL_0019840	TcX10_chr2:948197-948531	M26	M27	OK	577768	356209	-0.697766	-21517	5e-05	0.000649345	yes
XLOC_010777	XLOC_010777	-	TcX10_chr3:204148-205101	M26	M27	OK	161286	105668	-0.610085	-21511	5e-05	0.000649345	yes
XLOC_007708	XLOC_007708	-	TcX10_chr22:2572-3227	M26	M27	OK	119108	742718	-0.681385	-21227	5e-05	0.000649345	yes
XLOC_005698	XLOC_005698	-	TcX10_chr19:93181-94307	M26	M27	OK	256187	149831	-0.773863	-20978	5e-05	0.000649345	yes
XLOC_021878	XLOC_021878	TcSYL_0079820	TcX10_chr9:1073281-1073891	M26	M27	OK	114403	519337	-113939	-20587	5e-05	0.000649345	yes
XLOC_009856	XLOC_009856	TcSYL_0146210	TcX10_chr28:518614-518939	M26	M27	OK	173924	975613	-0.834075	-20569	5e-05	0.000649345	yes
XLOC_001444	XLOC_001444	-	TcX10_chr1:1621945-1622346	M26	M27	OK	127631	739507	-0.787348	-20551	5e-05	0.000649345	yes
XLOC_003494	XLOC_003494	TcSYL_0098130	TcX10_chr13:786738-787051	M26	M27	OK	196252	111921	-0.810231	-20477	5e-05	0.000649345	yes
XLOC_001460	XLOC_001460	-	TcX10_chr1:1677031-1678089	M26	M27	OK	418196	259473	-0.688597	-20185	5e-05	0.000649345	yes
XLOC_017982	XLOC_017982	-	TcX10_chr45:43154-43355	M26	M27	OK	947327	424145	-115931	-19927	5e-05	0.000649345	yes
XLOC_005447	XLOC_005447	-	TcX10_chr18:397926-400164	M26	M27	OK	960414	674158	-0.510569	-19196	5e-05	0.000649345	yes
XLOC_007049	XLOC_007049	-	TcX10_chr20:558467-558840	M26	M27	OK	947907	549119	-0.787627	-19127	5e-05	0.000649345	yes
XLOC_008913	XLOC_008913	-	TcX10_chr24:532058-532374	M26	M27	OK	401293	254966	-0.654351	-18959	5e-05	0.000649345	yes
XLOC_009685	XLOC_009685	TcSYL_0146410	TcX10_chr28:576675-576889	M26	M27	OK	2438.1	623168	-196806	-4596	5e-05	0.000649345	yes
XLOC_001480	XLOC_001480	-	TcX10_chr1:1870444-1874131	M26	M27	OK	123397	64445	-0.937167	-3734	5e-05	0.000649345	yes
XLOC_013603	XLOC_013603	TcSYL_0173780	TcX10_chr37:281437-281804	M26	M27	OK	155007	706003	-113459	-2984	5e-05	0.000649345	yes
XLOC_007722	XLOC_007722	-	TcX10_chr22:158899-159097	M26	M27	OK	765427	166959	-219677	-2534	5e-05	0.000649345	yes
XLOC_005102	XLOC_005102	-	TcX10_chr16:850236-850530	M26	M27	OK	441.53	233287	-0.920405	-2532	5e-05	0.000649345	yes
XLOC_001315	XLOC_001315	-	TcX10_chr1:34696-36029	M26	M27	OK	241648	135951	-0.82982	-2271	5e-05	0.000649345	yes
XLOC_000718	XLOC_000718	TcSYL_0001030	TcX10_chr1:376791-377929	M26	M27	OK	117016	747823	-0.645941	-2222	5e-05	0.000649345	yes
XLOC_001294	XLOC_001294	TcSYL_0013840	TcX10_chr1:2821838-2836600	M26	M27	OK	184367	325776	0.821301	1569	5e-05	0.000649345	yes
XLOC_002528	XLOC_002528	-	TcX10_chr12:133584-137051	M26	M27	OK	821956	118521	0.528004	2016	5e-05	0.000649345	yes
XLOC_010636	XLOC_010636	TcSYL_0027150	TcX10_chr3:1137485-1140239	M26	M27	OK	194118	301362	0.634559	2208	5e-05	0.000649345	yes
XLOC_008979	XLOC_008979	TcSYL_0138760	TcX10_chr25:213109-214481	M26	M27	OK	211977	357854	0.755464	2218	5e-05	0.000649345	yes
XLOC_013649	XLOC_013649	TcSYL_0174750	TcX10_chr37:454080-455167	M26	M27	OK	492311	850183	0.788204	2567	5e-05	0.000649345	yes
XLOC_010510	XLOC_010510	TcSYL_0023050	TcX10_chr3:266319-270222	M26	M27	OK	588455	862219	0.551122	18446	5e-05	0.000649345	yes
XLOC_005524	XLOC_005524	TcSYL_0115730	TcX10_chr19:455785-456656	M26	M27	OK	738806	111033	0.587722	19373	5e-05	0.000649345	yes
XLOC_014175	XLOC_014175	-	TcX10_chr38:449728-451613	M26	M27	OK	39978	622052	0.637828	20851	5e-05	0.000649345	yes
XLOC_007196	XLOC_007196	TcSYL_0122310	TcX10_chr21:331949-335469	M26	M27	OK	344458	535415	0.636331	22874	5e-05	0.000649345	yes
XLOC_011617	XLOC_011617	TcSYL_0155400	TcX10_chr30:515382-517630	M26	M27	OK	142861	244104	0.772885	23383	5e-05	0.000649345	yes
XLOC_006380	XLOC_006380	TcSYL_0019530,TcSYL_0019540	TcX10_chr2:849927-852906	M26	M27	OK	925127	146427	0.662456	24956	5e-05	0.000649345	yes
XLOC_020235	XLOC_020235	TcSYL_0064950	TcX10_chr7:1140819-1141900	M26	M27	OK	786212	173521	114212	25954	5e-05	0.000649345	yes
XLOC_009046	XLOC_009046	TcSYL_0139330	TcX10_chr26:96321-97495	M26	M27	OK	135855	295459	112089	28119	5e-05	0.000649345	yes
XLOC_009993	XLOC_009993	TcSYL_0146600	TcX10_chr29:57389-68105	M26	M27	OK	600013	102305	0.76981	30238	5e-05	0.000649345	yes
XLOC_007206	XLOC_007206	TcSYL_0122430	TcX10_chr21:402465-403762	M26	M27	OK	927127	138321	0.577177	170381	5e-05	0.000649345	yes
XLOC_000549	XLOC_000549	TcSYL_0012630	TcX10_chr1:2448171-2449057	M26	M27	OK	101175	146519	0.534243	186552	5e-05	0.000649345	yes
XLOC_010789	XLOC_010789	-	TcX10_chr3:284456-288749	M26	M27	OK	339494	479802	0.499052	188903	5e-05	0.000649345	yes
XLOC_015781	XLOC_015781	TcSYL_0040760	TcX10_chr4:1022221-1026392	M26	M27	OK	108186	165644	0.614574	191512	5e-05	0.000649345	yes
XLOC_018676	XLOC_018676	TcSYL_0047660	TcX10_chr5:926060-928668	M26	M27	OK	215949	321764	0.575312	191942	5e-05	0.000649345	yes
XLOC_001610	XLOC_001610	TcSYL_0080710,TcSYL_0080720	TcX10_chr10:311090-316187	M26	M27	OK	537544	136493	134437	194141	5e-05	0.000649345	yes
XLOC_021364	XLOC_021364	TcSYL_0074000	TcX10_chr8:903137-904308	M26	M27	OK	1215.9	1658.04	0.447448	194853	5e-05	0.000649345	yes
XLOC_012023	XLOC_012023	TcSYL_0157710	TcX10_chr32:461920-462491	M26	M27	OK	356845	61061	0.774954	195719	5e-05	0.000649345	yes
XLOC_002999	XLOC_002999	TcSYL_0094720	TcX10_chr13:444587-445605	M26	M27	OK	271652	442321	0.703332	196757	5e-05	0.000649345	yes
XLOC_018461	XLOC_018461	TcSYL_0046840	TcX10_chr5:623315-624483	M26	M27	OK	468537	725235	0.630285	198011	5e-05	0.000649345	yes
XLOC_004577	XLOC_004577	TcSYL_0108820	TcX10_chr15:897421-898880	M26	M27	OK	734697	107928	0.554851	198221	5e-05	0.000649345	yes
XLOC_004785	XLOC_004785	TcSYL_0111700	TcX10_chr16:1166698-1169661	M26	M27	OK	469379	677334	0.529114	198309	5e-05	0.000649345	yes
XLOC_008972	XLOC_008972	TcSYL_0138670	TcX10_chr25:190352-191265	M26	M27	OK	526846	801094	0.604591	198579	5e-05	0.000649345	yes
XLOC_011968	XLOC_011968	TcSYL_0159880	TcX10_chr32:897046-898421	M26	M27	OK	118129	170652	0.530688	199723	5e-05	0.000649345	yes
XLOC_000610	XLOC_000610	TcSYL_0013520	TcX10_chr1:2694484-2695361	M26	M27	OK	383938	617451	0.685449	199876	5e-05	0.000649345	yes
XLOC_006388	XLOC_006388	TcSYL_0019620	TcX10_chr2:874230-876088	M26	M27	OK	36997	556577	0.589172	199929	5e-05	0.000649345	yes
XLOC_005807	XLOC_005807	TcSYL_0015170	TcX10_chr2:249909-253758	M26	M27	OK	648909	104911	0.693083	200426	5e-05	0.000649345	yes
XLOC_000021	XLOC_000021	TcSYL_0000470	TcX10_chr1:127925-130384	M26	M27	OK	63008	916183	0.540102	200487	5e-05	0.000649345	yes
XLOC_002146	XLOC_002146	TcSYL_0087070	TcX10_chr11:763013-763368	M26	M27	OK	898738	157409	0.808544	201198	5e-05	0.000649345	yes
XLOC_016406	XLOC_016406	TcSYL_0188430	TcX10_chr41:253165-253979	M26	M27	OK	646848	127884	0.983334	201221	5e-05	0.000649345	yes
XLOC_004593	XLOC_004593	-	TcX10_chr15:19659-20097	M26	M27	OK	309903	464975	0.585336	201419	5e-05	0.000649345	yes
XLOC_004653	XLOC_004653	-	TcX10_chr15:752664-760284	M26	M27	OK	643592	903719	0.489726	202024	5e-05	0.000649345	yes
XLOC_013586	XLOC_013586	TcSYL_0173230	TcX10_chr37:224224-224627	M26	M27	OK	144431	232505	0.686876	203382	5e-05	0.000649345	yes
XLOC_006503	XLOC_006503	-	TcX10_chr2:54264-57351	M26	M27	OK	544814	791435	0.538707	205285	5e-05	0.000649345	yes
XLOC_020206	XLOC_020206	TcSYL_0064290	TcX10_chr7:990220-990836	M26	M27	OK	125225	192334	0.61909	205882	5e-05	0.000649345	yes
XLOC_021314	XLOC_021314	TcSYL_0073330	TcX10_chr8:303774-306458	M26	M27	OK	528455	821279	0.636091	205896	5e-05	0.000649345	yes
XLOC_012339	XLOC_012339	TcSYL_0162360	TcX10_chr33:276164-276501	M26	M27	OK	269167	435.21	0.693207	205974	5e-05	0.000649345	yes
XLOC_002712	XLOC_002712	TcSYL_0092450	TcX10_chr12:1034481-1036048	M26	M27	OK	197405	40677	104305	206088	5e-05	0.000649345	yes
XLOC_014414	XLOC_014414	TcSYL_0179630	TcX10_chr39:120684-121555	M26	M27	OK	434148	701513	0.692283	206181	5e-05	0.000649345	yes
XLOC_005185	XLOC_005185	TcSYL_0112800	TcX10_chr18:81514-86749	M26	M27	OK	513571	77401	0.591789	206641	5e-05	0.000649345	yes
XLOC_018990	XLOC_018990	TcSYL_0051160	TcX10_chr6:251727-252589	M26	M27	OK	494006	103997	107394	207093	5e-05	0.000649345	yes
XLOC_009556	XLOC_009556	-	TcX10_chr27:529445-530870	M26	M27	OK	204385	332385	0.701561	207542	5e-05	0.000649345	yes
XLOC_002172	XLOC_002172	TcSYL_0087600	TcX10_chr11:802057-802829	M26	M27	OK	277834	491458	0.822843	209717	5e-05	0.000649345	yes
XLOC_007799	XLOC_007799	-	TcX10_chr22:701788-703904	M26	M27	OK	846413	142875	0.755321	210706	5e-05	0.000649345	yes
XLOC_002521	XLOC_002521	TcSYL_0089150	TcX10_chr12:117746-118908	M26	M27	OK	365802	593067	0.697132	210742	5e-05	0.000649345	yes
XLOC_002709	XLOC_002709	TcSYL_0092420	TcX10_chr12:1010826-1014502	M26	M27	OK	836231	119931	0.520232	210973	5e-05	0.000649345	yes
XLOC_004575	XLOC_004575	TcSYL_0108800	TcX10_chr15:892015-894428	M26	M27	OK	163425	234.78	0.522679	211237	5e-05	0.000649345	yes
XLOC_018443	XLOC_018443	TcSYL_0046650	TcX10_chr5:575583-576580	M26	M27	OK	827355	126119	0.608208	211261	5e-05	0.000649345	yes
XLOC_005788	XLOC_005788	TcSYL_0014970	TcX10_chr2:166301-167082	M26	M27	OK	596911	958479	0.683231	212088	5e-05	0.000649345	yes
XLOC_001789	XLOC_001789	TcSYL_0080400	TcX10_chr10:157948-159606	M26	M27	OK	109.79	161834	0.559776	212531	5e-05	0.000649345	yes
XLOC_008981	XLOC_008981	TcSYL_0138780	TcX10_chr25:218863-219518	M26	M27	OK	281456	497132	0.82072	212794	5e-05	0.000649345	yes
XLOC_015722	XLOC_015722	TcSYL_0039900	TcX10_chr4:915037-917819	M26	M27	OK	340303	657986	0.951236	214042	5e-05	0.000649345	yes
XLOC_017936	XLOC_017936	TcSYL_0202400	TcX10_chr45:214093-214715	M26	M27	OK	548439	911663	0.733169	214382	5e-05	0.000649345	yes
XLOC_001345	XLOC_001345	-	TcX10_chr1:263619-264603	M26	M27	OK	151496	267544	0.820492	214419	5e-05	0.000649345	yes
XLOC_018720	XLOC_018720	TcSYL_0048150	TcX10_chr5:1074571-1075697	M26	M27	OK	470846	751539	0.674594	215076	5e-05	0.000649345	yes
XLOC_015721	XLOC_015721	TcSYL_0039890	TcX10_chr4:914069-914793	M26	M27	OK	591871	95332	0.687679	215357	5e-05	0.000649345	yes
XLOC_018740	XLOC_018740	TcSYL_0048390	TcX10_chr5:1105858-1107077	M26	M27	OK	373649	593249	0.666955	216097	5e-05	0.000649345	yes
XLOC_013645	XLOC_013645	TcSYL_0174710	TcX10_chr37:448674-449290	M26	M27	OK	244732	437616	0.838463	216775	5e-05	0.000649345	yes
XLOC_003987	XLOC_003987	TcSYL_0102460	TcX10_chr14:814878-815593	M26	M27	OK	234193	416723	0.831387	217338	5e-05	0.000649345	yes
XLOC_004743	XLOC_004743	TcSYL_0111080	TcX10_chr16:1005336-1006042	M26	M27	OK	201693	37378	0.890025	217545	5e-05	0.000649345	yes
XLOC_017533	XLOC_017533	TcSYL_0197090	TcX10_chr43:183223-184496	M26	M27	OK	158709	272762	0.781255	218304	5e-05	0.000649345	yes
XLOC_002517	XLOC_002517	TcSYL_0089110	TcX10_chr12:109095-109756	M26	M27	OK	579778	989078	0.770582	218385	5e-05	0.000649345	yes
XLOC_009859	XLOC_009859	TcSYL_0146240	TcX10_chr28:522327-523867	M26	M27	OK	346605	552242	0.672007	218698	5e-05	0.000649345	yes
XLOC_017935	XLOC_017935	TcSYL_0202390	TcX10_chr45:209080-211337	M26	M27	OK	705159	106237	0.591265	219123	5e-05	0.000649345	yes
XLOC_017727	XLOC_017727	TcSYL_0200950	TcX10_chr44:187158-188713	M26	M27	OK	985575	163568	0.730857	219203	5e-05	0.000649345	yes
XLOC_008315	XLOC_008315	-	TcX10_chr23:689490-690033	M26	M27	OK	40913	738046	0.851152	219374	5e-05	0.000649345	yes
XLOC_001482	XLOC_001482	-	TcX10_chr1:1885076-1886622	M26	M27	OK	174804	259646	0.570807	220412	5e-05	0.000649345	yes
XLOC_002815	XLOC_002815	TcSYL_0091970	TcX10_chr12:886454-887076	M26	M27	OK	404387	707695	0.807391	220545	5e-05	0.000649345	yes
XLOC_002536	XLOC_002536	TcSYL_0089330	TcX10_chr12:185537-186753	M26	M27	OK	258925	439544	0.763473	220783	5e-05	0.000649345	yes
XLOC_015720	XLOC_015720	TcSYL_0039880	TcX10_chr4:911526-913082	M26	M27	OK	933548	151656	0.700007	221003	5e-05	0.000649345	yes
XLOC_013769	XLOC_013769	TcSYL_0174140	TcX10_chr37:307909-308828	M26	M27	OK	864972	135711	0.649807	221052	5e-05	0.000649345	yes
XLOC_004154	XLOC_004154	-	TcX10_chr14:958005-959683	M26	M27	OK	174217	289584	0.733098	221332	5e-05	0.000649345	yes
XLOC_012109	XLOC_012109	TcSYL_0159390	TcX10_chr32:594917-595602	M26	M27	OK	283139	504537	0.833447	221802	5e-05	0.000649345	yes
XLOC_000050	XLOC_000050	TcSYL_0001200	TcX10_chr1:467569-469202	M26	M27	OK	651045	100239	0.62262	223226	5e-05	0.000649345	yes
XLOC_005597	XLOC_005597	TcSYL_0115860	TcX10_chr19:493902-494338	M26	M27	OK	178896	388145	111748	223345	5e-05	0.000649345	yes
XLOC_009164	XLOC_009164	TcSYL_0139620	TcX10_chr26:243986-246042	M26	M27	OK	44421	688458	0.632126	223685	5e-05	0.000649345	yes
XLOC_017534	XLOC_017534	TcSYL_0197100	TcX10_chr43:184698-185800	M26	M27	OK	131913	242407	0.877843	224506	5e-05	0.000649345	yes
XLOC_007172	XLOC_007172	TcSYL_0121840	TcX10_chr21:226804-238052	M26	M27	OK	23887	355519	0.5737	225132	5e-05	0.000649345	yes
XLOC_017492	XLOC_017492	TcSYL_0196450,TcSYL_0196460,TcSYL_0196470	TcX10_chr43:130461-134866	M26	M27	OK	444895	813248	0.870231	225842	5e-05	0.000649345	yes
XLOC_006628	XLOC_006628	-	TcX10_chr2:1689660-1690122	M26	M27	OK	538059	984861	0.872154	226427	5e-05	0.000649345	yes
XLOC_005674	XLOC_005674	TcSYL_0117100	TcX10_chr19:733231-736412	M26	M27	OK	683592	101422	0.56917	226502	5e-05	0.000649345	yes
XLOC_020219	XLOC_020219	TcSYL_0064450	TcX10_chr7:1061110-1061834	M26	M27	OK	207554	318065	0.615832	226507	5e-05	0.000649345	yes
XLOC_000197	XLOC_000197	TcSYL_0004440	TcX10_chr1:1180812-1181782	M26	M27	OK	61766	100543	0.702934	227958	5e-05	0.000649345	yes
XLOC_019374	XLOC_019374	TcSYL_0050960	TcX10_chr6:238203-238591	M26	M27	OK	269234	450569	0.742885	228366	5e-05	0.000649345	yes
XLOC_012107	XLOC_012107	TcSYL_0159370	TcX10_chr32:592923-593302	M26	M27	OK	426036	836992	0.974239	228876	5e-05	0.000649345	yes
XLOC_006607	XLOC_006607	-	TcX10_chr2:955606-957786	M26	M27	OK	682388	103873	0.606164	229617	5e-05	0.000649345	yes
XLOC_020008	XLOC_020008	TcSYL_0060380	TcX10_chr7:8342-9417	M26	M27	OK	320388	740965	120958	229621	5e-05	0.000649345	yes
XLOC_012564	XLOC_012564	-	TcX10_chr33:356966-366109	M26	M27	OK	227555	342975	0.591888	230461	5e-05	0.000649345	yes
XLOC_009156	XLOC_009156	TcSYL_0139520	TcX10_chr26:197275-199439	M26	M27	OK	480586	751267	0.644533	230688	5e-05	0.000649345	yes
XLOC_001274	XLOC_001274	TcSYL_0013640	TcX10_chr1:2741403-2742031	M26	M27	OK	630975	113377	0.845479	230827	5e-05	0.000649345	yes
XLOC_009157	XLOC_009157	TcSYL_0139530	TcX10_chr26:200336-201099	M26	M27	OK	236614	438966	0.891577	231227	5e-05	0.000649345	yes
XLOC_007198	XLOC_007198	TcSYL_0122330	TcX10_chr21:341235-341797	M26	M27	OK	571891	100073	0.807236	231564	5e-05	0.000649345	yes
XLOC_018703	XLOC_018703	TcSYL_0047980	TcX10_chr5:1008878-1010211	M26	M27	OK	521704	831982	0.673319	231914	5e-05	0.000649345	yes
XLOC_006188	XLOC_006188	TcSYL_0014760	TcX10_chr2:41920-42572	M26	M27	OK	931782	153467	0.719869	233859	5e-05	0.000649345	yes
XLOC_009158	XLOC_009158	TcSYL_0139540	TcX10_chr26:201157-201953	M26	M27	OK	288009	537455	0.90003	234536	5e-05	0.000649345	yes
XLOC_013650	XLOC_013650	TcSYL_0174760	TcX10_chr37:455192-458118	M26	M27	OK	695292	106134	0.610202	234696	5e-05	0.000649345	yes
XLOC_005080	XLOC_005080	-	TcX10_chr16:766840-769242	M26	M27	OK	209463	347127	0.728764	234814	5e-05	0.000649345	yes
XLOC_008606	XLOC_008606	TcSYL_0133600	TcX10_chr24:71599-76334	M26	M27	OK	559679	971495	0.795607	236135	5e-05	0.000649345	yes
XLOC_006385	XLOC_006385	TcSYL_0019590	TcX10_chr2:862225-863375	M26	M27	OK	202021	359668	0.83216	236369	5e-05	0.000649345	yes
XLOC_018478	XLOC_018478	TcSYL_0047030	TcX10_chr5:696715-697379	M26	M27	OK	114318	25004	11291	237915	5e-05	0.000649345	yes
XLOC_000051	XLOC_000051	TcSYL_0001210	TcX10_chr1:471795-472681	M26	M27	OK	269132	486715	0.854764	237971	5e-05	0.000649345	yes
XLOC_009064	XLOC_009064	TcSYL_0140170	TcX10_chr26:393280-393689	M26	M27	OK	308497	684257	114928	238391	5e-05	0.000649345	yes
XLOC_013314	XLOC_013314	TcSYL_0170460	TcX10_chr36:373058-373542	M26	M27	OK	760323	134018	0.81774	238494	5e-05	0.000649345	yes
XLOC_009862	XLOC_009862	TcSYL_0146270	TcX10_chr28:525769-526565	M26	M27	OK	165075	331456	100569	238824	5e-05	0.000649345	yes
XLOC_012565	XLOC_012565	-	TcX10_chr33:366212-367481	M26	M27	OK	648487	134502	105248	239462	5e-05	0.000649345	yes
XLOC_005098	XLOC_005098	-	TcX10_chr16:844276-847905	M26	M27	OK	181863	300089	0.72254	240224	5e-05	0.000649345	yes
XLOC_001346	XLOC_001346	-	TcX10_chr1:264700-269888	M26	M27	OK	344795	532643	0.627432	240344	5e-05	0.000649345	yes
XLOC_018460	XLOC_018460	TcSYL_0046830	TcX10_chr5:621562-623183	M26	M27	OK	343076	572206	0.738005	240645	5e-05	0.000649345	yes
XLOC_004361	XLOC_004361	TcSYL_0105340	TcX10_chr15:237715-238274	M26	M27	OK	201052	441647	113532	241174	5e-05	0.000649345	yes
XLOC_000479	XLOC_000479	TcSYL_0010650	TcX10_chr1:2021209-2021720	M26	M27	OK	539642	101.26	0.907986	242047	5e-05	0.000649345	yes
XLOC_009865	XLOC_009865	TcSYL_0146300	TcX10_chr28:530331-531478	M26	M27	OK	17032	323991	0.927704	242077	5e-05	0.000649345	yes
XLOC_000628	XLOC_000628	TcSYL_0014130	TcX10_chr1:2951334-2952670	M26	M27	OK	670955	108465	0.692948	242324	5e-05	0.000649345	yes
XLOC_000606	XLOC_000606	TcSYL_0013480	TcX10_chr1:2518491-2519737	M26	M27	OK	784636	126003	0.683363	242652	5e-05	0.000649345	yes
XLOC_011961	XLOC_011961	TcSYL_0159810	TcX10_chr32:877744-882385	M26	M27	OK	360477	561113	0.638386	243511	5e-05	0.000649345	yes
XLOC_009091	XLOC_009091	TcSYL_0140810	TcX10_chr26:548540-550022	M26	M27	OK	143618	229175	0.674207	243871	5e-05	0.000649345	yes
XLOC_000049	XLOC_000049	TcSYL_0001190	TcX10_chr1:465341-466455	M26	M27	OK	36.98	639094	0.789284	244273	5e-05	0.000649345	yes
XLOC_016855	XLOC_016855	TcSYL_0194260	TcX10_chr42:683286-684805	M26	M27	OK	182853	333059	0.865094	244596	5e-05	0.000649345	yes
XLOC_006376	XLOC_006376	TcSYL_0019490	TcX10_chr2:842822-843936	M26	M27	OK	300479	520432	0.792444	244757	5e-05	0.000649345	yes
XLOC_012108	XLOC_012108	TcSYL_0159380	TcX10_chr32:593604-594649	M26	M27	OK	386257	682447	0.821158	245277	5e-05	0.000649345	yes
XLOC_009876	XLOC_009876	-	TcX10_chr28:389808-401357	M26	M27	OK	224965	347132	0.625786	245659	5e-05	0.000649345	yes
XLOC_005177	XLOC_005177	TcSYL_0112720	TcX10_chr18:44478-47527	M26	M27	OK	589305	114495	0.958197	247301	5e-05	0.000649345	yes
XLOC_011825	XLOC_011825	-	TcX10_chr31:248409-249230	M26	M27	OK	452473	110308	128563	248502	5e-05	0.000649345	yes
XLOC_012669	XLOC_012669	TcSYL_0165280	TcX10_chr34:433267-433760	M26	M27	OK	114484	253614	114749	248503	5e-05	0.000649345	yes
XLOC_002518	XLOC_002518	TcSYL_0089120	TcX10_chr12:110392-113651	M26	M27	OK	590807	944415	0.676733	248523	5e-05	0.000649345	yes
XLOC_021984	XLOC_021984	TcSYL_0075490	TcX10_chr9:451974-453892	M26	M27	OK	185861	322391	0.794586	249092	5e-05	0.000649345	yes
XLOC_001613	XLOC_001613	TcSYL_0080750	TcX10_chr10:337111-338225	M26	M27	OK	278606	699342	132777	249203	5e-05	0.000649345	yes
XLOC_018453	XLOC_018453	TcSYL_0046760	TcX10_chr5:615268-616160	M26	M27	OK	192594	388394	101196	249494	5e-05	0.000649345	yes
XLOC_018482	XLOC_018482	TcSYL_0047070	TcX10_chr5:703576-704762	M26	M27	OK	208538	381002	0.86949	249562	5e-05	0.000649345	yes
XLOC_018452	XLOC_018452	TcSYL_0046750	TcX10_chr5:614254-614966	M26	M27	OK	101993	219725	110723	249832	5e-05	0.000649345	yes
XLOC_011424	XLOC_011424	TcSYL_0151630	TcX10_chr30:269462-270579	M26	M27	OK	188641	518315	145818	250536	5e-05	0.000649345	yes
XLOC_018458	XLOC_018458	TcSYL_0046810	TcX10_chr5:618936-620203	M26	M27	OK	202035	378771	0.906724	251022	5e-05	0.000649345	yes
XLOC_002618	XLOC_002618	TcSYL_0090920	TcX10_chr12:388507-393098	M26	M27	OK	428508	784082	0.871682	251046	5e-05	0.000649345	yes
XLOC_015886	XLOC_015886	TcSYL_0042470	TcX10_chr4:1224472-1226807	M26	M27	OK	70533	113603	0.687632	251719	5e-05	0.000649345	yes
XLOC_001609	XLOC_001609	TcSYL_0080700	TcX10_chr10:310382-310965	M26	M27	OK	407189	119891	155795	252766	5e-05	0.000649345	yes
XLOC_009454	XLOC_009454	TcSYL_0142870	TcX10_chr27:391772-392523	M26	M27	OK	897811	154.69	0.784891	253156	5e-05	0.000649345	yes
XLOC_008218	XLOC_008218	TcSYL_0131910	TcX10_chr23:572401-573680	M26	M27	OK	290301	513497	0.822808	253264	5e-05	0.000649345	yes
XLOC_002211	XLOC_002211	TcSYL_0088160	TcX10_chr11:877543-879563	M26	M27	OK	170258	264848	0.637445	253356	5e-05	0.000649345	yes
XLOC_009048	XLOC_009048	TcSYL_0139350	TcX10_chr26:100963-101696	M26	M27	OK	232781	464916	0.997996	253653	5e-05	0.000649345	yes
XLOC_009860	XLOC_009860	TcSYL_0146250	TcX10_chr28:523937-524460	M26	M27	OK	284322	598664	107422	254016	5e-05	0.000649345	yes
XLOC_016550	XLOC_016550	TcSYL_0187800	TcX10_chr41:149647-152243	M26	M27	OK	700265	133993	0.936184	254337	5e-05	0.000649345	yes
XLOC_020312	XLOC_020312	TcSYL_0066650	TcX10_chr7:1429016-1429719	M26	M27	OK	318098	953365	158356	254894	5e-05	0.000649345	yes
XLOC_016300	XLOC_016300	TcSYL_0185910	TcX10_chr40:365973-366583	M26	M27	OK	646021	117239	0.859793	255491	5e-05	0.000649345	yes
XLOC_001298	XLOC_001298	TcSYL_0013890	TcX10_chr1:2851239-2852395	M26	M27	OK	635941	107699	0.760043	256721	5e-05	0.000649345	yes
XLOC_021350	XLOC_021350	TcSYL_0073810	TcX10_chr8:863270-864450	M26	M27	OK	789801	132691	0.748511	257126	5e-05	0.000649345	yes
XLOC_020798	XLOC_020798	TcSYL_0065190	TcX10_chr7:1304005-1308908	M26	M27	OK	316033	502238	0.668297	257181	5e-05	0.000649345	yes
XLOC_012668	XLOC_012668	TcSYL_0165270	TcX10_chr34:432372-433174	M26	M27	OK	450053	112234	131835	257478	5e-05	0.000649345	yes
XLOC_009861	XLOC_009861	TcSYL_0146260	TcX10_chr28:524496-525595	M26	M27	OK	267959	494143	0.882916	258356	5e-05	0.000649345	yes
XLOC_002534	XLOC_002534	TcSYL_0089300,TcSYL_0089310	TcX10_chr12:161009-174926	M26	M27	OK	344019	53587	0.639395	259289	5e-05	0.000649345	yes
XLOC_021963	XLOC_021963	TcSYL_0075260	TcX10_chr9:350205-354010	M26	M27	OK	387259	630192	0.702494	259375	5e-05	0.000649345	yes
XLOC_011948	XLOC_011948	TcSYL_0159620,TcSYL_0159630,TcSYL_0159640	TcX10_chr32:765925-774976	M26	M27	OK	306245	485037	0.663409	260483	5e-05	0.000649345	yes
XLOC_004574	XLOC_004574	TcSYL_0108790	TcX10_chr15:889623-891941	M26	M27	OK	452418	746398	0.722288	261446	5e-05	0.000649345	yes
XLOC_004594	XLOC_004594	-	TcX10_chr15:20329-21821	M26	M27	OK	525533	89358	0.765815	262651	5e-05	0.000649345	yes
XLOC_012670	XLOC_012670	TcSYL_0165300	TcX10_chr34:434632-435386	M26	M27	OK	119235	263297	114288	263002	5e-05	0.000649345	yes
XLOC_020875	XLOC_020875	TcSYL_0066560	TcX10_chr7:1419743-1421061	M26	M27	OK	111492	344851	162904	265208	5e-05	0.000649345	yes
XLOC_000244	XLOC_000244	TcSYL_0005130	TcX10_chr1:1348814-1350396	M26	M27	OK	504121	879873	0.803525	266139	5e-05	0.000649345	yes
XLOC_017537	XLOC_017537	TcSYL_0197140	TcX10_chr43:187715-188394	M26	M27	OK	113061	264701	122727	266363	5e-05	0.000649345	yes
XLOC_001948	XLOC_001948	-	TcX10_chr10:328368-331042	M26	M27	OK	260479	451086	0.792238	266652	5e-05	0.000649345	yes
XLOC_009047	XLOC_009047	TcSYL_0139340	TcX10_chr26:97666-98162	M26	M27	OK	867209	252432	154144	269301	5e-05	0.000649345	yes
XLOC_000412	XLOC_000412	TcSYL_0009690	TcX10_chr1:1949990-1951632	M26	M27	OK	552656	94128	0.768241	270942	5e-05	0.000649345	yes
XLOC_009863	XLOC_009863	TcSYL_0146280	TcX10_chr28:526665-528361	M26	M27	OK	190343	365911	0.942891	272426	5e-05	0.000649345	yes
XLOC_018456	XLOC_018456	TcSYL_0046790	TcX10_chr5:617374-618197	M26	M27	OK	21929	453874	104945	272669	5e-05	0.000649345	yes
XLOC_013643	XLOC_013643	TcSYL_0174690	TcX10_chr37:444352-444797	M26	M27	OK	267383	622033	121809	273105	5e-05	0.000649345	yes
XLOC_015306	XLOC_015306	TcSYL_0044660	TcX10_chr4:1488678-1489666	M26	M27	OK	566403	103248	0.866208	273715	5e-05	0.000649345	yes
XLOC_012700	XLOC_012700	TcSYL_0165710	TcX10_chr34:458306-460317	M26	M27	OK	15794	414693	139267	273976	5e-05	0.000649345	yes
XLOC_013647	XLOC_013647	TcSYL_0174730	TcX10_chr37:450919-451724	M26	M27	OK	336839	666251	0.984008	275752	5e-05	0.000649345	yes
XLOC_010861	XLOC_010861	-	TcX10_chr3:1143438-1147614	M26	M27	OK	496176	811035	0.708912	276244	5e-05	0.000649345	yes
XLOC_013752	XLOC_013752	TcSYL_0173820	TcX10_chr37:283520-284373	M26	M27	OK	169852	290023	0.771888	278125	5e-05	0.000649345	yes
XLOC_009866	XLOC_009866	TcSYL_0146310	TcX10_chr28:531953-532371	M26	M27	OK	993245	312824	165513	278595	5e-05	0.000649345	yes
XLOC_001534	XLOC_001534	-	TcX10_chr1:2784376-2788715	M26	M27	OK	358312	604319	0.754095	281149	5e-05	0.000649345	yes
XLOC_020417	XLOC_020417	TcSYL_0068820	TcX10_chr7:1658589-1663318	M26	M27	OK	161957	279392	0.786678	281375	5e-05	0.000649345	yes
XLOC_002531	XLOC_002531	TcSYL_0089260,TcSYL_0089270	TcX10_chr12:148671-152465	M26	M27	OK	763606	128264	0.748216	281381	5e-05	0.000649345	yes
XLOC_018459	XLOC_018459	TcSYL_0046820	TcX10_chr5:620236-621062	M26	M27	OK	284887	589513	104913	281838	5e-05	0.000649345	yes
XLOC_021811	XLOC_021811	TcSYL_0078830	TcX10_chr9:855742-856559	M26	M27	OK	279596	567319	102082	281954	5e-05	0.000649345	yes
XLOC_002367	XLOC_002367	-	TcX10_chr11:749745-752504	M26	M27	OK	265256	425746	0.682609	282015	5e-05	0.000649345	yes
XLOC_011799	XLOC_011799	-	TcX10_chr31:98609-105532	M26	M27	OK	353107	578533	0.712295	282514	5e-05	0.000649345	yes
XLOC_001381	XLOC_001381	-	TcX10_chr1:597764-599931	M26	M27	OK	284299	511032	0.846007	284127	5e-05	0.000649345	yes
XLOC_021421	XLOC_021421	TcSYL_0072500	TcX10_chr8:181293-182749	M26	M27	OK	112594	234075	105584	284872	5e-05	0.000649345	yes
XLOC_000625	XLOC_000625	TcSYL_0014100	TcX10_chr1:2948445-2949028	M26	M27	OK	447372	933119	106059	286025	5e-05	0.000649345	yes
XLOC_013644	XLOC_013644	TcSYL_0174700	TcX10_chr37:446363-447921	M26	M27	OK	236268	466607	0.981787	290183	5e-05	0.000649345	yes
XLOC_018479	XLOC_018479	TcSYL_0047040	TcX10_chr5:697572-698089	M26	M27	OK	927941	274551	156497	290689	5e-05	0.000649345	yes
XLOC_002516	XLOC_002516	TcSYL_0089100	TcX10_chr12:108233-109038	M26	M27	OK	363236	760398	106585	292058	5e-05	0.000649345	yes
XLOC_001732	XLOC_001732	TcSYL_0082300,TcSYL_0082310	TcX10_chr10:533499-542625	M26	M27	OK	225211	385986	0.777269	295764	5e-05	0.000649345	yes
XLOC_009864	XLOC_009864	TcSYL_0146290	TcX10_chr28:528649-530183	M26	M27	OK	155198	329786	108742	297574	5e-05	0.000649345	yes
XLOC_017274	XLOC_017274	TcSYL_0196350	TcX10_chr43:119090-123672	M26	M27	OK	109286	282897	137217	298156	5e-05	0.000649345	yes
XLOC_001401	XLOC_001401	-	TcX10_chr1:890717-892317	M26	M27	OK	581431	105184	0.855241	298509	5e-05	0.000649345	yes
XLOC_013648	XLOC_013648	TcSYL_0174740	TcX10_chr37:452902-453989	M26	M27	OK	370813	758475	103241	307246	5e-05	0.000649345	yes
XLOC_007133	XLOC_007133	TcSYL_0123650	TcX10_chr21:606941-612280	M26	M27	OK	760742	129125	0.763285	307723	5e-05	0.000649345	yes
XLOC_000627	XLOC_000627	TcSYL_0014120	TcX10_chr1:2950735-2951231	M26	M27	OK	678694	145529	110047	309325	5e-05	0.000649345	yes
XLOC_018477	XLOC_018477	TcSYL_0047020	TcX10_chr5:695735-696603	M26	M27	OK	978593	243702	131634	310418	5e-05	0.000649345	yes
XLOC_013646	XLOC_013646	TcSYL_0174720	TcX10_chr37:449333-450870	M26	M27	OK	249237	520666	106284	318582	5e-05	0.000649345	yes
XLOC_018480	XLOC_018480	TcSYL_0047050	TcX10_chr5:698177-701238	M26	M27	OK	138068	290131	107133	331451	5e-05	0.000649345	yes
XLOC_013761	XLOC_013761	TcSYL_0174020	TcX10_chr37:300963-301639	M26	M27	OK	485637	109763	117644	335324	5e-05	0.000649345	yes
XLOC_000626	XLOC_000626	TcSYL_0014110	TcX10_chr1:2949287-2950674	M26	M27	OK	530653	106698	100769	336439	5e-05	0.000649345	yes
XLOC_000481	XLOC_000481	TcSYL_0010670	TcX10_chr1:2022643-2023610	M26	M27	OK	27.12	607331	116312	336461	5e-05	0.000649345	yes
XLOC_002515	XLOC_002515	TcSYL_0089090	TcX10_chr12:104516-108045	M26	M27	OK	278652	554853	0.993641	338463	5e-05	0.000649345	yes
XLOC_001281	XLOC_001281	TcSYL_0013710	TcX10_chr1:2771047-2771984	M26	M27	OK	344071	758623	114068	339584	5e-05	0.000649345	yes
XLOC_000624	XLOC_000624	TcSYL_0014090	TcX10_chr1:2947174-2947661	M26	M27	OK	571299	132.83	121726	340428	5e-05	0.000649345	yes
XLOC_003065	XLOC_003065	TcSYL_0095810,TcSYL_0095820	TcX10_chr13:547609-567200	M26	M27	OK	976787	186413	0.932388	343584	5e-05	0.000649345	yes
XLOC_006386	XLOC_006386	TcSYL_0019600	TcX10_chr2:863961-869901	M26	M27	OK	330561	647923	0.970905	350518	5e-05	0.000649345	yes
XLOC_005531	XLOC_005531	TcSYL_0115800	TcX10_chr19:483686-485238	M26	M27	OK	34524	753101	112524	356798	5e-05	0.000649345	yes
XLOC_016565	XLOC_016565	TcSYL_0188060	TcX10_chr41:222842-224823	M26	M27	OK	261453	596949	119105	360601	5e-05	0.000649345	yes
XLOC_005164	XLOC_005164	-	TcX10_chr17:489752-490123	M26	M27	OK	151393	358528	124379	360878	5e-05	0.000649345	yes
XLOC_018451	XLOC_018451	TcSYL_0046740	TcX10_chr5:612263-614220	M26	M27	OK	931663	243633	138683	365671	5e-05	0.000649345	yes
XLOC_001417	XLOC_001417	-	TcX10_chr1:1245440-1249699	M26	M27	OK	142374	266907	0.906652	370084	5e-05	0.000649345	yes
XLOC_001282	XLOC_001282	TcSYL_0013720	TcX10_chr1:2772395-2774094	M26	M27	OK	325579	737213	117907	389382	5e-05	0.000649345	yes
XLOC_005787	XLOC_005787	TcSYL_0014960	TcX10_chr2:163806-166270	M26	M27	OK	327317	726618	115051	394762	5e-05	0.000649345	yes
XLOC_001305	XLOC_001305	-	TcX10_chr1:2881790-2884227	M26	M27	OK	732143	111846	0.611315	2.25	5e-05	0.000649345	yes
XLOC_014163	XLOC_014163	-	TcX10_chr38:404041-404286	M26	M27	OK	555.96	252856	-113666	-2.7	5e-05	0.000649345	yes
XLOC_018965	XLOC_018965	TcSYL_0050760	TcX10_chr6:211848-212203	M26	M27	OK	1289.02	549205	-123086	-4.41	5e-05	0.000649345	yes
XLOC_021147	XLOC_021147	-	TcX10_chr7:542463-542683	M26	M28	OK	43083.2	8635.46	-231878	-881346	5e-05	0.000649345	yes
XLOC_021146	XLOC_021146	-	TcX10_chr7:542163-542345	M26	M28	OK	314499	72772.5	-211159	-804082	5e-05	0.000649345	yes
XLOC_004760	XLOC_004760	TcSYL_0111290	TcX10_chr16:1065873-1068214	M26	M28	OK	931609	176283	-240183	-789943	5e-05	0.000649345	yes
XLOC_005783	XLOC_005783	TcSYL_0014910	TcX10_chr2:143868-144928	M26	M28	OK	427374	106212	-200855	-762524	5e-05	0.000649345	yes
XLOC_021364	XLOC_021364	TcSYL_0074000	TcX10_chr8:903137-904308	M26	M28	OK	1215.9	347474	-180705	-761804	5e-05	0.000649345	yes
XLOC_001940	XLOC_001940	-	TcX10_chr10:258746-259650	M26	M28	OK	1065.89	313023	-176771	-705845	5e-05	0.000649345	yes
XLOC_017175	XLOC_017175	-	TcX10_chr42:783354-784531	M26	M28	OK	478483	136.22	-181253	-703136	5e-05	0.000649345	yes
XLOC_005290	XLOC_005290	TcSYL_0114930	TcX10_chr18:728948-730005	M26	M28	OK	304012	86256	-181743	-678405	5e-05	0.000649345	yes
XLOC_021818	XLOC_021818	TcSYL_0078950	TcX10_chr9:923064-923287	M26	M28	OK	8202.63	1932.86	-208535	-672255	5e-05	0.000649345	yes
XLOC_011733	XLOC_011733	TcSYL_0156740	TcX10_chr31:417897-418156	M26	M28	OK	4516.44	1146.29	-197821	-663762	5e-05	0.000649345	yes
XLOC_004645	XLOC_004645	-	TcX10_chr15:550415-550630	M26	M28	OK	17783.7	4552.43	-196584	-656113	5e-05	0.000649345	yes
XLOC_016717	XLOC_016717	TcSYL_0191690	TcX10_chr42:433637-435673	M26	M28	OK	789259	206675	-193314	-633691	5e-05	0.000649345	yes
XLOC_015314	XLOC_015314	TcSYL_0044780	TcX10_chr4:1519112-1519497	M26	M28	OK	516878	124959	-204837	-626224	5e-05	0.000649345	yes
XLOC_014312	XLOC_014312	TcSYL_0182350	TcX10_chr39:360279-360541	M26	M28	OK	1388.59	325166	-209437	-568861	5e-05	0.000649345	yes
XLOC_020731	XLOC_020731	TcSYL_0063520	TcX10_chr7:606640-607031	M26	M28	OK	1165.56	387668	-158813	-560256	5e-05	0.000649345	yes
XLOC_001328	XLOC_001328	-	TcX10_chr1:121076-121270	M26	M28	OK	7474.03	1387.59	-24293	-556779	5e-05	0.000649345	yes
XLOC_017153	XLOC_017153	-	TcX10_chr42:388386-389953	M26	M28	OK	923192	305499	-159546	-538416	5e-05	0.000649345	yes
XLOC_011819	XLOC_011819	-	TcX10_chr31:226082-226255	M26	M28	OK	20174.7	3371.49	-258109	-530597	5e-05	0.000649345	yes
XLOC_004042	XLOC_004042	TcSYL_0103610	TcX10_chr14:915730-915941	M26	M28	OK	3976.18	1039.86	-193499	-522701	5e-05	0.000649345	yes
XLOC_021149	XLOC_021149	-	TcX10_chr7:607300-607768	M26	M28	OK	348048	108787	-167778	-513805	5e-05	0.000649345	yes
XLOC_002605	XLOC_002605	TcSYL_0090710	TcX10_chr12:369678-370315	M26	M28	OK	265435	2668	-331453	-512872	5e-05	0.000649345	yes
XLOC_018854	XLOC_018854	-	TcX10_chr5:361010-362660	M26	M28	OK	544668	176002	-162979	-510705	5e-05	0.000649345	yes
XLOC_002129	XLOC_002129	TcSYL_0086720	TcX10_chr11:641424-643607	M26	M28	OK	407318	171672	-12465	-509976	5e-05	0.000649345	yes
XLOC_018208	XLOC_018208	-	TcX10_chr46:185880-186061	M26	M28	OK	38938.5	11595	-174769	-501751	5e-05	0.000649345	yes
XLOC_015996	XLOC_015996	-	TcX10_chr4:1502713-1503010	M26	M28	OK	386.02	905637	-209167	-501737	5e-05	0.000649345	yes
XLOC_021552	XLOC_021552	-	TcX10_chr8:279634-279840	M26	M28	OK	6562.8	1784.55	-187875	-497841	5e-05	0.000649345	yes
XLOC_008947	XLOC_008947	TcSYL_0138350	TcX10_chr25:55787-56040	M26	M28	OK	15169.4	6318.1	-126361	-493798	5e-05	0.000649345	yes
XLOC_018426	XLOC_018426	TcSYL_0046370	TcX10_chr5:506035-507167	M26	M28	OK	275839	110.61	-131835	-488923	5e-05	0.000649345	yes
XLOC_021553	XLOC_021553	-	TcX10_chr8:279924-280183	M26	M28	OK	3725.73	1370.1	-144324	-482707	5e-05	0.000649345	yes
XLOC_021919	XLOC_021919	TcSYL_0074780	TcX10_chr9:153642-153871	M26	M28	OK	3642.02	1103.98	-172203	-477992	5e-05	0.000649345	yes
XLOC_021317	XLOC_021317	TcSYL_0073370	TcX10_chr8:324091-324320	M26	M28	OK	891851	181154	-229959	-472758	5e-05	0.000649345	yes
XLOC_004647	XLOC_004647	-	TcX10_chr15:551654-551950	M26	M28	OK	6607.34	2849.82	-12132	-470459	5e-05	0.000649345	yes
XLOC_005292	XLOC_005292	TcSYL_0112660	TcX10_chr18:30861-31063	M26	M28	OK	24700.7	9410.61	-139219	-468378	5e-05	0.000649345	yes
XLOC_012340	XLOC_012340	TcSYL_0162370	TcX10_chr33:276734-277428	M26	M28	OK	954774	308001	-163222	-464054	5e-05	0.000649345	yes
XLOC_005230	XLOC_005230	TcSYL_0113930	TcX10_chr18:486017-486327	M26	M28	OK	3863.81	1638.54	-123762	-461295	5e-05	0.000649345	yes
XLOC_017176	XLOC_017176	-	TcX10_chr42:784613-785131	M26	M28	OK	141458	448142	-165835	-455211	5e-05	0.000649345	yes
XLOC_020217	XLOC_020217	TcSYL_0064420,TcSYL_0064430	TcX10_chr7:1048091-1054823	M26	M28	OK	960.63	356607	-142965	-450976	5e-05	0.000649345	yes
XLOC_004646	XLOC_004646	-	TcX10_chr15:550763-551233	M26	M28	OK	1489.74	664897	-116385	-449455	5e-05	0.000649345	yes
XLOC_008892	XLOC_008892	-	TcX10_chr24:468329-468540	M26	M28	OK	2648.3	695.87	-192818	-449047	5e-05	0.000649345	yes
XLOC_009905	XLOC_009905	-	TcX10_chr28:545134-546235	M26	M28	OK	184886	773477	-125721	-446933	5e-05	0.000649345	yes
XLOC_002607	XLOC_002607	TcSYL_0090750	TcX10_chr12:376052-376503	M26	M28	OK	668805	156842	-209227	-445151	5e-05	0.000649345	yes
XLOC_004613	XLOC_004613	-	TcX10_chr15:198126-198354	M26	M28	OK	1489.15	397.77	-190448	-443402	5e-05	0.000649345	yes
XLOC_014490	XLOC_014490	TcSYL_0182360	TcX10_chr39:360547-360815	M26	M28	OK	392945	947603	-205197	-442474	5e-05	0.000649345	yes
XLOC_006582	XLOC_006582	-	TcX10_chr2:799129-801438	M26	M28	OK	241066	112763	-109613	-441632	5e-05	0.000649345	yes
XLOC_017797	XLOC_017797	TcSYL_0201450	TcX10_chr44:284177-284397	M26	M28	OK	2856.82	914.47	-16434	-441416	5e-05	0.000649345	yes
XLOC_021551	XLOC_021551	-	TcX10_chr8:277911-279518	M26	M28	OK	219422	98291	-115857	-440361	5e-05	0.000649345	yes
XLOC_006596	XLOC_006596	-	TcX10_chr2:904365-904636	M26	M28	OK	921188	303045	-160397	-439339	5e-05	0.000649345	yes
XLOC_004654	XLOC_004654	-	TcX10_chr15:760387-760606	M26	M28	OK	1183.28	238348	-231166	-438688	5e-05	0.000649345	yes
XLOC_001500	XLOC_001500	-	TcX10_chr1:2185260-2185662	M26	M28	OK	1887.54	852527	-114669	-438312	5e-05	0.000649345	yes
XLOC_021145	XLOC_021145	-	TcX10_chr7:424477-424869	M26	M28	OK	855572	202725	-207736	-438169	5e-05	0.000649345	yes
XLOC_008354	XLOC_008354	TcSYL_0133510	TcX10_chr24:63968-64200	M26	M28	OK	1719.22	504091	-1.77	-436437	5e-05	0.000649345	yes
XLOC_017853	XLOC_017853	TcSYL_0201940	TcX10_chr45:76870-84989	M26	M28	OK	601375	191439	-165138	-435261	5e-05	0.000649345	yes
XLOC_009324	XLOC_009324	TcSYL_0141790	TcX10_chr27:85262-85902	M26	M28	OK	112205	415309	-143388	-433683	5e-05	0.000649345	yes
XLOC_021917	XLOC_021917	TcSYL_0074760	TcX10_chr9:150515-151098	M26	M28	OK	402376	109524	-18773	-432745	5e-05	0.000649345	yes
XLOC_021150	XLOC_021150	-	TcX10_chr7:608081-608416	M26	M28	OK	650743	247758	-139316	-430437	5e-05	0.000649345	yes
XLOC_008913	XLOC_008913	-	TcX10_chr24:532058-532374	M26	M28	OK	401293	131465	-160998	-430422	5e-05	0.000649345	yes
XLOC_001514	XLOC_001514	-	TcX10_chr1:2530557-2530817	M26	M28	OK	1177.68	400644	-155555	-429353	5e-05	0.000649345	yes
XLOC_018991	XLOC_018991	TcSYL_0051170	TcX10_chr6:252754-253262	M26	M28	OK	320856	126458	-134326	-427728	5e-05	0.000649345	yes
XLOC_011967	XLOC_011967	TcSYL_0159870	TcX10_chr32:896022-896242	M26	M28	OK	8779.75	3456.99	-134466	-427264	5e-05	0.000649345	yes
XLOC_018839	XLOC_018839	-	TcX10_chr5:135156-135861	M26	M28	OK	932049	331364	-149199	-425707	5e-05	0.000649345	yes
XLOC_015901	XLOC_015901	TcSYL_0043010	TcX10_chr4:1277557-1278281	M26	M28	OK	2141.33	1062.75	-10107	-424075	5e-05	0.000649345	yes
XLOC_013803	XLOC_013803	-	TcX10_chr37:443143-443726	M26	M28	OK	302628	126417	-125936	-424048	5e-05	0.000649345	yes
XLOC_009639	XLOC_009639	TcSYL_0145350	TcX10_chr28:311944-312302	M26	M28	OK	850429	356611	-125384	-421335	5e-05	0.000649345	yes
XLOC_009189	XLOC_009189	TcSYL_0140060	TcX10_chr26:357486-358825	M26	M28	OK	127502	559394	-118858	-419154	5e-05	0.000649345	yes
XLOC_006380	XLOC_006380	TcSYL_0019530,TcSYL_0019540	TcX10_chr2:849927-852906	M26	M28	OK	925127	410341	-117283	-418226	5e-05	0.000649345	yes
XLOC_010634	XLOC_010634	TcSYL_0027130	TcX10_chr3:1134874-1135742	M26	M28	OK	416915	195012	-109619	-417844	5e-05	0.000649345	yes
XLOC_014643	XLOC_014643	TcSYL_0031350,TcSYL_0031360	TcX10_chr4:119617-124093	M26	M28	OK	775007	30866	-132819	-416968	5e-05	0.000649345	yes
XLOC_013486	XLOC_013486	TcSYL_0171510	TcX10_chr37:65114-65679	M26	M28	OK	114919	403979	-150827	-411871	5e-05	0.000649345	yes
XLOC_009510	XLOC_009510	-	TcX10_chr27:310060-310247	M26	M28	OK	7784.84	2126.56	-187215	-406448	5e-05	0.000649345	yes
XLOC_015902	XLOC_015902	TcSYL_0043020,TcSYL_0043030,TcSYL_0043040,TcSYL_0043050,TcSYL_0043060	TcX10_chr4:1278525-1286994	M26	M28	OK	2524.62	704782	-184081	-403514	5e-05	0.000649345	yes
XLOC_003414	XLOC_003414	TcSYL_0096820	TcX10_chr13:693299-693531	M26	M28	OK	1827.69	596672	-161501	-402561	5e-05	0.000649345	yes
XLOC_002864	XLOC_002864	-	TcX10_chr12:218659-218935	M26	M28	OK	1521.4	615035	-130665	-402323	5e-05	0.000649345	yes
XLOC_002487	XLOC_002487	-	TcX10_chr11:745074-745253	M26	M28	OK	9308.09	2348.76	-198659	-398795	5e-05	0.000649345	yes
XLOC_021819	XLOC_021819	TcSYL_0078960	TcX10_chr9:924248-924606	M26	M28	OK	326275	123.25	-14045	-397143	5e-05	0.000649345	yes
XLOC_014311	XLOC_014311	TcSYL_0182330	TcX10_chr39:359354-359760	M26	M28	OK	359054	145454	-130364	-396595	5e-05	0.000649345	yes
XLOC_000648	XLOC_000648	TcSYL_0014390	TcX10_chr1:3046705-3049291	M26	M28	OK	612388	278949	-113445	-396097	5e-05	0.000649345	yes
XLOC_017132	XLOC_017132	-	TcX10_chr42:321646-322513	M26	M28	OK	554346	206772	-142274	-395896	5e-05	0.000649345	yes
XLOC_010845	XLOC_010845	-	TcX10_chr3:570337-570541	M26	M28	OK	3271.24	977481	-17427	-394892	5e-05	0.000649345	yes
XLOC_017158	XLOC_017158	-	TcX10_chr42:425794-425975	M26	M28	OK	9284.98	2631.33	-181911	-394076	5e-05	0.000649345	yes
XLOC_005382	XLOC_005382	-	TcX10_chr18:48131-48331	M26	M28	OK	4200.08	1346.84	-164084	-389868	5e-05	0.000649345	yes
XLOC_017841	XLOC_017841	-	TcX10_chr44:154429-154710	M26	M28	OK	215288	560592	-194125	-388679	5e-05	0.000649345	yes
XLOC_009909	XLOC_009909	-	TcX10_chr28:582329-583382	M26	M28	OK	300134	147983	-102017	-386917	5e-05	0.000649345	yes
XLOC_001530	XLOC_001530	-	TcX10_chr1:2736782-2737071	M26	M28	OK	1733.17	776283	-115875	-385694	5e-05	0.000649345	yes
XLOC_017476	XLOC_017476	TcSYL_0196110	TcX10_chr43:103655-103938	M26	M28	OK	310912	917534	-176067	-378905	5e-05	0.000649345	yes
XLOC_018985	XLOC_018985	TcSYL_0051090	TcX10_chr6:246159-246805	M26	M28	OK	118866	47876	-131197	-374951	5e-05	0.000649345	yes
XLOC_004587	XLOC_004587	TcSYL_0108930	TcX10_chr15:946107-946480	M26	M28	OK	1363.84	666.45	-10331	-374454	5e-05	0.000649345	yes
XLOC_013228	XLOC_013228	TcSYL_0169190	TcX10_chr36:150062-150363	M26	M28	OK	1034.83	445539	-121577	-373533	5e-05	0.000649345	yes
XLOC_008941	XLOC_008941	TcSYL_0138290	TcX10_chr25:41575-41966	M26	M28	OK	173847	676849	-136091	-370583	5e-05	0.000649345	yes
XLOC_001417	XLOC_001417	-	TcX10_chr1:1245440-1249699	M26	M28	OK	142374	739857	-0.944366	-370075	5e-05	0.000649345	yes
XLOC_009908	XLOC_009908	-	TcX10_chr28:579928-582234	M26	M28	OK	159.27	824376	-0.950099	-368588	5e-05	0.000649345	yes
XLOC_005680	XLOC_005680	TcSYL_0117560	TcX10_chr19:767433-768397	M26	M28	OK	806261	353641	-118896	-367045	5e-05	0.000649345	yes
XLOC_004239	XLOC_004239	TcSYL_0107500,TcSYL_0107540	TcX10_chr15:632949-636500	M26	M28	OK	784763	334516	-123018	-366752	5e-05	0.000649345	yes
XLOC_002211	XLOC_002211	TcSYL_0088160	TcX10_chr11:877543-879563	M26	M28	OK	170258	863017	-0.980258	-364916	5e-05	0.000649345	yes
XLOC_004593	XLOC_004593	-	TcX10_chr15:19659-20097	M26	M28	OK	309903	137105	-117653	-364795	5e-05	0.000649345	yes
XLOC_005575	XLOC_005575	TcSYL_0115180	TcX10_chr19:264846-265408	M26	M28	OK	934214	488258	-0.93611	-364751	5e-05	0.000649345	yes
XLOC_001924	XLOC_001924	-	TcX10_chr10:176286-176509	M26	M28	OK	2852.7	1118.62	-13506	-362884	5e-05	0.000649345	yes
XLOC_012572	XLOC_012572	-	TcX10_chr33:415592-416840	M26	M28	OK	137952	680296	-101993	-362025	5e-05	0.000649345	yes
XLOC_000193	XLOC_000193	TcSYL_0004390	TcX10_chr1:1167678-1168384	M26	M28	OK	248.16	123689	-100455	-359806	5e-05	0.000649345	yes
XLOC_005604	XLOC_005604	TcSYL_0116000	TcX10_chr19:547387-548045	M26	M28	OK	140984	636701	-114684	-359642	5e-05	0.000649345	yes
XLOC_017820	XLOC_017820	TcSYL_0201750	TcX10_chr44:403082-405672	M26	M28	OK	244154	111793	-112696	-355374	5e-05	0.000649345	yes
XLOC_021808	XLOC_021808	TcSYL_0078780	TcX10_chr9:818919-819709	M26	M28	OK	1569.14	871753	-0.847982	-353957	5e-05	0.000649345	yes
XLOC_018984	XLOC_018984	TcSYL_0051080	TcX10_chr6:245384-245958	M26	M28	OK	136847	603153	-118197	-353318	5e-05	0.000649345	yes
XLOC_014489	XLOC_014489	TcSYL_0182340	TcX10_chr39:359949-360226	M26	M28	OK	285365	95653	-157693	-352094	5e-05	0.000649345	yes
XLOC_017136	XLOC_017136	-	TcX10_chr42:337016-338148	M26	M28	OK	43205	184015	-123137	-352061	5e-05	0.000649345	yes
XLOC_010011	XLOC_010011	TcSYL_0147170	TcX10_chr29:112725-113299	M26	M28	OK	737285	301206	-129147	-350722	5e-05	0.000649345	yes
XLOC_003091	XLOC_003091	TcSYL_0096840	TcX10_chr13:694071-694306	M26	M28	OK	891867	284952	-164611	-350431	5e-05	0.000649345	yes
XLOC_016449	XLOC_016449	TcSYL_0189310,TcSYL_0189320	TcX10_chr41:318552-319108	M26	M28	OK	936449	463498	-101464	-348176	5e-05	0.000649345	yes
XLOC_005406	XLOC_005406	-	TcX10_chr18:141402-141577	M26	M28	OK	17566.3	6162.91	-151113	-347897	5e-05	0.000649345	yes
XLOC_007024	XLOC_007024	-	TcX10_chr20:63170-63364	M26	M28	OK	13754.7	5902.51	-122053	-347827	5e-05	0.000649345	yes
XLOC_009874	XLOC_009874	-	TcX10_chr28:385249-386096	M26	M28	OK	857005	472928	-0.857685	-347663	5e-05	0.000649345	yes
XLOC_016557	XLOC_016557	TcSYL_0187870	TcX10_chr41:160361-161178	M26	M28	OK	714776	317411	-117114	-347412	5e-05	0.000649345	yes
XLOC_021144	XLOC_021144	-	TcX10_chr7:388594-388980	M26	M28	OK	773144	254172	-160493	-347373	5e-05	0.000649345	yes
XLOC_001602	XLOC_001602	TcSYL_0080630	TcX10_chr10:265445-265668	M26	M28	OK	3837.78	1715.26	-116184	-347096	5e-05	0.000649345	yes
XLOC_017829	XLOC_017829	-	TcX10_chr44:90505-90687	M26	M28	OK	13191.3	4900.77	-142851	-345631	5e-05	0.000649345	yes
XLOC_002501	XLOC_002501	-	TcX10_chr11:979957-982548	M26	M28	OK	814216	427449	-0.92966	-345187	5e-05	0.000649345	yes
XLOC_005147	XLOC_005147	-	TcX10_chr16:1204221-1204796	M26	M28	OK	578196	217903	-140787	-345001	5e-05	0.000649345	yes
XLOC_017933	XLOC_017933	TcSYL_0202370	TcX10_chr45:203134-203999	M26	M28	OK	695645	321946	-111153	-344419	5e-05	0.000649345	yes
XLOC_018897	XLOC_018897	-	TcX10_chr5:970334-971233	M26	M28	OK	240.32	123878	-0.956038	-344275	5e-05	0.000649345	yes
XLOC_010635	XLOC_010635	TcSYL_0027140	TcX10_chr3:1136437-1136999	M26	M28	OK	291578	142303	-103492	-343091	5e-05	0.000649345	yes
XLOC_012338	XLOC_012338	TcSYL_0162350	TcX10_chr33:275478-275965	M26	M28	OK	134272	562944	-125409	-342681	5e-05	0.000649345	yes
XLOC_011820	XLOC_011820	-	TcX10_chr31:227319-227919	M26	M28	OK	297525	986279	-159294	-339802	5e-05	0.000649345	yes
XLOC_013741	XLOC_013741	TcSYL_0173560	TcX10_chr37:253625-256629	M26	M28	OK	356858	180243	-0.985409	-339766	5e-05	0.000649345	yes
XLOC_000459	XLOC_000459	TcSYL_0010340	TcX10_chr1:1999266-1999501	M26	M28	OK	1228.74	500269	-129641	-338116	5e-05	0.000649345	yes
XLOC_017811	XLOC_017811	TcSYL_0201640	TcX10_chr44:396908-397212	M26	M28	OK	2112.7	1086.74	-0.95909	-338013	5e-05	0.000649345	yes
XLOC_018857	XLOC_018857	-	TcX10_chr5:364190-364403	M26	M28	OK	2246.85	835935	-142644	-337309	5e-05	0.000649345	yes
XLOC_005378	XLOC_005378	-	TcX10_chr18:27044-27218	M26	M28	OK	6163.37	1174.15	-23921	-335148	5e-05	0.000649345	yes
XLOC_001407	XLOC_001407	-	TcX10_chr1:939899-940323	M26	M28	OK	186217	815964	-119041	-334684	5e-05	0.000649345	yes
XLOC_005083	XLOC_005083	-	TcX10_chr16:774648-775640	M26	M28	OK	496663	22076	-116979	-333778	5e-05	0.000649345	yes
XLOC_007717	XLOC_007717	-	TcX10_chr22:152745-152912	M26	M28	OK	15948.4	4109.24	-195647	-333457	5e-05	0.000649345	yes
XLOC_015991	XLOC_015991	-	TcX10_chr4:1401978-1403226	M26	M28	OK	734616	423413	-0.794924	-332217	5e-05	0.000649345	yes
XLOC_021621	XLOC_021621	-	TcX10_chr8:1121884-1122066	M26	M28	OK	2687.99	462987	-253748	-332042	5e-05	0.000649345	yes
XLOC_008164	XLOC_008164	TcSYL_0130960	TcX10_chr23:507303-507821	M26	M28	OK	103322	445973	-121212	-331501	5e-05	0.000649345	yes
XLOC_002204	XLOC_002204	TcSYL_0088050	TcX10_chr11:854995-855308	M26	M28	OK	218423	868896	-132987	-331484	5e-05	0.000649345	yes
XLOC_021158	XLOC_021158	-	TcX10_chr7:921068-925489	M26	M28	OK	699997	387523	-0.853067	-331271	5e-05	0.000649345	yes
XLOC_012571	XLOC_012571	-	TcX10_chr33:414848-415396	M26	M28	OK	157539	740066	-108999	-327672	5e-05	0.000649345	yes
XLOC_010889	XLOC_010889	-	TcX10_chr3:1589914-1590082	M26	M28	OK	18465.6	5605.48	-171993	-325893	5e-05	0.000649345	yes
XLOC_016147	XLOC_016147	TcSYL_0186350	TcX10_chr40:401413-402314	M26	M28	OK	235809	968988	-128307	-325524	5e-05	0.000649345	yes
XLOC_015879	XLOC_015879	TcSYL_0042320	TcX10_chr4:1213972-1214798	M26	M28	OK	37397	161824	-12085	-325185	5e-05	0.000649345	yes
XLOC_001844	XLOC_001844	TcSYL_0082530	TcX10_chr10:749747-749988	M26	M28	OK	17592.4	9811.1	-0.842466	-325004	5e-05	0.000649345	yes
XLOC_007711	XLOC_007711	-	TcX10_chr22:13350-13692	M26	M28	OK	170666	680299	-132693	-323805	5e-05	0.000649345	yes
XLOC_017279	XLOC_017279	TcSYL_0196670	TcX10_chr43:151404-151606	M26	M28	OK	15757.6	7623.93	-104744	-323291	5e-05	0.000649345	yes
XLOC_018314	XLOC_018314	TcSYL_0205830	TcX10_chr47:237151-237545	M26	M28	OK	211092	946833	-115669	-323223	5e-05	0.000649345	yes
XLOC_004792	XLOC_004792	TcSYL_0111810	TcX10_chr16:1200351-1202289	M26	M28	OK	216797	993237	-112613	-323021	5e-05	0.000649345	yes
XLOC_013601	XLOC_013601	TcSYL_0173760	TcX10_chr37:280371-280609	M26	M28	OK	2243.92	1034.19	-111752	-322219	5e-05	0.000649345	yes
XLOC_018706	XLOC_018706	TcSYL_0048010	TcX10_chr5:1027478-1028937	M26	M28	OK	185429	101381	-0.871071	-321416	5e-05	0.000649345	yes
XLOC_004814	XLOC_004814	TcSYL_0112080	TcX10_chr16:1297856-1298295	M26	M28	OK	755298	406201	-0.894852	-321259	5e-05	0.000649345	yes
XLOC_005379	XLOC_005379	-	TcX10_chr18:31597-32115	M26	M28	OK	3394.33	2005.17	-0.759402	-320884	5e-05	0.000649345	yes
XLOC_015172	XLOC_015172	TcSYL_0040710	TcX10_chr4:1020100-1020317	M26	M28	OK	596.29	149639	-199453	-320726	5e-05	0.000649345	yes
XLOC_008896	XLOC_008896	-	TcX10_chr24:485867-486071	M26	M28	OK	1509.25	461294	-171007	-319913	5e-05	0.000649345	yes
XLOC_019416	XLOC_019416	TcSYL_0051830	TcX10_chr6:466863-469127	M26	M28	OK	1827	1103.85	-0.726935	-318825	5e-05	0.000649345	yes
XLOC_004825	XLOC_004825	TcSYL_0112190	TcX10_chr16:1319237-1319532	M26	M28	OK	254008	99806	-134767	-318497	5e-05	0.000649345	yes
XLOC_018509	XLOC_018509	TcSYL_0048270	TcX10_chr5:1097645-1097844	M26	M28	OK	1379.69	337983	-202932	-317027	5e-05	0.000649345	yes
XLOC_005527	XLOC_005527	TcSYL_0115760	TcX10_chr19:463837-464123	M26	M28	OK	386348	162108	-125295	-315827	5e-05	0.000649345	yes
XLOC_013229	XLOC_013229	TcSYL_0169200	TcX10_chr36:150481-151475	M26	M28	OK	541226	316442	-0.774288	-314771	5e-05	0.000649345	yes
XLOC_013802	XLOC_013802	-	TcX10_chr37:442317-442982	M26	M28	OK	125208	618236	-10181	-313222	5e-05	0.000649345	yes
XLOC_019920	XLOC_019920	-	TcX10_chr6:55959-59071	M26	M28	OK	166443	97.6	-0.770071	-312402	5e-05	0.000649345	yes
XLOC_010245	XLOC_010245	TcSYL_0025150	TcX10_chr3:879621-879880	M26	M28	OK	2502.29	1278.52	-0.968774	-312295	5e-05	0.000649345	yes
XLOC_008973	XLOC_008973	TcSYL_0138680	TcX10_chr25:191499-191770	M26	M28	OK	367964	148039	-131359	-311516	5e-05	0.000649345	yes
XLOC_009550	XLOC_009550	-	TcX10_chr27:516556-516764	M26	M28	OK	877782	231651	-192191	-311141	5e-05	0.000649345	yes
XLOC_020211	XLOC_020211	TcSYL_0064350	TcX10_chr7:1027952-1028289	M26	M28	OK	1197.95	641498	-0.90105	-311017	5e-05	0.000649345	yes
XLOC_010641	XLOC_010641	TcSYL_0027230	TcX10_chr3:1165935-1171331	M26	M28	OK	8600.61	3534.66	-128287	-309166	5e-05	0.000649345	yes
XLOC_018361	XLOC_018361	-	TcX10_chr47:343548-344235	M26	M28	OK	979337	478096	-103451	-308825	5e-05	0.000649345	yes
XLOC_022228	XLOC_022228	-	TcX10_chr9:894767-895083	M26	M28	OK	252886	105365	-12631	-308505	5e-05	0.000649345	yes
XLOC_002119	XLOC_002119	TcSYL_0086580	TcX10_chr11:598163-600473	M26	M28	OK	228478	135408	-0.754743	-308358	5e-05	0.000649345	yes
XLOC_009483	XLOC_009483	-	TcX10_chr27:49648-49881	M26	M28	OK	885073	349025	-134246	-307883	5e-05	0.000649345	yes
XLOC_002426	XLOC_002426	-	TcX10_chr11:17734-17955	M26	M28	OK	430437	964421	-215807	-307807	5e-05	0.000649345	yes
XLOC_003676	XLOC_003676	-	TcX10_chr13:909989-910223	M26	M28	OK	332654	839654	-198615	-307502	5e-05	0.000649345	yes
XLOC_005017	XLOC_005017	-	TcX10_chr16:132961-135151	M26	M28	OK	125328	717746	-0.804164	-306888	5e-05	0.000649345	yes
XLOC_001565	XLOC_001565	-	TcX10_chr1:2945897-2946098	M26	M28	OK	31759.9	17354.9	-0.871864	-306835	5e-05	0.000649345	yes
XLOC_009979	XLOC_009979	TcSYL_0148280	TcX10_chr29:517997-518562	M26	M28	OK	645654	275519	-122861	-306114	5e-05	0.000649345	yes
XLOC_001330	XLOC_001330	-	TcX10_chr1:138611-140888	M26	M28	OK	708631	289025	-129384	-305911	5e-05	0.000649345	yes
XLOC_018915	XLOC_018915	-	TcX10_chr5:1244596-1244793	M26	M28	OK	828541	152231	-244431	-305407	5e-05	0.000649345	yes
XLOC_004594	XLOC_004594	-	TcX10_chr15:20329-21821	M26	M28	OK	525533	269093	-0.965674	-305083	5e-05	0.000649345	yes
XLOC_005178	XLOC_005178	TcSYL_0112730	TcX10_chr18:48847-49469	M26	M28	OK	146002	761033	-0.939956	-304803	5e-05	0.000649345	yes
XLOC_013192	XLOC_013192	-	TcX10_chr35:195279-195482	M26	M28	OK	853438	159337	-242121	-304527	5e-05	0.000649345	yes
XLOC_003694	XLOC_003694	-	TcX10_chr13:981794-981972	M26	M28	OK	3975.53	955998	-205607	-304256	5e-05	0.000649345	yes
XLOC_009254	XLOC_009254	-	TcX10_chr26:180711-181515	M26	M28	OK	780343	382792	-102755	-303936	5e-05	0.000649345	yes
XLOC_003626	XLOC_003626	-	TcX10_chr13:204607-204900	M26	M28	OK	300254	127113	-124007	-303166	5e-05	0.000649345	yes
XLOC_003753	XLOC_003753	TcSYL_0101150,TcSYL_0101160	TcX10_chr14:565032-569115	M26	M28	OK	301862	390887	-294906	-302882	5e-05	0.000649345	yes
XLOC_008917	XLOC_008917	-	TcX10_chr24:601027-601183	M26	M28	OK	66331.6	15111.2	-213408	-302311	5e-05	0.000649345	yes
XLOC_005103	XLOC_005103	-	TcX10_chr16:851875-852103	M26	M28	OK	717.9	259405	-146858	-302279	5e-05	0.000649345	yes
XLOC_006669	XLOC_006669	TcSYL_0117970	TcX10_chr20:124008-128548	M26	M28	OK	133931	71518	-0.905113	-302138	5e-05	0.000649345	yes
XLOC_013307	XLOC_013307	-	TcX10_chr36:307150-310384	M26	M28	OK	360473	194112	-0.893007	-302007	5e-05	0.000649345	yes
XLOC_005429	XLOC_005429	-	TcX10_chr18:225538-225848	M26	M28	OK	322633	145.05	-115334	-301613	5e-05	0.000649345	yes
XLOC_001564	XLOC_001564	-	TcX10_chr1:2932025-2932285	M26	M28	OK	270938	937057	-153175	-301046	5e-05	0.000649345	yes
XLOC_009518	XLOC_009518	-	TcX10_chr27:355183-355452	M26	M28	OK	357507	145028	-130164	-300366	5e-05	0.000649345	yes
XLOC_021136	XLOC_021136	-	TcX10_chr7:13498-13709	M26	M28	OK	619234	133771	-221072	-299177	5e-05	0.000649345	yes
XLOC_022225	XLOC_022225	-	TcX10_chr9:889952-890667	M26	M28	OK	198129	731427	-143765	-299041	5e-05	0.000649345	yes
XLOC_012577	XLOC_012577	-	TcX10_chr33:446451-446630	M26	M28	OK	3484.58	832085	-206618	-297273	5e-05	0.000649345	yes
XLOC_002752	XLOC_002752	TcSYL_0090260	TcX10_chr12:332683-332918	M26	M28	OK	1154.5	495903	-121914	-296916	5e-05	0.000649345	yes
XLOC_000696	XLOC_000696	TcSYL_0000720	TcX10_chr1:284046-284344	M26	M28	OK	1012.93	523088	-0.953407	-296784	5e-05	0.000649345	yes
XLOC_013602	XLOC_013602	TcSYL_0173770	TcX10_chr37:280741-281168	M26	M28	OK	544073	299867	-0.859478	-296726	5e-05	0.000649345	yes
XLOC_003468	XLOC_003468	TcSYL_0097740	TcX10_chr13:761125-761333	M26	M28	OK	2189.8	897704	-128649	-295709	5e-05	0.000649345	yes
XLOC_018989	XLOC_018989	TcSYL_0051140	TcX10_chr6:250054-251593	M26	M28	OK	717334	301983	-124817	-295558	5e-05	0.000649345	yes
XLOC_000549	XLOC_000549	TcSYL_0012630	TcX10_chr1:2448171-2449057	M26	M28	OK	101175	539167	-0.908045	-295422	5e-05	0.000649345	yes
XLOC_005234	XLOC_005234	TcSYL_0114020	TcX10_chr18:505403-505875	M26	M28	OK	1715.51	1029	-0.737385	-295353	5e-05	0.000649345	yes
XLOC_007095	XLOC_007095	TcSYL_0123040	TcX10_chr21:506521-507002	M26	M28	OK	646853	371294	-0.800878	-295245	5e-05	0.000649345	yes
XLOC_021815	XLOC_021815	TcSYL_0078910	TcX10_chr9:879610-881156	M26	M28	OK	557198	303922	-0.874489	-294248	5e-05	0.000649345	yes
XLOC_005099	XLOC_005099	-	TcX10_chr16:848423-848664	M26	M28	OK	2813.66	1418.04	-0.988543	-293782	5e-05	0.000649345	yes
XLOC_002811	XLOC_002811	TcSYL_0091930	TcX10_chr12:873935-874263	M26	M28	OK	217886	951476	-119533	-293513	5e-05	0.000649345	yes
XLOC_010474	XLOC_010474	TcSYL_0022640	TcX10_chr3:141564-143773	M26	M28	OK	185859	944425	-0.976704	-292549	5e-05	0.000649345	yes
XLOC_001531	XLOC_001531	-	TcX10_chr1:2737437-2737826	M26	M28	OK	261283	131658	-0.988817	-290227	5e-05	0.000649345	yes
XLOC_021143	XLOC_021143	-	TcX10_chr7:153967-154189	M26	M28	OK	444002	114.98	-194919	-289384	5e-05	0.000649345	yes
XLOC_002224	XLOC_002224	TcSYL_0088350	TcX10_chr11:895975-896201	M26	M28	OK	741326	266623	-147531	-289023	5e-05	0.000649345	yes
XLOC_005088	XLOC_005088	-	TcX10_chr16:786158-786329	M26	M28	OK	15063.1	5478.86	-145907	-288608	5e-05	0.000649345	yes
XLOC_018024	XLOC_018024	TcSYL_0203410	TcX10_chr46:290115-291230	M26	M28	OK	344988	102821	-174641	-288553	5e-05	0.000649345	yes
XLOC_008886	XLOC_008886	-	TcX10_chr24:457855-458118	M26	M28	OK	323424	130177	-131295	-288547	5e-05	0.000649345	yes
XLOC_021934	XLOC_021934	TcSYL_0074970	TcX10_chr9:230800-231011	M26	M28	OK	5542.09	2775.34	-0.997765	-288041	5e-05	0.000649345	yes
XLOC_000379	XLOC_000379	TcSYL_0009080	TcX10_chr1:1888949-1889271	M26	M28	OK	500472	253154	-0.983274	-287824	5e-05	0.000649345	yes
XLOC_005400	XLOC_005400	-	TcX10_chr18:136087-136302	M26	M28	OK	1617.96	683788	-124256	-287767	5e-05	0.000649345	yes
XLOC_015640	XLOC_015640	TcSYL_0038020	TcX10_chr4:579255-581683	M26	M28	OK	187714	919199	-103009	-287309	5e-05	0.000649345	yes
XLOC_009551	XLOC_009551	-	TcX10_chr27:517073-517252	M26	M28	OK	4892.66	1570.6	-16393	-287092	5e-05	0.000649345	yes
XLOC_021810	XLOC_021810	TcSYL_0078820	TcX10_chr9:832938-833413	M26	M28	OK	262822	143427	-0.873775	-286745	5e-05	0.000649345	yes
XLOC_014211	XLOC_014211	TcSYL_0179590	TcX10_chr39:117180-117385	M26	M28	OK	2351.16	921562	-135122	-286512	5e-05	0.000649345	yes
XLOC_001589	XLOC_001589	-	TcX10_chr1:3111457-3111628	M26	M28	OK	10100.7	3273.67	-162547	-286386	5e-05	0.000649345	yes
XLOC_001395	XLOC_001395	-	TcX10_chr1:786950-787202	M26	M28	OK	287.89	100813	-151383	-286199	5e-05	0.000649345	yes
XLOC_014153	XLOC_014153	-	TcX10_chr38:73464-75693	M26	M28	OK	179121	108639	-0.721383	-285768	5e-05	0.000649345	yes
XLOC_009945	XLOC_009945	TcSYL_0147830	TcX10_chr29:347076-347293	M26	M28	OK	763.29	261227	-154693	-285556	5e-05	0.000649345	yes
XLOC_017169	XLOC_017169	-	TcX10_chr42:723352-724366	M26	M28	OK	845003	456332	-0.888872	-285184	5e-05	0.000649345	yes
XLOC_000724	XLOC_000724	TcSYL_0001430	TcX10_chr1:570391-571130	M26	M28	OK	435683	20698	-107379	-285094	5e-05	0.000649345	yes
XLOC_012070	XLOC_012070	TcSYL_0158700	TcX10_chr32:520975-521294	M26	M28	OK	546144	289471	-0.915864	-284511	5e-05	0.000649345	yes
XLOC_022208	XLOC_022208	-	TcX10_chr9:378942-383507	M26	M28	OK	142.8	887794	-0.685695	-284154	5e-05	0.000649345	yes
XLOC_018400	XLOC_018400	TcSYL_0045970	TcX10_chr5:394807-395042	M26	M28	OK	672153	263768	-134952	-284033	5e-05	0.000649345	yes
XLOC_016988	XLOC_016988	TcSYL_0192530	TcX10_chr42:536360-538833	M26	M28	OK	19628	102114	-0.942735	-284031	5e-05	0.000649345	yes
XLOC_008912	XLOC_008912	-	TcX10_chr24:527634-527869	M26	M28	OK	364176	121.18	-158748	-282438	5e-05	0.000649345	yes
XLOC_022196	XLOC_022196	-	TcX10_chr9:319665-319992	M26	M28	OK	247551	116165	-109155	-281485	5e-05	0.000649345	yes
XLOC_006599	XLOC_006599	-	TcX10_chr2:906729-906928	M26	M28	OK	3183.09	1330.77	-125816	-280867	5e-05	0.000649345	yes
XLOC_009275	XLOC_009275	-	TcX10_chr26:408785-409517	M26	M28	OK	456854	273035	-0.74265	-280133	5e-05	0.000649345	yes
XLOC_019357	XLOC_019357	TcSYL_0050020	TcX10_chr6:29465-29838	M26	M28	OK	136978	613805	-115809	-279919	5e-05	0.000649345	yes
XLOC_014228	XLOC_014228	TcSYL_0180070	TcX10_chr39:160738-160952	M26	M28	OK	4964.28	2593.07	-0.936922	-279497	5e-05	0.000649345	yes
XLOC_017061	XLOC_017061	TcSYL_0193960	TcX10_chr42:655024-656606	M26	M28	OK	11619	546823	-108733	-278877	5e-05	0.000649345	yes
XLOC_009011	XLOC_009011	-	TcX10_chr25:3147-4871	M26	M28	OK	704334	403662	-0.803112	-278867	5e-05	0.000649345	yes
XLOC_002902	XLOC_002902	-	TcX10_chr12:949757-950030	M26	M28	OK	759843	163185	-221919	-278811	5e-05	0.000649345	yes
XLOC_005636	XLOC_005636	TcSYL_0116400	TcX10_chr19:683307-683521	M26	M28	OK	5090.58	2533.37	-100677	-278795	5e-05	0.000649345	yes
XLOC_001352	XLOC_001352	-	TcX10_chr1:307127-307501	M26	M28	OK	274935	140237	-0.971221	-278209	5e-05	0.000649345	yes
XLOC_021944	XLOC_021944	TcSYL_0075080	TcX10_chr9:265681-267353	M26	M28	OK	270698	140149	-0.949721	-278193	5e-05	0.000649345	yes
XLOC_013480	XLOC_013480	-	TcX10_chr36:491005-491730	M26	M28	OK	693139	424667	-0.706813	-277925	5e-05	0.000649345	yes
XLOC_002865	XLOC_002865	-	TcX10_chr12:219304-219513	M26	M28	OK	2884.17	1328.93	-111789	-277772	5e-05	0.000649345	yes
XLOC_015183	XLOC_015183	TcSYL_0041010	TcX10_chr4:1040560-1040840	M26	M28	OK	456759	214893	-108781	-277224	5e-05	0.000649345	yes
XLOC_001591	XLOC_001591	-	TcX10_chr10:48751-54000	M26	M28	OK	14906.2	8375.66	-0.831633	-276996	5e-05	0.000649345	yes
XLOC_001382	XLOC_001382	-	TcX10_chr1:600102-600336	M26	M28	OK	399987	139175	-152306	-276624	5e-05	0.000649345	yes
XLOC_012072	XLOC_012072	TcSYL_0158720	TcX10_chr32:522170-522405	M26	M28	OK	544.57	200703	-144006	-276229	5e-05	0.000649345	yes
XLOC_014621	XLOC_014621	TcSYL_0030760	TcX10_chr4:84625-84839	M26	M28	OK	2731.77	1290.44	-108198	-276057	5e-05	0.000649345	yes
XLOC_017171	XLOC_017171	-	TcX10_chr42:749132-749965	M26	M28	OK	485375	295851	-0.714227	-275883	5e-05	0.000649345	yes
XLOC_013044	XLOC_013044	TcSYL_0168900	TcX10_chr35:525179-525378	M26	M28	OK	5377.98	2472.08	-112134	-275572	5e-05	0.000649345	yes
XLOC_010813	XLOC_010813	-	TcX10_chr3:444994-445172	M26	M28	OK	3419.42	837069	-203033	-275009	5e-05	0.000649345	yes
XLOC_004575	XLOC_004575	TcSYL_0108800	TcX10_chr15:892015-894428	M26	M28	OK	163425	989758	-0.72348	-274902	5e-05	0.000649345	yes
XLOC_018838	XLOC_018838	-	TcX10_chr5:120018-120239	M26	M28	OK	5856.89	3177.46	-0.882262	-274869	5e-05	0.000649345	yes
XLOC_001757	XLOC_001757	TcSYL_0083110	TcX10_chr10:972006-972406	M26	M28	OK	298558	155421	-0.94183	-274558	5e-05	0.000649345	yes
XLOC_013454	XLOC_013454	-	TcX10_chr36:231026-231676	M26	M28	OK	206659	117578	-0.813632	-274158	5e-05	0.000649345	yes
XLOC_018836	XLOC_018836	-	TcX10_chr5:118901-119134	M26	M28	OK	260688	689432	-191884	-273887	5e-05	0.000649345	yes
XLOC_008742	XLOC_008742	TcSYL_0136220	TcX10_chr24:273025-273614	M26	M28	OK	296606	128232	-120979	-272563	5e-05	0.000649345	yes
XLOC_008130	XLOC_008130	TcSYL_0130090	TcX10_chr23:439247-447406	M26	M28	OK	582274	203557	-151626	-271487	5e-05	0.000649345	yes
XLOC_005756	XLOC_005756	-	TcX10_chr19:562281-562457	M26	M28	OK	7283.3	2541.63	-151884	-271039	5e-05	0.000649345	yes
XLOC_017023	XLOC_017023	TcSYL_0193160	TcX10_chr42:585848-589365	M26	M28	OK	413279	182018	-118303	-270333	5e-05	0.000649345	yes
XLOC_012181	XLOC_012181	-	TcX10_chr32:829777-829998	M26	M28	OK	1435.67	654171	-113399	-270219	5e-05	0.000649345	yes
XLOC_016171	XLOC_016171	TcSYL_0186690	TcX10_chr40:424527-426004	M26	M28	OK	723237	420219	-0.783326	-269685	5e-05	0.000649345	yes
XLOC_017112	XLOC_017112	-	TcX10_chr42:197535-197768	M26	M28	OK	601422	245589	-129213	-269499	5e-05	0.000649345	yes
XLOC_009955	XLOC_009955	TcSYL_0147980	TcX10_chr29:356246-356538	M26	M28	OK	586419	172363	-176648	-269215	5e-05	0.000649345	yes
XLOC_005123	XLOC_005123	-	TcX10_chr16:983148-983524	M26	M28	OK	967.4	570366	-0.762223	-269204	5e-05	0.000649345	yes
XLOC_006622	XLOC_006622	-	TcX10_chr2:1629605-1629787	M26	M28	OK	2361.21	574083	-204019	-268653	5e-05	0.000649345	yes
XLOC_012074	XLOC_012074	TcSYL_0158740	TcX10_chr32:523384-524069	M26	M28	OK	278.48	165.91	-0.747171	-268432	5e-05	0.000649345	yes
XLOC_016948	XLOC_016948	TcSYL_0191590	TcX10_chr42:403665-404902	M26	M28	OK	906877	583366	-0.636507	-268426	5e-05	0.000649345	yes
XLOC_005393	XLOC_005393	-	TcX10_chr18:120862-121062	M26	M28	OK	4218.44	1987.06	-108607	-268422	5e-05	0.000649345	yes
XLOC_022226	XLOC_022226	-	TcX10_chr9:890786-892803	M26	M28	OK	684213	305099	-116517	-268414	5e-05	0.000649345	yes
XLOC_020502	XLOC_020502	TcSYL_0070150	TcX10_chr7:1755397-1755608	M26	M28	OK	1513.27	654779	-120859	-267573	5e-05	0.000649345	yes
XLOC_021918	XLOC_021918	TcSYL_0074770	TcX10_chr9:152429-153354	M26	M28	OK	291319	178288	-0.70839	-267266	5e-05	0.000649345	yes
XLOC_001562	XLOC_001562	-	TcX10_chr1:2929477-2931151	M26	M28	OK	512992	290981	-0.81801	-267263	5e-05	0.000649345	yes
XLOC_003658	XLOC_003658	-	TcX10_chr13:410314-410788	M26	M28	OK	619604	370.7	-0.741094	-266165	5e-05	0.000649345	yes
XLOC_001966	XLOC_001966	-	TcX10_chr10:595434-596005	M26	M28	OK	198411	763271	-137822	-266018	5e-05	0.000649345	yes
XLOC_004039	XLOC_004039	TcSYL_0103580	TcX10_chr14:904555-906517	M26	M28	OK	190407	981863	-0.955494	-265885	5e-05	0.000649345	yes
XLOC_006512	XLOC_006512	-	TcX10_chr2:95486-100348	M26	M28	OK	113858	726738	-0.64773	-265774	5e-05	0.000649345	yes
XLOC_007831	XLOC_007831	TcSYL_0128100	TcX10_chr23:137441-137871	M26	M28	OK	116144	295925	-197261	-264992	5e-05	0.000649345	yes
XLOC_001279	XLOC_001279	TcSYL_0013690	TcX10_chr1:2765758-2766080	M26	M28	OK	579552	322684	-0.844816	-264102	5e-05	0.000649345	yes
XLOC_011919	XLOC_011919	TcSYL_0158290	TcX10_chr32:494727-495046	M26	M28	OK	261771	125545	-10601	-263939	5e-05	0.000649345	yes
XLOC_008861	XLOC_008861	-	TcX10_chr24:377890-378076	M26	M28	OK	2643.42	859051	-162159	-263438	5e-05	0.000649345	yes
XLOC_015884	XLOC_015884	TcSYL_0042450	TcX10_chr4:1222280-1222503	M26	M28	OK	2092.64	1028.84	-10243	-262874	5e-05	0.000649345	yes
XLOC_021258	XLOC_021258	-	TcX10_chr7:2179872-2180121	M26	M28	OK	231043	799835	-153039	-262632	5e-05	0.000649345	yes
XLOC_003699	XLOC_003699	-	TcX10_chr13:994929-995141	M26	M28	OK	528185	147748	-18379	-262117	5e-05	0.000649345	yes
XLOC_012002	XLOC_012002	TcSYL_0157290	TcX10_chr32:398007-398290	M26	M28	OK	383.09	190364	-100892	-261533	5e-05	0.000649345	yes
XLOC_016641	XLOC_016641	-	TcX10_chr41:105750-105931	M26	M28	OK	2545.83	598629	-20884	-261141	5e-05	0.000649345	yes
XLOC_002413	XLOC_002413	TcSYL_0088400	TcX10_chr11:898270-898613	M26	M28	OK	277115	144354	-0.940876	-260578	5e-05	0.000649345	yes
XLOC_013794	XLOC_013794	-	TcX10_chr37:354375-354699	M26	M28	OK	875305	35505	-130176	-260556	5e-05	0.000649345	yes
XLOC_001414	XLOC_001414	-	TcX10_chr1:1035888-1036085	M26	M28	OK	1167.03	362126	-168828	-259483	5e-05	0.000649345	yes
XLOC_022221	XLOC_022221	-	TcX10_chr9:848279-851292	M26	M28	OK	706603	43714	-0.692803	-258946	5e-05	0.000649345	yes
XLOC_021514	XLOC_021514	-	TcX10_chr8:40729-40912	M26	M28	OK	2355.49	688888	-177369	-258933	5e-05	0.000649345	yes
XLOC_008857	XLOC_008857	-	TcX10_chr24:375088-375401	M26	M28	OK	157285	71228	-114286	-258889	5e-05	0.000649345	yes
XLOC_011808	XLOC_011808	-	TcX10_chr31:161173-161419	M26	M28	OK	228904	806123	-150567	-258615	5e-05	0.000649345	yes
XLOC_006601	XLOC_006601	-	TcX10_chr2:918703-919761	M26	M28	OK	893078	518864	-0.783429	-258412	5e-05	0.000649345	yes
XLOC_019962	XLOC_019962	-	TcX10_chr6:408833-409020	M26	M28	OK	2221.6	681641	-170452	-258314	5e-05	0.000649345	yes
XLOC_000605	XLOC_000605	TcSYL_0013470	TcX10_chr1:2516214-2516773	M26	M28	OK	326494	195968	-0.736436	-258181	5e-05	0.000649345	yes
XLOC_002243	XLOC_002243	TcSYL_0088650	TcX10_chr11:1008117-1009042	M26	M28	OK	503761	320.8	-0.651066	-258035	5e-05	0.000649345	yes
XLOC_021528	XLOC_021528	-	TcX10_chr8:62910-63225	M26	M28	OK	577389	189332	-160863	-257938	5e-05	0.000649345	yes
XLOC_013810	XLOC_013810	TcSYL_0174940	TcX10_chr38:90362-90843	M26	M28	OK	751204	372719	-101112	-257784	5e-05	0.000649345	yes
XLOC_014168	XLOC_014168	-	TcX10_chr38:430566-430738	M26	M28	OK	8379.2	3026.39	-146922	-257738	5e-05	0.000649345	yes
XLOC_010777	XLOC_010777	-	TcX10_chr3:204148-205101	M26	M28	OK	161286	969738	-0.733952	-257716	5e-05	0.000649345	yes
XLOC_004020	XLOC_004020	TcSYL_0103320	TcX10_chr14:866158-866588	M26	M28	OK	457924	269814	-0.763145	-257632	5e-05	0.000649345	yes
XLOC_018317	XLOC_018317	TcSYL_0205860	TcX10_chr47:243166-243824	M26	M28	OK	327446	154614	-108259	-257498	5e-05	0.000649345	yes
XLOC_018858	XLOC_018858	-	TcX10_chr5:364569-366708	M26	M28	OK	613694	370508	-0.728015	-257391	5e-05	0.000649345	yes
XLOC_018832	XLOC_018832	-	TcX10_chr5:106406-106604	M26	M28	OK	1467.21	523982	-148549	-256923	5e-05	0.000649345	yes
XLOC_008296	XLOC_008296	-	TcX10_chr23:387908-388141	M26	M28	OK	399808	149912	-141519	-256818	5e-05	0.000649345	yes
XLOC_012546	XLOC_012546	-	TcX10_chr33:152900-153226	M26	M28	OK	836333	345796	-127416	-256749	5e-05	0.000649345	yes
XLOC_004099	XLOC_004099	-	TcX10_chr14:410530-410747	M26	M28	OK	497491	157277	-166136	-256723	5e-05	0.000649345	yes
XLOC_005403	XLOC_005403	-	TcX10_chr18:138639-138796	M26	M28	OK	128773	56528.6	-118778	-256399	5e-05	0.000649345	yes
XLOC_000998	XLOC_000998	TcSYL_0008040	TcX10_chr1:1664325-1668487	M26	M28	OK	182012	899451	-101691	-256277	5e-05	0.000649345	yes
XLOC_002433	XLOC_002433	-	TcX10_chr11:70971-71204	M26	M28	OK	717271	325277	-114085	-256227	5e-05	0.000649345	yes
XLOC_008897	XLOC_008897	-	TcX10_chr24:489653-489880	M26	M28	OK	242062	580997	-205877	-255995	5e-05	0.000649345	yes
XLOC_017173	XLOC_017173	-	TcX10_chr42:773724-774122	M26	M28	OK	976567	47207	-104872	-255755	5e-05	0.000649345	yes
XLOC_017982	XLOC_017982	-	TcX10_chr45:43154-43355	M26	M28	OK	947327	293522	-16904	-255664	5e-05	0.000649345	yes
XLOC_005107	XLOC_005107	-	TcX10_chr16:858879-859112	M26	M28	OK	1569.32	805.08	-0.962931	-255348	5e-05	0.000649345	yes
XLOC_021346	XLOC_021346	TcSYL_0073760	TcX10_chr8:853922-854475	M26	M28	OK	1178.96	756936	-0.639266	-255253	5e-05	0.000649345	yes
XLOC_021495	XLOC_021495	-	TcX10_chr8:4852-5079	M26	M28	OK	519871	197712	-139475	-255252	5e-05	0.000649345	yes
XLOC_002482	XLOC_002482	-	TcX10_chr11:713567-716026	M26	M28	OK	872087	541938	-0.686344	-255205	5e-05	0.000649345	yes
XLOC_021923	XLOC_021923	TcSYL_0074820,TcSYL_0074830,TcSYL_0074850,TcSYL_0074860	TcX10_chr9:171628-182132	M26	M28	OK	135083	476687	-150273	-254804	5e-05	0.000649345	yes
XLOC_011790	XLOC_011790	-	TcX10_chr31:59131-59299	M26	M28	OK	17493.7	7101.85	-130057	-254744	5e-05	0.000649345	yes
XLOC_005689	XLOC_005689	-	TcX10_chr19:35437-35681	M26	M28	OK	159219	432382	-188063	-254516	5e-05	0.000649345	yes
XLOC_016072	XLOC_016072	-	TcX10_chr40:189365-196777	M26	M28	OK	6402.33	2471.33	-137331	-254276	5e-05	0.000649345	yes
XLOC_005251	XLOC_005251	TcSYL_0114280	TcX10_chr18:556318-556721	M26	M28	OK	4119.2	2692.72	-0.6133	-254271	5e-05	0.000649345	yes
XLOC_004655	XLOC_004655	-	TcX10_chr15:760930-762124	M26	M28	OK	244014	153827	-0.665653	-253919	5e-05	0.000649345	yes
XLOC_005023	XLOC_005023	-	TcX10_chr16:286623-287880	M26	M28	OK	216083	111406	-0.955756	-253231	5e-05	0.000649345	yes
XLOC_017014	XLOC_017014	TcSYL_0193000	TcX10_chr42:575177-575775	M26	M28	OK	412099	206231	-0.99873	-253196	5e-05	0.000649345	yes
XLOC_001968	XLOC_001968	-	TcX10_chr10:690080-690452	M26	M28	OK	219.03	115.19	-0.927116	-253073	5e-05	0.000649345	yes
XLOC_009674	XLOC_009674	TcSYL_0146130	TcX10_chr28:411419-412452	M26	M28	OK	117348	713249	-0.718319	-252685	5e-05	0.000649345	yes
XLOC_009683	XLOC_009683	TcSYL_0146400	TcX10_chr28:567767-568083	M26	M28	OK	362462	193783	-0.903385	-252628	5e-05	0.000649345	yes
XLOC_002489	XLOC_002489	-	TcX10_chr11:753488-754234	M26	M28	OK	874581	48832	-0.840767	-252584	5e-05	0.000649345	yes
XLOC_022187	XLOC_022187	-	TcX10_chr9:130202-130878	M26	M28	OK	114345	647259	-0.82098	-252528	5e-05	0.000649345	yes
XLOC_001936	XLOC_001936	-	TcX10_chr10:232228-232428	M26	M28	OK	1556.9	593366	-139168	-251861	5e-05	0.000649345	yes
XLOC_018855	XLOC_018855	-	TcX10_chr5:362742-363534	M26	M28	OK	336261	16698	-100991	-251815	5e-05	0.000649345	yes
XLOC_011654	XLOC_011654	-	TcX10_chr30:193251-193449	M26	M28	OK	1247.94	429	-15405	-251796	5e-05	0.000649345	yes
XLOC_000021	XLOC_000021	TcSYL_0000470	TcX10_chr1:127925-130384	M26	M28	OK	63008	384138	-0.713911	-251712	5e-05	0.000649345	yes
XLOC_011975	XLOC_011975	TcSYL_0159950	TcX10_chr32:921058-922694	M26	M28	OK	619324	370775	-0.740149	-251061	5e-05	0.000649345	yes
XLOC_018185	XLOC_018185	-	TcX10_chr46:61948-62124	M26	M28	OK	3916.01	1176.23	-173522	-250941	5e-05	0.000649345	yes
XLOC_002903	XLOC_002903	-	TcX10_chr12:989838-990568	M26	M28	OK	770933	497792	-0.631061	-250932	5e-05	0.000649345	yes
XLOC_013798	XLOC_013798	-	TcX10_chr37:387557-387724	M26	M28	OK	8597.79	2544.52	-175657	-250868	5e-05	0.000649345	yes
XLOC_011923	XLOC_011923	TcSYL_0158340	TcX10_chr32:498275-498900	M26	M28	OK	160306	925724	-0.792178	-250749	5e-05	0.000649345	yes
XLOC_004669	XLOC_004669	-	TcX10_chr15:946695-948448	M26	M28	OK	418006	243159	-0.781626	-250398	5e-05	0.000649345	yes
XLOC_001491	XLOC_001491	-	TcX10_chr1:2094551-2096489	M26	M28	OK	109585	687124	-0.673412	-249453	5e-05	0.000649345	yes
XLOC_009071	XLOC_009071	TcSYL_0140530	TcX10_chr26:458882-459450	M26	M28	OK	2091.71	1374.54	-0.605732	-249422	5e-05	0.000649345	yes
XLOC_001162	XLOC_001162	TcSYL_0010990	TcX10_chr1:2158911-2161497	M26	M28	OK	191952	125.49	-0.613178	-249288	5e-05	0.000649345	yes
XLOC_004339	XLOC_004339	TcSYL_0104780	TcX10_chr15:196776-197791	M26	M28	OK	370389	201006	-0.881805	-249213	5e-05	0.000649345	yes
XLOC_002457	XLOC_002457	-	TcX10_chr11:208236-208425	M26	M28	OK	1482.68	422367	-181164	-249074	5e-05	0.000649345	yes
XLOC_002874	XLOC_002874	-	TcX10_chr12:460514-460745	M26	M28	OK	471222	192.17	-129402	-248687	5e-05	0.000649345	yes
XLOC_001918	XLOC_001918	-	TcX10_chr10:121946-122635	M26	M28	OK	726781	395518	-0.877778	-248665	5e-05	0.000649345	yes
XLOC_019926	XLOC_019926	-	TcX10_chr6:122379-122682	M26	M28	OK	901074	350475	-136233	-248566	5e-05	0.000649345	yes
XLOC_009685	XLOC_009685	TcSYL_0146410	TcX10_chr28:576675-576889	M26	M28	OK	2438.1	1173.61	-105481	-248424	5e-05	0.000649345	yes
XLOC_021178	XLOC_021178	-	TcX10_chr7:1147461-1147664	M26	M28	OK	1150.78	423505	-144217	-248199	5e-05	0.000649345	yes
XLOC_004171	XLOC_004171	TcSYL_0104880	TcX10_chr15:210390-210592	M26	M28	OK	3053.64	1402.92	-11221	-247967	5e-05	0.000649345	yes
XLOC_009904	XLOC_009904	-	TcX10_chr28:543275-544853	M26	M28	OK	236665	129683	-0.867861	-247863	5e-05	0.000649345	yes
XLOC_006019	XLOC_006019	TcSYL_0019940	TcX10_chr2:983284-983738	M26	M28	OK	297787	114949	-137329	-247737	5e-05	0.000649345	yes
XLOC_015225	XLOC_015225	TcSYL_0042130	TcX10_chr4:1198976-1199853	M26	M28	OK	713953	281186	-13443	-247733	5e-05	0.000649345	yes
XLOC_010518	XLOC_010518	TcSYL_0023130	TcX10_chr3:310821-311269	M26	M28	OK	337612	200597	-0.751065	-247517	5e-05	0.000649345	yes
XLOC_021193	XLOC_021193	-	TcX10_chr7:1206955-1207200	M26	M28	OK	522704	245241	-10918	-247003	5e-05	0.000649345	yes
XLOC_005401	XLOC_005401	-	TcX10_chr18:137296-137495	M26	M28	OK	1412.5	553738	-135098	-246867	5e-05	0.000649345	yes
XLOC_002277	XLOC_002277	TcSYL_0083740	TcX10_chr11:41189-41590	M26	M28	OK	145838	656534	-115142	-246669	5e-05	0.000649345	yes
XLOC_021497	XLOC_021497	-	TcX10_chr8:6080-6308	M26	M28	OK	362941	131236	-146757	-246447	5e-05	0.000649345	yes
XLOC_001593	XLOC_001593	TcSYL_0080540	TcX10_chr10:215973-216475	M26	M28	OK	1032.06	666373	-0.631124	-246206	5e-05	0.000649345	yes
XLOC_016634	XLOC_016634	-	TcX10_chr41:92648-92861	M26	M28	OK	533656	180234	-156604	-245963	5e-05	0.000649345	yes
XLOC_010649	XLOC_010649	TcSYL_0027550	TcX10_chr3:1348217-1348449	M26	M28	OK	882219	453833	-0.958976	-245803	5e-05	0.000649345	yes
XLOC_013193	XLOC_013193	-	TcX10_chr35:197350-197599	M26	M28	OK	195677	709517	-146356	-244852	5e-05	0.000649345	yes
XLOC_016659	XLOC_016659	-	TcX10_chr41:398423-398779	M26	M28	OK	521.25	306048	-0.768217	-244628	5e-05	0.000649345	yes
XLOC_010071	XLOC_010071	-	TcX10_chr29:118111-122291	M26	M28	OK	257336	172923	-0.573528	-244388	5e-05	0.000649345	yes
XLOC_000068	XLOC_000068	TcSYL_0001610	TcX10_chr1:726835-727295	M26	M28	OK	666141	416738	-0.676689	-244333	5e-05	0.000649345	yes
XLOC_002863	XLOC_002863	-	TcX10_chr12:215468-218196	M26	M28	OK	151033	987839	-0.612512	-243634	5e-05	0.000649345	yes
XLOC_008155	XLOC_008155	TcSYL_0130720	TcX10_chr23:491730-492094	M26	M28	OK	593584	272033	-112567	-243388	5e-05	0.000649345	yes
XLOC_000717	XLOC_000717	TcSYL_0001020	TcX10_chr1:375666-376081	M26	M28	OK	1565.28	1012.82	-0.628037	-243123	5e-05	0.000649345	yes
XLOC_011617	XLOC_011617	TcSYL_0155400	TcX10_chr30:515382-517630	M26	M28	OK	142861	776211	-0.880091	-242369	5e-05	0.000649345	yes
XLOC_002402	XLOC_002402	TcSYL_0088070	TcX10_chr11:866984-867414	M26	M28	OK	123611	660707	-0.903728	-242365	5e-05	0.000649345	yes
XLOC_013184	XLOC_013184	-	TcX10_chr35:153628-153878	M26	M28	OK	160388	535036	-158386	-242217	5e-05	0.000649345	yes
XLOC_001524	XLOC_001524	-	TcX10_chr1:2704949-2705224	M26	M28	OK	414544	212347	-0.965102	-241032	5e-05	0.000649345	yes
XLOC_002131	XLOC_002131	TcSYL_0086740	TcX10_chr11:647508-647773	M26	M28	OK	319.62	153589	-105729	-240978	5e-05	0.000649345	yes
XLOC_013780	XLOC_013780	-	TcX10_chr37:10792-11053	M26	M28	OK	514.94	260297	-0.984243	-240932	5e-05	0.000649345	yes
XLOC_000207	XLOC_000207	TcSYL_0004610	TcX10_chr1:1219839-1220143	M26	M28	OK	133313	618097	-110892	-240717	5e-05	0.000649345	yes
XLOC_010795	XLOC_010795	-	TcX10_chr3:331935-332123	M26	M28	OK	8808.29	4460.35	-0.981706	-240554	5e-05	0.000649345	yes
XLOC_022165	XLOC_022165	-	TcX10_chr9:39982-40161	M26	M28	OK	2753.09	823219	-174171	-240323	5e-05	0.000649345	yes
XLOC_021515	XLOC_021515	-	TcX10_chr8:42070-42638	M26	M28	OK	193115	797217	-127642	-240228	5e-05	0.000649345	yes
XLOC_001371	XLOC_001371	-	TcX10_chr1:503134-503412	M26	M28	OK	168388	742124	-118205	-239632	5e-05	0.000649345	yes
XLOC_001465	XLOC_001465	-	TcX10_chr1:1790877-1791143	M26	M28	OK	347.94	170095	-10325	-239353	5e-05	0.000649345	yes
XLOC_018360	XLOC_018360	-	TcX10_chr47:293217-293441	M26	M28	OK	946661	436639	-111641	-239232	5e-05	0.000649345	yes
XLOC_003660	XLOC_003660	-	TcX10_chr13:418952-419236	M26	M28	OK	772085	438.54	-0.81605	-239174	5e-05	0.000649345	yes
XLOC_008836	XLOC_008836	-	TcX10_chr24:5877-6427	M26	M28	OK	134608	486191	-146917	-239123	5e-05	0.000649345	yes
XLOC_005189	XLOC_005189	TcSYL_0112840	TcX10_chr18:109162-109640	M26	M28	OK	221662	130469	-0.764654	-238922	5e-05	0.000649345	yes
XLOC_001960	XLOC_001960	-	TcX10_chr10:515741-515981	M26	M28	OK	900.89	462244	-0.962696	-238693	5e-05	0.000649345	yes
XLOC_001298	XLOC_001298	TcSYL_0013890	TcX10_chr1:2851239-2852395	M26	M28	OK	635941	373444	-0.768001	-238339	5e-05	0.000649345	yes
XLOC_004728	XLOC_004728	TcSYL_0110380	TcX10_chr16:440882-441312	M26	M28	OK	724439	366227	-0.984126	-238008	5e-05	0.000649345	yes
XLOC_013782	XLOC_013782	-	TcX10_chr37:24842-26416	M26	M28	OK	42151	250474	-0.750905	-237792	5e-05	0.000649345	yes
XLOC_001529	XLOC_001529	-	TcX10_chr1:2736451-2736693	M26	M28	OK	920981	476236	-0.951493	-237344	5e-05	0.000649345	yes
XLOC_022173	XLOC_022173	-	TcX10_chr9:89553-89850	M26	M28	OK	5283.55	3444.6	-0.617173	-237281	5e-05	0.000649345	yes
XLOC_001490	XLOC_001490	-	TcX10_chr1:2093408-2094408	M26	M28	OK	736384	438442	-0.748072	-236821	5e-05	0.000649345	yes
XLOC_018807	XLOC_018807	TcSYL_0049790	TcX10_chr5:1311039-1311457	M26	M28	OK	174315	102896	-0.760509	-236193	5e-05	0.000649345	yes
XLOC_005445	XLOC_005445	-	TcX10_chr18:385361-385554	M26	M28	OK	11981.4	6769.92	-0.823585	-235914	5e-05	0.000649345	yes
XLOC_004672	XLOC_004672	-	TcX10_chr15:951346-951599	M26	M28	OK	265629	115384	-120297	-235405	5e-05	0.000649345	yes
XLOC_021101	XLOC_021101	TcSYL_0071610	TcX10_chr7:2107688-2107905	M26	M28	OK	370912	132318	-148707	-235286	5e-05	0.000649345	yes
XLOC_007037	XLOC_007037	-	TcX10_chr20:227279-227459	M26	M28	OK	11013.4	5572.03	-0.982978	-235274	5e-05	0.000649345	yes
XLOC_000618	XLOC_000618	TcSYL_0013610	TcX10_chr1:2723120-2725430	M26	M28	OK	858587	53283	-0.68829	-234996	5e-05	0.000649345	yes
XLOC_020417	XLOC_020417	TcSYL_0068820	TcX10_chr7:1658589-1663318	M26	M28	OK	161957	99721	-0.699642	-234992	5e-05	0.000649345	yes
XLOC_013879	XLOC_013879	TcSYL_0175940	TcX10_chr38:197693-197955	M26	M28	OK	171149	707236	-127499	-234681	5e-05	0.000649345	yes
XLOC_008972	XLOC_008972	TcSYL_0138670	TcX10_chr25:190352-191265	M26	M28	OK	526846	308516	-0.772036	-234329	5e-05	0.000649345	yes
XLOC_001297	XLOC_001297	TcSYL_0013880	TcX10_chr1:2850122-2851185	M26	M28	OK	708389	427243	-0.729483	-233832	5e-05	0.000649345	yes
XLOC_018627	XLOC_018627	TcSYL_0045350	TcX10_chr5:232314-232645	M26	M28	OK	1054.35	657136	-0.682089	-233832	5e-05	0.000649345	yes
XLOC_005703	XLOC_005703	-	TcX10_chr19:111077-111768	M26	M28	OK	216356	10468	-104743	-233128	5e-05	0.000649345	yes
XLOC_018856	XLOC_018856	-	TcX10_chr5:363665-364126	M26	M28	OK	493589	241768	-102969	-233097	5e-05	0.000649345	yes
XLOC_018000	XLOC_018000	-	TcX10_chr45:383455-383659	M26	M28	OK	5203.66	2848.06	-0.869548	-233067	5e-05	0.000649345	yes
XLOC_019979	XLOC_019979	-	TcX10_chr6:1056754-1056960	M26	M28	OK	2131.25	1055.47	-101382	-232795	5e-05	0.000649345	yes
XLOC_016870	XLOC_016870	TcSYL_0194440	TcX10_chr42:792323-792639	M26	M28	OK	267499	141215	-0.921641	-232712	5e-05	0.000649345	yes
XLOC_019030	XLOC_019030	TcSYL_0052080	TcX10_chr6:492320-497394	M26	M28	OK	23208	116238	-0.997545	-232621	5e-05	0.000649345	yes
XLOC_017062	XLOC_017062	TcSYL_0193970	TcX10_chr42:656769-658816	M26	M28	OK	205611	121247	-0.761968	-231469	5e-05	0.000649345	yes
XLOC_020324	XLOC_020324	TcSYL_0066930	TcX10_chr7:1447770-1448011	M26	M28	OK	148604	463585	-168057	-231235	5e-05	0.000649345	yes
XLOC_014158	XLOC_014158	-	TcX10_chr38:127224-127470	M26	M28	OK	543.32	270432	-100654	-231158	5e-05	0.000649345	yes
XLOC_013801	XLOC_013801	-	TcX10_chr37:441055-441987	M26	M28	OK	260607	168344	-0.630469	-230616	5e-05	0.000649345	yes
XLOC_009082	XLOC_009082	TcSYL_0140720	TcX10_chr26:504111-504544	M26	M28	OK	1082.13	710458	-0.60705	-230018	5e-05	0.000649345	yes
XLOC_021565	XLOC_021565	-	TcX10_chr8:402164-402346	M26	M28	OK	3429.65	1344.06	-135147	-229981	5e-05	0.000649345	yes
XLOC_008743	XLOC_008743	TcSYL_0136240	TcX10_chr24:274881-275215	M26	M28	OK	647359	261265	-130905	-229957	5e-05	0.000649345	yes
XLOC_004824	XLOC_004824	TcSYL_0112180	TcX10_chr16:1317366-1317919	M26	M28	OK	996278	576348	-0.789609	-229854	5e-05	0.000649345	yes
XLOC_013770	XLOC_013770	TcSYL_0174150	TcX10_chr37:308898-309238	M26	M28	OK	272139	152815	-0.832557	-229831	5e-05	0.000649345	yes
XLOC_005029	XLOC_005029	-	TcX10_chr16:424753-425324	M26	M28	OK	552478	294807	-0.906144	-229739	5e-05	0.000649345	yes
XLOC_000863	XLOC_000863	TcSYL_0005350	TcX10_chr1:1366085-1366338	M26	M28	OK	575.06	295189	-0.962077	-229634	5e-05	0.000649345	yes
XLOC_005635	XLOC_005635	TcSYL_0116390	TcX10_chr19:681097-682253	M26	M28	OK	2073.33	1369.41	-0.5984	-229486	5e-05	0.000649345	yes
XLOC_009247	XLOC_009247	-	TcX10_chr26:114368-114606	M26	M28	OK	250675	953263	-139487	-229429	5e-05	0.000649345	yes
XLOC_011778	XLOC_011778	-	TcX10_chr31:1340-1568	M26	M28	OK	1453.66	766531	-0.923275	-229224	5e-05	0.000649345	yes
XLOC_011796	XLOC_011796	-	TcX10_chr31:86789-87022	M26	M28	OK	790886	387584	-102896	-228717	5e-05	0.000649345	yes
XLOC_012957	XLOC_012957	-	TcX10_chr34:359347-359572	M26	M28	OK	338581	126047	-142554	-228716	5e-05	0.000649345	yes
XLOC_004123	XLOC_004123	-	TcX10_chr14:638730-639083	M26	M28	OK	395824	150055	-139937	-228665	5e-05	0.000649345	yes
XLOC_005160	XLOC_005160	-	TcX10_chr17:141825-142112	M26	M28	OK	588441	333599	-0.818783	-228289	5e-05	0.000649345	yes
XLOC_016074	XLOC_016074	TcSYL_0184880	TcX10_chr40:218860-219272	M26	M28	OK	563583	279395	-101232	-228283	5e-05	0.000649345	yes
XLOC_021499	XLOC_021499	-	TcX10_chr8:6927-7113	M26	M28	OK	2560.11	979919	-138547	-227956	5e-05	0.000649345	yes
XLOC_005039	XLOC_005039	-	TcX10_chr16:538022-538242	M26	M28	OK	806.43	367183	-113505	-227782	5e-05	0.000649345	yes
XLOC_008951	XLOC_008951	TcSYL_0138390	TcX10_chr25:71238-72361	M26	M28	OK	867061	461.42	-0.910053	-227599	5e-05	0.000649345	yes
XLOC_003661	XLOC_003661	-	TcX10_chr13:419390-419572	M26	M28	OK	15057.9	8286.66	-0.861662	-226915	5e-05	0.000649345	yes
XLOC_021955	XLOC_021955	TcSYL_0075180	TcX10_chr9:307675-308225	M26	M28	OK	69641	385517	-0.85314	-226711	5e-05	0.000649345	yes
XLOC_021883	XLOC_021883	TcSYL_0079880	TcX10_chr9:1077362-1078200	M26	M28	OK	590268	238602	-130676	-226695	5e-05	0.000649345	yes
XLOC_012947	XLOC_012947	-	TcX10_chr34:322613-323247	M26	M28	OK	668566	378976	-0.818965	-225791	5e-05	0.000649345	yes
XLOC_008921	XLOC_008921	-	TcX10_chr24:652984-653448	M26	M28	OK	331759	154906	-109875	-225666	5e-05	0.000649345	yes
XLOC_022207	XLOC_022207	-	TcX10_chr9:358982-359428	M26	M28	OK	19.74	752704	-139097	-225646	5e-05	0.000649345	yes
XLOC_000732	XLOC_000732	TcSYL_0001510	TcX10_chr1:584571-585115	M26	M28	OK	900581	515476	-0.80495	-225491	5e-05	0.000649345	yes
XLOC_008843	XLOC_008843	-	TcX10_chr24:208093-208502	M26	M28	OK	275155	110246	-131951	-225319	5e-05	0.000649345	yes
XLOC_001399	XLOC_001399	-	TcX10_chr1:888771-889193	M26	M28	OK	192318	112712	-0.770846	-225022	5e-05	0.000649345	yes
XLOC_002992	XLOC_002992	TcSYL_0094630	TcX10_chr13:425290-425510	M26	M28	OK	1812.37	982646	-0.883133	-224637	5e-05	0.000649345	yes
XLOC_008308	XLOC_008308	-	TcX10_chr23:424484-424704	M26	M28	OK	576767	243466	-124426	-223558	5e-05	0.000649345	yes
XLOC_009258	XLOC_009258	-	TcX10_chr26:187698-189414	M26	M28	OK	111606	60225	-0.889984	-223502	5e-05	0.000649345	yes
XLOC_017106	XLOC_017106	-	TcX10_chr42:148268-148451	M26	M28	OK	3147.11	1300.16	-127534	-223278	5e-05	0.000649345	yes
XLOC_017232	XLOC_017232	TcSYL_0195690	TcX10_chr43:78825-79057	M26	M28	OK	654377	297331	-113805	-223028	5e-05	0.000649345	yes
XLOC_009282	XLOC_009282	-	TcX10_chr26:529775-530264	M26	M28	OK	2354.44	1610.99	-0.547438	-222954	5e-05	0.000649345	yes
XLOC_006494	XLOC_006494	TcSYL_0022400	TcX10_chr2:1756887-1765544	M26	M28	OK	515085	892479	-252892	-222309	5e-05	0.000649345	yes
XLOC_007295	XLOC_007295	-	TcX10_chr21:307297-309064	M26	M28	OK	180.06	121307	-0.569817	-222153	5e-05	0.000649345	yes
XLOC_022043	XLOC_022043	TcSYL_0076220	TcX10_chr9:580950-581575	M26	M28	OK	824161	303566	-144092	-221558	5e-05	0.000649345	yes
XLOC_008606	XLOC_008606	TcSYL_0133600	TcX10_chr24:71599-76334	M26	M28	OK	559679	316425	-0.822738	-221285	5e-05	0.000649345	yes
XLOC_000028	XLOC_000028	TcSYL_0000550	TcX10_chr1:171223-171512	M26	M28	OK	885981	381231	-121661	-221212	5e-05	0.000649345	yes
XLOC_000715	XLOC_000715	TcSYL_0001000	TcX10_chr1:373447-375137	M26	M28	OK	1194.86	750258	-0.67138	-220654	5e-05	0.000649345	yes
XLOC_002557	XLOC_002557	TcSYL_0089620,TcSYL_0089630	TcX10_chr12:289342-291147	M26	M28	OK	2774.06	1613.47	-0.781837	-220505	5e-05	0.000649345	yes
XLOC_005324	XLOC_005324	TcSYL_0113250	TcX10_chr18:337688-338016	M26	M28	OK	436947	260386	-0.746806	-220494	5e-05	0.000649345	yes
XLOC_010507	XLOC_010507	TcSYL_0023020	TcX10_chr3:245167-245420	M26	M28	OK	401619	212878	-0.915801	-220424	5e-05	0.000649345	yes
XLOC_009682	XLOC_009682	TcSYL_0146390	TcX10_chr28:567384-567703	M26	M28	OK	202.36	109122	-0.890981	-220347	5e-05	0.000649345	yes
XLOC_013188	XLOC_013188	-	TcX10_chr35:167289-167472	M26	M28	OK	2643.01	1014.86	-13809	-220261	5e-05	0.000649345	yes
XLOC_001523	XLOC_001523	-	TcX10_chr1:2704565-2704852	M26	M28	OK	231852	119801	-0.952573	-219883	5e-05	0.000649345	yes
XLOC_005416	XLOC_005416	-	TcX10_chr18:189931-190091	M26	M28	OK	19511.8	6027.07	-169482	-219883	5e-05	0.000649345	yes
XLOC_009052	XLOC_009052	TcSYL_0139400	TcX10_chr26:117629-118173	M26	M28	OK	537425	299564	-0.8432	-219125	5e-05	0.000649345	yes
XLOC_002450	XLOC_002450	-	TcX10_chr11:166886-167108	M26	M28	OK	769147	362.89	-108373	-219047	5e-05	0.000649345	yes
XLOC_015916	XLOC_015916	TcSYL_0043230	TcX10_chr4:1303413-1304176	M26	M28	OK	265675	14161	-0.907739	-218327	5e-05	0.000649345	yes
XLOC_002891	XLOC_002891	-	TcX10_chr12:782443-782680	M26	M28	OK	240814	941024	-135562	-217441	5e-05	0.000649345	yes
XLOC_001605	XLOC_001605	TcSYL_0080650	TcX10_chr10:289954-290372	M26	M28	OK	52545	280666	-0.904699	-216757	5e-05	0.000649345	yes
XLOC_016996	XLOC_016996	TcSYL_0192670	TcX10_chr42:549425-550314	M26	M28	OK	677865	292914	-121052	-216426	5e-05	0.000649345	yes
XLOC_017748	XLOC_017748	TcSYL_0201720	TcX10_chr44:400969-402465	M26	M28	OK	215.9	141233	-0.612289	-216085	5e-05	0.000649345	yes
XLOC_018803	XLOC_018803	TcSYL_0049680	TcX10_chr5:1292967-1293514	M26	M28	OK	126	773668	-0.703641	-216018	5e-05	0.000649345	yes
XLOC_002897	XLOC_002897	-	TcX10_chr12:938511-939145	M26	M28	OK	193388	122.88	-0.654253	-215857	5e-05	0.000649345	yes
XLOC_001559	XLOC_001559	-	TcX10_chr1:2918140-2919377	M26	M28	OK	547398	341573	-0.680398	-215361	5e-05	0.000649345	yes
XLOC_008903	XLOC_008903	-	TcX10_chr24:502611-502919	M26	M28	OK	674477	415.43	-0.699163	-214639	5e-05	0.000649345	yes
XLOC_004903	XLOC_004903	-	TcX10_chr16:250980-256529	M26	M28	OK	196	119094	-0.718756	-214484	5e-05	0.000649345	yes
XLOC_005060	XLOC_005060	-	TcX10_chr16:697250-697647	M26	M28	OK	50443	248604	-102081	-214457	5e-05	0.000649345	yes
XLOC_008770	XLOC_008770	TcSYL_0136670	TcX10_chr24:302465-302706	M26	M28	OK	516.72	252.94	-103059	-213591	5e-05	0.000649345	yes
XLOC_002986	XLOC_002986	TcSYL_0094570	TcX10_chr13:407225-408033	M26	M28	OK	759204	471759	-0.686438	-213429	5e-05	0.000649345	yes
XLOC_021834	XLOC_021834	TcSYL_0079230	TcX10_chr9:986125-986723	M26	M28	OK	177114	112.99	-0.648476	-213325	5e-05	0.000649345	yes
XLOC_018013	XLOC_018013	TcSYL_0203260	TcX10_chr46:253141-253679	M26	M28	OK	452147	249163	-0.859703	-213249	5e-05	0.000649345	yes
XLOC_013635	XLOC_013635	TcSYL_0174600	TcX10_chr37:411890-412209	M26	M28	OK	424635	255485	-0.732981	-213054	5e-05	0.000649345	yes
XLOC_008188	XLOC_008188	TcSYL_0131380	TcX10_chr23:534006-534712	M26	M28	OK	283678	189602	-0.581284	-212981	5e-05	0.000649345	yes
XLOC_005104	XLOC_005104	-	TcX10_chr16:852484-852862	M26	M28	OK	166317	955869	-0.799047	-212879	5e-05	0.000649345	yes
XLOC_021954	XLOC_021954	TcSYL_0075170	TcX10_chr9:304542-305497	M26	M28	OK	934454	603316	-0.63121	-212875	5e-05	0.000649345	yes
XLOC_009167	XLOC_009167	TcSYL_0139650	TcX10_chr26:263858-268463	M26	M28	OK	823559	492768	-0.740964	-212729	5e-05	0.000649345	yes
XLOC_015878	XLOC_015878	TcSYL_0042310	TcX10_chr4:1213311-1213861	M26	M28	OK	30588	159286	-0.941344	-212569	5e-05	0.000649345	yes
XLOC_006578	XLOC_006578	-	TcX10_chr2:792442-792704	M26	M28	OK	529471	288031	-0.878329	-212527	5e-05	0.000649345	yes
XLOC_018447	XLOC_018447	TcSYL_0046700	TcX10_chr5:597228-597574	M26	M28	OK	934497	493851	-0.920113	-212092	5e-05	0.000649345	yes
XLOC_018800	XLOC_018800	TcSYL_0049620	TcX10_chr5:1288785-1289242	M26	M28	OK	795179	444119	-0.840333	-212065	5e-05	0.000649345	yes
XLOC_004592	XLOC_004592	-	TcX10_chr15:18954-19473	M26	M28	OK	108716	647766	-0.747027	-211486	5e-05	0.000649345	yes
XLOC_004153	XLOC_004153	-	TcX10_chr14:957218-957907	M26	M28	OK	362116	202197	-0.840691	-211027	5e-05	0.000649345	yes
XLOC_012535	XLOC_012535	-	TcX10_chr33:17046-17240	M26	M28	OK	2886.42	1437.79	-100543	-210957	5e-05	0.000649345	yes
XLOC_010752	XLOC_010752	-	TcX10_chr3:53010-53182	M26	M28	OK	5469.73	2105.75	-137713	-210572	5e-05	0.000649345	yes
XLOC_022189	XLOC_022189	-	TcX10_chr9:160711-161246	M26	M28	OK	33.65	17565	-0.937902	-210553	5e-05	0.000649345	yes
XLOC_000740	XLOC_000740	TcSYL_0001590	TcX10_chr1:684383-685185	M26	M28	OK	882249	421186	-106673	-210429	5e-05	0.000649345	yes
XLOC_000723	XLOC_000723	TcSYL_0001420	TcX10_chr1:569545-570041	M26	M28	OK	793055	457945	-0.792248	-209677	5e-05	0.000649345	yes
XLOC_021168	XLOC_021168	-	TcX10_chr7:1016158-1018048	M26	M28	OK	293083	183513	-0.675429	-209628	5e-05	0.000649345	yes
XLOC_010864	XLOC_010864	-	TcX10_chr3:1224441-1224868	M26	M28	OK	290822	184174	-0.659063	-208941	5e-05	0.000649345	yes
XLOC_021541	XLOC_021541	-	TcX10_chr8:102579-102894	M26	M28	OK	623889	278848	-116181	-208438	5e-05	0.000649345	yes
XLOC_017137	XLOC_017137	-	TcX10_chr42:357029-357797	M26	M28	OK	351958	20.19	-0.801761	-208189	5e-05	0.000649345	yes
XLOC_021924	XLOC_021924	TcSYL_0074870	TcX10_chr9:182228-189426	M26	M28	OK	1459.9	875792	-0.737214	-207908	5e-05	0.000649345	yes
XLOC_003673	XLOC_003673	-	TcX10_chr13:715548-715742	M26	M28	OK	4508.72	2440.72	-0.885412	-207803	5e-05	0.000649345	yes
XLOC_018628	XLOC_018628	TcSYL_0045360	TcX10_chr5:233814-234121	M26	M28	OK	335025	198939	-0.751944	-207725	5e-05	0.000649345	yes
XLOC_005102	XLOC_005102	-	TcX10_chr16:850236-850530	M26	M28	OK	441.53	259.69	-0.765722	-207724	5e-05	0.000649345	yes
XLOC_009903	XLOC_009903	-	TcX10_chr28:512904-515268	M26	M28	OK	523657	348765	-0.586367	-207518	5e-05	0.000649345	yes
XLOC_016749	XLOC_016749	TcSYL_0192200	TcX10_chr42:489881-491202	M26	M28	OK	2526.82	1588.06	-0.670054	-207499	5e-05	0.000649345	yes
XLOC_000725	XLOC_000725	TcSYL_0001440	TcX10_chr1:571806-572278	M26	M28	OK	188516	118329	-0.671878	-207494	5e-05	0.000649345	yes
XLOC_002195	XLOC_002195	TcSYL_0087960	TcX10_chr11:825858-826540	M26	M28	OK	688615	416298	-0.726082	-207478	5e-05	0.000649345	yes
XLOC_011739	XLOC_011739	TcSYL_0156940	TcX10_chr31:443301-443689	M26	M28	OK	673638	370847	-0.861148	-207462	5e-05	0.000649345	yes
XLOC_016075	XLOC_016075	TcSYL_0184890	TcX10_chr40:219686-221721	M26	M28	OK	480902	31757	-0.598667	-207291	5e-05	0.000649345	yes
XLOC_017523	XLOC_017523	TcSYL_0196860	TcX10_chr43:166527-166792	M26	M28	OK	336794	182787	-0.881704	-206402	5e-05	0.000649345	yes
XLOC_018033	XLOC_018033	TcSYL_0203510	TcX10_chr46:318874-319079	M26	M28	OK	1644.15	875437	-0.909264	-206395	5e-05	0.000649345	yes
XLOC_010015	XLOC_010015	TcSYL_0147240	TcX10_chr29:202665-204739	M26	M28	OK	2131.02	1394.67	-0.611615	-206078	5e-05	0.000649345	yes
XLOC_001931	XLOC_001931	-	TcX10_chr10:225302-226419	M26	M28	OK	55.84	351017	-0.669757	-206035	5e-05	0.000649345	yes
XLOC_018911	XLOC_018911	-	TcX10_chr5:1166523-1168662	M26	M28	OK	106904	623111	-0.778759	-205528	5e-05	0.000649345	yes
XLOC_008768	XLOC_008768	TcSYL_0136640	TcX10_chr24:300611-300930	M26	M28	OK	313969	189842	-0.725823	-205118	5e-05	0.000649345	yes
XLOC_017051	XLOC_017051	TcSYL_0193810	TcX10_chr42:640920-642112	M26	M28	OK	171541	995016	-0.785759	-205032	5e-05	0.000649345	yes
XLOC_006189	XLOC_006189	TcSYL_0014770	TcX10_chr2:43042-43298	M26	M28	OK	293387	147.55	-0.991596	-204757	5e-05	0.000649345	yes
XLOC_010284	XLOC_010284	TcSYL_0025860	TcX10_chr3:995100-995458	M26	M28	OK	385776	240916	-0.679233	-204493	5e-05	0.000649345	yes
XLOC_013698	XLOC_013698	TcSYL_0172840	TcX10_chr37:187851-188107	M26	M28	OK	325096	163407	-0.992394	-204356	5e-05	0.000649345	yes
XLOC_002468	XLOC_002468	-	TcX10_chr11:603190-603390	M26	M28	OK	1756.37	864.46	-102272	-203961	5e-05	0.000649345	yes
XLOC_005374	XLOC_005374	-	TcX10_chr18:3605-4264	M26	M28	OK	454917	262617	-0.792645	-203739	5e-05	0.000649345	yes
XLOC_007272	XLOC_007272	-	TcX10_chr21:125098-130962	M26	M28	OK	503095	351031	-0.519232	-203435	5e-05	0.000649345	yes
XLOC_014171	XLOC_014171	-	TcX10_chr38:437164-438506	M26	M28	OK	188865	129817	-0.540882	-203245	5e-05	0.000649345	yes
XLOC_020730	XLOC_020730	TcSYL_0063510	TcX10_chr7:595261-595703	M26	M28	OK	558386	375576	-0.572157	-203037	5e-05	0.000649345	yes
XLOC_009087	XLOC_009087	TcSYL_0140770	TcX10_chr26:511946-512559	M26	M28	OK	214141	140952	-0.603355	-202786	5e-05	0.000649345	yes
XLOC_011742	XLOC_011742	TcSYL_0156970,TcSYL_0156980	TcX10_chr31:450640-453183	M26	M28	OK	276176	159928	-0.788165	-202535	5e-05	0.000649345	yes
XLOC_010514	XLOC_010514	TcSYL_0023090	TcX10_chr3:291602-292095	M26	M28	OK	568947	390578	-0.542682	-202022	5e-05	0.000649345	yes
XLOC_018492	XLOC_018492	TcSYL_0047260	TcX10_chr5:777840-780021	M26	M28	OK	325987	151161	-110873	-202016	5e-05	0.000649345	yes
XLOC_000022	XLOC_000022	TcSYL_0000480	TcX10_chr1:133749-134095	M26	M28	OK	1993.05	1379.25	-0.531091	-201942	5e-05	0.000649345	yes
XLOC_021910	XLOC_021910	TcSYL_0074680,TcSYL_0074690	TcX10_chr9:130939-135733	M26	M28	OK	803.72	399886	-10071	-201895	5e-05	0.000649345	yes
XLOC_012976	XLOC_012976	TcSYL_0167520	TcX10_chr35:409238-409596	M26	M28	OK	818633	438411	-0.900934	-200261	5e-05	0.000649345	yes
XLOC_001951	XLOC_001951	-	TcX10_chr10:380255-380544	M26	M28	OK	989225	464195	-109157	-199814	5e-05	0.000649345	yes
XLOC_003467	XLOC_003467	TcSYL_0097730	TcX10_chr13:760731-761068	M26	M28	OK	905002	584.72	-0.630174	-199648	5e-05	0.000649345	yes
XLOC_004255	XLOC_004255	TcSYL_0108230	TcX10_chr15:796957-797249	M26	M28	OK	245416	127033	-0.950032	-199554	5e-05	0.000649345	yes
XLOC_021937	XLOC_021937	TcSYL_0075000	TcX10_chr9:240072-242054	M26	M28	OK	513997	344097	-0.578945	-199025	5e-05	0.000649345	yes
XLOC_016624	XLOC_016624	TcSYL_0190220	TcX10_chr41:408602-410524	M26	M28	OK	608274	391491	-0.635743	-198659	5e-05	0.000649345	yes
XLOC_010808	XLOC_010808	-	TcX10_chr3:423746-424000	M26	M28	OK	771681	452.7	-0.769451	-198398	5e-05	0.000649345	yes
XLOC_004813	XLOC_004813	TcSYL_0112070	TcX10_chr16:1296996-1297549	M26	M28	OK	33826	194028	-0.801867	-197877	5e-05	0.000649345	yes
XLOC_000830	XLOC_000830	TcSYL_0003330	TcX10_chr1:948602-949008	M26	M28	OK	628532	415762	-0.596229	-197397	5e-05	0.000649345	yes
XLOC_015151	XLOC_015151	TcSYL_0039700	TcX10_chr4:830555-831652	M26	M28	OK	398317	25411	-0.648466	-196934	5e-05	0.000649345	yes
XLOC_005450	XLOC_005450	-	TcX10_chr18:421085-421793	M26	M28	OK	175807	117481	-0.581561	-196539	5e-05	0.000649345	yes
XLOC_005411	XLOC_005411	-	TcX10_chr18:152837-153298	M26	M28	OK	301156	15404	-0.967207	-196522	5e-05	0.000649345	yes
XLOC_019947	XLOC_019947	-	TcX10_chr6:351785-352293	M26	M28	OK	433752	244311	-0.828151	-195427	5e-05	0.000649345	yes
XLOC_007274	XLOC_007274	-	TcX10_chr21:146082-148601	M26	M28	OK	563631	317058	-0.830002	-194612	5e-05	0.000649345	yes
XLOC_017625	XLOC_017625	TcSYL_0198810	TcX10_chr43:341882-342852	M26	M28	OK	590656	385614	-0.615161	-193708	5e-05	0.000649345	yes
XLOC_005142	XLOC_005142	-	TcX10_chr16:1137704-1140828	M26	M28	OK	774402	545465	-0.505596	-193669	5e-05	0.000649345	yes
XLOC_002895	XLOC_002895	-	TcX10_chr12:910648-911946	M26	M28	OK	388628	250206	-0.635277	-192488	5e-05	0.000649345	yes
XLOC_002486	XLOC_002486	-	TcX10_chr11:743753-744932	M26	M28	OK	157932	109515	-0.528168	-192482	5e-05	0.000649345	yes
XLOC_012847	XLOC_012847	TcSYL_0166410	TcX10_chr34:506114-507153	M26	M28	OK	442114	273438	-0.693204	-191037	5e-05	0.000649345	yes
XLOC_001349	XLOC_001349	-	TcX10_chr1:293005-294161	M26	M28	OK	582014	384387	-0.598493	-190016	5e-05	0.000649345	yes
XLOC_006584	XLOC_006584	-	TcX10_chr2:802296-802511	M26	M28	OK	2078.07	1229.29	-0.757422	-188941	5e-05	0.000649345	yes
XLOC_004834	XLOC_004834	TcSYL_0112290	TcX10_chr16:1348929-1349539	M26	M28	OK	960256	626466	-0.616182	-185839	5e-05	0.000649345	yes
XLOC_021963	XLOC_021963	TcSYL_0075260	TcX10_chr9:350205-354010	M26	M28	OK	387259	270973	-0.51515	-179285	5e-05	0.000649345	yes
XLOC_010146	XLOC_010146	TcSYL_0023430	TcX10_chr3:565943-570249	M26	M28	OK	865441	49697	-0.800277	-131382	5e-05	0.000649345	yes
XLOC_001833	XLOC_001833	TcSYL_0082410	TcX10_chr10:697592-698586	M26	M28	OK	265079	783224	-175893	-63643	5e-05	0.000649345	yes
XLOC_018992	XLOC_018992	TcSYL_0051180	TcX10_chr6:253762-254198	M26	M28	OK	255423	898159	-150785	-46056	5e-05	0.000649345	yes
XLOC_021966	XLOC_021966	TcSYL_0075290	TcX10_chr9:367586-368788	M26	M28	OK	646592	171434	-19152	-44897	5e-05	0.000649345	yes
XLOC_000504	XLOC_000504	TcSYL_0011660	TcX10_chr1:2372007-2372674	M26	M28	OK	293829	130951	-116595	-41619	5e-05	0.000649345	yes
XLOC_003439	XLOC_003439	TcSYL_0097290,TcSYL_0097300,TcSYL_0097310,TcSYL_0097330	TcX10_chr13:733601-737091	M26	M28	OK	286167	111.01	-136616	-40384	5e-05	0.000649345	yes
XLOC_002603	XLOC_002603	TcSYL_0090670	TcX10_chr12:364140-364426	M26	M28	OK	421509	140152	-158858	-40305	5e-05	0.000649345	yes
XLOC_011839	XLOC_011839	-	TcX10_chr31:324766-326039	M26	M28	OK	172842	810318	-109289	-39843	5e-05	0.000649345	yes
XLOC_013316	XLOC_013316	TcSYL_0170480	TcX10_chr36:375221-379056	M26	M28	OK	134725	643445	-106613	-34475	5e-05	0.000649345	yes
XLOC_014210	XLOC_014210	TcSYL_0179570	TcX10_chr39:116438-116694	M26	M28	OK	609166	241238	-133638	-33503	5e-05	0.000649345	yes
XLOC_015992	XLOC_015992	-	TcX10_chr4:1423815-1423986	M26	M28	OK	24783.9	9420.78	-139548	-32838	5e-05	0.000649345	yes
XLOC_001950	XLOC_001950	-	TcX10_chr10:369464-369700	M26	M28	OK	1107.14	434469	-134951	-32487	5e-05	0.000649345	yes
XLOC_013187	XLOC_013187	-	TcX10_chr35:158278-158573	M26	M28	OK	124484	378625	-171712	-31713	5e-05	0.000649345	yes
XLOC_012339	XLOC_012339	TcSYL_0162360	TcX10_chr33:276164-276501	M26	M28	OK	269167	117072	-120111	-31368	5e-05	0.000649345	yes
XLOC_021585	XLOC_021585	-	TcX10_chr8:909503-909685	M26	M28	OK	3178.39	776.24	-203372	-31327	5e-05	0.000649345	yes
XLOC_005233	XLOC_005233	TcSYL_0114010	TcX10_chr18:504701-505203	M26	M28	OK	317339	167718	-0.919989	-30933	5e-05	0.000649345	yes
XLOC_020798	XLOC_020798	TcSYL_0065190	TcX10_chr7:1304005-1308908	M26	M28	OK	316033	176273	-0.842262	-30849	5e-05	0.000649345	yes
XLOC_009854	XLOC_009854	TcSYL_0146190	TcX10_chr28:512338-512546	M26	M28	OK	4467.34	1989.38	-116709	-30243	5e-05	0.000649345	yes
XLOC_001985	XLOC_001985	-	TcX10_chr10:991474-992299	M26	M28	OK	164.84	893536	-0.883472	-29943	5e-05	0.000649345	yes
XLOC_018217	XLOC_018217	-	TcX10_chr46:237268-237639	M26	M28	OK	1017.94	564609	-0.850334	-29828	5e-05	0.000649345	yes
XLOC_005619	XLOC_005619	TcSYL_0116190	TcX10_chr19:605313-605737	M26	M28	OK	254211	128813	-0.980752	-29621	5e-05	0.000649345	yes
XLOC_015173	XLOC_015173	TcSYL_0040730	TcX10_chr4:1020755-1020993	M26	M28	OK	1654.99	797755	-105281	-29359	5e-05	0.000649345	yes
XLOC_001510	XLOC_001510	-	TcX10_chr1:2505520-2505712	M26	M28	OK	3800.31	1468.31	-137196	-29294	5e-05	0.000649345	yes
XLOC_002554	XLOC_002554	TcSYL_0089580	TcX10_chr12:288296-288537	M26	M28	OK	656.26	260537	-133278	-29028	5e-05	0.000649345	yes
XLOC_002483	XLOC_002483	-	TcX10_chr11:730188-730415	M26	M28	OK	1113.75	468675	-124877	-28913	5e-05	0.000649345	yes
XLOC_012626	XLOC_012626	TcSYL_0164510	TcX10_chr34:381544-381767	M26	M28	OK	739903	286.25	-137006	-28728	5e-05	0.000649345	yes
XLOC_004484	XLOC_004484	TcSYL_0107530	TcX10_chr15:632949-636500	M26	M28	OK	802.61	319058	-133088	-28423	5e-05	0.000649345	yes
XLOC_020222	XLOC_020222	TcSYL_0064480	TcX10_chr7:1073685-1074184	M26	M28	OK	617662	282205	-113007	-28281	5e-05	0.000649345	yes
XLOC_006389	XLOC_006389	TcSYL_0019630	TcX10_chr2:877184-878022	M26	M28	OK	176742	100836	-0.80963	-28211	5e-05	0.000649345	yes
XLOC_006532	XLOC_006532	-	TcX10_chr2:313594-313823	M26	M28	OK	380207	112469	-175726	-27898	5e-05	0.000649345	yes
XLOC_000258	XLOC_000258	TcSYL_0005360	TcX10_chr1:1366409-1366746	M26	M28	OK	471042	176735	-141427	-27233	5e-05	0.000649345	yes
XLOC_008310	XLOC_008310	-	TcX10_chr23:636868-637970	M26	M28	OK	102789	588443	-0.804709	-27211	5e-05	0.000649345	yes
XLOC_013195	XLOC_013195	-	TcX10_chr35:200613-200789	M26	M28	OK	6818.67	2453.37	-147473	-27127	5e-05	0.000649345	yes
XLOC_008850	XLOC_008850	-	TcX10_chr24:224782-225193	M26	M28	OK	539562	21914	-129993	-27014	5e-05	0.000649345	yes
XLOC_002884	XLOC_002884	-	TcX10_chr12:573139-573368	M26	M28	OK	703814	287892	-128967	-26761	5e-05	0.000649345	yes
XLOC_021250	XLOC_021250	-	TcX10_chr7:2031300-2031546	M26	M28	OK	164437	451728	-186401	-26413	5e-05	0.000649345	yes
XLOC_018731	XLOC_018731	TcSYL_0048280	TcX10_chr5:1097895-1098754	M26	M28	OK	109803	631603	-0.797826	-25659	5e-05	0.000649345	yes
XLOC_012902	XLOC_012902	-	TcX10_chr34:138409-138665	M26	M28	OK	122429	332331	-188125	-25586	5e-05	0.000649345	yes
XLOC_004727	XLOC_004727	TcSYL_0110370	TcX10_chr16:439548-440437	M26	M28	OK	462188	249305	-0.890569	-25561	5e-05	0.000649345	yes
XLOC_008885	XLOC_008885	-	TcX10_chr24:455311-455563	M26	M28	OK	177528	610736	-153942	-25262	5e-05	0.000649345	yes
XLOC_009266	XLOC_009266	-	TcX10_chr26:323236-323559	M26	M28	OK	255106	130429	-0.967835	-25195	5e-05	0.000649345	yes
XLOC_015744	XLOC_015744	TcSYL_0040120	TcX10_chr4:969183-969466	M26	M28	OK	169728	735994	-120546	-24633	5e-05	0.000649345	yes
XLOC_000433	XLOC_000433	TcSYL_0010030	TcX10_chr1:1972945-1973588	M26	M28	OK	767183	500092	-0.617379	-24546	5e-05	0.000649345	yes
XLOC_021234	XLOC_021234	-	TcX10_chr7:1802802-1803000	M26	M28	OK	1025.96	340145	-159276	-24031	5e-05	0.000649345	yes
XLOC_001552	XLOC_001552	-	TcX10_chr1:2881438-2881668	M26	M28	OK	590765	260424	-118172	-23503	5e-05	0.000649345	yes
XLOC_021624	XLOC_021624	-	TcX10_chr8:1126552-1127497	M26	M28	OK	496713	284001	-0.806518	-23382	5e-05	0.000649345	yes
XLOC_021939	XLOC_021939	TcSYL_0075020,TcSYL_0075030	TcX10_chr9:247322-250560	M26	M28	OK	296403	185087	-0.679353	-22997	5e-05	0.000649345	yes
XLOC_012937	XLOC_012937	-	TcX10_chr34:293215-294331	M26	M28	OK	77472	353232	-113306	-22682	5e-05	0.000649345	yes
XLOC_012171	XLOC_012171	-	TcX10_chr32:671344-671652	M26	M28	OK	106327	498923	-109162	-22235	5e-05	0.000649345	yes
XLOC_001401	XLOC_001401	-	TcX10_chr1:890717-892317	M26	M28	OK	581431	362951	-0.679835	-22065	5e-05	0.000649345	yes
XLOC_021911	XLOC_021911	TcSYL_0074700	TcX10_chr9:136229-136542	M26	M28	OK	1178.22	749869	-0.6519	-22031	5e-05	0.000649345	yes
XLOC_021492	XLOC_021492	-	TcX10_chr8:1226-1625	M26	M28	OK	825504	431495	-0.935933	-21826	5e-05	0.000649345	yes
XLOC_008030	XLOC_008030	TcSYL_0132910	TcX10_chr23:672137-672687	M26	M28	OK	330.79	222245	-0.573764	-20168	5e-05	0.000649345	yes
XLOC_021916	XLOC_021916	TcSYL_0074750	TcX10_chr9:146497-150387	M26	M28	OK	553999	382568	-0.534169	-18331	5e-05	0.000649345	yes
XLOC_000713	XLOC_000713	TcSYL_0000950	TcX10_chr1:360672-360883	M26	M28	OK	7956.96	2805.33	-150405	-4451	5e-05	0.000649345	yes
XLOC_007724	XLOC_007724	-	TcX10_chr22:168917-169096	M26	M28	OK	6595.78	1660.9	-198958	-3526	5e-05	0.000649345	yes
XLOC_016307	XLOC_016307	TcSYL_0186200	TcX10_chr40:388522-389405	M26	M28	OK	26724	102412	-138375	-3339	5e-05	0.000649345	yes
XLOC_005572	XLOC_005572	TcSYL_0115140	TcX10_chr19:250924-251321	M26	M28	OK	3460.26	2365.58	-0.548688	-2259	5e-05	0.000649345	yes
XLOC_003113	XLOC_003113	TcSYL_0097710	TcX10_chr13:759340-759668	M26	M28	OK	527204	313223	-0.75117	-2233	5e-05	0.000649345	yes
XLOC_022227	XLOC_022227	-	TcX10_chr9:892854-893223	M26	M28	OK	273949	10115	-143741	-2225	5e-05	0.000649345	yes
XLOC_000377	XLOC_000377	TcSYL_0009060	TcX10_chr1:1875955-1881867	M26	M28	OK	720801	523518	-0.461362	-1892	5e-05	0.000649345	yes
XLOC_007198	XLOC_007198	TcSYL_0122330	TcX10_chr21:341235-341797	M26	M28	OK	571891	989051	0.790305	2266	5e-05	0.000649345	yes
XLOC_006607	XLOC_006607	-	TcX10_chr2:955606-957786	M26	M28	OK	682388	973889	0.513165	19386	5e-05	0.000649345	yes
XLOC_000436	XLOC_000436	TcSYL_0010060	TcX10_chr1:1975382-1976097	M26	M28	OK	678582	104611	0.624437	19452	5e-05	0.000649345	yes
XLOC_009918	XLOC_009918	TcSYL_0146770	TcX10_chr29:84416-84795	M26	M28	OK	160153	251571	0.65151	19479	5e-05	0.000649345	yes
XLOC_019374	XLOC_019374	TcSYL_0050960	TcX10_chr6:238203-238591	M26	M28	OK	269234	423262	0.65269	19618	5e-05	0.000649345	yes
XLOC_008945	XLOC_008945	TcSYL_0138330	TcX10_chr25:52369-53393	M26	M28	OK	470349	729394	0.632966	19776	5e-05	0.000649345	yes
XLOC_018388	XLOC_018388	TcSYL_0045840	TcX10_chr5:344164-345539	M26	M28	OK	606909	899888	0.568265	19988	5e-05	0.000649345	yes
XLOC_017826	XLOC_017826	TcSYL_0201820	TcX10_chr44:423465-425070	M26	M28	OK	558255	824976	0.563428	20046	5e-05	0.000649345	yes
XLOC_001983	XLOC_001983	-	TcX10_chr10:960931-961405	M26	M28	OK	657224	108865	0.728087	20095	5e-05	0.000649345	yes
XLOC_006356	XLOC_006356	TcSYL_0019260	TcX10_chr2:760300-762038	M26	M28	OK	333605	52649	0.658266	22171	5e-05	0.000649345	yes
XLOC_010149	XLOC_010149	TcSYL_0023480	TcX10_chr3:579935-581463	M26	M28	OK	457077	710652	0.636705	22207	5e-05	0.000649345	yes
XLOC_005235	XLOC_005235	TcSYL_0114030,TcSYL_0114040	TcX10_chr18:506128-510266	M26	M28	OK	432201	662286	0.615752	22485	5e-05	0.000649345	yes
XLOC_000235	XLOC_000235	TcSYL_0005000	TcX10_chr1:1340683-1341581	M26	M28	OK	127888	198594	0.63494	22571	5e-05	0.000649345	yes
XLOC_004577	XLOC_004577	TcSYL_0108820	TcX10_chr15:897421-898880	M26	M28	OK	734697	114159	0.635826	22838	5e-05	0.000649345	yes
XLOC_009425	XLOC_009425	TcSYL_0142560	TcX10_chr27:240029-241881	M26	M28	OK	675094	104694	0.633017	23031	5e-05	0.000649345	yes
XLOC_000419	XLOC_000419	TcSYL_0009770	TcX10_chr1:1955733-1956322	M26	M28	OK	448758	798401	0.831174	23084	5e-05	0.000649345	yes
XLOC_016941	XLOC_016941	TcSYL_0191530	TcX10_chr42:347378-350816	M26	M28	OK	2878.55	4341.78	0.592944	23597	5e-05	0.000649345	yes
XLOC_018903	XLOC_018903	-	TcX10_chr5:1047025-1049693	M26	M28	OK	122202	184603	0.595163	24173	5e-05	0.000649345	yes
XLOC_005879	XLOC_005879	TcSYL_0016850	TcX10_chr2:440531-441384	M26	M28	OK	558416	966946	0.792095	25874	5e-05	0.000649345	yes
XLOC_005129	XLOC_005129	-	TcX10_chr16:1032321-1035742	M26	M28	OK	334762	550814	0.718427	26566	5e-05	0.000649345	yes
XLOC_005180	XLOC_005180	TcSYL_0112750	TcX10_chr18:52583-54096	M26	M28	OK	404842	630.81	0.639847	27279	5e-05	0.000649345	yes
XLOC_013424	XLOC_013424	TcSYL_0171370	TcX10_chr36:511446-511762	M26	M28	OK	967259	1699.75	0.813346	27844	5e-05	0.000649345	yes
XLOC_002518	XLOC_002518	TcSYL_0089120	TcX10_chr12:110392-113651	M26	M28	OK	590807	101332	0.778324	27951	5e-05	0.000649345	yes
XLOC_003001	XLOC_003001	TcSYL_0094740	TcX10_chr13:449897-450852	M26	M28	OK	894157	165792	0.890776	31041	5e-05	0.000649345	yes
XLOC_009993	XLOC_009993	TcSYL_0146600	TcX10_chr29:57389-68105	M26	M28	OK	600013	83648	0.479336	163164	5e-05	0.000649345	yes
XLOC_006379	XLOC_006379	TcSYL_0019520	TcX10_chr2:847756-849681	M26	M28	OK	99618	143988	0.531472	178706	5e-05	0.000649345	yes
XLOC_004463	XLOC_004463	TcSYL_0107180	TcX10_chr15:592111-593585	M26	M28	OK	122948	170111	0.468432	184716	5e-05	0.000649345	yes
XLOC_013556	XLOC_013556	TcSYL_0172700	TcX10_chr37:178568-179772	M26	M28	OK	851607	121865	0.517022	186883	5e-05	0.000649345	yes
XLOC_016430	XLOC_016430	TcSYL_0188840	TcX10_chr41:285195-286321	M26	M28	OK	157706	25657	0.702117	187425	5e-05	0.000649345	yes
XLOC_000174	XLOC_000174	TcSYL_0004180	TcX10_chr1:1116334-1118735	M26	M28	OK	462239	656703	0.506601	187834	5e-05	0.000649345	yes
XLOC_005478	XLOC_005478	-	TcX10_chr18:682676-684644	M26	M28	OK	473458	683245	0.529168	188369	5e-05	0.000649345	yes
XLOC_005611	XLOC_005611	TcSYL_0116090	TcX10_chr19:571273-572801	M26	M28	OK	363355	539372	0.569904	189439	5e-05	0.000649345	yes
XLOC_000708	XLOC_000708	TcSYL_0000870	TcX10_chr1:339517-347138	M26	M28	OK	452069	690402	0.610894	191592	5e-05	0.000649345	yes
XLOC_011791	XLOC_011791	-	TcX10_chr31:59636-62250	M26	M28	OK	537999	766817	0.511279	192286	5e-05	0.000649345	yes
XLOC_018860	XLOC_018860	-	TcX10_chr5:367306-369815	M26	M28	OK	582501	831992	0.514308	192723	5e-05	0.000649345	yes
XLOC_001753	XLOC_001753	TcSYL_0083080	TcX10_chr10:953520-955132	M26	M28	OK	525416	765319	0.542602	193516	5e-05	0.000649345	yes
XLOC_011948	XLOC_011948	TcSYL_0159620,TcSYL_0159630,TcSYL_0159640	TcX10_chr32:765925-774976	M26	M28	OK	306245	434124	0.503419	193582	5e-05	0.000649345	yes
XLOC_014275	XLOC_014275	TcSYL_0181360	TcX10_chr39:277272-278185	M26	M28	OK	221589	361384	0.70565	194017	5e-05	0.000649345	yes
XLOC_009502	XLOC_009502	-	TcX10_chr27:258772-265672	M26	M28	OK	234116	334891	0.51647	194319	5e-05	0.000649345	yes
XLOC_001990	XLOC_001990	-	TcX10_chr10:1024701-1026886	M26	M28	OK	353159	519192	0.555947	194847	5e-05	0.000649345	yes
XLOC_009250	XLOC_009250	-	TcX10_chr26:142298-145794	M26	M28	OK	279318	405614	0.5382	195108	5e-05	0.000649345	yes
XLOC_021282	XLOC_021282	TcSYL_0072540	TcX10_chr8:189644-193474	M26	M28	OK	598146	844508	0.497614	195466	5e-05	0.000649345	yes
XLOC_001482	XLOC_001482	-	TcX10_chr1:1885076-1886622	M26	M28	OK	174804	249775	0.514887	197357	5e-05	0.000649345	yes
XLOC_000301	XLOC_000301	TcSYL_0006130	TcX10_chr1:1443599-1444572	M26	M28	OK	119196	174075	0.54637	197571	5e-05	0.000649345	yes
XLOC_020085	XLOC_020085	TcSYL_0062140	TcX10_chr7:187688-188433	M26	M28	OK	112113	167938	0.582976	197652	5e-05	0.000649345	yes
XLOC_008013	XLOC_008013	TcSYL_0132390	TcX10_chr23:602886-603307	M26	M28	OK	192853	298275	0.629141	197904	5e-05	0.000649345	yes
XLOC_013640	XLOC_013640	TcSYL_0174650	TcX10_chr37:427680-432880	M26	M28	OK	655615	924071	0.495156	198026	5e-05	0.000649345	yes
XLOC_009516	XLOC_009516	-	TcX10_chr27:348858-353437	M26	M28	OK	777037	108709	0.484415	198169	5e-05	0.000649345	yes
XLOC_005674	XLOC_005674	TcSYL_0117100	TcX10_chr19:733231-736412	M26	M28	OK	683592	965832	0.498637	198257	5e-05	0.000649345	yes
XLOC_009927	XLOC_009927	TcSYL_0147480	TcX10_chr29:321491-323022	M26	M28	OK	361896	550096	0.604109	198908	5e-05	0.000649345	yes
XLOC_009086	XLOC_009086	TcSYL_0140760	TcX10_chr26:511025-511767	M26	M28	OK	687203	106291	0.629216	200709	5e-05	0.000649345	yes
XLOC_017518	XLOC_017518	TcSYL_0196800	TcX10_chr43:160023-160861	M26	M28	OK	536647	837381	0.64191	201038	5e-05	0.000649345	yes
XLOC_000045	XLOC_000045	TcSYL_0001150	TcX10_chr1:423425-424827	M26	M28	OK	155264	223193	0.523566	201503	5e-05	0.000649345	yes
XLOC_005613	XLOC_005613	TcSYL_0116110	TcX10_chr19:581051-581748	M26	M28	OK	504969	811556	0.684495	202167	5e-05	0.000649345	yes
XLOC_009261	XLOC_009261	-	TcX10_chr26:205058-207286	M26	M28	OK	645804	938075	0.538607	202412	5e-05	0.000649345	yes
XLOC_000253	XLOC_000253	TcSYL_0005290	TcX10_chr1:1361887-1362608	M26	M28	OK	61722	968292	0.649659	202684	5e-05	0.000649345	yes
XLOC_005628	XLOC_005628	TcSYL_0116310	TcX10_chr19:660542-661512	M26	M28	OK	114715	170364	0.570572	202707	5e-05	0.000649345	yes
XLOC_013210	XLOC_013210	TcSYL_0169010	TcX10_chr36:120486-121501	M26	M28	OK	446378	703382	0.656042	203149	5e-05	0.000649345	yes
XLOC_002542	XLOC_002542	TcSYL_0089390	TcX10_chr12:239092-239909	M26	M28	OK	577437	882108	0.611293	203153	5e-05	0.000649345	yes
XLOC_009187	XLOC_009187	TcSYL_0140040	TcX10_chr26:349422-352338	M26	M28	OK	113819	182869	0.684062	203187	5e-05	0.000649345	yes
XLOC_013752	XLOC_013752	TcSYL_0173820	TcX10_chr37:283520-284373	M26	M28	OK	169852	253008	0.574905	203215	5e-05	0.000649345	yes
XLOC_007317	XLOC_007317	-	TcX10_chr21:619850-635002	M26	M28	OK	52672	733333	0.477432	203646	5e-05	0.000649345	yes
XLOC_005300	XLOC_005300	TcSYL_0112950	TcX10_chr18:295411-301835	M26	M28	OK	433539	617955	0.51134	204604	5e-05	0.000649345	yes
XLOC_001620	XLOC_001620	TcSYL_0080880	TcX10_chr10:372599-374052	M26	M28	OK	302905	475795	0.651475	205037	5e-05	0.000649345	yes
XLOC_022194	XLOC_022194	-	TcX10_chr9:243009-244553	M26	M28	OK	104479	152161	0.542381	205285	5e-05	0.000649345	yes
XLOC_002882	XLOC_002882	-	TcX10_chr12:534055-536441	M26	M28	OK	48546	715353	0.559304	205936	5e-05	0.000649345	yes
XLOC_018834	XLOC_018834	-	TcX10_chr5:111829-117008	M26	M28	OK	464549	669414	0.527069	206609	5e-05	0.000649345	yes
XLOC_005507	XLOC_005507	TcSYL_0115450	TcX10_chr19:355595-356109	M26	M28	OK	44297	772468	0.802267	207371	5e-05	0.000649345	yes
XLOC_005475	XLOC_005475	-	TcX10_chr18:665168-666506	M26	M28	OK	752942	112575	0.580282	207394	5e-05	0.000649345	yes
XLOC_000828	XLOC_000828	TcSYL_0003310	TcX10_chr1:946479-947557	M26	M28	OK	106326	157331	0.565311	207543	5e-05	0.000649345	yes
XLOC_017865	XLOC_017865	TcSYL_0202100	TcX10_chr45:127571-128940	M26	M28	OK	815548	121234	0.571954	207712	5e-05	0.000649345	yes
XLOC_018720	XLOC_018720	TcSYL_0048150	TcX10_chr5:1074571-1075697	M26	M28	OK	470846	745034	0.662052	208471	5e-05	0.000649345	yes
XLOC_003825	XLOC_003825	TcSYL_0103650	TcX10_chr14:938586-938980	M26	M28	OK	2568.41	3639.6	0.502906	208756	5e-05	0.000649345	yes
XLOC_004464	XLOC_004464	TcSYL_0107190,TcSYL_0107200,TcSYL_0107210	TcX10_chr15:595278-601932	M26	M28	OK	563804	835027	0.566628	208963	5e-05	0.000649345	yes
XLOC_012062	XLOC_012062	TcSYL_0158460,TcSYL_0158480	TcX10_chr32:505439-508101	M26	M28	OK	100918	146886	0.541513	209012	5e-05	0.000649345	yes
XLOC_021836	XLOC_021836	TcSYL_0079250	TcX10_chr9:988056-988348	M26	M28	OK	147428	259.7	0.816836	209018	5e-05	0.000649345	yes
XLOC_010128	XLOC_010128	TcSYL_0023260	TcX10_chr3:378279-386405	M26	M28	OK	339382	498546	0.554817	209535	5e-05	0.000649345	yes
XLOC_021164	XLOC_021164	-	TcX10_chr7:999670-1000559	M26	M28	OK	538027	851059	0.661582	209715	5e-05	0.000649345	yes
XLOC_010772	XLOC_010772	-	TcX10_chr3:135754-138197	M26	M28	OK	590071	867949	0.556723	209905	5e-05	0.000649345	yes
XLOC_012105	XLOC_012105	TcSYL_0159350	TcX10_chr32:577696-582674	M26	M28	OK	636511	91063	0.516678	210762	5e-05	0.000649345	yes
XLOC_018391	XLOC_018391	TcSYL_0045870	TcX10_chr5:349163-350622	M26	M28	OK	114.33	168201	0.556981	212065	5e-05	0.000649345	yes
XLOC_007026	XLOC_007026	-	TcX10_chr20:71662-75068	M26	M28	OK	255389	386378	0.597316	212294	5e-05	0.000649345	yes
XLOC_013331	XLOC_013331	TcSYL_0170690	TcX10_chr36:422777-423492	M26	M28	OK	992958	152159	0.615779	212405	5e-05	0.000649345	yes
XLOC_021972	XLOC_021972	TcSYL_0075350	TcX10_chr9:405424-406151	M26	M28	OK	428136	714124	0.738107	212584	5e-05	0.000649345	yes
XLOC_005597	XLOC_005597	TcSYL_0115860	TcX10_chr19:493902-494338	M26	M28	OK	178896	379284	108416	212839	5e-05	0.000649345	yes
XLOC_004648	XLOC_004648	-	TcX10_chr15:563426-566367	M26	M28	OK	456343	678827	0.572924	213589	5e-05	0.000649345	yes
XLOC_007172	XLOC_007172	TcSYL_0121840	TcX10_chr21:226804-238052	M26	M28	OK	23887	349037	0.547153	213721	5e-05	0.000649345	yes
XLOC_015928	XLOC_015928	TcSYL_0043360	TcX10_chr4:1312184-1313238	M26	M28	OK	340464	553191	0.700276	214149	5e-05	0.000649345	yes
XLOC_011860	XLOC_011860	-	TcX10_chr31:457257-459776	M26	M28	OK	277229	393096	0.503805	214362	5e-05	0.000649345	yes
XLOC_013330	XLOC_013330	TcSYL_0170680	TcX10_chr36:420570-421108	M26	M28	OK	151446	238704	0.656422	214956	5e-05	0.000649345	yes
XLOC_013631	XLOC_013631	TcSYL_0174560	TcX10_chr37:405595-406691	M26	M28	OK	121.68	182186	0.582314	215102	5e-05	0.000649345	yes
XLOC_018891	XLOC_018891	-	TcX10_chr5:751026-752218	M26	M28	OK	108.09	162363	0.586987	215464	5e-05	0.000649345	yes
XLOC_009081	XLOC_009081	TcSYL_0140710	TcX10_chr26:502453-503417	M26	M28	OK	704395	110408	0.648395	217931	5e-05	0.000649345	yes
XLOC_002532	XLOC_002532	TcSYL_0089280	TcX10_chr12:154878-157963	M26	M28	OK	67603	988652	0.548376	218485	5e-05	0.000649345	yes
XLOC_005893	XLOC_005893	TcSYL_0017120	TcX10_chr2:460433-462303	M26	M28	OK	755224	113717	0.590466	218631	5e-05	0.000649345	yes
XLOC_009197	XLOC_009197	TcSYL_0140150	TcX10_chr26:383303-384810	M26	M28	OK	189193	276814	0.549062	219085	5e-05	0.000649345	yes
XLOC_009296	XLOC_009296	-	TcX10_chr26:571914-573033	M26	M28	OK	349909	570049	0.704109	219327	5e-05	0.000649345	yes
XLOC_018862	XLOC_018862	-	TcX10_chr5:372229-375141	M26	M28	OK	374503	568991	0.603429	219884	5e-05	0.000649345	yes
XLOC_017739	XLOC_017739	TcSYL_0201240,TcSYL_0201250	TcX10_chr44:222721-224610	M26	M28	OK	787163	117312	0.575621	220017	5e-05	0.000649345	yes
XLOC_000706	XLOC_000706	TcSYL_0000850	TcX10_chr1:331393-332249	M26	M28	OK	742339	118.11	0.66998	220245	5e-05	0.000649345	yes
XLOC_006499	XLOC_006499	-	TcX10_chr2:45408-48669	M26	M28	OK	111263	161704	0.539387	220802	5e-05	0.000649345	yes
XLOC_021166	XLOC_021166	-	TcX10_chr7:1013147-1014525	M26	M28	OK	804489	122761	0.609703	221179	5e-05	0.000649345	yes
XLOC_004598	XLOC_004598	-	TcX10_chr15:25418-25881	M26	M28	OK	117014	194743	0.734884	221239	5e-05	0.000649345	yes
XLOC_012566	XLOC_012566	-	TcX10_chr33:383005-384912	M26	M28	OK	661496	100065	0.597135	221667	5e-05	0.000649345	yes
XLOC_022239	XLOC_022239	-	TcX10_chr9:1029862-1031743	M26	M28	OK	131535	194101	0.561362	221837	5e-05	0.000649345	yes
XLOC_019657	XLOC_019657	TcSYL_0055680	TcX10_chr6:784798-785381	M26	M28	OK	737293	166396	117431	222693	5e-05	0.000649345	yes
XLOC_007320	XLOC_007320	-	TcX10_chr21:646013-649828	M26	M28	OK	804989	118562	0.558605	225151	5e-05	0.000649345	yes
XLOC_009155	XLOC_009155	TcSYL_0139510	TcX10_chr26:196253-197199	M26	M28	OK	835859	131763	0.656615	225228	5e-05	0.000649345	yes
XLOC_002686	XLOC_002686	TcSYL_0091840	TcX10_chr12:615578-619669	M26	M28	OK	443693	681394	0.618928	225892	5e-05	0.000649345	yes
XLOC_013232	XLOC_013232	TcSYL_0169230	TcX10_chr36:154184-157477	M26	M28	OK	408474	615668	0.591907	226043	5e-05	0.000649345	yes
XLOC_004023	XLOC_004023	TcSYL_0103350	TcX10_chr14:868612-869792	M26	M28	OK	215062	322133	0.582905	227013	5e-05	0.000649345	yes
XLOC_000234	XLOC_000234	TcSYL_0004990	TcX10_chr1:1338632-1340661	M26	M28	OK	117932	176644	0.582886	227306	5e-05	0.000649345	yes
XLOC_009521	XLOC_009521	-	TcX10_chr27:381060-382660	M26	M28	OK	128468	193282	0.5893	227647	5e-05	0.000649345	yes
XLOC_017942	XLOC_017942	TcSYL_0202460	TcX10_chr45:226676-227631	M26	M28	OK	635054	101841	0.681366	227899	5e-05	0.000649345	yes
XLOC_004643	XLOC_004643	-	TcX10_chr15:499649-501623	M26	M28	OK	92494	140307	0.601157	227993	5e-05	0.000649345	yes
XLOC_018980	XLOC_018980	TcSYL_0051010	TcX10_chr6:240472-241073	M26	M28	OK	119894	193828	0.693016	228556	5e-05	0.000649345	yes
XLOC_005157	XLOC_005157	-	TcX10_chr16:1376320-1380036	M26	M28	OK	474803	716788	0.594218	228575	5e-05	0.000649345	yes
XLOC_006820	XLOC_006820	TcSYL_0120570	TcX10_chr20:503700-504106	M26	M28	OK	135594	331905	129148	228625	5e-05	0.000649345	yes
XLOC_001543	XLOC_001543	-	TcX10_chr1:2841993-2843617	M26	M28	OK	40912	651189	0.670554	228638	5e-05	0.000649345	yes
XLOC_010085	XLOC_010085	-	TcX10_chr29:237318-243921	M26	M28	OK	945115	137474	0.540595	229599	5e-05	0.000649345	yes
XLOC_009048	XLOC_009048	TcSYL_0139350	TcX10_chr26:100963-101696	M26	M28	OK	232781	450203	0.951603	231725	5e-05	0.000649345	yes
XLOC_000055	XLOC_000055	TcSYL_0001250	TcX10_chr1:486746-487851	M26	M28	OK	318941	541693	0.764186	232078	5e-05	0.000649345	yes
XLOC_012107	XLOC_012107	TcSYL_0159370	TcX10_chr32:592923-593302	M26	M28	OK	426036	853793	100291	232391	5e-05	0.000649345	yes
XLOC_001340	XLOC_001340	-	TcX10_chr1:207740-214137	M26	M28	OK	445042	669419	0.588968	233022	5e-05	0.000649345	yes
XLOC_018876	XLOC_018876	-	TcX10_chr5:548987-550503	M26	M28	OK	128414	195377	0.605453	233563	5e-05	0.000649345	yes
XLOC_001913	XLOC_001913	-	TcX10_chr10:89541-92900	M26	M28	OK	497408	758652	0.60901	233645	5e-05	0.000649345	yes
XLOC_019930	XLOC_019930	-	TcX10_chr6:208799-211621	M26	M28	OK	141403	209612	0.56791	234035	5e-05	0.000649345	yes
XLOC_021926	XLOC_021926	TcSYL_0074890	TcX10_chr9:195731-196920	M26	M28	OK	588212	944908	0.683836	234141	5e-05	0.000649345	yes
XLOC_012789	XLOC_012789	TcSYL_0164400	TcX10_chr34:375461-375975	M26	M28	OK	240264	482782	100675	234615	5e-05	0.000649345	yes
XLOC_013648	XLOC_013648	TcSYL_0174740	TcX10_chr37:452902-453989	M26	M28	OK	370813	651149	0.812297	234641	5e-05	0.000649345	yes
XLOC_011799	XLOC_011799	-	TcX10_chr31:98609-105532	M26	M28	OK	353107	533713	0.595959	234708	5e-05	0.000649345	yes
XLOC_013081	XLOC_013081	TcSYL_0167210	TcX10_chr35:336036-336694	M26	M28	OK	567953	986351	0.79633	235222	5e-05	0.000649345	yes
XLOC_000690	XLOC_000690	TcSYL_0000660	TcX10_chr1:229350-234953	M26	M28	OK	112749	166256	0.560297	236046	5e-05	0.000649345	yes
XLOC_007130	XLOC_007130	TcSYL_0123620	TcX10_chr21:597943-599039	M26	M28	OK	806507	128573	0.672833	236084	5e-05	0.000649345	yes
XLOC_001604	XLOC_001604	-	TcX10_chr10:282366-289825	M26	M28	OK	625177	929424	0.572071	236623	5e-05	0.000649345	yes
XLOC_010804	XLOC_010804	-	TcX10_chr3:400495-402499	M26	M28	OK	385814	615688	0.674292	236918	5e-05	0.000649345	yes
XLOC_005433	XLOC_005433	-	TcX10_chr18:246069-247357	M26	M28	OK	356491	59453	0.737884	237047	5e-05	0.000649345	yes
XLOC_012032	XLOC_012032	TcSYL_0157900	TcX10_chr32:474725-475152	M26	M28	OK	122987	215229	0.807363	237498	5e-05	0.000649345	yes
XLOC_002519	XLOC_002519	TcSYL_0089130	TcX10_chr12:114152-115530	M26	M28	OK	108889	169631	0.639537	238604	5e-05	0.000649345	yes
XLOC_005626	XLOC_005626	TcSYL_0116290	TcX10_chr19:648721-653171	M26	M28	OK	230941	402153	0.800218	238796	5e-05	0.000649345	yes
XLOC_002401	XLOC_002401	TcSYL_0087870	TcX10_chr11:819199-819488	M26	M28	OK	109356	234072	109792	239386	5e-05	0.000649345	yes
XLOC_009281	XLOC_009281	-	TcX10_chr26:525712-529657	M26	M28	OK	286345	449135	0.649394	239426	5e-05	0.000649345	yes
XLOC_003472	XLOC_003472	TcSYL_0097880	TcX10_chr13:769914-771364	M26	M28	OK	821774	125742	0.61365	239575	5e-05	0.000649345	yes
XLOC_009432	XLOC_009432	TcSYL_0142640	TcX10_chr27:291967-292430	M26	M28	OK	136895	233341	0.76937	241039	5e-05	0.000649345	yes
XLOC_018305	XLOC_018305	TcSYL_0205740	TcX10_chr47:217469-218184	M26	M28	OK	907158	189226	106068	241137	5e-05	0.000649345	yes
XLOC_013650	XLOC_013650	TcSYL_0174760	TcX10_chr37:455192-458118	M26	M28	OK	695292	107678	0.63103	241304	5e-05	0.000649345	yes
XLOC_005524	XLOC_005524	TcSYL_0115730	TcX10_chr19:455785-456656	M26	M28	OK	738806	122474	0.729211	241569	5e-05	0.000649345	yes
XLOC_021307	XLOC_021307	TcSYL_0073260	TcX10_chr8:286722-288097	M26	M28	OK	542011	88018	0.699478	241688	5e-05	0.000649345	yes
XLOC_015307	XLOC_015307	TcSYL_0044670	TcX10_chr4:1490079-1490584	M26	M28	OK	563586	102608	0.864439	241706	5e-05	0.000649345	yes
XLOC_001420	XLOC_001420	-	TcX10_chr1:1272739-1273418	M26	M28	OK	299821	470403	0.649794	242017	5e-05	0.000649345	yes
XLOC_009050	XLOC_009050	TcSYL_0139370	TcX10_chr26:105752-107637	M26	M28	OK	552338	873512	0.661275	242436	5e-05	0.000649345	yes
XLOC_015925	XLOC_015925	TcSYL_0043330	TcX10_chr4:1309180-1309838	M26	M28	OK	490432	876838	0.838257	242501	5e-05	0.000649345	yes
XLOC_019931	XLOC_019931	-	TcX10_chr6:221780-224469	M26	M28	OK	817548	125388	0.617028	242726	5e-05	0.000649345	yes
XLOC_004022	XLOC_004022	TcSYL_0103340	TcX10_chr14:868151-868548	M26	M28	OK	252531	429945	0.767692	245048	5e-05	0.000649345	yes
XLOC_000790	XLOC_000790	TcSYL_0002830	TcX10_chr1:864268-864731	M26	M28	OK	128821	312609	1279	245191	5e-05	0.000649345	yes
XLOC_021844	XLOC_021844	TcSYL_0079350	TcX10_chr9:1020154-1021310	M26	M28	OK	757869	122868	0.697086	245915	5e-05	0.000649345	yes
XLOC_000051	XLOC_000051	TcSYL_0001210	TcX10_chr1:471795-472681	M26	M28	OK	269132	496551	0.883627	246065	5e-05	0.000649345	yes
XLOC_013058	XLOC_013058	TcSYL_0166860	TcX10_chr35:227904-229018	M26	M28	OK	331656	583226	0.814366	246384	5e-05	0.000649345	yes
XLOC_009454	XLOC_009454	TcSYL_0142870	TcX10_chr27:391772-392523	M26	M28	OK	897811	153539	0.774122	246524	5e-05	0.000649345	yes
XLOC_004848	XLOC_004848	TcSYL_0112470	TcX10_chr16:1425238-1426151	M26	M28	OK	901382	147149	0.707071	247158	5e-05	0.000649345	yes
XLOC_000412	XLOC_000412	TcSYL_0009690	TcX10_chr1:1949990-1951632	M26	M28	OK	552656	901638	0.706166	248092	5e-05	0.000649345	yes
XLOC_013525	XLOC_013525	TcSYL_0172090	TcX10_chr37:132866-135519	M26	M28	OK	157138	239154	0.605909	248229	5e-05	0.000649345	yes
XLOC_000065	XLOC_000065	TcSYL_0001350	TcX10_chr1:519155-519675	M26	M28	OK	282173	457598	0.697499	248658	5e-05	0.000649345	yes
XLOC_006507	XLOC_006507	-	TcX10_chr2:63662-64920	M26	M28	OK	241.31	372586	0.626689	251021	5e-05	0.000649345	yes
XLOC_009453	XLOC_009453	TcSYL_0142860	TcX10_chr27:389244-391159	M26	M28	OK	961316	149833	0.640278	252853	5e-05	0.000649345	yes
XLOC_002534	XLOC_002534	TcSYL_0089300,TcSYL_0089310	TcX10_chr12:161009-174926	M26	M28	OK	344019	533181	0.632137	253268	5e-05	0.000649345	yes
XLOC_001448	XLOC_001448	-	TcX10_chr1:1645102-1649920	M26	M28	OK	491055	765334	0.640204	253334	5e-05	0.000649345	yes
XLOC_021173	XLOC_021173	-	TcX10_chr7:1079877-1082805	M26	M28	OK	827432	128823	0.638682	253584	5e-05	0.000649345	yes
XLOC_004573	XLOC_004573	TcSYL_0108770,TcSYL_0108780	TcX10_chr15:884198-888198	M26	M28	OK	444476	764264	0.781964	253771	5e-05	0.000649345	yes
XLOC_001272	XLOC_001272	TcSYL_0013620	TcX10_chr1:2728903-2729972	M26	M28	OK	273163	423984	0.634247	253827	5e-05	0.000649345	yes
XLOC_000497	XLOC_000497	TcSYL_0011570	TcX10_chr1:2342368-2342981	M26	M28	OK	522305	950565	0.863893	254023	5e-05	0.000649345	yes
XLOC_010789	XLOC_010789	-	TcX10_chr3:284456-288749	M26	M28	OK	339494	539718	0.66882	254232	5e-05	0.000649345	yes
XLOC_001534	XLOC_001534	-	TcX10_chr1:2784376-2788715	M26	M28	OK	358312	577952	0.689735	254514	5e-05	0.000649345	yes
XLOC_003536	XLOC_003536	TcSYL_0098790	TcX10_chr13:829169-829578	M26	M28	OK	164477	438145	141352	255051	5e-05	0.000649345	yes
XLOC_001368	XLOC_001368	-	TcX10_chr1:462791-464415	M26	M28	OK	121.35	191644	0.659263	255453	5e-05	0.000649345	yes
XLOC_009049	XLOC_009049	TcSYL_0139360	TcX10_chr26:102903-105175	M26	M28	OK	336812	569735	0.758348	255678	5e-05	0.000649345	yes
XLOC_005529	XLOC_005529	TcSYL_0115780	TcX10_chr19:468854-473664	M26	M28	OK	385485	609854	0.661789	256599	5e-05	0.000649345	yes
XLOC_004653	XLOC_004653	-	TcX10_chr15:752664-760284	M26	M28	OK	643592	99319	0.625923	257754	5e-05	0.000649345	yes
XLOC_018613	XLOC_018613	TcSYL_0045180	TcX10_chr5:164072-165668	M26	M28	OK	106657	170974	0.6808	258543	5e-05	0.000649345	yes
XLOC_011670	XLOC_011670	TcSYL_0155900	TcX10_chr31:23805-25729	M26	M28	OK	607598	993967	0.710082	262946	5e-05	0.000649345	yes
XLOC_009094	XLOC_009094	TcSYL_0140840	TcX10_chr26:573226-573779	M26	M28	OK	166564	282749	0.763445	265329	5e-05	0.000649345	yes
XLOC_018979	XLOC_018979	TcSYL_0050990	TcX10_chr6:239520-239851	M26	M28	OK	162382	324654	0.99951	266808	5e-05	0.000649345	yes
XLOC_016432	XLOC_016432	TcSYL_0188860	TcX10_chr41:287091-287557	M26	M28	OK	253244	558077	113994	266816	5e-05	0.000649345	yes
XLOC_010805	XLOC_010805	-	TcX10_chr3:402687-405547	M26	M28	OK	34.76	577702	0.7329	266917	5e-05	0.000649345	yes
XLOC_017940	XLOC_017940	TcSYL_0202440	TcX10_chr45:222088-222902	M26	M28	OK	633451	111311	0.813286	267099	5e-05	0.000649345	yes
XLOC_021979	XLOC_021979	TcSYL_0075440	TcX10_chr9:436460-437055	M26	M28	OK	223385	470209	107377	267656	5e-05	0.000649345	yes
XLOC_004149	XLOC_004149	-	TcX10_chr14:936921-937687	M26	M28	OK	1295.53	2011.36	0.634628	267866	5e-05	0.000649345	yes
XLOC_004533	XLOC_004533	TcSYL_0108210	TcX10_chr15:795447-796168	M26	M28	OK	395412	755061	0.933238	268566	5e-05	0.000649345	yes
XLOC_018851	XLOC_018851	-	TcX10_chr5:335451-339414	M26	M28	OK	516395	835502	0.694169	270211	5e-05	0.000649345	yes
XLOC_000064	XLOC_000064	TcSYL_0001340	TcX10_chr1:517981-518666	M26	M28	OK	278183	460763	0.727988	270322	5e-05	0.000649345	yes
XLOC_007124	XLOC_007124	TcSYL_0123550	TcX10_chr21:592683-593152	M26	M28	OK	115849	216805	0.904152	273246	5e-05	0.000649345	yes
XLOC_006187	XLOC_006187	TcSYL_0014750	TcX10_chr2:35846-36798	M26	M28	OK	112535	192646	0.775575	274635	5e-05	0.000649345	yes
XLOC_001406	XLOC_001406	-	TcX10_chr1:934574-936127	M26	M28	OK	124449	203725	0.711071	274717	5e-05	0.000649345	yes
XLOC_001501	XLOC_001501	-	TcX10_chr1:2192104-2194408	M26	M28	OK	570773	94907	0.733597	274855	5e-05	0.000649345	yes
XLOC_009017	XLOC_009017	-	TcX10_chr25:168202-171712	M26	M28	OK	958408	153614	0.680595	276434	5e-05	0.000649345	yes
XLOC_015306	XLOC_015306	TcSYL_0044660	TcX10_chr4:1488678-1489666	M26	M28	OK	566403	104927	0.889482	280107	5e-05	0.000649345	yes
XLOC_007125	XLOC_007125	TcSYL_0123560	TcX10_chr21:593276-593928	M26	M28	OK	974655	176645	0.857892	281631	5e-05	0.000649345	yes
XLOC_009156	XLOC_009156	TcSYL_0139520	TcX10_chr26:197275-199439	M26	M28	OK	480586	82923	0.786979	281687	5e-05	0.000649345	yes
XLOC_018387	XLOC_018387	TcSYL_0045830	TcX10_chr5:340010-341856	M26	M28	OK	103516	172124	0.733598	281896	5e-05	0.000649345	yes
XLOC_005814	XLOC_005814	TcSYL_0015290	TcX10_chr2:323375-324852	M26	M28	OK	618176	107927	0.803968	283397	5e-05	0.000649345	yes
XLOC_018461	XLOC_018461	TcSYL_0046840	TcX10_chr5:623315-624483	M26	M28	OK	468537	870306	0.89336	284049	5e-05	0.000649345	yes
XLOC_000435	XLOC_000435	TcSYL_0010050	TcX10_chr1:1974546-1975120	M26	M28	OK	361217	745779	104588	284072	5e-05	0.000649345	yes
XLOC_000049	XLOC_000049	TcSYL_0001190	TcX10_chr1:465341-466455	M26	M28	OK	36.98	701398	0.923488	284342	5e-05	0.000649345	yes
XLOC_000197	XLOC_000197	TcSYL_0004440	TcX10_chr1:1180812-1181782	M26	M28	OK	61766	113412	0.876683	285174	5e-05	0.000649345	yes
XLOC_014561	XLOC_014561	-	TcX10_chr39:371554-373236	M26	M28	OK	430032	762409	0.826122	288599	5e-05	0.000649345	yes
XLOC_005787	XLOC_005787	TcSYL_0014960	TcX10_chr2:163806-166270	M26	M28	OK	327317	592395	0.855868	289068	5e-05	0.000649345	yes
XLOC_011873	XLOC_011873	-	TcX10_chr31:511850-512508	M26	M28	OK	456266	764599	0.744828	290161	5e-05	0.000649345	yes
XLOC_000420	XLOC_000420	TcSYL_0009780	TcX10_chr1:1956500-1957779	M26	M28	OK	606225	109002	0.846425	296078	5e-05	0.000649345	yes
XLOC_009164	XLOC_009164	TcSYL_0139620	TcX10_chr26:243986-246042	M26	M28	OK	44421	79683	0.84303	299665	5e-05	0.000649345	yes
XLOC_016300	XLOC_016300	TcSYL_0185910	TcX10_chr40:365973-366583	M26	M28	OK	646021	131724	102786	308118	5e-05	0.000649345	yes
XLOC_018853	XLOC_018853	-	TcX10_chr5:358716-360933	M26	M28	OK	659093	115755	0.812527	309496	5e-05	0.000649345	yes
XLOC_002709	XLOC_002709	TcSYL_0092420	TcX10_chr12:1010826-1014502	M26	M28	OK	836231	150292	0.845799	345656	5e-05	0.000649345	yes
XLOC_000050	XLOC_000050	TcSYL_0001200	TcX10_chr1:467569-469202	M26	M28	OK	651045	128156	0.977076	353797	5e-05	0.000649345	yes
XLOC_016565	XLOC_016565	TcSYL_0188060	TcX10_chr41:222842-224823	M26	M28	OK	261453	799064	161176	493721	5e-05	0.000649345	yes
XLOC_014163	XLOC_014163	-	TcX10_chr38:404041-404286	M26	M28	OK	555.96	191152	-154026	-3.37	5e-05	0.000649345	yes
XLOC_021364	XLOC_021364	TcSYL_0074000	TcX10_chr8:903137-904308	M27	M28	OK	1658.04	347474	-22545	-951489	5e-05	0.000649345	yes
XLOC_017175	XLOC_017175	-	TcX10_chr42:783354-784531	M27	M28	OK	604589	136.22	-215002	-840956	5e-05	0.000649345	yes
XLOC_005783	XLOC_005783	TcSYL_0014910	TcX10_chr2:143868-144928	M27	M28	OK	473831	106212	-215742	-820547	5e-05	0.000649345	yes
XLOC_005290	XLOC_005290	TcSYL_0114930	TcX10_chr18:728948-730005	M27	M28	OK	353699	86256	-203582	-762713	5e-05	0.000649345	yes
XLOC_004760	XLOC_004760	TcSYL_0111290	TcX10_chr16:1065873-1068214	M27	M28	OK	87325	176283	-23085	-758673	5e-05	0.000649345	yes
XLOC_001417	XLOC_001417	-	TcX10_chr1:1245440-1249699	M27	M28	OK	266907	739857	-185102	-744262	5e-05	0.000649345	yes
XLOC_006380	XLOC_006380	TcSYL_0019530,TcSYL_0019540	TcX10_chr2:849927-852906	M27	M28	OK	146427	410341	-183529	-667782	5e-05	0.000649345	yes
XLOC_016717	XLOC_016717	TcSYL_0191690	TcX10_chr42:433637-435673	M27	M28	OK	810705	206675	-197181	-640681	5e-05	0.000649345	yes
XLOC_001940	XLOC_001940	-	TcX10_chr10:258746-259650	M27	M28	OK	932239	313023	-157443	-629046	5e-05	0.000649345	yes
XLOC_001833	XLOC_001833	TcSYL_0082410	TcX10_chr10:697592-698586	M27	M28	OK	260137	783224	-173178	-625957	5e-05	0.000649345	yes
XLOC_002211	XLOC_002211	TcSYL_0088160	TcX10_chr11:877543-879563	M27	M28	OK	264848	863017	-16177	-619848	5e-05	0.000649345	yes
XLOC_018992	XLOC_018992	TcSYL_0051180	TcX10_chr6:253762-254198	M27	M28	OK	329936	898159	-187714	-582519	5e-05	0.000649345	yes
XLOC_020731	XLOC_020731	TcSYL_0063520	TcX10_chr7:606640-607031	M27	M28	OK	1201.62	387668	-163209	-580265	5e-05	0.000649345	yes
XLOC_000648	XLOC_000648	TcSYL_0014390	TcX10_chr1:3046705-3049291	M27	M28	OK	862567	278949	-162864	-577904	5e-05	0.000649345	yes
XLOC_018991	XLOC_018991	TcSYL_0051170	TcX10_chr6:252754-253262	M27	M28	OK	426235	126458	-175299	-577106	5e-05	0.000649345	yes
XLOC_004594	XLOC_004594	-	TcX10_chr15:20329-21821	M27	M28	OK	89358	269093	-173149	-568416	5e-05	0.000649345	yes
XLOC_012340	XLOC_012340	TcSYL_0162370	TcX10_chr33:276734-277428	M27	M28	OK	119494	308001	-195593	-564891	5e-05	0.000649345	yes
XLOC_004593	XLOC_004593	-	TcX10_chr15:19659-20097	M27	M28	OK	464975	137105	-176187	-563891	5e-05	0.000649345	yes
XLOC_020798	XLOC_020798	TcSYL_0065190	TcX10_chr7:1304005-1308908	M27	M28	OK	502238	176273	-151056	-563809	5e-05	0.000649345	yes
XLOC_013486	XLOC_013486	TcSYL_0171510	TcX10_chr37:65114-65679	M27	M28	OK	156614	403979	-195486	-548804	5e-05	0.000649345	yes
XLOC_002129	XLOC_002129	TcSYL_0086720	TcX10_chr11:641424-643607	M27	M28	OK	432293	171672	-133235	-542193	5e-05	0.000649345	yes
XLOC_009908	XLOC_009908	-	TcX10_chr28:579928-582234	M27	M28	OK	209087	824376	-134273	-527628	5e-05	0.000649345	yes
XLOC_013741	XLOC_013741	TcSYL_0173560	TcX10_chr37:253625-256629	M27	M28	OK	506986	180243	-149201	-522965	5e-05	0.000649345	yes
XLOC_014643	XLOC_014643	TcSYL_0031350,TcSYL_0031360	TcX10_chr4:119617-124093	M27	M28	OK	951421	30866	-162406	-522058	5e-05	0.000649345	yes
XLOC_001401	XLOC_001401	-	TcX10_chr1:890717-892317	M27	M28	OK	105184	362951	-153508	-520445	5e-05	0.000649345	yes
XLOC_012339	XLOC_012339	TcSYL_0162360	TcX10_chr33:276164-276501	M27	M28	OK	435.21	117072	-189432	-518487	5e-05	0.000649345	yes
XLOC_010634	XLOC_010634	TcSYL_0027130	TcX10_chr3:1134874-1135742	M27	M28	OK	493556	195012	-133965	-517304	5e-05	0.000649345	yes
XLOC_020417	XLOC_020417	TcSYL_0068820	TcX10_chr7:1658589-1663318	M27	M28	OK	279392	99721	-148632	-515642	5e-05	0.000649345	yes
XLOC_012572	XLOC_012572	-	TcX10_chr33:415592-416840	M27	M28	OK	182819	680296	-142618	-514716	5e-05	0.000649345	yes
XLOC_006582	XLOC_006582	-	TcX10_chr2:799129-801438	M27	M28	OK	271886	112763	-12697	-513462	5e-05	0.000649345	yes
XLOC_012338	XLOC_012338	TcSYL_0162350	TcX10_chr33:275478-275965	M27	M28	OK	197456	562944	-181047	-508875	5e-05	0.000649345	yes
XLOC_000626	XLOC_000626	TcSYL_0014110	TcX10_chr1:2949287-2950674	M27	M28	OK	106698	361062	-156321	-507301	5e-05	0.000649345	yes
XLOC_001298	XLOC_001298	TcSYL_0013890	TcX10_chr1:2851239-2852395	M27	M28	OK	107699	373444	-152804	-495748	5e-05	0.000649345	yes
XLOC_017853	XLOC_017853	TcSYL_0201940	TcX10_chr45:76870-84989	M27	M28	OK	609954	191439	-167181	-495648	5e-05	0.000649345	yes
XLOC_006386	XLOC_006386	TcSYL_0019600	TcX10_chr2:863961-869901	M27	M28	OK	647923	24593	-139757	-495497	5e-05	0.000649345	yes
XLOC_017176	XLOC_017176	-	TcX10_chr42:784613-785131	M27	M28	OK	152.74	448142	-176905	-493931	5e-05	0.000649345	yes
XLOC_017153	XLOC_017153	-	TcX10_chr42:388386-389953	M27	M28	OK	840004	305499	-145923	-490741	5e-05	0.000649345	yes
XLOC_017841	XLOC_017841	-	TcX10_chr44:154429-154710	M27	M28	OK	275902	560592	-229913	-485853	5e-05	0.000649345	yes
XLOC_000624	XLOC_000624	TcSYL_0014090	TcX10_chr1:2947174-2947661	M27	M28	OK	132.83	355751	-190064	-482771	5e-05	0.000649345	yes
XLOC_002367	XLOC_002367	-	TcX10_chr11:749745-752504	M27	M28	OK	425746	192224	-114721	-481471	5e-05	0.000649345	yes
XLOC_000549	XLOC_000549	TcSYL_0012630	TcX10_chr1:2448171-2449057	M27	M28	OK	146519	539167	-144229	-481146	5e-05	0.000649345	yes
XLOC_018854	XLOC_018854	-	TcX10_chr5:361010-362660	M27	M28	OK	510661	176002	-153678	-481035	5e-05	0.000649345	yes
XLOC_021146	XLOC_021146	-	TcX10_chr7:542163-542345	M27	M28	OK	164975	72772.5	-118078	-476325	5e-05	0.000649345	yes
XLOC_011617	XLOC_011617	TcSYL_0155400	TcX10_chr30:515382-517630	M27	M28	OK	244104	776211	-165298	-475323	5e-05	0.000649345	yes
XLOC_021551	XLOC_021551	-	TcX10_chr8:277911-279518	M27	M28	OK	231138	98291	-123362	-473019	5e-05	0.000649345	yes
XLOC_021815	XLOC_021815	TcSYL_0078910	TcX10_chr9:879610-881156	M27	M28	OK	78542	303922	-136976	-467356	5e-05	0.000649345	yes
XLOC_008606	XLOC_008606	TcSYL_0133600	TcX10_chr24:71599-76334	M27	M28	OK	971495	316425	-161834	-461073	5e-05	0.000649345	yes
XLOC_000504	XLOC_000504	TcSYL_0011660	TcX10_chr1:2372007-2372674	M27	M28	OK	318292	130951	-128132	-460095	5e-05	0.000649345	yes
XLOC_000625	XLOC_000625	TcSYL_0014100	TcX10_chr1:2948445-2949028	M27	M28	OK	933119	268776	-179566	-455886	5e-05	0.000649345	yes
XLOC_006669	XLOC_006669	TcSYL_0117970	TcX10_chr20:124008-128548	M27	M28	OK	180987	71518	-133951	-450813	5e-05	0.000649345	yes
XLOC_000021	XLOC_000021	TcSYL_0000470	TcX10_chr1:127925-130384	M27	M28	OK	916183	384138	-125401	-450312	5e-05	0.000649345	yes
XLOC_014311	XLOC_014311	TcSYL_0182330	TcX10_chr39:359354-359760	M27	M28	OK	396779	145454	-144777	-447667	5e-05	0.000649345	yes
XLOC_017132	XLOC_017132	-	TcX10_chr42:321646-322513	M27	M28	OK	62236	206772	-158971	-446496	5e-05	0.000649345	yes
XLOC_002501	XLOC_002501	-	TcX10_chr11:979957-982548	M27	M28	OK	970991	427449	-118371	-443543	5e-05	0.000649345	yes
XLOC_015314	XLOC_015314	TcSYL_0044780	TcX10_chr4:1519112-1519497	M27	M28	OK	342998	124959	-145675	-440659	5e-05	0.000649345	yes
XLOC_021966	XLOC_021966	TcSYL_0075290	TcX10_chr9:367586-368788	M27	M28	OK	577089	171434	-175114	-439016	5e-05	0.000649345	yes
XLOC_005083	XLOC_005083	-	TcX10_chr16:774648-775640	M27	M28	OK	628356	22076	-15091	-438563	5e-05	0.000649345	yes
XLOC_021963	XLOC_021963	TcSYL_0075260	TcX10_chr9:350205-354010	M27	M28	OK	630192	270973	-121764	-436377	5e-05	0.000649345	yes
XLOC_009189	XLOC_009189	TcSYL_0140060	TcX10_chr26:357486-358825	M27	M28	OK	130532	559394	-122246	-430882	5e-05	0.000649345	yes
XLOC_008972	XLOC_008972	TcSYL_0138670	TcX10_chr25:190352-191265	M27	M28	OK	801094	308516	-137663	-430737	5e-05	0.000649345	yes
XLOC_000627	XLOC_000627	TcSYL_0014120	TcX10_chr1:2950735-2951231	M27	M28	OK	145529	487556	-157767	-430401	5e-05	0.000649345	yes
XLOC_005680	XLOC_005680	TcSYL_0117560	TcX10_chr19:767433-768397	M27	M28	OK	917728	353641	-137578	-428631	5e-05	0.000649345	yes
XLOC_000724	XLOC_000724	TcSYL_0001430	TcX10_chr1:570391-571130	M27	M28	OK	611345	20698	-15625	-428313	5e-05	0.000649345	yes
XLOC_003439	XLOC_003439	TcSYL_0097290,TcSYL_0097300,TcSYL_0097310,TcSYL_0097330	TcX10_chr13:733601-737091	M27	M28	OK	286824	111.01	-136947	-427804	5e-05	0.000649345	yes
XLOC_008315	XLOC_008315	-	TcX10_chr23:689490-690033	M27	M28	OK	738046	224899	-171443	-425403	5e-05	0.000649345	yes
XLOC_006376	XLOC_006376	TcSYL_0019490	TcX10_chr2:842822-843936	M27	M28	OK	520432	193878	-142456	-423686	5e-05	0.000649345	yes
XLOC_017274	XLOC_017274	TcSYL_0196350	TcX10_chr43:119090-123672	M27	M28	OK	282897	0.676871	-206332	-423685	5e-05	0.000649345	yes
XLOC_013769	XLOC_013769	TcSYL_0174140	TcX10_chr37:307909-308828	M27	M28	OK	135711	567881	-125687	-417993	5e-05	0.000649345	yes
XLOC_018706	XLOC_018706	TcSYL_0048010	TcX10_chr5:1027478-1028937	M27	M28	OK	217596	101381	-110186	-415469	5e-05	0.000649345	yes
XLOC_011975	XLOC_011975	TcSYL_0159950	TcX10_chr32:921058-922694	M27	M28	OK	847312	370775	-119235	-412279	5e-05	0.000649345	yes
XLOC_000628	XLOC_000628	TcSYL_0014130	TcX10_chr1:2951334-2952670	M27	M28	OK	108465	472634	-119844	-411893	5e-05	0.000649345	yes
XLOC_001328	XLOC_001328	-	TcX10_chr1:121076-121270	M27	M28	OK	4488.3	1387.59	-169358	-408236	5e-05	0.000649345	yes
XLOC_006596	XLOC_006596	-	TcX10_chr2:904365-904636	M27	M28	OK	815332	303045	-142786	-406228	5e-05	0.000649345	yes
XLOC_000193	XLOC_000193	TcSYL_0004390	TcX10_chr1:1167678-1168384	M27	M28	OK	270185	123689	-112723	-405262	5e-05	0.000649345	yes
XLOC_018984	XLOC_018984	TcSYL_0051080	TcX10_chr6:245384-245958	M27	M28	OK	152563	603153	-133881	-404238	5e-05	0.000649345	yes
XLOC_013802	XLOC_013802	-	TcX10_chr37:442317-442982	M27	M28	OK	150463	618236	-128318	-402301	5e-05	0.000649345	yes
XLOC_017933	XLOC_017933	TcSYL_0202370	TcX10_chr45:203134-203999	M27	M28	OK	785212	321946	-128626	-401712	5e-05	0.000649345	yes
XLOC_004727	XLOC_004727	TcSYL_0110370	TcX10_chr16:439548-440437	M27	M28	OK	637163	249305	-135375	-398672	5e-05	0.000649345	yes
XLOC_000606	XLOC_000606	TcSYL_0013480	TcX10_chr1:2518491-2519737	M27	M28	OK	126003	577715	-112503	-395559	5e-05	0.000649345	yes
XLOC_013801	XLOC_013801	-	TcX10_chr37:441055-441987	M27	M28	OK	348309	168344	-104896	-391496	5e-05	0.000649345	yes
XLOC_011923	XLOC_011923	TcSYL_0158340	TcX10_chr32:498275-498900	M27	M28	OK	213203	925724	-120357	-391172	5e-05	0.000649345	yes
XLOC_017820	XLOC_017820	TcSYL_0201750	TcX10_chr44:403082-405672	M27	M28	OK	263962	111793	-12395	-390438	5e-05	0.000649345	yes
XLOC_002119	XLOC_002119	TcSYL_0086580	TcX10_chr11:598163-600473	M27	M28	OK	260665	135408	-0.944889	-387878	5e-05	0.000649345	yes
XLOC_015879	XLOC_015879	TcSYL_0042320	TcX10_chr4:1213972-1214798	M27	M28	OK	433098	161824	-142027	-386757	5e-05	0.000649345	yes
XLOC_017136	XLOC_017136	-	TcX10_chr42:337016-338148	M27	M28	OK	465266	184015	-133823	-385609	5e-05	0.000649345	yes
XLOC_021944	XLOC_021944	TcSYL_0075080	TcX10_chr9:265681-267353	M27	M28	OK	34086	140149	-128221	-385455	5e-05	0.000649345	yes
XLOC_021818	XLOC_021818	TcSYL_0078950	TcX10_chr9:923064-923287	M27	M28	OK	4280.4	1932.86	-114701	-385394	5e-05	0.000649345	yes
XLOC_019416	XLOC_019416	TcSYL_0051830	TcX10_chr6:466863-469127	M27	M28	OK	2027.98	1103.85	-0.8775	-383798	5e-05	0.000649345	yes
XLOC_021954	XLOC_021954	TcSYL_0075170	TcX10_chr9:304542-305497	M27	M28	OK	129906	603316	-110649	-382303	5e-05	0.000649345	yes
XLOC_001297	XLOC_001297	TcSYL_0013880	TcX10_chr1:2850122-2851185	M27	M28	OK	956547	427243	-116278	-381542	5e-05	0.000649345	yes
XLOC_021147	XLOC_021147	-	TcX10_chr7:542463-542683	M27	M28	OK	16903.3	8635.46	-0.968958	-381376	5e-05	0.000649345	yes
XLOC_001162	XLOC_001162	TcSYL_0010990	TcX10_chr1:2158911-2161497	M27	M28	OK	239946	125.49	-0.935145	-381071	5e-05	0.000649345	yes
XLOC_000481	XLOC_000481	TcSYL_0010670	TcX10_chr1:2022643-2023610	M27	M28	OK	607331	244001	-131559	-380057	5e-05	0.000649345	yes
XLOC_010635	XLOC_010635	TcSYL_0027140	TcX10_chr3:1136437-1136999	M27	M28	OK	312911	142303	-113679	-379615	5e-05	0.000649345	yes
XLOC_018857	XLOC_018857	-	TcX10_chr5:364190-364403	M27	M28	OK	2290.29	835935	-145406	-377958	5e-05	0.000649345	yes
XLOC_009979	XLOC_009979	TcSYL_0148280	TcX10_chr29:517997-518562	M27	M28	OK	765306	275519	-147389	-375742	5e-05	0.000649345	yes
XLOC_000482	XLOC_000482	TcSYL_0010680	TcX10_chr1:2023734-2025307	M27	M28	OK	110.94	540816	-103657	-373595	5e-05	0.000649345	yes
XLOC_019357	XLOC_019357	TcSYL_0050020	TcX10_chr6:29465-29838	M27	M28	OK	169238	613805	-14632	-370825	5e-05	0.000649345	yes
XLOC_022196	XLOC_022196	-	TcX10_chr9:319665-319992	M27	M28	OK	301667	116165	-137678	-370402	5e-05	0.000649345	yes
XLOC_001491	XLOC_001491	-	TcX10_chr1:2094551-2096489	M27	M28	OK	135327	687124	-0.977803	-369047	5e-05	0.000649345	yes
XLOC_011819	XLOC_011819	-	TcX10_chr31:226082-226255	M27	M28	OK	11358.6	3371.49	-175232	-369016	5e-05	0.000649345	yes
XLOC_009909	XLOC_009909	-	TcX10_chr28:582329-583382	M27	M28	OK	290488	147983	-0.973044	-368997	5e-05	0.000649345	yes
XLOC_005604	XLOC_005604	TcSYL_0116000	TcX10_chr19:547387-548045	M27	M28	OK	143073	636701	-116807	-368234	5e-05	0.000649345	yes
XLOC_018985	XLOC_018985	TcSYL_0051090	TcX10_chr6:246159-246805	M27	M28	OK	116387	47876	-128156	-365908	5e-05	0.000649345	yes
XLOC_018989	XLOC_018989	TcSYL_0051140	TcX10_chr6:250054-251593	M27	M28	OK	813117	301983	-142899	-365115	5e-05	0.000649345	yes
XLOC_018361	XLOC_018361	-	TcX10_chr47:343548-344235	M27	M28	OK	110459	478096	-120814	-364713	5e-05	0.000649345	yes
XLOC_020219	XLOC_020219	TcSYL_0064450	TcX10_chr7:1061110-1061834	M27	M28	OK	318065	158104	-100845	-364224	5e-05	0.000649345	yes
XLOC_012002	XLOC_012002	TcSYL_0157290	TcX10_chr32:398007-398290	M27	M28	OK	470882	190364	-13066	-363596	5e-05	0.000649345	yes
XLOC_021350	XLOC_021350	TcSYL_0073810	TcX10_chr8:863270-864450	M27	M28	OK	132691	641445	-104867	-357477	5e-05	0.000649345	yes
XLOC_000998	XLOC_000998	TcSYL_0008040	TcX10_chr1:1664325-1668487	M27	M28	OK	245979	899451	-145142	-355417	5e-05	0.000649345	yes
XLOC_009167	XLOC_009167	TcSYL_0139650	TcX10_chr26:263858-268463	M27	M28	OK	105493	492768	-109817	-353297	5e-05	0.000649345	yes
XLOC_013782	XLOC_013782	-	TcX10_chr37:24842-26416	M27	M28	OK	53619	250474	-109808	-352165	5e-05	0.000649345	yes
XLOC_001514	XLOC_001514	-	TcX10_chr1:2530557-2530817	M27	M28	OK	938.08	400644	-122739	-352129	5e-05	0.000649345	yes
XLOC_002607	XLOC_002607	TcSYL_0090750	TcX10_chr12:376052-376503	M27	M28	OK	521237	156842	-173263	-351908	5e-05	0.000649345	yes
XLOC_002482	XLOC_002482	-	TcX10_chr11:713567-716026	M27	M28	OK	102296	541938	-0.916544	-344767	5e-05	0.000649345	yes
XLOC_016337	XLOC_016337	-	TcX10_chr40:248763-249484	M27	M28	OK	452983	178981	-133965	-344726	5e-05	0.000649345	yes
XLOC_002864	XLOC_002864	-	TcX10_chr12:218659-218935	M27	M28	OK	1302.74	615035	-108281	-344635	5e-05	0.000649345	yes
XLOC_000618	XLOC_000618	TcSYL_0013610	TcX10_chr1:2723120-2725430	M27	M28	OK	109055	53283	-103332	-340757	5e-05	0.000649345	yes
XLOC_002136	XLOC_002136	TcSYL_0086920,TcSYL_0086930	TcX10_chr11:745966-749510	M27	M28	OK	200918	972983	-104612	-339723	5e-05	0.000649345	yes
XLOC_001932	XLOC_001932	-	TcX10_chr10:226648-228882	M27	M28	OK	33.15	157351	-107502	-338744	5e-05	0.000649345	yes
XLOC_019030	XLOC_019030	TcSYL_0052080	TcX10_chr6:492320-497394	M27	M28	OK	310263	116238	-141641	-334987	5e-05	0.000649345	yes
XLOC_012005	XLOC_012005	TcSYL_0157320	TcX10_chr32:402317-402783	M27	M28	OK	46249	163423	-150081	-334491	5e-05	0.000649345	yes
XLOC_021810	XLOC_021810	TcSYL_0078820	TcX10_chr9:832938-833413	M27	M28	OK	287628	143427	-100389	-333931	5e-05	0.000649345	yes
XLOC_000479	XLOC_000479	TcSYL_0010650	TcX10_chr1:2021209-2021720	M27	M28	OK	101.26	413627	-129166	-332698	5e-05	0.000649345	yes
XLOC_002986	XLOC_002986	TcSYL_0094570	TcX10_chr13:407225-408033	M27	M28	OK	976214	471759	-104915	-332284	5e-05	0.000649345	yes
XLOC_021807	XLOC_021807	TcSYL_0078770	TcX10_chr9:816574-818762	M27	M28	OK	724337	381993	-0.923117	-331881	5e-05	0.000649345	yes
XLOC_016557	XLOC_016557	TcSYL_0187870	TcX10_chr41:160361-161178	M27	M28	OK	687559	317411	-111513	-330335	5e-05	0.000649345	yes
XLOC_022226	XLOC_022226	-	TcX10_chr9:890786-892803	M27	M28	OK	811185	305099	-141075	-329949	5e-05	0.000649345	yes
XLOC_002605	XLOC_002605	TcSYL_0090710	TcX10_chr12:369678-370315	M27	M28	OK	126836	2668	-224913	-329692	5e-05	0.000649345	yes
XLOC_004592	XLOC_004592	-	TcX10_chr15:18954-19473	M27	M28	OK	142242	647766	-11348	-329683	5e-05	0.000649345	yes
XLOC_000723	XLOC_000723	TcSYL_0001420	TcX10_chr1:569545-570041	M27	M28	OK	105454	457945	-120337	-328823	5e-05	0.000649345	yes
XLOC_002811	XLOC_002811	TcSYL_0091930	TcX10_chr12:873935-874263	M27	M28	OK	233093	951476	-129266	-328794	5e-05	0.000649345	yes
XLOC_005575	XLOC_005575	TcSYL_0115180	TcX10_chr19:264846-265408	M27	M28	OK	873351	488258	-0.838918	-327947	5e-05	0.000649345	yes
XLOC_005017	XLOC_005017	-	TcX10_chr16:132961-135151	M27	M28	OK	129464	717746	-0.851008	-325662	5e-05	0.000649345	yes
XLOC_021955	XLOC_021955	TcSYL_0075180	TcX10_chr9:307675-308225	M27	M28	OK	87.94	385517	-118972	-325252	5e-05	0.000649345	yes
XLOC_015996	XLOC_015996	-	TcX10_chr4:1502713-1503010	M27	M28	OK	233843	905637	-136853	-323762	5e-05	0.000649345	yes
XLOC_010797	XLOC_010797	-	TcX10_chr3:335150-338135	M27	M28	OK	336327	168377	-0.998168	-322655	5e-05	0.000649345	yes
XLOC_014156	XLOC_014156	-	TcX10_chr38:106490-108955	M27	M28	OK	476967	250318	-0.930128	-322027	5e-05	0.000649345	yes
XLOC_011839	XLOC_011839	-	TcX10_chr31:324766-326039	M27	M28	OK	149757	810318	-0.886064	-321119	5e-05	0.000649345	yes
XLOC_002531	XLOC_002531	TcSYL_0089260,TcSYL_0089270	TcX10_chr12:148671-152465	M27	M28	OK	128264	722578	-0.827891	-319942	5e-05	0.000649345	yes
XLOC_022197	XLOC_022197	-	TcX10_chr9:338952-339484	M27	M28	OK	145608	691585	-107411	-319656	5e-05	0.000649345	yes
XLOC_015902	XLOC_015902	TcSYL_0043020,TcSYL_0043030,TcSYL_0043040,TcSYL_0043050,TcSYL_0043060	TcX10_chr4:1278525-1286994	M27	M28	OK	1914.19	704782	-144148	-319549	5e-05	0.000649345	yes
XLOC_010393	XLOC_010393	TcSYL_0028450,TcSYL_0028470,TcSYL_0028480,TcSYL_0028490	TcX10_chr3:1502888-1507812	M27	M28	OK	302716	127815	-12439	-318846	5e-05	0.000649345	yes
XLOC_004728	XLOC_004728	TcSYL_0110380	TcX10_chr16:440882-441312	M27	M28	OK	887352	366227	-127677	-318468	5e-05	0.000649345	yes
XLOC_001562	XLOC_001562	-	TcX10_chr1:2929477-2931151	M27	M28	OK	566318	290981	-0.960688	-318436	5e-05	0.000649345	yes
XLOC_004154	XLOC_004154	-	TcX10_chr14:958005-959683	M27	M28	OK	289584	137306	-107659	-318381	5e-05	0.000649345	yes
XLOC_011895	XLOC_011895	TcSYL_0157750	TcX10_chr32:464666-466194	M27	M28	OK	157373	667132	-123814	-318166	5e-05	0.000649345	yes
XLOC_004792	XLOC_004792	TcSYL_0111810	TcX10_chr16:1200351-1202289	M27	M28	OK	215398	993237	-111679	-317497	5e-05	0.000649345	yes
XLOC_013602	XLOC_013602	TcSYL_0173770	TcX10_chr37:280741-281168	M27	M28	OK	564.3	299867	-0.912141	-317464	5e-05	0.000649345	yes
XLOC_001910	XLOC_001910	-	TcX10_chr10:80191-82512	M27	M28	OK	893264	494654	-0.852665	-316981	5e-05	0.000649345	yes
XLOC_004834	XLOC_004834	TcSYL_0112290	TcX10_chr16:1348929-1349539	M27	M28	OK	127003	626466	-101956	-315951	5e-05	0.000649345	yes
XLOC_016307	XLOC_016307	TcSYL_0186200	TcX10_chr40:388522-389405	M27	M28	OK	254386	102412	-131263	-315815	5e-05	0.000649345	yes
XLOC_018990	XLOC_018990	TcSYL_0051160	TcX10_chr6:251727-252589	M27	M28	OK	103997	278692	-189979	-315301	5e-05	0.000649345	yes
XLOC_016544	XLOC_016544	TcSYL_0187730	TcX10_chr41:127009-127871	M27	M28	OK	527638	112292	-223229	-315068	5e-05	0.000649345	yes
XLOC_001782	XLOC_001782	TcSYL_0080320	TcX10_chr10:129442-129821	M27	M28	OK	263949	121951	-111397	-311914	5e-05	0.000649345	yes
XLOC_004655	XLOC_004655	-	TcX10_chr15:760930-762124	M27	M28	OK	269634	153827	-0.809693	-310647	5e-05	0.000649345	yes
XLOC_007021	XLOC_007021	-	TcX10_chr20:58683-61371	M27	M28	OK	125932	716684	-0.813238	-310261	5e-05	0.000649345	yes
XLOC_009905	XLOC_009905	-	TcX10_chr28:545134-546235	M27	M28	OK	142242	773477	-0.878913	-308519	5e-05	0.000649345	yes
XLOC_009682	XLOC_009682	TcSYL_0146390	TcX10_chr28:567384-567703	M27	M28	OK	249.25	109122	-119165	-306777	5e-05	0.000649345	yes
XLOC_005164	XLOC_005164	-	TcX10_chr17:489752-490123	M27	M28	OK	358528	170684	-107076	-306692	5e-05	0.000649345	yes
XLOC_006188	XLOC_006188	TcSYL_0014760	TcX10_chr2:41920-42572	M27	M28	OK	153467	793397	-0.951817	-306265	5e-05	0.000649345	yes
XLOC_012571	XLOC_012571	-	TcX10_chr33:414848-415396	M27	M28	OK	148754	740066	-10072	-303713	5e-05	0.000649345	yes
XLOC_010011	XLOC_010011	TcSYL_0147170	TcX10_chr29:112725-113299	M27	M28	OK	653836	301206	-111818	-303055	5e-05	0.000649345	yes
XLOC_005894	XLOC_005894	TcSYL_0017140	TcX10_chr2:462798-464185	M27	M28	OK	245637	141932	-0.791328	-302719	5e-05	0.000649345	yes
XLOC_011820	XLOC_011820	-	TcX10_chr31:227319-227919	M27	M28	OK	262493	986279	-141221	-301553	5e-05	0.000649345	yes
XLOC_002712	XLOC_002712	TcSYL_0092450	TcX10_chr12:1034481-1036048	M27	M28	OK	40677	125556	-169588	-300967	5e-05	0.000649345	yes
XLOC_018856	XLOC_018856	-	TcX10_chr5:363665-364126	M27	M28	OK	596953	241768	-130399	-300888	5e-05	0.000649345	yes
XLOC_015640	XLOC_015640	TcSYL_0038020	TcX10_chr4:579255-581683	M27	M28	OK	191575	919199	-105946	-298487	5e-05	0.000649345	yes
XLOC_017767	XLOC_017767	TcSYL_0200620	TcX10_chr44:61306-63077	M27	M28	OK	709768	287984	-130136	-298215	5e-05	0.000649345	yes
XLOC_011424	XLOC_011424	TcSYL_0151630	TcX10_chr30:269462-270579	M27	M28	OK	518315	151588	-177367	-297999	5e-05	0.000649345	yes
XLOC_002144	XLOC_002144	TcSYL_0087050	TcX10_chr11:761251-762620	M27	M28	OK	927564	51152	-0.858658	-297322	5e-05	0.000649345	yes
XLOC_022221	XLOC_022221	-	TcX10_chr9:848279-851292	M27	M28	OK	754679	43714	-0.787767	-296088	5e-05	0.000649345	yes
XLOC_009329	XLOC_009329	TcSYL_0141840	TcX10_chr27:103434-104521	M27	M28	OK	492703	250543	-0.975658	-295459	5e-05	0.000649345	yes
XLOC_013768	XLOC_013768	TcSYL_0174120	TcX10_chr37:306664-307298	M27	M28	OK	683192	323038	-108059	-294734	5e-05	0.000649345	yes
XLOC_018731	XLOC_018731	TcSYL_0048280	TcX10_chr5:1097895-1098754	M27	M28	OK	118154	631603	-0.90358	-294161	5e-05	0.000649345	yes
XLOC_004248	XLOC_004248	TcSYL_0107710	TcX10_chr15:647375-647835	M27	M28	OK	190542	472692	-201114	-291264	5e-05	0.000649345	yes
XLOC_002294	XLOC_002294	TcSYL_0083950	TcX10_chr11:104430-106081	M27	M28	OK	572588	217114	-139904	-291226	5e-05	0.000649345	yes
XLOC_021918	XLOC_021918	TcSYL_0074770	TcX10_chr9:152429-153354	M27	M28	OK	303813	178288	-0.768972	-290935	5e-05	0.000649345	yes
XLOC_018208	XLOC_018208	-	TcX10_chr46:185880-186061	M27	M28	OK	22499.6	11595	-0.956395	-290845	5e-05	0.000649345	yes
XLOC_013059	XLOC_013059	TcSYL_0166870	TcX10_chr35:232346-234494	M27	M28	OK	148.37	88803	-0.740519	-289158	5e-05	0.000649345	yes
XLOC_000433	XLOC_000433	TcSYL_0010030	TcX10_chr1:1972945-1973588	M27	M28	OK	824194	500092	-0.720793	-288534	5e-05	0.000649345	yes
XLOC_004565	XLOC_004565	TcSYL_0108690	TcX10_chr15:862826-866159	M27	M28	OK	653717	356092	-0.876417	-288132	5e-05	0.000649345	yes
XLOC_018314	XLOC_018314	TcSYL_0205830	TcX10_chr47:237151-237545	M27	M28	OK	192112	946833	-102077	-287941	5e-05	0.000649345	yes
XLOC_012700	XLOC_012700	TcSYL_0165710	TcX10_chr34:458306-460317	M27	M28	OK	414693	14743	-149202	-286962	5e-05	0.000649345	yes
XLOC_004239	XLOC_004239	TcSYL_0107500,TcSYL_0107540	TcX10_chr15:632949-636500	M27	M28	OK	655165	334516	-0.969783	-285145	5e-05	0.000649345	yes
XLOC_022227	XLOC_022227	-	TcX10_chr9:892854-893223	M27	M28	OK	344061	10115	-176617	-284998	5e-05	0.000649345	yes
XLOC_005817	XLOC_005817	TcSYL_0015320	TcX10_chr2:337421-338205	M27	M28	OK	580345	139589	-205573	-284606	5e-05	0.000649345	yes
XLOC_001305	XLOC_001305	-	TcX10_chr1:2881790-2884227	M27	M28	OK	111846	653654	-0.774914	-283604	5e-05	0.000649345	yes
XLOC_019356	XLOC_019356	TcSYL_0050010	TcX10_chr6:27174-27703	M27	M28	OK	152917	809143	-0.918279	-283392	5e-05	0.000649345	yes
XLOC_012768	XLOC_012768	TcSYL_0163930	TcX10_chr34:187031-187698	M27	M28	OK	126826	439978	-152735	-283378	5e-05	0.000649345	yes
XLOC_010861	XLOC_010861	-	TcX10_chr3:1143438-1147614	M27	M28	OK	811035	49067	-0.725012	-283281	5e-05	0.000649345	yes
[truncated: 642 more rows]

## Sheet: TcII
test_id	gene_id	gene	locus	sample_1	sample_2	status	value_1	value_2	log2(fold_change)	test_stat	p_value	q_value	significant
XLOC_010662	XLOC_010662	TcSYL_0157570	TcX10_chr32:451411-452297	T26	T28	OK	709045	916836	-295114	-993612	5e-05	0.00013886	yes
XLOC_010662	XLOC_010662	TcSYL_0157570	TcX10_chr32:451411-452297	T27	T28	OK	703586	916836	-293999	-992534	5e-05	0.00013886	yes
XLOC_017575	XLOC_017575	TcSYL_0049870	TcX10_chr5:1321250-1321962	T27	T28	OK	894299	100652	-315138	-991823	5e-05	0.00013886	yes
XLOC_002116	XLOC_002116	TcSYL_0088760	TcX10_chr11:1022416-1027322	T26	T28	OK	499808	365926	-377175	-965791	5e-05	0.00013886	yes
XLOC_005024	XLOC_005024	TcSYL_0115000	TcX10_chr19:3460-8861	T27	T28	OK	133364	21.95	-260308	-957806	5e-05	0.00013886	yes
XLOC_000200	XLOC_000200	TcSYL_0004120	TcX10_chr1:1100965-1101587	T26	T28	OK	1257.85	219211	-252057	-888158	5e-05	0.00013886	yes
XLOC_005210	XLOC_005210	TcSYL_0014870	TcX10_chr2:126984-127675	T27	T28	OK	932795	150.89	-262806	-880455	5e-05	0.00013886	yes
XLOC_002116	XLOC_002116	TcSYL_0088760	TcX10_chr11:1022416-1027322	T27	T28	OK	377428	365926	-336658	-855599	5e-05	0.00013886	yes
XLOC_005337	XLOC_005337	TcSYL_0016740	TcX10_chr2:432856-433430	T26	T28	OK	527263	37772	-380313	-842335	5e-05	0.00013886	yes
XLOC_016589	XLOC_016589	TcSYL_0201410	TcX10_chr44:263985-267214	T26	T28	OK	754119	108282	-2.8	-832934	5e-05	0.00013886	yes
XLOC_019665	XLOC_019665	TcSYL_0069190	TcX10_chr7:1691615-1696350	T26	T28	OK	34297	278812	-362071	-824207	5e-05	0.00013886	yes
XLOC_003022	XLOC_003022	TcSYL_0093340	TcX10_chr13:181207-186014	T26	T28	OK	366887	423601	-311456	-818036	5e-05	0.00013886	yes
XLOC_002069	XLOC_002069	TcSYL_0088160	TcX10_chr11:877769-878793	T26	T28	OK	1029.53	245135	-207034	-796955	5e-05	0.00013886	yes
XLOC_015524	XLOC_015524	TcSYL_0191690	TcX10_chr42:434247-434938	T26	T28	OK	5165.07	1286.33	-200552	-792907	5e-05	0.00013886	yes
XLOC_000741	XLOC_000741	TcSYL_0014460	TcX10_chr1:3054890-3057081	T27	T28	OK	164614	325957	-233633	-791631	5e-05	0.00013886	yes
XLOC_011142	XLOC_011142	TcSYL_0160180	TcX10_chr33:50712-56038	T26	T28	OK	307597	105997	-485894	-790688	5e-05	0.00013886	yes
XLOC_016587	XLOC_016587	TcSYL_0201390	TcX10_chr44:260343-261769	T26	T28	OK	226199	423835	-241602	-783823	5e-05	0.00013886	yes
XLOC_012272	XLOC_012272	TcSYL_0174720	TcX10_chr37:449333-450870	T26	T28	OK	158387	24041	-271989	-776879	5e-05	0.00013886	yes
XLOC_001958	XLOC_001958	TcSYL_0086580	TcX10_chr11:598227-599578	T26	T28	OK	1017.04	257482	-198183	-773026	5e-05	0.00013886	yes
XLOC_008858	XLOC_008858	TcSYL_0146280	TcX10_chr28:526665-528361	T26	T28	OK	136937	229427	-25774	-770407	5e-05	0.00013886	yes
XLOC_011974	XLOC_011974	TcSYL_0170760	TcX10_chr36:428581-428876	T27	T28	OK	518187	209189	-463059	-761885	0.0162	0.0291462	yes
XLOC_016559	XLOC_016559	TcSYL_0200750	TcX10_chr44:111287-112881	T27	T28	OK	170792	315952	-243447	-761693	5e-05	0.00013886	yes
XLOC_012214	XLOC_012214	TcSYL_0173600	TcX10_chr37:263131-268463	T26	T28	OK	507784	101616	-232108	-760853	5e-05	0.00013886	yes
XLOC_001678	XLOC_001678	TcSYL_0080400	TcX10_chr10:158889-159586	T26	T28	OK	1279.49	314648	-202376	-750925	5e-05	0.00013886	yes
XLOC_008649	XLOC_008649	TcSYL_0145930	TcX10_chr28:362086-362312	T26	T28	OK	1049.69	187263	-248682	-749369	0.0136	0.0248935	yes
XLOC_017175	XLOC_017175	TcSYL_0046740	TcX10_chr5:612263-614220	T26	T28	OK	74661	798448	-322509	-748134	5e-05	0.00013886	yes
XLOC_003022	XLOC_003022	TcSYL_0093340	TcX10_chr13:181207-186014	T27	T28	OK	309074	423601	-286717	-746651	5e-05	0.00013886	yes
XLOC_012272	XLOC_012272	TcSYL_0174720	TcX10_chr37:449333-450870	T27	T28	OK	148.42	24041	-262612	-745215	5e-05	0.00013886	yes
XLOC_011974	XLOC_011974	TcSYL_0170760	TcX10_chr36:428581-428876	T26	T28	OK	472933	209189	-449875	-737963	0.0162	0.0291462	yes
XLOC_008859	XLOC_008859	TcSYL_0146290	TcX10_chr28:528649-530183	T26	T28	OK	101174	128404	-297807	-732403	5e-05	0.00013886	yes
XLOC_008858	XLOC_008858	TcSYL_0146280	TcX10_chr28:526665-528361	T27	T28	OK	125658	229427	-24534	-727813	5e-05	0.00013886	yes
XLOC_012273	XLOC_012273	TcSYL_0174730	TcX10_chr37:450919-451724	T26	T28	OK	250.74	357414	-281053	-727099	5e-05	0.00013886	yes
XLOC_016587	XLOC_016587	TcSYL_0201390	TcX10_chr44:260343-261769	T27	T28	OK	201732	423835	-225086	-726911	5e-05	0.00013886	yes
XLOC_005210	XLOC_005210	TcSYL_0014870	TcX10_chr2:126984-127675	T26	T28	OK	662561	150.89	-213456	-722416	5e-05	0.00013886	yes
XLOC_020365	XLOC_020365	TcSYL_0074850	TcX10_chr9:176215-176957	T26	T28	OK	756263	186979	-201601	-719317	5e-05	0.00013886	yes
XLOC_005869	XLOC_005869	TcSYL_0019530	TcX10_chr2:850910-851499	T26	T28	OK	2053.83	557313	-188175	-717561	5e-05	0.00013886	yes
XLOC_020244	XLOC_020244	TcSYL_0078910	TcX10_chr9:879610-881156	T26	T28	OK	420382	111.97	-190859	-714213	5e-05	0.00013886	yes
XLOC_000835	XLOC_000835	TcSYL_0001430	TcX10_chr1:570391-571130	T26	T28	OK	780372	196745	-198783	-713457	5e-05	0.00013886	yes
XLOC_016589	XLOC_016589	TcSYL_0201410	TcX10_chr44:263985-267214	T27	T28	OK	578591	108282	-241775	-712203	5e-05	0.00013886	yes
XLOC_016559	XLOC_016559	TcSYL_0200750	TcX10_chr44:111287-112881	T26	T28	OK	149595	315952	-224328	-706667	5e-05	0.00013886	yes
XLOC_000742	XLOC_000742	TcSYL_0014470	TcX10_chr1:3057789-3058615	T26	T28	OK	442358	101.43	-212473	-705203	5e-05	0.00013886	yes
XLOC_019665	XLOC_019665	TcSYL_0069190	TcX10_chr7:1691615-1696350	T27	T28	OK	24399	278812	-312945	-702797	5e-05	0.00013886	yes
XLOC_002201	XLOC_002201	TcSYL_0084240	TcX10_chr11:236756-238842	T26	T28	OK	106956	219635	-228384	-692928	5e-05	0.00013886	yes
XLOC_006019	XLOC_006019	TcSYL_0117970	TcX10_chr20:124008-128548	T26	T28	OK	893993	247289	-185407	-684643	5e-05	0.00013886	yes
XLOC_012273	XLOC_012273	TcSYL_0174730	TcX10_chr37:450919-451724	T27	T28	OK	225699	357414	-265873	-683352	5e-05	0.00013886	yes
XLOC_002784	XLOC_002784	TcSYL_0094800	TcX10_chr13:464745-465190	T26	T27	OK	5412.58	1575.66	-178036	-682649	5e-05	0.00013886	yes
XLOC_016603	XLOC_016603	TcSYL_0201550	TcX10_chr44:317411-318459	T27	T28	OK	364933	863482	-207939	-682025	5e-05	0.00013886	yes
XLOC_002338	XLOC_002338	TcSYL_0089090	TcX10_chr12:104516-108045	T27	T28	OK	115653	291168	-198989	-678364	5e-05	0.00013886	yes
XLOC_002201	XLOC_002201	TcSYL_0084240	TcX10_chr11:236756-238842	T27	T28	OK	104707	219635	-225317	-670377	5e-05	0.00013886	yes
XLOC_008860	XLOC_008860	TcSYL_0146300	TcX10_chr28:530331-531478	T26	T28	OK	112549	143924	-296718	-670119	5e-05	0.00013886	yes
XLOC_014505	XLOC_014505	TcSYL_0040020	TcX10_chr4:944105-945111	T27	T28	OK	125988	149528	-30748	-663863	5e-05	0.00013886	yes
XLOC_002338	XLOC_002338	TcSYL_0089090	TcX10_chr12:104516-108045	T26	T28	OK	110.28	291168	-192124	-663739	5e-05	0.00013886	yes
XLOC_020364	XLOC_020364	TcSYL_0074830	TcX10_chr9:173425-175424	T27	T28	OK	168293	450481	-190144	-663567	5e-05	0.00013886	yes
XLOC_008344	XLOC_008344	TcSYL_0140370	TcX10_chr26:413116-413510	T26	T28	OK	2644.73	744834	-182813	-660067	5e-05	0.00013886	yes
XLOC_002784	XLOC_002784	TcSYL_0094800	TcX10_chr13:464745-465190	T26	T28	OK	5412.58	1265.3	-209684	-658781	5e-05	0.00013886	yes
XLOC_008859	XLOC_008859	TcSYL_0146290	TcX10_chr28:528649-530183	T27	T28	OK	835975	128404	-270277	-658283	5e-05	0.00013886	yes
XLOC_006435	XLOC_006435	TcSYL_0123480	TcX10_chr21:564120-566083	T26	T28	OK	482.64	149913	-168683	-654984	5e-05	0.00013886	yes
XLOC_018472	XLOC_018472	TcSYL_0057360	TcX10_chr6:1005059-1005990	T27	T28	OK	319516	785484	-202423	-653148	5e-05	0.00013886	yes
XLOC_001678	XLOC_001678	TcSYL_0080400	TcX10_chr10:158889-159586	T27	T28	OK	1062.11	314648	-175512	-650509	5e-05	0.00013886	yes
XLOC_001941	XLOC_001941	TcSYL_0086400	TcX10_chr11:538748-539520	T26	T28	OK	173369	207439	-306309	-643846	5e-05	0.00013886	yes
XLOC_016639	XLOC_016639	TcSYL_0202080	TcX10_chr45:124447-125597	T26	T28	OK	503326	152171	-17258	-642899	5e-05	0.00013886	yes
XLOC_017175	XLOC_017175	TcSYL_0046740	TcX10_chr5:612263-614220	T27	T28	OK	557217	798448	-280297	-640905	5e-05	0.00013886	yes
XLOC_001416	XLOC_001416	TcSYL_0013040	TcX10_chr1:2472462-2472742	T26	T28	OK	4125.35	1744.12	-124202	-634039	5e-05	0.00013886	yes
XLOC_004864	XLOC_004864	TcSYL_0112970	TcX10_chr18:304680-305278	T26	T28	OK	354102	754192	-223116	-632469	5e-05	0.00013886	yes
XLOC_016718	XLOC_016718	TcSYL_0202460	TcX10_chr45:226676-227631	T27	T28	OK	707294	214714	-17199	-628136	5e-05	0.00013886	yes
XLOC_012137	XLOC_012137	TcSYL_0172220	TcX10_chr37:146507-148581	T26	T28	OK	627532	129314	-227881	-626975	5e-05	0.00013886	yes
XLOC_016639	XLOC_016639	TcSYL_0202080	TcX10_chr45:124447-125597	T27	T28	OK	487344	152171	-167925	-625167	5e-05	0.00013886	yes
XLOC_002200	XLOC_002200	TcSYL_0084230	TcX10_chr11:235905-236623	T27	T28	OK	280672	59366	-224117	-624038	5e-05	0.00013886	yes
XLOC_008860	XLOC_008860	TcSYL_0146300	TcX10_chr28:530331-531478	T27	T28	OK	984618	143924	-277426	-620076	5e-05	0.00013886	yes
XLOC_008856	XLOC_008856	TcSYL_0146260	TcX10_chr28:524496-525595	T27	T28	OK	156441	362749	-210858	-614087	5e-05	0.00013886	yes
XLOC_000834	XLOC_000834	TcSYL_0001420	TcX10_chr1:569545-570041	T26	T28	OK	1101.71	320858	-177974	-612242	5e-05	0.00013886	yes
XLOC_006209	XLOC_006209	TcSYL_0121240	TcX10_chr20:560886-561688	T27	T28	OK	335802	898174	-190254	-605606	5e-05	0.00013886	yes
XLOC_010825	XLOC_010825	TcSYL_0157550	TcX10_chr32:450403-450977	T27	T28	OK	1572.73	517.22	-160442	-605443	5e-05	0.00013886	yes
XLOC_012214	XLOC_012214	TcSYL_0173600	TcX10_chr37:263131-268463	T27	T28	OK	368334	101616	-185788	-602527	5e-05	0.00013886	yes
XLOC_016618	XLOC_016618	TcSYL_0201760	TcX10_chr44:411629-412917	T26	T28	OK	189.18	534137	-182448	-601609	5e-05	0.00013886	yes
XLOC_016712	XLOC_016712	TcSYL_0202400	TcX10_chr45:214093-214715	T27	T28	OK	407.39	945019	-210799	-598149	5e-05	0.00013886	yes
XLOC_011083	XLOC_011083	TcSYL_0162250	TcX10_chr33:264342-270295	T26	T28	OK	165312	0.433062	-525447	-597221	5e-05	0.00013886	yes
XLOC_000201	XLOC_000201	TcSYL_0004130	TcX10_chr1:1102585-1103198	T26	T28	OK	865273	271225	-167366	-596736	5e-05	0.00013886	yes
XLOC_012270	XLOC_012270	TcSYL_0174700	TcX10_chr37:446363-447921	T27	T28	OK	638658	10336	-262737	-595081	5e-05	0.00013886	yes
XLOC_014553	XLOC_014553	TcSYL_0040760	TcX10_chr4:1022221-1026392	T26	T28	OK	498524	142258	-180915	-594591	5e-05	0.00013886	yes
XLOC_011947	XLOC_011947	TcSYL_0170480	TcX10_chr36:376905-377854	T27	T28	OK	469025	149274	-16517	-593184	5e-05	0.00013886	yes
XLOC_001977	XLOC_001977	TcSYL_0086870	TcX10_chr11:733752-734431	T26	T28	OK	169.47	191465	-314588	-590913	5e-05	0.00013886	yes
XLOC_000743	XLOC_000743	TcSYL_0014480	TcX10_chr1:3060355-3061238	T26	T28	OK	283455	799337	-182624	-590572	5e-05	0.00013886	yes
XLOC_008857	XLOC_008857	TcSYL_0146270	TcX10_chr28:525769-526565	T27	T28	OK	148853	239431	-263621	-590502	5e-05	0.00013886	yes
XLOC_002195	XLOC_002195	TcSYL_0084180	TcX10_chr11:230972-232755	T27	T28	OK	268613	876964	-161494	-589467	5e-05	0.00013886	yes
XLOC_002200	XLOC_002200	TcSYL_0084230	TcX10_chr11:235905-236623	T26	T28	OK	253027	59366	-209158	-588429	5e-05	0.00013886	yes
XLOC_011465	XLOC_011465	TcSYL_0166040	TcX10_chr34:481026-482533	T27	T28	OK	779761	165325	-223773	-586867	5e-05	0.00013886	yes
XLOC_016712	XLOC_016712	TcSYL_0202400	TcX10_chr45:214093-214715	T26	T28	OK	384293	945019	-202379	-585791	5e-05	0.00013886	yes
XLOC_000742	XLOC_000742	TcSYL_0014470	TcX10_chr1:3057789-3058615	T27	T28	OK	343592	101.43	-176022	-582809	5e-05	0.00013886	yes
XLOC_008856	XLOC_008856	TcSYL_0146260	TcX10_chr28:524496-525595	T26	T28	OK	145574	362749	-200471	-582667	5e-05	0.00013886	yes
XLOC_012271	XLOC_012271	TcSYL_0174710	TcX10_chr37:448674-449290	T26	T28	OK	207836	316276	-271619	-582384	5e-05	0.00013886	yes
XLOC_012275	XLOC_012275	TcSYL_0174750	TcX10_chr37:454080-455167	T27	T28	OK	298719	939737	-166846	-581495	5e-05	0.00013886	yes
XLOC_012270	XLOC_012270	TcSYL_0174700	TcX10_chr37:446363-447921	T26	T28	OK	611576	10336	-256486	-580781	5e-05	0.00013886	yes
XLOC_014494	XLOC_014494	TcSYL_0039910	TcX10_chr4:917835-918823	T27	T28	OK	980743	149205	-271658	-580747	5e-05	0.00013886	yes
XLOC_012271	XLOC_012271	TcSYL_0174710	TcX10_chr37:448674-449290	T27	T28	OK	208714	316276	-272227	-580242	5e-05	0.00013886	yes
XLOC_011083	XLOC_011083	TcSYL_0162250	TcX10_chr33:264342-270295	T27	T28	OK	146783	0.433062	-508297	-576778	5e-05	0.00013886	yes
XLOC_012221	XLOC_012221	TcSYL_0173740	TcX10_chr37:279373-279890	T26	T28	OK	1356.21	449195	-159417	-575906	5e-05	0.00013886	yes
XLOC_001941	XLOC_001941	TcSYL_0086400	TcX10_chr11:538748-539520	T27	T28	OK	140761	207439	-276248	-575824	5e-05	0.00013886	yes
XLOC_019915	XLOC_019915	TcSYL_0074000	TcX10_chr8:903137-904308	T26	T27	OK	2454.59	885899	-147027	-574788	5e-05	0.00013886	yes
XLOC_006209	XLOC_006209	TcSYL_0121240	TcX10_chr20:560886-561688	T26	T28	OK	314.37	898174	-18074	-574098	5e-05	0.00013886	yes
XLOC_000200	XLOC_000200	TcSYL_0004120	TcX10_chr1:1100965-1101587	T27	T28	OK	684782	219211	-164333	-572599	5e-05	0.00013886	yes
XLOC_008857	XLOC_008857	TcSYL_0146270	TcX10_chr28:525769-526565	T26	T28	OK	140945	239431	-255745	-572548	5e-05	0.00013886	yes
XLOC_008854	XLOC_008854	TcSYL_0146240	TcX10_chr28:522327-523867	T27	T28	OK	236148	786806	-158561	-569526	5e-05	0.00013886	yes
XLOC_010825	XLOC_010825	TcSYL_0157550	TcX10_chr32:450403-450977	T26	T28	OK	1479.69	517.22	-151644	-568383	5e-05	0.00013886	yes
XLOC_013878	XLOC_013878	TcSYL_0039300	TcX10_chr4:803237-803793	T27	T28	OK	446647	120708	-188762	-567573	5e-05	0.00013886	yes
XLOC_012399	XLOC_012399	TcSYL_0174020	TcX10_chr37:300963-301639	T26	T28	OK	175166	273639	-267838	-567347	5e-05	0.00013886	yes
XLOC_014783	XLOC_014783	TcSYL_0043990	TcX10_chr4:1358482-1359296	T27	T28	OK	190739	43626	-212834	-566076	5e-05	0.00013886	yes
XLOC_006419	XLOC_006419	TcSYL_0123290	TcX10_chr21:542704-543182	T26	T28	OK	1096.62	368586	-157299	-565047	5e-05	0.00013886	yes
XLOC_008248	XLOC_008248	TcSYL_0141500	TcX10_chr26:652723-653537	T27	T28	OK	383993	119625	-168256	-562775	5e-05	0.00013886	yes
XLOC_004979	XLOC_004979	TcSYL_0115780	TcX10_chr19:469215-471808	T27	T28	OK	126096	424844	-156952	-561539	5e-05	0.00013886	yes
XLOC_004772	XLOC_004772	TcSYL_0113950	TcX10_chr18:489241-491453	T27	T28	OK	759689	210285	-185306	-560967	5e-05	0.00013886	yes
XLOC_014782	XLOC_014782	TcSYL_0043980	TcX10_chr4:1357764-1358443	T27	T28	OK	189361	354221	-241842	-558584	5e-05	0.00013886	yes
XLOC_018848	XLOC_018848	TcSYL_0064430	TcX10_chr7:1051548-1052011	T26	T27	OK	2164.21	747597	-153351	-557754	5e-05	0.00013886	yes
XLOC_005870	XLOC_005870	TcSYL_0019540	TcX10_chr2:851658-852307	T27	T28	OK	872651	300466	-15382	-557257	5e-05	0.00013886	yes
XLOC_012275	XLOC_012275	TcSYL_0174750	TcX10_chr37:454080-455167	T26	T28	OK	285088	939737	-160108	-557223	5e-05	0.00013886	yes
XLOC_015381	XLOC_015381	TcSYL_0187800	TcX10_chr41:149647-152243	T26	T28	OK	282188	414462	-276734	-556012	5e-05	0.00013886	yes
XLOC_014527	XLOC_014527	TcSYL_0040250	TcX10_chr4:991822-992315	T27	T28	OK	263098	204893	-368266	-555705	5e-05	0.00013886	yes
XLOC_000042	XLOC_000042	TcSYL_0001120	TcX10_chr1:416894-417537	T26	T28	OK	498932	158812	-165153	-552613	5e-05	0.00013886	yes
XLOC_020397	XLOC_020397	TcSYL_0075170	TcX10_chr9:304542-305497	T26	T28	OK	317252	103164	-162069	-550429	5e-05	0.00013886	yes
XLOC_008343	XLOC_008343	TcSYL_0140360	TcX10_chr26:412537-412910	T26	T28	OK	1014.78	268463	-191837	-550361	5e-05	0.00013886	yes
XLOC_015381	XLOC_015381	TcSYL_0187800	TcX10_chr41:149647-152243	T27	T28	OK	277384	414462	-274257	-548189	5e-05	0.00013886	yes
XLOC_016623	XLOC_016623	TcSYL_0201810	TcX10_chr44:422348-423156	T26	T28	OK	1384.84	523417	-140368	-545824	5e-05	0.00013886	yes
XLOC_012124	XLOC_012124	TcSYL_0172080	TcX10_chr37:132268-132734	T26	T28	OK	292885	373772	-29701	-543112	5e-05	0.00013886	yes
XLOC_012274	XLOC_012274	TcSYL_0174740	TcX10_chr37:452902-453989	T27	T28	OK	192109	595084	-169076	-542826	5e-05	0.00013886	yes
XLOC_004772	XLOC_004772	TcSYL_0113950	TcX10_chr18:489241-491453	T26	T28	OK	721894	210285	-177944	-542366	5e-05	0.00013886	yes
XLOC_012124	XLOC_012124	TcSYL_0172080	TcX10_chr37:132268-132734	T27	T28	OK	294057	373772	-297586	-541533	5e-05	0.00013886	yes
XLOC_011465	XLOC_011465	TcSYL_0166040	TcX10_chr34:481026-482533	T26	T28	OK	703388	165325	-208902	-540714	5e-05	0.00013886	yes
XLOC_016481	XLOC_016481	TcSYL_0200930	TcX10_chr44:183452-183948	T27	T28	OK	322808	963415	-506637	-539969	5e-05	0.00013886	yes
XLOC_005865	XLOC_005865	TcSYL_0019490	TcX10_chr2:842822-843936	T26	T28	OK	688253	259759	-140577	-538565	5e-05	0.00013886	yes
XLOC_008854	XLOC_008854	TcSYL_0146240	TcX10_chr28:522327-523867	T26	T28	OK	221908	786806	-149588	-538035	5e-05	0.00013886	yes
XLOC_012221	XLOC_012221	TcSYL_0173740	TcX10_chr37:279373-279890	T27	T28	OK	1287.75	449195	-151944	-537848	5e-05	0.00013886	yes
XLOC_002339	XLOC_002339	TcSYL_0089100	TcX10_chr12:108233-109038	T26	T28	OK	216266	603048	-184246	-536599	5e-05	0.00013886	yes
XLOC_016718	XLOC_016718	TcSYL_0202460	TcX10_chr45:226676-227631	T26	T28	OK	584884	214714	-144574	-536149	5e-05	0.00013886	yes
XLOC_006435	XLOC_006435	TcSYL_0123480	TcX10_chr21:564120-566083	T27	T28	OK	391573	149913	-138516	-535948	5e-05	0.00013886	yes
XLOC_001958	XLOC_001958	TcSYL_0086580	TcX10_chr11:598227-599578	T27	T28	OK	674606	257482	-138957	-533977	5e-05	0.00013886	yes
XLOC_007484	XLOC_007484	TcSYL_0132400	TcX10_chr23:603556-604478	T26	T28	OK	823154	11492	-284054	-532639	5e-05	0.00013886	yes
XLOC_015463	XLOC_015463	TcSYL_0190200	TcX10_chr41:393391-393911	T27	T28	OK	447642	130301	-17805	-531977	5e-05	0.00013886	yes
XLOC_018472	XLOC_018472	TcSYL_0057360	TcX10_chr6:1005059-1005990	T26	T28	OK	246511	785484	-1.65	-529276	5e-05	0.00013886	yes
XLOC_001298	XLOC_001298	TcSYL_0010950	TcX10_chr1:2148973-2149547	T26	T28	OK	813507	289133	-149242	-528899	5e-05	0.00013886	yes
XLOC_005336	XLOC_005336	TcSYL_0016730	TcX10_chr2:432311-432816	T26	T28	OK	1256.61	447272	-149031	-525973	5e-05	0.00013886	yes
XLOC_003744	XLOC_003744	TcSYL_0102740	TcX10_chr14:832706-833910	T27	T28	OK	749578	15436	-227978	-525371	5e-05	0.00013886	yes
XLOC_013878	XLOC_013878	TcSYL_0039300	TcX10_chr4:803237-803793	T26	T28	OK	408015	120708	-17571	-525193	5e-05	0.00013886	yes
XLOC_018463	XLOC_018463	TcSYL_0057270	TcX10_chr6:990145-990716	T27	T28	OK	281566	716415	-197461	-523419	5e-05	0.00013886	yes
XLOC_002196	XLOC_002196	TcSYL_0084190	TcX10_chr11:232795-233459	T26	T28	OK	294751	860046	-177701	-522837	5e-05	0.00013886	yes
XLOC_002195	XLOC_002195	TcSYL_0084180	TcX10_chr11:230972-232755	T26	T28	OK	233408	876964	-141226	-521542	5e-05	0.00013886	yes
XLOC_014783	XLOC_014783	TcSYL_0043990	TcX10_chr4:1358482-1359296	T26	T28	OK	168472	43626	-194925	-521412	5e-05	0.00013886	yes
XLOC_007484	XLOC_007484	TcSYL_0132400	TcX10_chr23:603556-604478	T27	T28	OK	786978	11492	-27757	-519772	5e-05	0.00013886	yes
XLOC_012269	XLOC_012269	TcSYL_0174690	TcX10_chr37:444352-444797	T26	T28	OK	292032	233957	-364181	-519709	5e-05	0.00013886	yes
XLOC_002339	XLOC_002339	TcSYL_0089100	TcX10_chr12:108233-109038	T27	T28	OK	209768	603048	-179845	-519627	5e-05	0.00013886	yes
XLOC_014494	XLOC_014494	TcSYL_0039910	TcX10_chr4:917835-918823	T26	T28	OK	816893	149205	-245285	-519014	5e-05	0.00013886	yes
XLOC_000735	XLOC_000735	TcSYL_0014400	TcX10_chr1:3050791-3051617	T27	T28	OK	122.55	256395	-225693	-517969	5e-05	0.00013886	yes
XLOC_008283	XLOC_008283	TcSYL_0139680	TcX10_chr26:278505-280471	T26	T28	OK	737234	299715	-129853	-517709	5e-05	0.00013886	yes
XLOC_016619	XLOC_016619	TcSYL_0201770	TcX10_chr44:413107-414440	T26	T28	OK	412046	159765	-136685	-515685	5e-05	0.00013886	yes
XLOC_014527	XLOC_014527	TcSYL_0040250	TcX10_chr4:991822-992315	T26	T28	OK	219778	204893	-342311	-514726	5e-05	0.00013886	yes
XLOC_010932	XLOC_010932	TcSYL_0159390	TcX10_chr32:594917-595602	T27	T28	OK	200373	520385	-194504	-513701	5e-05	0.00013886	yes
XLOC_012137	XLOC_012137	TcSYL_0172220	TcX10_chr37:146507-148581	T27	T28	OK	481968	129314	-189806	-511789	5e-05	0.00013886	yes
XLOC_011902	XLOC_011902	TcSYL_0169970	TcX10_chr36:222775-223805	T26	T28	OK	199204	663612	-158584	-511395	5e-05	0.00013886	yes
XLOC_005214	XLOC_005214	TcSYL_0014910	TcX10_chr2:143868-144928	T26	T27	OK	2518.24	1019.02	-130524	-510063	5e-05	0.00013886	yes
XLOC_016598	XLOC_016598	TcSYL_0201500	TcX10_chr44:302574-303433	T27	T28	OK	380377	138444	-145813	-510061	5e-05	0.00013886	yes
XLOC_010625	XLOC_010625	TcSYL_0157050	TcX10_chr31:483297-484927	T27	T28	OK	545927	135002	-201573	-509501	5e-05	0.00013886	yes
XLOC_017177	XLOC_017177	TcSYL_0046760	TcX10_chr5:615268-616160	T27	T28	OK	115256	261193	-214166	-509122	5e-05	0.00013886	yes
XLOC_000042	XLOC_000042	TcSYL_0001120	TcX10_chr1:416894-417537	T27	T28	OK	454977	158812	-151848	-506639	5e-05	0.00013886	yes
XLOC_012278	XLOC_012278	TcSYL_0174780	TcX10_chr37:463952-465147	T26	T28	OK	100776	289691	-179856	-505862	5e-05	0.00013886	yes
XLOC_000735	XLOC_000735	TcSYL_0014400	TcX10_chr1:3050791-3051617	T26	T28	OK	117986	256395	-220217	-505135	5e-05	0.00013886	yes
XLOC_016590	XLOC_016590	TcSYL_0201420	TcX10_chr44:268387-269483	T26	T28	OK	55596	641711	-311499	-502576	5e-05	0.00013886	yes
XLOC_010932	XLOC_010932	TcSYL_0159390	TcX10_chr32:594917-595602	T26	T28	OK	193002	520385	-189096	-499976	5e-05	0.00013886	yes
XLOC_016481	XLOC_016481	TcSYL_0200930	TcX10_chr44:183452-183948	T26	T28	OK	251.12	963415	-470407	-499461	5e-05	0.00013886	yes
XLOC_002340	XLOC_002340	TcSYL_0089110	TcX10_chr12:109095-109756	T27	T28	OK	247538	706413	-180906	-499095	5e-05	0.00013886	yes
XLOC_008151	XLOC_008151	TcSYL_0139330	TcX10_chr26:96321-97495	T27	T28	OK	598874	102718	-254356	-499016	5e-05	0.00013886	yes
XLOC_012392	XLOC_012392	TcSYL_0173940	TcX10_chr37:291497-292128	T27	T28	OK	125015	140936	-314898	-498182	5e-05	0.00013886	yes
XLOC_017182	XLOC_017182	TcSYL_0046810	TcX10_chr5:618936-620203	T26	T28	OK	129194	420728	-161858	-497529	5e-05	0.00013886	yes
XLOC_001966	XLOC_001966	TcSYL_0086660	TcX10_chr11:622523-624360	T26	T28	OK	621123	184057	-175472	-496063	5e-05	0.00013886	yes
XLOC_004864	XLOC_004864	TcSYL_0112970	TcX10_chr18:304680-305278	T27	T28	OK	258311	754192	-17761	-495958	5e-05	0.00013886	yes
XLOC_000553	XLOC_000553	TcSYL_0010650	TcX10_chr1:2021209-2021720	T26	T28	OK	229521	437607	-239092	-495014	5e-05	0.00013886	yes
XLOC_016599	XLOC_016599	TcSYL_0201510	TcX10_chr44:307852-308564	T27	T28	OK	674414	262622	-136065	-492849	5e-05	0.00013886	yes
XLOC_005258	XLOC_005258	TcSYL_0015400	TcX10_chr2:346136-346701	T27	T28	OK	312811	940518	-173377	-491624	5e-05	0.00013886	yes
XLOC_012601	XLOC_012601	TcSYL_0177350	TcX10_chr38:344786-345630	T27	T28	OK	954833	184759	-23696	-491217	5e-05	0.00013886	yes
XLOC_000477	XLOC_000477	TcSYL_0009690	TcX10_chr1:1949990-1951632	T27	T28	OK	849597	272197	-164213	-490725	5e-05	0.00013886	yes
XLOC_001416	XLOC_001416	TcSYL_0013040	TcX10_chr1:2472462-2472742	T26	T27	OK	4125.35	1162.31	-182752	-489643	5e-05	0.00013886	yes
XLOC_000367	XLOC_000367	TcSYL_0006160	TcX10_chr1:1469835-1470883	T26	T28	OK	927018	240783	-194487	-489511	5e-05	0.00013886	yes
XLOC_012269	XLOC_012269	TcSYL_0174690	TcX10_chr37:444352-444797	T27	T28	OK	255111	233957	-344681	-489066	5e-05	0.00013886	yes
XLOC_016590	XLOC_016590	TcSYL_0201420	TcX10_chr44:268387-269483	T27	T28	OK	530355	641711	-304696	-489013	5e-05	0.00013886	yes
XLOC_004069	XLOC_004069	TcSYL_0105510	TcX10_chr15:250861-252554	T26	T28	OK	116789	415953	-148941	-488893	5e-05	0.00013886	yes
XLOC_010800	XLOC_010800	TcSYL_0157260	TcX10_chr32:395794-396491	T26	T28	OK	197105	570588	-178845	-487468	5e-05	0.00013886	yes
XLOC_000683	XLOC_000683	TcSYL_0013470	TcX10_chr1:2516214-2516773	T26	T27	OK	1435.9	589169	-12852	-486338	5e-05	0.00013886	yes
XLOC_017206	XLOC_017206	TcSYL_0047050	TcX10_chr5:698177-701238	T26	T28	OK	541999	188419	-152435	-485165	5e-05	0.00013886	yes
XLOC_016709	XLOC_016709	TcSYL_0202370	TcX10_chr45:203134-203999	T26	T28	OK	857516	358587	-125784	-484774	5e-05	0.00013886	yes
XLOC_002196	XLOC_002196	TcSYL_0084190	TcX10_chr11:232795-233459	T27	T28	OK	271484	860046	-165838	-483713	5e-05	0.00013886	yes
XLOC_008248	XLOC_008248	TcSYL_0141500	TcX10_chr26:652723-653537	T26	T28	OK	331849	119625	-147201	-482481	5e-05	0.00013886	yes
XLOC_012456	XLOC_012456	TcSYL_0175300	TcX10_chr38:152409-153694	T27	T28	OK	3893.08	1673.06	-121842	-482159	5e-05	0.00013886	yes
XLOC_016581	XLOC_016581	TcSYL_0201330	TcX10_chr44:241493-241983	T27	T28	OK	1252.53	499324	-13268	-481586	5e-05	0.00013886	yes
XLOC_011942	XLOC_011942	TcSYL_0170430	TcX10_chr36:364168-365336	T27	T28	OK	444899	182233	-128769	-480781	5e-05	0.00013886	yes
XLOC_006419	XLOC_006419	TcSYL_0123290	TcX10_chr21:542704-543182	T27	T28	OK	975341	368586	-14039	-480344	5e-05	0.00013886	yes
XLOC_000706	XLOC_000706	TcSYL_0014110	TcX10_chr1:2949287-2950674	T26	T28	OK	219507	871861	-13321	-479444	5e-05	0.00013886	yes
XLOC_010800	XLOC_010800	TcSYL_0157260	TcX10_chr32:395794-396491	T27	T28	OK	191914	570588	-174994	-478811	5e-05	0.00013886	yes
XLOC_016717	XLOC_016717	TcSYL_0202450	TcX10_chr45:225257-225804	T27	T28	OK	1338.18	551503	-127883	-477164	5e-05	0.00013886	yes
XLOC_017206	XLOC_017206	TcSYL_0047050	TcX10_chr5:698177-701238	T27	T28	OK	533375	188419	-150121	-476506	5e-05	0.00013886	yes
XLOC_020364	XLOC_020364	TcSYL_0074830	TcX10_chr9:173425-175424	T26	T27	OK	396629	168293	-123681	-476154	5e-05	0.00013886	yes
XLOC_014785	XLOC_014785	TcSYL_0044010	TcX10_chr4:1360325-1360854	T26	T28	OK	184563	33561	-245926	-476152	5e-05	0.00013886	yes
XLOC_015463	XLOC_015463	TcSYL_0190200	TcX10_chr41:393391-393911	T26	T28	OK	396082	130301	-160396	-476052	5e-05	0.00013886	yes
XLOC_000578	XLOC_000578	TcSYL_0011660	TcX10_chr1:2372007-2372674	T26	T27	OK	772756	314371	-129755	-476047	5e-05	0.00013886	yes
XLOC_004069	XLOC_004069	TcSYL_0105510	TcX10_chr15:250861-252554	T27	T28	OK	114074	415953	-145548	-474631	5e-05	0.00013886	yes
XLOC_014553	XLOC_014553	TcSYL_0040760	TcX10_chr4:1022221-1026392	T27	T28	OK	391043	142258	-145882	-474102	5e-05	0.00013886	yes
XLOC_012278	XLOC_012278	TcSYL_0174780	TcX10_chr37:463952-465147	T27	T28	OK	934531	289691	-168973	-472744	5e-05	0.00013886	yes
XLOC_008151	XLOC_008151	TcSYL_0139330	TcX10_chr26:96321-97495	T26	T28	OK	539943	102718	-239411	-470044	5e-05	0.00013886	yes
XLOC_002069	XLOC_002069	TcSYL_0088160	TcX10_chr11:877769-878793	T27	T28	OK	578661	245135	-123914	-468507	5e-05	0.00013886	yes
XLOC_016581	XLOC_016581	TcSYL_0201330	TcX10_chr44:241493-241983	T26	T28	OK	1219.66	499324	-128843	-468117	5e-05	0.00013886	yes
XLOC_005870	XLOC_005870	TcSYL_0019540	TcX10_chr2:851658-852307	T26	T27	OK	2014.99	872651	-12073	-468031	5e-05	0.00013886	yes
XLOC_000902	XLOC_000902	TcSYL_0002850	TcX10_chr1:865327-866375	T26	T28	OK	56372	880276	-267895	-467072	5e-05	0.00013886	yes
XLOC_019854	XLOC_019854	TcSYL_0073380	TcX10_chr8:325387-325997	T26	T28	OK	229575	695779	-172226	-465173	5e-05	0.00013886	yes
XLOC_014705	XLOC_014705	TcSYL_0043040	TcX10_chr4:1282436-1282824	T26	T27	OK	2685.44	1146.73	-122763	-465034	5e-05	0.00013886	yes
XLOC_000902	XLOC_000902	TcSYL_0002850	TcX10_chr1:865327-866375	T27	T28	OK	555058	880276	-265661	-461971	5e-05	0.00013886	yes
XLOC_011922	XLOC_011922	TcSYL_0170200	TcX10_chr36:266690-267465	T26	T28	OK	152911	471142	-169846	-461608	5e-05	0.00013886	yes
XLOC_012399	XLOC_012399	TcSYL_0174020	TcX10_chr37:300963-301639	T27	T28	OK	127144	273639	-221611	-461396	5e-05	0.00013886	yes
XLOC_012125	XLOC_012125	TcSYL_0172090	TcX10_chr37:132866-135519	T27	T28	OK	216262	941785	-119931	-460062	5e-05	0.00013886	yes
XLOC_009258	XLOC_009258	TcSYL_0026170	TcX10_chr3:1018079-1019175	T27	T28	OK	201824	788172	-135651	-459897	5e-05	0.00013886	yes
XLOC_005317	XLOC_005317	TcSYL_0016350	TcX10_chr2:409901-411300	T27	T28	OK	181.2	724349	-132282	-459781	5e-05	0.00013886	yes
XLOC_011922	XLOC_011922	TcSYL_0170200	TcX10_chr36:266690-267465	T27	T28	OK	152.97	471142	-169902	-459621	5e-05	0.00013886	yes
XLOC_010546	XLOC_010546	TcSYL_0156070	TcX10_chr31:117862-118736	T27	T28	OK	747849	324938	-120258	-459106	5e-05	0.00013886	yes
XLOC_000688	XLOC_000688	TcSYL_0013520	TcX10_chr1:2694484-2695361	T26	T28	OK	211077	771168	-145265	-458604	5e-05	0.00013886	yes
XLOC_017184	XLOC_017184	TcSYL_0046830	TcX10_chr5:621562-623183	T27	T28	OK	268511	114223	-123313	-458355	5e-05	0.00013886	yes
XLOC_016618	XLOC_016618	TcSYL_0201760	TcX10_chr44:411629-412917	T27	T28	OK	140128	534137	-139146	-458305	5e-05	0.00013886	yes
XLOC_002177	XLOC_002177	TcSYL_0084000	TcX10_chr11:137855-138348	T27	T28	OK	160469	159317	-333232	-457266	5e-05	0.00013886	yes
XLOC_016603	XLOC_016603	TcSYL_0201550	TcX10_chr44:317411-318459	T26	T28	OK	222344	863482	-136456	-457097	5e-05	0.00013886	yes
XLOC_002700	XLOC_002700	TcSYL_0092870	TcX10_chr13:141346-146081	T26	T28	OK	909091	127157	-283782	-456162	5e-05	0.00013886	yes
XLOC_003251	XLOC_003251	TcSYL_0097300	TcX10_chr13:733983-735031	T26	T28	OK	2056.04	929027	-114607	-455682	5e-05	0.00013886	yes
XLOC_011836	XLOC_011836	TcSYL_0169010	TcX10_chr36:120486-121501	T27	T28	OK	149114	529762	-1493	-455612	5e-05	0.00013886	yes
XLOC_019911	XLOC_019911	TcSYL_0073960	TcX10_chr8:893804-894741	T26	T28	OK	473562	201968	-122943	-454888	5e-05	0.00013886	yes
XLOC_015208	XLOC_015208	TcSYL_0188510	TcX10_chr41:258112-259178	T27	T28	OK	114479	388894	-155764	-454103	5e-05	0.00013886	yes
XLOC_014785	XLOC_014785	TcSYL_0044010	TcX10_chr4:1360325-1360854	T27	T28	OK	173845	33561	-237294	-453459	5e-05	0.00013886	yes
XLOC_014780	XLOC_014780	TcSYL_0043960	TcX10_chr4:1353685-1354511	T27	T28	OK	277463	106904	-137598	-451744	5e-05	0.00013886	yes
XLOC_015968	XLOC_015968	TcSYL_0195770	TcX10_chr43:83147-84489	T27	T28	OK	270992	111062	-128689	-451563	5e-05	0.00013886	yes
XLOC_017458	XLOC_017458	TcSYL_0047980	TcX10_chr5:1008878-1010211	T26	T28	OK	362193	157978	-119703	-450707	5e-05	0.00013886	yes
XLOC_011942	XLOC_011942	TcSYL_0170430	TcX10_chr36:364168-365336	T26	T28	OK	418226	182233	-11985	-450126	5e-05	0.00013886	yes
XLOC_014782	XLOC_014782	TcSYL_0043980	TcX10_chr4:1357764-1358443	T26	T28	OK	139988	354221	-198258	-449805	5e-05	0.00013886	yes
XLOC_012466	XLOC_012466	TcSYL_0175430	TcX10_chr38:163847-164730	T27	T28	OK	341451	138719	-129952	-448325	5e-05	0.00013886	yes
XLOC_017180	XLOC_017180	TcSYL_0046790	TcX10_chr5:617374-618197	T27	T28	OK	150766	491734	-161636	-447357	5e-05	0.00013886	yes
XLOC_002854	XLOC_002854	TcSYL_0095820	TcX10_chr13:555703-556934	T26	T28	OK	38386	4928	-296151	-443216	5e-05	0.00013886	yes
XLOC_012274	XLOC_012274	TcSYL_0174740	TcX10_chr37:452902-453989	T26	T28	OK	157.07	595084	-140025	-443196	5e-05	0.00013886	yes
XLOC_016506	XLOC_016506	TcSYL_0201300	TcX10_chr44:233540-234144	T27	T28	OK	618752	258625	-12585	-442195	5e-05	0.00013886	yes
XLOC_012407	XLOC_012407	TcSYL_0174140	TcX10_chr37:307909-308828	T26	T28	OK	560069	246722	-118272	-442038	5e-05	0.00013886	yes
XLOC_014054	XLOC_014054	TcSYL_0044440	TcX10_chr4:1461672-1462915	T27	T28	OK	399971	179.03	-115969	-441889	5e-05	0.00013886	yes
XLOC_010698	XLOC_010698	TcSYL_0158340	TcX10_chr32:498275-498900	T26	T28	OK	897656	394059	-118775	-441738	5e-05	0.00013886	yes
XLOC_017180	XLOC_017180	TcSYL_0046790	TcX10_chr5:617374-618197	T26	T28	OK	148066	491734	-159029	-441199	5e-05	0.00013886	yes
XLOC_000203	XLOC_000203	TcSYL_0004150	TcX10_chr1:1104327-1106188	T26	T28	OK	763662	355019	-110504	-438745	5e-05	0.00013886	yes
XLOC_017207	XLOC_017207	TcSYL_0047060	TcX10_chr5:701856-702841	T27	T28	OK	117294	400193	-155136	-438664	5e-05	0.00013886	yes
XLOC_010625	XLOC_010625	TcSYL_0157050	TcX10_chr31:483297-484927	T26	T28	OK	457703	135002	-176143	-438184	5e-05	0.00013886	yes
XLOC_017177	XLOC_017177	TcSYL_0046760	TcX10_chr5:615268-616160	T26	T28	OK	947781	261193	-185944	-437862	5e-05	0.00013886	yes
XLOC_016597	XLOC_016597	TcSYL_0201490	TcX10_chr44:301009-301442	T26	T28	OK	974457	396067	-129885	-437566	5e-05	0.00013886	yes
XLOC_005336	XLOC_005336	TcSYL_0016730	TcX10_chr2:432311-432816	T27	T28	OK	1048.65	447272	-122932	-437203	5e-05	0.00013886	yes
XLOC_012276	XLOC_012276	TcSYL_0174760	TcX10_chr37:455192-458118	T27	T28	OK	315719	146247	-111023	-436337	5e-05	0.00013886	yes
XLOC_012151	XLOC_012151	TcSYL_0172400	TcX10_chr37:159104-160029	T27	T28	OK	701746	316134	-115041	-435873	5e-05	0.00013886	yes
XLOC_001940	XLOC_001940	TcSYL_0086390	TcX10_chr11:538380-538699	T26	T28	OK	738634	138446	-241554	-435442	5e-05	0.00013886	yes
XLOC_015396	XLOC_015396	TcSYL_0188060	TcX10_chr41:222842-224823	T27	T28	OK	907551	430189	-107701	-434861	5e-05	0.00013886	yes
XLOC_012173	XLOC_012173	TcSYL_0172700	TcX10_chr37:178568-179772	T27	T28	OK	271748	116512	-12218	-433942	5e-05	0.00013886	yes
XLOC_017190	XLOC_017190	TcSYL_0046890	TcX10_chr5:635877-638269	T27	T28	OK	114472	484681	-123989	-433554	5e-05	0.00013886	yes
XLOC_002358	XLOC_002358	TcSYL_0089290	TcX10_chr12:159982-160454	T27	T28	OK	1154.77	510722	-117699	-432047	5e-05	0.00013886	yes
XLOC_002341	XLOC_002341	TcSYL_0089120	TcX10_chr12:110392-113651	T27	T28	OK	273589	126974	-110748	-430316	5e-05	0.00013886	yes
XLOC_004318	XLOC_004318	TcSYL_0108800	TcX10_chr15:892700-893493	T26	T28	OK	1358.82	637682	-109144	-428311	5e-05	0.00013886	yes
XLOC_016588	XLOC_016588	TcSYL_0201400	TcX10_chr44:262015-263030	T27	T28	OK	822357	249896	-171844	-428204	5e-05	0.00013886	yes
XLOC_005071	XLOC_005071	TcSYL_0116000	TcX10_chr19:547387-548045	T26	T28	OK	890413	402511	-114544	-427929	5e-05	0.00013886	yes
XLOC_017313	XLOC_017313	TcSYL_0049890	TcX10_chr5:1322827-1327751	T26	T28	OK	725676	0.683554	-34082	-427284	5e-05	0.00013886	yes
XLOC_018964	XLOC_018964	TcSYL_0066650	TcX10_chr7:1429016-1429719	T27	T28	OK	176.87	60762	-154145	-425796	5e-05	0.00013886	yes
XLOC_016711	XLOC_016711	TcSYL_0202390	TcX10_chr45:209080-211337	T27	T28	OK	349357	160529	-112187	-424884	5e-05	0.00013886	yes
XLOC_004979	XLOC_004979	TcSYL_0115780	TcX10_chr19:469215-471808	T26	T28	OK	968135	424844	-118827	-424567	5e-05	0.00013886	yes
XLOC_010546	XLOC_010546	TcSYL_0156070	TcX10_chr31:117862-118736	T26	T28	OK	701298	324938	-110986	-423986	5e-05	0.00013886	yes
XLOC_000168	XLOC_000168	TcSYL_0003660	TcX10_chr1:1048749-1049251	T26	T28	OK	249598	711065	-181156	-422872	5e-05	0.00013886	yes
XLOC_012000	XLOC_012000	TcSYL_0171090	TcX10_chr36:467512-468074	T27	T28	OK	288437	104033	-147122	-422339	5e-05	0.00013886	yes
XLOC_008344	XLOC_008344	TcSYL_0140370	TcX10_chr26:413116-413510	T27	T28	OK	1673.44	744834	-116783	-422209	5e-05	0.00013886	yes
XLOC_014781	XLOC_014781	TcSYL_0043970	TcX10_chr4:1356525-1356967	T27	T28	OK	376949	117.12	-168637	-422118	5e-05	0.00013886	yes
XLOC_008153	XLOC_008153	TcSYL_0139350	TcX10_chr26:100963-101696	T27	T28	OK	148283	486958	-160649	-420959	5e-05	0.00013886	yes
XLOC_017190	XLOC_017190	TcSYL_0046890	TcX10_chr5:635877-638269	T26	T28	OK	110643	484681	-11908	-420281	5e-05	0.00013886	yes
XLOC_012165	XLOC_012165	TcSYL_0172590	TcX10_chr37:169854-170926	T27	T28	OK	335335	150346	-115731	-419351	5e-05	0.00013886	yes
XLOC_004167	XLOC_004167	TcSYL_0106960	TcX10_chr15:496254-497680	T26	T28	OK	348731	162639	-110044	-418494	5e-05	0.00013886	yes
XLOC_017184	XLOC_017184	TcSYL_0046830	TcX10_chr5:621562-623183	T26	T28	OK	249163	114223	-112524	-418211	5e-05	0.00013886	yes
XLOC_020409	XLOC_020409	TcSYL_0075290	TcX10_chr9:368358-368686	T26	T27	OK	4694.19	2239.79	-106752	-417893	5e-05	0.00013886	yes
XLOC_002350	XLOC_002350	TcSYL_0089210	TcX10_chr12:129127-129563	T26	T28	OK	447692	159894	-148539	-416931	5e-05	0.00013886	yes
XLOC_012283	XLOC_012283	TcSYL_0174830	TcX10_chr37:477978-479767	T26	T28	OK	233.05	108119	-110802	-416192	5e-05	0.00013886	yes
XLOC_000743	XLOC_000743	TcSYL_0014480	TcX10_chr1:3060355-3061238	T27	T28	OK	198442	799337	-131184	-416123	5e-05	0.00013886	yes
XLOC_016880	XLOC_016880	TcSYL_0203560	TcX10_chr46:321748-322727	T27	T28	OK	550838	118135	-22212	-415296	5e-05	0.00013886	yes
XLOC_001451	XLOC_001451	TcSYL_0013890	TcX10_chr1:2851239-2852395	T27	T28	OK	250848	111401	-117105	-414401	5e-05	0.00013886	yes
XLOC_002413	XLOC_002413	TcSYL_0090040	TcX10_chr12:317919-319363	T26	T28	OK	164254	720741	-118838	-413305	5e-05	0.00013886	yes
XLOC_006500	XLOC_006500	TcSYL_0121830	TcX10_chr21:223601-224448	T27	T28	OK	150888	541133	-147942	-413183	5e-05	0.00013886	yes
XLOC_016591	XLOC_016591	TcSYL_0201430	TcX10_chr44:270723-271648	T26	T28	OK	453323	347042	-370735	-411527	5e-05	0.00013886	yes
XLOC_016709	XLOC_016709	TcSYL_0202370	TcX10_chr45:203134-203999	T27	T28	OK	759.43	358587	-108259	-411241	5e-05	0.00013886	yes
XLOC_017207	XLOC_017207	TcSYL_0047060	TcX10_chr5:701856-702841	T26	T28	OK	109975	400193	-14584	-411201	5e-05	0.00013886	yes
XLOC_005652	XLOC_005652	TcSYL_0014740	TcX10_chr2:33797-34857	T27	T28	OK	361455	166556	-111781	-410372	5e-05	0.00013886	yes
XLOC_014054	XLOC_014054	TcSYL_0044440	TcX10_chr4:1461672-1462915	T26	T28	OK	377796	179.03	-10774	-410194	5e-05	0.00013886	yes
XLOC_012286	XLOC_012286	TcSYL_0174860	TcX10_chr37:489850-490724	T27	T28	OK	547745	873787	-264815	-410076	5e-05	0.00013886	yes
XLOC_012601	XLOC_012601	TcSYL_0177350	TcX10_chr38:344786-345630	T26	T28	OK	742363	184759	-200648	-409893	5e-05	0.00013886	yes
XLOC_012765	XLOC_012765	TcSYL_0178090	TcX10_chr38:394070-394476	T27	T28	OK	408644	128524	-16688	-409388	5e-05	0.00013886	yes
XLOC_008855	XLOC_008855	TcSYL_0146250	TcX10_chr28:523937-524460	T27	T28	OK	276.09	968336	-151156	-407516	5e-05	0.00013886	yes
XLOC_005213	XLOC_005213	TcSYL_0014900	TcX10_chr2:141536-142269	T26	T28	OK	615.06	287145	-109895	-406672	5e-05	0.00013886	yes
XLOC_005258	XLOC_005258	TcSYL_0015400	TcX10_chr2:346136-346701	T26	T28	OK	259859	940518	-14662	-406582	5e-05	0.00013886	yes
XLOC_016623	XLOC_016623	TcSYL_0201810	TcX10_chr44:422348-423156	T27	T28	OK	1096.56	523417	-106695	-406406	5e-05	0.00013886	yes
XLOC_019906	XLOC_019906	TcSYL_0073910	TcX10_chr8:882074-882993	T27	T28	OK	150491	588319	-135501	-406263	5e-05	0.00013886	yes
XLOC_017182	XLOC_017182	TcSYL_0046810	TcX10_chr5:618936-620203	T27	T28	OK	106452	420728	-133924	-405366	5e-05	0.00013886	yes
XLOC_018110	XLOC_018110	TcSYL_0051830	TcX10_chr6:467811-468874	T26	T27	OK	6063.43	3035.89	-0.998016	-404436	5e-05	0.00013886	yes
XLOC_016506	XLOC_016506	TcSYL_0201300	TcX10_chr44:233540-234144	T26	T28	OK	574289	258625	-115092	-404373	5e-05	0.00013886	yes
XLOC_002341	XLOC_002341	TcSYL_0089120	TcX10_chr12:110392-113651	T26	T28	OK	259264	126974	-102989	-403757	5e-05	0.00013886	yes
XLOC_002350	XLOC_002350	TcSYL_0089210	TcX10_chr12:129127-129563	T27	T28	OK	431578	159894	-143251	-402213	5e-05	0.00013886	yes
XLOC_020075	XLOC_020075	TcSYL_0076620	TcX10_chr9:613357-614396	T26	T28	OK	885372	314339	-149396	-401549	5e-05	0.00013886	yes
XLOC_006500	XLOC_006500	TcSYL_0121830	TcX10_chr21:223601-224448	T26	T28	OK	145761	541133	-142955	-401211	5e-05	0.00013886	yes
XLOC_020365	XLOC_020365	TcSYL_0074850	TcX10_chr9:176215-176957	T26	T27	OK	756263	358951	-10751	-401201	5e-05	0.00013886	yes
XLOC_012279	XLOC_012279	TcSYL_0174790	TcX10_chr37:466099-466877	T27	T28	OK	117162	390147	-158641	-400553	5e-05	0.00013886	yes
XLOC_008072	XLOC_008072	TcSYL_0138570	TcX10_chr25:155143-155729	T26	T28	OK	407.26	172868	-123628	-400006	5e-05	0.00013886	yes
XLOC_012649	XLOC_012649	TcSYL_0178110	TcX10_chr38:433869-434983	T27	T28	OK	353116	167385	-107697	-399944	5e-05	0.00013886	yes
XLOC_012456	XLOC_012456	TcSYL_0175300	TcX10_chr38:152409-153694	T26	T28	OK	3363.64	1673.06	-100753	-399307	5e-05	0.00013886	yes
XLOC_010806	XLOC_010806	TcSYL_0157320	TcX10_chr32:402317-402783	T27	T28	OK	136.34	182202	-29036	-396985	5e-05	0.00013886	yes
XLOC_012649	XLOC_012649	TcSYL_0178110	TcX10_chr38:433869-434983	T26	T28	OK	350592	167385	-106662	-395726	5e-05	0.00013886	yes
XLOC_000168	XLOC_000168	TcSYL_0003660	TcX10_chr1:1048749-1049251	T27	T28	OK	228201	711065	-168225	-395687	5e-05	0.00013886	yes
XLOC_012583	XLOC_012583	TcSYL_0177130	TcX10_chr38:329033-329937	T27	T28	OK	151124	597058	-133979	-395598	5e-05	0.00013886	yes
XLOC_002177	XLOC_002177	TcSYL_0084000	TcX10_chr11:137855-138348	T26	T28	OK	119357	159317	-290531	-395257	5e-05	0.00013886	yes
XLOC_008065	XLOC_008065	TcSYL_0138500	TcX10_chr25:129973-130925	T26	T28	OK	128105	50317	-134821	-394277	5e-05	0.00013886	yes
XLOC_004018	XLOC_004018	TcSYL_0104780	TcX10_chr15:196776-197791	T26	T28	OK	777704	256395	-160085	-394015	5e-05	0.00013886	yes
XLOC_004191	XLOC_004191	TcSYL_0107200	TcX10_chr15:599108-600405	T26	T28	OK	123047	52376	-123223	-393792	5e-05	0.00013886	yes
XLOC_000028	XLOC_000028	TcSYL_0000520	TcX10_chr1:162162-163522	T26	T28	OK	149208	671485	-11519	-393359	5e-05	0.00013886	yes
XLOC_014778	XLOC_014778	TcSYL_0043940	TcX10_chr4:1352781-1353220	T27	T28	OK	742.45	315986	-123243	-392869	5e-05	0.00013886	yes
XLOC_016710	XLOC_016710	TcSYL_0202380	TcX10_chr45:205896-208690	T27	T28	OK	684.23	343397	-0.994603	-392788	5e-05	0.00013886	yes
XLOC_000705	XLOC_000705	TcSYL_0014100	TcX10_chr1:2948445-2949028	T26	T28	OK	281933	112099	-133057	-392723	5e-05	0.00013886	yes
XLOC_001979	XLOC_001979	TcSYL_0086890	TcX10_chr11:736158-736627	T26	T28	OK	308816	106545	-153529	-392215	5e-05	0.00013886	yes
XLOC_002700	XLOC_002700	TcSYL_0092870	TcX10_chr13:141346-146081	T27	T28	OK	705348	127157	-247173	-391702	5e-05	0.00013886	yes
XLOC_008153	XLOC_008153	TcSYL_0139350	TcX10_chr26:100963-101696	T26	T28	OK	136419	486958	-148618	-389265	5e-05	0.00013886	yes
XLOC_004711	XLOC_004711	TcSYL_0112750	TcX10_chr18:52583-54096	T27	T28	OK	1200.21	594607	-101328	-388989	5e-05	0.00013886	yes
XLOC_004109	XLOC_004109	TcSYL_0106160	TcX10_chr15:315952-317048	T27	T28	OK	797235	294349	-143747	-388752	5e-05	0.00013886	yes
XLOC_000900	XLOC_000900	TcSYL_0002820	TcX10_chr1:862973-863703	T26	T28	OK	946972	27722	-177229	-388154	5e-05	0.00013886	yes
XLOC_008312	XLOC_008312	TcSYL_0140020	TcX10_chr26:347208-348235	T26	T28	OK	130113	538093	-127384	-387996	5e-05	0.00013886	yes
XLOC_005042	XLOC_005042	TcSYL_0115210	TcX10_chr19:272652-275125	T26	T28	OK	462168	234282	-0.980169	-387957	5e-05	0.00013886	yes
XLOC_017668	XLOC_017668	TcSYL_0051170	TcX10_chr6:252754-253262	T26	T28	OK	392848	161.48	-128261	-387727	5e-05	0.00013886	yes
XLOC_011836	XLOC_011836	TcSYL_0169010	TcX10_chr36:120486-121501	T26	T28	OK	128565	529762	-127908	-385973	5e-05	0.00013886	yes
XLOC_012125	XLOC_012125	TcSYL_0172090	TcX10_chr37:132866-135519	T26	T28	OK	188574	941785	-100166	-385951	5e-05	0.00013886	yes
XLOC_019492	XLOC_019492	TcSYL_0065780	TcX10_chr7:1363217-1363620	T27	T28	OK	392379	122141	-16837	-385281	5e-05	0.00013886	yes
XLOC_004018	XLOC_004018	TcSYL_0104780	TcX10_chr15:196776-197791	T27	T28	OK	751151	256395	-155074	-385195	5e-05	0.00013886	yes
XLOC_016485	XLOC_016485	TcSYL_0201000	TcX10_chr44:210012-210661	T27	T28	OK	272768	116098	-123234	-383976	5e-05	0.00013886	yes
XLOC_000688	XLOC_000688	TcSYL_0013520	TcX10_chr1:2694484-2695361	T27	T28	OK	180927	771168	-123029	-383778	5e-05	0.00013886	yes
XLOC_010536	XLOC_010536	TcSYL_0155970	TcX10_chr31:49759-50648	T27	T28	OK	338892	160372	-107941	-383484	5e-05	0.00013886	yes
XLOC_017416	XLOC_017416	TcSYL_0047560	TcX10_chr5:904507-904820	T26	T28	OK	586194	354933	-404576	-383415	0.00015	0.000394192	yes
XLOC_008069	XLOC_008069	TcSYL_0138540	TcX10_chr25:144708-145144	T26	T27	OK	709909	320578	-114696	-382988	5e-05	0.00013886	yes
XLOC_001439	XLOC_001439	TcSYL_0013770	TcX10_chr1:2792979-2793916	T26	T28	OK	692377	213823	-169514	-381204	5e-05	0.00013886	yes
XLOC_000367	XLOC_000367	TcSYL_0006160	TcX10_chr1:1469835-1470883	T27	T28	OK	699291	240783	-153816	-380715	5e-05	0.00013886	yes
XLOC_017627	XLOC_017627	TcSYL_0050640	TcX10_chr6:183607-184418	T26	T28	OK	256123	116087	-114163	-380413	5e-05	0.00013886	yes
XLOC_000556	XLOC_000556	TcSYL_0010680	TcX10_chr1:2023734-2025307	T26	T28	OK	242296	119324	-102188	-380393	5e-05	0.00013886	yes
XLOC_007762	XLOC_007762	TcSYL_0137960	TcX10_chr24:663289-665687	T27	T28	OK	205254	612443	-174476	-380311	5e-05	0.00013886	yes
XLOC_010753	XLOC_010753	TcSYL_0159720	TcX10_chr32:818549-819345	T26	T28	OK	118577	439214	-143283	-379351	5e-05	0.00013886	yes
XLOC_008861	XLOC_008861	TcSYL_0146310	TcX10_chr28:531953-532371	T27	T28	OK	173407	19906	-312289	-379042	5e-05	0.00013886	yes
XLOC_006233	XLOC_006233	TcSYL_0118360	TcX10_chr20:309135-309550	T27	T28	OK	364562	126305	-152925	-377096	5e-05	0.00013886	yes
XLOC_001614	XLOC_001614	TcSYL_0082330	TcX10_chr10:554174-555066	T27	T28	OK	387.98	189.21	-103599	-376088	5e-05	0.00013886	yes
XLOC_008861	XLOC_008861	TcSYL_0146310	TcX10_chr28:531953-532371	T26	T28	OK	169265	19906	-308801	-375925	5e-05	0.00013886	yes
XLOC_005213	XLOC_005213	TcSYL_0014900	TcX10_chr2:141536-142269	T27	T28	OK	581511	287145	-101803	-374516	5e-05	0.00013886	yes
XLOC_012283	XLOC_012283	TcSYL_0174830	TcX10_chr37:477978-479767	T27	T28	OK	216129	108119	-0.999278	-374514	5e-05	0.00013886	yes
XLOC_014781	XLOC_014781	TcSYL_0043970	TcX10_chr4:1356525-1356967	T26	T28	OK	327059	117.12	-148156	-374222	5e-05	0.00013886	yes
XLOC_016597	XLOC_016597	TcSYL_0201490	TcX10_chr44:301009-301442	T27	T28	OK	862129	396067	-112216	-374111	5e-05	0.00013886	yes
XLOC_013221	XLOC_013221	TcSYL_0182340	TcX10_chr39:359949-360226	T26	T27	OK	2123.45	943565	-117022	-374021	5e-05	0.00013886	yes
XLOC_012276	XLOC_012276	TcSYL_0174760	TcX10_chr37:455192-458118	T26	T28	OK	282582	146247	-0.950265	-373556	5e-05	0.00013886	yes
XLOC_017204	XLOC_017204	TcSYL_0047030	TcX10_chr5:696715-697379	T27	T28	OK	755848	15403	-229488	-373358	5e-05	0.00013886	yes
XLOC_005071	XLOC_005071	TcSYL_0116000	TcX10_chr19:547387-548045	T26	T27	OK	890413	448034	-0.990866	-371828	5e-05	0.00013886	yes
XLOC_010870	XLOC_010870	TcSYL_0158400	TcX10_chr32:502148-502782	T27	T28	OK	773153	155728	-231173	-371737	5e-05	0.00013886	yes
XLOC_016625	XLOC_016625	TcSYL_0201940	TcX10_chr45:82031-83214	T26	T28	OK	2034.91	1066.79	-0.931689	-371498	5e-05	0.00013886	yes
XLOC_002198	XLOC_002198	TcSYL_0084210	TcX10_chr11:234269-234633	T26	T28	OK	434265	134123	-169501	-371496	5e-05	0.00013886	yes
XLOC_010806	XLOC_010806	TcSYL_0157320	TcX10_chr32:402317-402783	T26	T28	OK	120341	182202	-272351	-371232	5e-05	0.00013886	yes
XLOC_012277	XLOC_012277	TcSYL_0174770	TcX10_chr37:462815-463185	T26	T28	OK	258858	439336	-255876	-370861	5e-05	0.00013886	yes
XLOC_004645	XLOC_004645	TcSYL_0110710	TcX10_chr16:741441-742816	T27	T28	OK	899011	390598	-120265	-370644	5e-05	0.00013886	yes
XLOC_003251	XLOC_003251	TcSYL_0097300	TcX10_chr13:733983-735031	T26	T27	OK	2056.04	1070.82	-0.941146	-370598	5e-05	0.00013886	yes
XLOC_004109	XLOC_004109	TcSYL_0106160	TcX10_chr15:315952-317048	T26	T28	OK	765113	294349	-137814	-369848	5e-05	0.00013886	yes
XLOC_007213	XLOC_007213	TcSYL_0132620	TcX10_chr23:618443-618921	T27	T28	OK	1014.3	494787	-10356	-369528	5e-05	0.00013886	yes
XLOC_004645	XLOC_004645	TcSYL_0110710	TcX10_chr16:741441-742816	T26	T28	OK	903193	390598	-120935	-369358	5e-05	0.00013886	yes
XLOC_017208	XLOC_017208	TcSYL_0047070	TcX10_chr5:703576-704762	T26	T28	OK	141947	64529	-113734	-369157	5e-05	0.00013886	yes
XLOC_002019	XLOC_002019	TcSYL_0087440	TcX10_chr11:790654-792449	T26	T28	OK	128531	621542	-104819	-368986	5e-05	0.00013886	yes
XLOC_002014	XLOC_002014	TcSYL_0087320	TcX10_chr11:784826-786093	T27	T28	OK	315266	731088	-210845	-368419	5e-05	0.00013886	yes
XLOC_012255	XLOC_012255	TcSYL_0174550	TcX10_chr37:397348-398009	T26	T28	OK	582.62	287295	-102002	-368212	5e-05	0.00013886	yes
XLOC_020081	XLOC_020081	TcSYL_0076680	TcX10_chr9:618134-618645	T26	T28	OK	209192	722732	-15333	-367721	5e-05	0.00013886	yes
XLOC_015376	XLOC_015376	TcSYL_0187750	TcX10_chr41:139759-140420	T27	T28	OK	467884	228661	-103294	-367645	5e-05	0.00013886	yes
XLOC_003178	XLOC_003178	TcSYL_0096370	TcX10_chr13:665418-666178	T26	T28	OK	273031	126336	-11118	-367568	5e-05	0.00013886	yes
XLOC_017627	XLOC_017627	TcSYL_0050640	TcX10_chr6:183607-184418	T27	T28	OK	250863	116087	-111169	-367181	5e-05	0.00013886	yes
XLOC_015661	XLOC_015661	TcSYL_0194260	TcX10_chr42:683286-684805	T26	T28	OK	264322	654125	-201466	-366997	5e-05	0.00013886	yes
XLOC_019860	XLOC_019860	TcSYL_0073450	TcX10_chr8:769386-770410	T26	T28	OK	207589	979313	-108389	-366594	5e-05	0.00013886	yes
XLOC_015206	XLOC_015206	TcSYL_0188490	TcX10_chr41:256782-257569	T27	T28	OK	846437	269272	-165234	-366407	5e-05	0.00013886	yes
XLOC_011855	XLOC_011855	TcSYL_0169200	TcX10_chr36:150481-151475	T26	T27	OK	2080.45	1097.46	-0.922731	-366254	5e-05	0.00013886	yes
XLOC_002198	XLOC_002198	TcSYL_0084210	TcX10_chr11:234269-234633	T27	T28	OK	427802	134123	-167338	-366092	5e-05	0.00013886	yes
XLOC_016717	XLOC_016717	TcSYL_0202450	TcX10_chr45:225257-225804	T26	T28	OK	1087.75	551503	-0.979908	-365784	5e-05	0.00013886	yes
XLOC_002347	XLOC_002347	TcSYL_0089180	TcX10_chr12:122870-124587	T26	T27	OK	569731	295914	-0.945103	-365782	5e-05	0.00013886	yes
XLOC_020405	XLOC_020405	TcSYL_0075250	TcX10_chr9:347676-348328	T26	T28	OK	1109.26	571018	-0.957991	-365653	5e-05	0.00013886	yes
XLOC_019864	XLOC_019864	TcSYL_0073490	TcX10_chr8:780557-781137	T26	T28	OK	413.28	192319	-110362	-365283	5e-05	0.00013886	yes
XLOC_004638	XLOC_004638	TcSYL_0110640	TcX10_chr16:682348-683003	T26	T28	OK	192645	792728	-128104	-364933	5e-05	0.00013886	yes
XLOC_017183	XLOC_017183	TcSYL_0046820	TcX10_chr5:620236-621062	T27	T28	OK	136604	563266	-127811	-363725	5e-05	0.00013886	yes
XLOC_012255	XLOC_012255	TcSYL_0174550	TcX10_chr37:397348-398009	T27	T28	OK	578998	287295	-101103	-363501	5e-05	0.00013886	yes
XLOC_005876	XLOC_005876	TcSYL_0019600	TcX10_chr2:866828-867777	T26	T28	OK	274215	133745	-103582	-363466	5e-05	0.00013886	yes
XLOC_010585	XLOC_010585	TcSYL_0156590	TcX10_chr31:358296-358873	T26	T28	OK	853602	169655	-233096	-362883	5e-05	0.00013886	yes
XLOC_019300	XLOC_019300	TcSYL_0061080	TcX10_chr7:90053-91206	T26	T28	OK	178095	841436	-108173	-362254	5e-05	0.00013886	yes
XLOC_013107	XLOC_013107	TcSYL_0179520	TcX10_chr39:111629-112518	T26	T27	OK	312703	151905	-104162	-362005	5e-05	0.00013886	yes
XLOC_015725	XLOC_015725	TcSYL_0190970	TcX10_chr42:234560-235605	T27	T28	OK	871255	352285	-130635	-361653	5e-05	0.00013886	yes
XLOC_002551	XLOC_002551	TcSYL_0092340	TcX10_chr12:992163-992860	T27	T28	OK	249612	108.08	-120759	-361404	5e-05	0.00013886	yes
XLOC_002014	XLOC_002014	TcSYL_0087320	TcX10_chr11:784826-786093	T26	T28	OK	308234	731088	-207591	-360788	5e-05	0.00013886	yes
XLOC_011956	XLOC_011956	TcSYL_0170570	TcX10_chr36:403649-404013	T26	T28	OK	245299	418981	-254958	-360231	5e-05	0.00013886	yes
XLOC_004411	XLOC_004411	TcSYL_0111080	TcX10_chr16:1005336-1006042	T26	T28	OK	100.99	335333	-159055	-360024	5e-05	0.00013886	yes
XLOC_004966	XLOC_004966	TcSYL_0115650	TcX10_chr19:434282-435171	T27	T28	OK	118208	482912	-12915	-359797	5e-05	0.00013886	yes
XLOC_001641	XLOC_001641	TcSYL_0083140	TcX10_chr10:998340-1001455	T26	T28	OK	579799	280354	-10483	-359426	5e-05	0.00013886	yes
XLOC_015889	XLOC_015889	TcSYL_0194470	TcX10_chr42:810472-811460	T27	T28	OK	980764	403809	-128023	-359173	5e-05	0.00013886	yes
XLOC_020397	XLOC_020397	TcSYL_0075170	TcX10_chr9:304542-305497	T27	T28	OK	216.51	103164	-106949	-358995	5e-05	0.00013886	yes
XLOC_019232	XLOC_019232	TcSYL_0071480	TcX10_chr7:2098091-2098575	T27	T28	OK	119192	228308	-238423	-358775	5e-05	0.00013886	yes
XLOC_004191	XLOC_004191	TcSYL_0107200	TcX10_chr15:599108-600405	T27	T28	OK	114432	52376	-112751	-358643	5e-05	0.00013886	yes
XLOC_017208	XLOC_017208	TcSYL_0047070	TcX10_chr5:703576-704762	T27	T28	OK	138475	64529	-11016	-358395	5e-05	0.00013886	yes
XLOC_015208	XLOC_015208	TcSYL_0188510	TcX10_chr41:258112-259178	T26	T28	OK	919139	388894	-12409	-356718	5e-05	0.00013886	yes
XLOC_011943	XLOC_011943	TcSYL_0170440	TcX10_chr36:366029-366999	T27	T28	OK	425016	217339	-0.96757	-356593	5e-05	0.00013886	yes
XLOC_019907	XLOC_019907	TcSYL_0073920	TcX10_chr8:883015-883556	T27	T28	OK	289839	124903	-121444	-356421	5e-05	0.00013886	yes
XLOC_001449	XLOC_001449	TcSYL_0013870	TcX10_chr1:2849568-2849956	T27	T28	OK	718622	318139	-117557	-356365	5e-05	0.00013886	yes
XLOC_010743	XLOC_010743	TcSYL_0159620	TcX10_chr32:766367-767316	T27	T28	OK	868494	333844	-137934	-356244	5e-05	0.00013886	yes
XLOC_001977	XLOC_001977	TcSYL_0086870	TcX10_chr11:733752-734431	T27	T28	OK	737188	191465	-194495	-355711	5e-05	0.00013886	yes
XLOC_009355	XLOC_009355	TcSYL_0027650	TcX10_chr3:1376049-1376686	T27	T28	OK	191.89	794751	-127171	-354504	5e-05	0.00013886	yes
XLOC_001434	XLOC_001434	TcSYL_0013720	TcX10_chr1:2772395-2774094	T26	T28	OK	126885	625319	-102086	-354381	5e-05	0.00013886	yes
XLOC_012173	XLOC_012173	TcSYL_0172700	TcX10_chr37:178568-179772	T26	T28	OK	230722	116512	-0.985681	-354235	5e-05	0.00013886	yes
XLOC_006365	XLOC_006365	TcSYL_0121430	TcX10_chr21:6796-7376	T27	T28	OK	362114	168876	-110047	-353755	5e-05	0.00013886	yes
XLOC_020232	XLOC_020232	TcSYL_0078790	TcX10_chr9:821654-822075	T27	T28	OK	357248	134511	-14092	-352457	5e-05	0.00013886	yes
XLOC_012397	XLOC_012397	TcSYL_0174000	TcX10_chr37:298629-299488	T27	T28	OK	143744	625927	-119944	-352025	5e-05	0.00013886	yes
XLOC_004642	XLOC_004642	TcSYL_0110680	TcX10_chr16:735192-736246	T27	T28	OK	244129	122.9	-0.990158	-351921	5e-05	0.00013886	yes
XLOC_001450	XLOC_001450	TcSYL_0013880	TcX10_chr1:2850122-2851185	T26	T28	OK	349739	181177	-0.948876	-351727	5e-05	0.00013886	yes
XLOC_005325	XLOC_005325	TcSYL_0016520	TcX10_chr2:419699-420225	T27	T28	OK	124589	298814	-205985	-351696	5e-05	0.00013886	yes
XLOC_018964	XLOC_018964	TcSYL_0066650	TcX10_chr7:1429016-1429719	T26	T28	OK	148744	60762	-129159	-351653	5e-05	0.00013886	yes
XLOC_000203	XLOC_000203	TcSYL_0004150	TcX10_chr1:1104327-1106188	T26	T27	OK	763662	414077	-0.883034	-351584	5e-05	0.00013886	yes
XLOC_000556	XLOC_000556	TcSYL_0010680	TcX10_chr1:2023734-2025307	T26	T27	OK	242296	126515	-0.937454	-350792	5e-05	0.00013886	yes
XLOC_011902	XLOC_011902	TcSYL_0169970	TcX10_chr36:222775-223805	T27	T28	OK	143703	663612	-111468	-350091	5e-05	0.00013886	yes
XLOC_012610	XLOC_012610	TcSYL_0177500	TcX10_chr38:355676-356253	T27	T28	OK	108216	299475	-18534	-349937	5e-05	0.00013886	yes
XLOC_000704	XLOC_000704	TcSYL_0014090	TcX10_chr1:2947174-2947661	T27	T28	OK	248204	971768	-135284	-349112	5e-05	0.00013886	yes
XLOC_001449	XLOC_001449	TcSYL_0013870	TcX10_chr1:2849568-2849956	T26	T28	OK	707111	318139	-115228	-349078	5e-05	0.00013886	yes
XLOC_001822	XLOC_001822	TcSYL_0084700	TcX10_chr11:322840-324173	T27	T28	OK	169.39	84366	-100562	-348924	5e-05	0.00013886	yes
XLOC_016926	XLOC_016926	TcSYL_0204720	TcX10_chr46:393227-393666	T27	T28	OK	119911	981142	-361135	-348763	0.0001	0.000267814	yes
XLOC_012285	XLOC_012285	TcSYL_0174850	TcX10_chr37:488878-489674	T27	T28	OK	371805	331926	-348561	-348582	0.00015	0.000394192	yes
XLOC_008130	XLOC_008130	TcSYL_0139120	TcX10_chr26:24520-25010	T26	T28	OK	220.12	814724	-143391	-348232	5e-05	0.00013886	yes
XLOC_017401	XLOC_017401	TcSYL_0047410	TcX10_chr5:858616-859478	T26	T28	OK	793891	28591	-147338	-347241	5e-05	0.00013886	yes
XLOC_002562	XLOC_002562	TcSYL_0092450	TcX10_chr12:1034481-1036048	T27	T28	OK	277891	870679	-16743	-346843	5e-05	0.00013886	yes
XLOC_001494	XLOC_001494	TcSYL_0080830	TcX10_chr10:359192-360648	T26	T28	OK	282044	826313	-177116	-346423	5e-05	0.00013886	yes
XLOC_014069	XLOC_014069	TcSYL_0044630	TcX10_chr4:1482242-1483122	T26	T28	OK	589029	312526	-0.914362	-346388	5e-05	0.00013886	yes
XLOC_014657	XLOC_014657	TcSYL_0042390	TcX10_chr4:1218653-1219509	T26	T28	OK	222448	107859	-104432	-346338	5e-05	0.00013886	yes
XLOC_006365	XLOC_006365	TcSYL_0121430	TcX10_chr21:6796-7376	T26	T28	OK	358026	168876	-108409	-345631	5e-05	0.00013886	yes
XLOC_017204	XLOC_017204	TcSYL_0047030	TcX10_chr5:696715-697379	T26	T28	OK	672203	15403	-212568	-345118	5e-05	0.00013886	yes
XLOC_018463	XLOC_018463	TcSYL_0057270	TcX10_chr6:990145-990716	T26	T28	OK	181083	716415	-133778	-345111	5e-05	0.00013886	yes
XLOC_001497	XLOC_001497	TcSYL_0080860	TcX10_chr10:364505-367011	T26	T28	OK	74612	374437	-0.994686	-344208	5e-05	0.00013886	yes
XLOC_001940	XLOC_001940	TcSYL_0086390	TcX10_chr11:538380-538699	T27	T28	OK	526312	138446	-19266	-344152	5e-05	0.00013886	yes
XLOC_012887	XLOC_012887	TcSYL_0180910	TcX10_chr39:233652-235684	T26	T27	OK	704507	335231	-107146	-343991	5e-05	0.00013886	yes
XLOC_012583	XLOC_012583	TcSYL_0177130	TcX10_chr38:329033-329937	T26	T28	OK	133422	597058	-116006	-343692	5e-05	0.00013886	yes
XLOC_010524	XLOC_010524	TcSYL_0155850	TcX10_chr31:9715-10298	T27	T28	OK	1186.98	633644	-0.905555	-343603	5e-05	0.00013886	yes
XLOC_019854	XLOC_019854	TcSYL_0073380	TcX10_chr8:325387-325997	T27	T28	OK	171718	695779	-130334	-343476	5e-05	0.00013886	yes
XLOC_001302	XLOC_001302	TcSYL_0010990	TcX10_chr1:2160061-2160494	T26	T28	OK	279.34	101923	-145454	-342763	5e-05	0.00013886	yes
XLOC_008617	XLOC_008617	TcSYL_0145380	TcX10_chr28:326118-327013	T27	T28	OK	775004	28673	-143451	-342321	5e-05	0.00013886	yes
XLOC_016638	XLOC_016638	TcSYL_0202070	TcX10_chr45:121215-122506	T27	T28	OK	441078	238442	-0.887395	-341541	5e-05	0.00013886	yes
XLOC_001966	XLOC_001966	TcSYL_0086660	TcX10_chr11:622523-624360	T27	T28	OK	433192	184057	-123485	-341097	5e-05	0.00013886	yes
XLOC_002413	XLOC_002413	TcSYL_0090040	TcX10_chr12:317919-319363	T27	T28	OK	143382	720741	-0.99231	-341042	5e-05	0.00013886	yes
XLOC_017575	XLOC_017575	TcSYL_0049870	TcX10_chr5:1321250-1321962	T26	T27	OK	1644.66	894299	-0.878957	-340347	5e-05	0.00013886	yes
XLOC_005035	XLOC_005035	TcSYL_0115130	TcX10_chr19:249778-250634	T27	T28	OK	436943	230575	-0.922207	-340209	5e-05	0.00013886	yes
XLOC_015661	XLOC_015661	TcSYL_0194260	TcX10_chr42:683286-684805	T27	T28	OK	243329	654125	-189527	-340132	5e-05	0.00013886	yes
XLOC_001977	XLOC_001977	TcSYL_0086870	TcX10_chr11:733752-734431	T26	T27	OK	169.47	737188	-120093	-339741	5e-05	0.00013886	yes
XLOC_004642	XLOC_004642	TcSYL_0110680	TcX10_chr16:735192-736246	T26	T28	OK	239418	122.9	-0.962047	-339275	5e-05	0.00013886	yes
XLOC_000835	XLOC_000835	TcSYL_0001430	TcX10_chr1:570391-571130	T26	T27	OK	780372	419025	-0.897127	-338911	5e-05	0.00013886	yes
XLOC_016638	XLOC_016638	TcSYL_0202070	TcX10_chr45:121215-122506	T26	T28	OK	439423	238442	-0.881972	-338846	5e-05	0.00013886	yes
XLOC_001641	XLOC_001641	TcSYL_0083140	TcX10_chr10:998340-1001455	T26	T27	OK	579799	293628	-0.981563	-338706	5e-05	0.00013886	yes
XLOC_016636	XLOC_016636	TcSYL_0202050	TcX10_chr45:111145-112715	T26	T28	OK	141772	728488	-0.960592	-338457	5e-05	0.00013886	yes
XLOC_000200	XLOC_000200	TcSYL_0004120	TcX10_chr1:1100965-1101587	T26	T27	OK	1257.85	684782	-0.877242	-338208	5e-05	0.00013886	yes
XLOC_008662	XLOC_008662	TcSYL_0146090	TcX10_chr28:378054-379609	T26	T28	OK	643106	355451	-0.855407	-337429	5e-05	0.00013886	yes
XLOC_005195	XLOC_005195	TcSYL_0117560	TcX10_chr19:767433-768397	T26	T27	OK	317348	165334	-0.940679	-337027	5e-05	0.00013886	yes
XLOC_014780	XLOC_014780	TcSYL_0043960	TcX10_chr4:1353685-1354511	T26	T28	OK	219198	106904	-103591	-336903	5e-05	0.00013886	yes
XLOC_010762	XLOC_010762	TcSYL_0159810	TcX10_chr32:878861-879939	T26	T28	OK	792393	340899	-121687	-335655	5e-05	0.00013886	yes
XLOC_018264	XLOC_018264	TcSYL_0054000	TcX10_chr6:689786-690165	T26	T27	OK	272645	936999	-154091	-335138	5e-05	0.00013886	yes
XLOC_016285	XLOC_016285	TcSYL_0197090	TcX10_chr43:183223-184496	T26	T28	OK	524098	20965	-132185	-334927	5e-05	0.00013886	yes
XLOC_012001	XLOC_012001	TcSYL_0171100	TcX10_chr36:468449-469953	T27	T28	OK	268.5	144878	-0.890086	-334867	5e-05	0.00013886	yes
XLOC_017493	XLOC_017493	TcSYL_0048370	TcX10_chr5:1104158-1105005	T27	T28	OK	517032	276874	-0.901024	-334723	5e-05	0.00013886	yes
XLOC_011943	XLOC_011943	TcSYL_0170440	TcX10_chr36:366029-366999	T26	T28	OK	405348	217339	-0.899212	-334272	5e-05	0.00013886	yes
XLOC_019889	XLOC_019889	TcSYL_0073740	TcX10_chr8:849763-851429	T27	T28	OK	188329	999953	-0.91332	-333795	5e-05	0.00013886	yes
XLOC_005869	XLOC_005869	TcSYL_0019530	TcX10_chr2:850910-851499	T26	T27	OK	2053.83	1126.99	-0.865844	-333625	5e-05	0.00013886	yes
XLOC_016591	XLOC_016591	TcSYL_0201430	TcX10_chr44:270723-271648	T27	T28	OK	288337	347042	-305457	-333522	5e-05	0.00013886	yes
XLOC_008970	XLOC_008970	TcSYL_0146840	TcX10_chr29:88288-88949	T27	T28	OK	147923	616298	-126315	-332814	5e-05	0.00013886	yes
XLOC_016595	XLOC_016595	TcSYL_0201470	TcX10_chr44:289499-290340	T27	T28	OK	416553	221541	-0.910927	-332644	5e-05	0.00013886	yes
XLOC_002344	XLOC_002344	TcSYL_0089150	TcX10_chr12:117746-118908	T26	T28	OK	147959	736094	-100724	-332283	5e-05	0.00013886	yes
XLOC_014493	XLOC_014493	TcSYL_0039900	TcX10_chr4:916188-916975	T27	T28	OK	474252	114113	-205519	-332075	5e-05	0.00013886	yes
XLOC_011846	XLOC_011846	TcSYL_0169110	TcX10_chr36:135149-137421	T27	T28	OK	162576	882389	-0.88163	-331651	5e-05	0.00013886	yes
XLOC_002532	XLOC_002532	TcSYL_0092110	TcX10_chr12:952088-952893	T27	T28	OK	867105	297108	-154522	-331289	5e-05	0.00013886	yes
XLOC_001991	XLOC_001991	TcSYL_0087050	TcX10_chr11:761251-762620	T27	T28	OK	138184	709318	-0.962082	-330582	5e-05	0.00013886	yes
XLOC_001439	XLOC_001439	TcSYL_0013770	TcX10_chr1:2792979-2793916	T27	T28	OK	595103	213823	-147672	-329978	5e-05	0.00013886	yes
XLOC_019383	XLOC_019383	TcSYL_0063490	TcX10_chr7:590775-590995	T26	T27	OK	40449	23332.9	-0.793736	-329237	5e-05	0.00013886	yes
XLOC_009059	XLOC_009059	TcSYL_0023170	TcX10_chr3:347517-348919	T27	T28	OK	394674	147352	-14214	-329206	5e-05	0.00013886	yes
XLOC_008855	XLOC_008855	TcSYL_0146250	TcX10_chr28:523937-524460	T26	T28	OK	228083	968336	-123598	-328744	5e-05	0.00013886	yes
XLOC_014778	XLOC_014778	TcSYL_0043940	TcX10_chr4:1352781-1353220	T26	T28	OK	644081	315986	-102738	-328687	5e-05	0.00013886	yes
XLOC_000201	XLOC_000201	TcSYL_0004130	TcX10_chr1:1102585-1103198	T26	T27	OK	865273	472806	-0.871907	-328336	5e-05	0.00013886	yes
XLOC_019362	XLOC_019362	TcSYL_0062420	TcX10_chr7:224519-224892	T27	T28	OK	736504	120037	-261721	-328246	0.00375	0.00773567	yes
XLOC_008152	XLOC_008152	TcSYL_0139340	TcX10_chr26:97666-98162	T26	T28	OK	735881	814299	-317584	-328051	0.0002	0.000514945	yes
XLOC_010600	XLOC_010600	TcSYL_0156740	TcX10_chr31:417897-418156	T26	T27	OK	4273.26	2265.72	-0.915364	-327888	5e-05	0.00013886	yes
XLOC_019362	XLOC_019362	TcSYL_0062420	TcX10_chr7:224519-224892	T26	T28	OK	735464	120037	-261517	-326856	0.00375	0.00773567	yes
XLOC_007762	XLOC_007762	TcSYL_0137960	TcX10_chr24:663289-665687	T26	T28	OK	174326	612443	-150914	-326644	5e-05	0.00013886	yes
XLOC_004848	XLOC_004848	TcSYL_0114880	TcX10_chr18:705786-707386	T26	T28	OK	242565	133089	-0.865978	-326457	5e-05	0.00013886	yes
XLOC_004506	XLOC_004506	TcSYL_0112180	TcX10_chr16:1317366-1317919	T26	T28	OK	393601	194779	-10149	-326262	5e-05	0.00013886	yes
XLOC_012005	XLOC_012005	TcSYL_0171140	TcX10_chr36:485208-485908	T26	T28	OK	136907	585612	-122518	-326245	5e-05	0.00013886	yes
XLOC_003744	XLOC_003744	TcSYL_0102740	TcX10_chr14:832706-833910	T26	T28	OK	423608	15436	-145643	-326211	5e-05	0.00013886	yes
XLOC_012361	XLOC_012361	TcSYL_0173410	TcX10_chr37:238447-238967	T27	T28	OK	849384	147689	-252386	-326158	5e-05	0.00013886	yes
XLOC_002562	XLOC_002562	TcSYL_0092450	TcX10_chr12:1034481-1036048	T26	T28	OK	261121	870679	-15845	-326083	5e-05	0.00013886	yes
XLOC_004644	XLOC_004644	TcSYL_0110700	TcX10_chr16:738299-739071	T26	T28	OK	114114	485681	-123239	-325941	5e-05	0.00013886	yes
XLOC_002069	XLOC_002069	TcSYL_0088160	TcX10_chr11:877769-878793	T26	T27	OK	1029.53	578661	-0.831199	-325874	5e-05	0.00013886	yes
XLOC_004773	XLOC_004773	TcSYL_0113960	TcX10_chr18:492070-492764	T27	T28	OK	97583	358057	-144644	-325766	5e-05	0.00013886	yes
XLOC_016599	XLOC_016599	TcSYL_0201510	TcX10_chr44:307852-308564	T26	T28	OK	491234	262622	-0.903425	-325367	5e-05	0.00013886	yes
XLOC_020365	XLOC_020365	TcSYL_0074850	TcX10_chr9:176215-176957	T27	T28	OK	358951	186979	-0.940907	-325137	5e-05	0.00013886	yes
XLOC_002193	XLOC_002193	TcSYL_0084160	TcX10_chr11:227895-228598	T27	T28	OK	578565	312451	-0.888849	-324998	5e-05	0.00013886	yes
XLOC_002358	XLOC_002358	TcSYL_0089290	TcX10_chr12:159982-160454	T26	T28	OK	946656	510722	-0.890303	-324853	5e-05	0.00013886	yes
XLOC_012004	XLOC_012004	TcSYL_0171130	TcX10_chr36:484405-485153	T26	T28	OK	178116	83548	-109214	-324518	5e-05	0.00013886	yes
XLOC_016711	XLOC_016711	TcSYL_0202390	TcX10_chr45:209080-211337	T26	T28	OK	288413	160529	-0.845302	-324391	5e-05	0.00013886	yes
XLOC_005035	XLOC_005035	TcSYL_0115130	TcX10_chr19:249778-250634	T26	T28	OK	426.84	230575	-0.888457	-324281	5e-05	0.00013886	yes
XLOC_015246	XLOC_015246	TcSYL_0189020	TcX10_chr41:296521-297113	T27	T28	OK	117353	419804	-148307	-324277	5e-05	0.00013886	yes
XLOC_005865	XLOC_005865	TcSYL_0019490	TcX10_chr2:842822-843936	T26	T27	OK	688253	378842	-0.861343	-324104	5e-05	0.00013886	yes
XLOC_002360	XLOC_002360	TcSYL_0089310	TcX10_chr12:164920-166778	T27	T28	OK	303273	120449	-13322	-323698	5e-05	0.00013886	yes
XLOC_015195	XLOC_015195	TcSYL_0188360	TcX10_chr41:247380-248044	T27	T28	OK	134621	563653	-125603	-322116	5e-05	0.00013886	yes
XLOC_001450	XLOC_001450	TcSYL_0013880	TcX10_chr1:2850122-2851185	T27	T28	OK	331783	181177	-0.872837	-321953	5e-05	0.00013886	yes
XLOC_008617	XLOC_008617	TcSYL_0145380	TcX10_chr28:326118-327013	T26	T28	OK	726803	28673	-134187	-321824	5e-05	0.00013886	yes
XLOC_012000	XLOC_012000	TcSYL_0171090	TcX10_chr36:467512-468074	T26	T28	OK	230438	104033	-114734	-321804	5e-05	0.00013886	yes
XLOC_010547	XLOC_010547	TcSYL_0156080	TcX10_chr31:119107-119936	T26	T28	OK	533804	294706	-0.857034	-321745	5e-05	0.00013886	yes
XLOC_020237	XLOC_020237	TcSYL_0078840	TcX10_chr9:858325-859568	T26	T28	OK	463132	259986	-0.832988	-321219	5e-05	0.00013886	yes
XLOC_008283	XLOC_008283	TcSYL_0139680	TcX10_chr26:278505-280471	T26	T27	OK	737234	423688	-0.79912	-321141	5e-05	0.00013886	yes
XLOC_016619	XLOC_016619	TcSYL_0201770	TcX10_chr44:413107-414440	T27	T28	OK	289758	159765	-0.858899	-320761	5e-05	0.00013886	yes
XLOC_000054	XLOC_000054	TcSYL_0001240	TcX10_chr1:478371-479308	T27	T28	OK	493111	164075	-158755	-319531	5e-05	0.00013886	yes
XLOC_000734	XLOC_000734	TcSYL_0014390	TcX10_chr1:3047021-3047691	T26	T28	OK	321966	165486	-0.960195	-319452	5e-05	0.00013886	yes
XLOC_012165	XLOC_012165	TcSYL_0172590	TcX10_chr37:169854-170926	T26	T28	OK	276386	150346	-0.878397	-318602	5e-05	0.00013886	yes
XLOC_012204	XLOC_012204	TcSYL_0173240	TcX10_chr37:224703-225277	T26	T28	OK	1027.24	571027	-0.847142	-318352	5e-05	0.00013886	yes
XLOC_020398	XLOC_020398	TcSYL_0075180	TcX10_chr9:307675-308225	T26	T27	OK	472275	246001	-0.940964	-317967	5e-05	0.00013886	yes
XLOC_016722	XLOC_016722	TcSYL_0202500	TcX10_chr45:238556-239571	T27	T28	OK	551467	309.07	-0.835341	-317814	5e-05	0.00013886	yes
XLOC_016625	XLOC_016625	TcSYL_0201940	TcX10_chr45:82031-83214	T26	T27	OK	2034.91	1150.54	-0.822648	-317453	5e-05	0.00013886	yes
XLOC_004853	XLOC_004853	TcSYL_0114930	TcX10_chr18:728948-730005	T26	T28	OK	1321.92	757974	-0.802412	-317331	5e-05	0.00013886	yes
XLOC_011368	XLOC_011368	TcSYL_0164660	TcX10_chr34:389511-390496	T26	T28	OK	688719	28573	-126926	-317017	5e-05	0.00013886	yes
XLOC_016566	XLOC_016566	TcSYL_0200820	TcX10_chr44:136455-138802	T27	T28	OK	533673	307241	-0.796585	-316948	5e-05	0.00013886	yes
XLOC_016720	XLOC_016720	TcSYL_0202480	TcX10_chr45:228440-228843	T27	T28	OK	382267	162675	-123258	-316923	5e-05	0.00013886	yes
XLOC_016566	XLOC_016566	TcSYL_0200820	TcX10_chr44:136455-138802	T26	T28	OK	533138	307241	-0.795139	-316663	5e-05	0.00013886	yes
XLOC_004769	XLOC_004769	TcSYL_0113920	TcX10_chr18:479064-479572	T27	T28	OK	736.32	392371	-0.908115	-316191	5e-05	0.00013886	yes
XLOC_017146	XLOC_017146	TcSYL_0046370	TcX10_chr5:506035-507167	T26	T27	OK	680592	377555	-0.850102	-316136	5e-05	0.00013886	yes
XLOC_020405	XLOC_020405	TcSYL_0075250	TcX10_chr9:347676-348328	T27	T28	OK	1026.73	571018	-0.846452	-315441	5e-05	0.00013886	yes
XLOC_001298	XLOC_001298	TcSYL_0010950	TcX10_chr1:2148973-2149547	T26	T27	OK	813507	452407	-0.846534	-315135	5e-05	0.00013886	yes
XLOC_011256	XLOC_011256	TcSYL_0162780	TcX10_chr33:301042-301511	T26	T28	OK	185247	690193	-142438	-314932	5e-05	0.00013886	yes
XLOC_001302	XLOC_001302	TcSYL_0010990	TcX10_chr1:2160061-2160494	T27	T28	OK	258641	101923	-134347	-314622	5e-05	0.00013886	yes
XLOC_020128	XLOC_020128	TcSYL_0077380	TcX10_chr9:676268-676869	T27	T28	OK	174313	780903	-115846	-313992	5e-05	0.00013886	yes
XLOC_012666	XLOC_012666	TcSYL_0178360	TcX10_chr38:480249-480934	T26	T28	OK	897739	508.4	-0.820331	-313937	5e-05	0.00013886	yes
XLOC_009358	XLOC_009358	TcSYL_0027680	TcX10_chr3:1388884-1389920	T26	T28	OK	1582.02	916201	-0.788035	-313856	5e-05	0.00013886	yes
XLOC_017401	XLOC_017401	TcSYL_0047410	TcX10_chr5:858616-859478	T27	T28	OK	722676	28591	-133779	-313746	5e-05	0.00013886	yes
XLOC_017493	XLOC_017493	TcSYL_0048370	TcX10_chr5:1104158-1105005	T26	T28	OK	498043	276874	-0.84704	-313514	5e-05	0.00013886	yes
XLOC_013754	XLOC_013754	TcSYL_0037300	TcX10_chr4:523849-525299	T26	T27	OK	415882	236286	-0.815638	-313383	5e-05	0.00013886	yes
XLOC_000834	XLOC_000834	TcSYL_0001420	TcX10_chr1:569545-570041	T27	T28	OK	619427	320858	-0.949	-312772	5e-05	0.00013886	yes
XLOC_005269	XLOC_005269	TcSYL_0015550	TcX10_chr2:354170-354930	T26	T28	OK	382622	660645	-253397	-312665	5e-05	0.00013886	yes
XLOC_015528	XLOC_015528	TcSYL_0191770	TcX10_chr42:454540-456080	T26	T28	OK	184925	485154	-193043	-312564	5e-05	0.00013886	yes
XLOC_002532	XLOC_002532	TcSYL_0092110	TcX10_chr12:952088-952893	T26	T28	OK	82984	297108	-148185	-312313	5e-05	0.00013886	yes
XLOC_005103	XLOC_005103	TcSYL_0116320	TcX10_chr19:665566-666200	T26	T27	OK	1267.21	706515	-0.842859	-311954	5e-05	0.00013886	yes
XLOC_012666	XLOC_012666	TcSYL_0178360	TcX10_chr38:480249-480934	T27	T28	OK	894211	508.4	-0.81465	-311934	5e-05	0.00013886	yes
XLOC_001205	XLOC_001205	TcSYL_0008780	TcX10_chr1:1816883-1817595	T26	T27	OK	163713	794651	-104278	-311932	5e-05	0.00013886	yes
XLOC_016690	XLOC_016690	TcSYL_0201920	TcX10_chr45:54624-55426	T27	T28	OK	34372	650618	-240135	-311743	5e-05	0.00013886	yes
XLOC_016617	XLOC_016617	TcSYL_0201750	TcX10_chr44:403082-405672	T26	T28	OK	163776	621426	-139807	-311525	5e-05	0.00013886	yes
XLOC_019897	XLOC_019897	TcSYL_0073820	TcX10_chr8:864571-864986	T26	T28	OK	659.31	332575	-0.987276	-311412	5e-05	0.00013886	yes
XLOC_020075	XLOC_020075	TcSYL_0076620	TcX10_chr9:613357-614396	T27	T28	OK	715907	314339	-118745	-311181	5e-05	0.00013886	yes
XLOC_000061	XLOC_000061	TcSYL_0001310	TcX10_chr1:512697-514372	T27	T28	OK	286624	112449	-134989	-310881	5e-05	0.00013886	yes
XLOC_001614	XLOC_001614	TcSYL_0082330	TcX10_chr10:554174-555066	T26	T28	OK	342964	189.21	-0.858066	-310546	5e-05	0.00013886	yes
XLOC_012286	XLOC_012286	TcSYL_0174860	TcX10_chr37:489850-490724	T26	T28	OK	360271	873787	-204373	-310461	5e-05	0.00013886	yes
XLOC_016508	XLOC_016508	TcSYL_0201320	TcX10_chr44:237002-238137	T26	T28	OK	338833	189904	-0.835307	-309784	5e-05	0.00013886	yes
XLOC_012279	XLOC_012279	TcSYL_0174790	TcX10_chr37:466099-466877	T26	T28	OK	930203	390147	-125353	-309519	5e-05	0.00013886	yes
XLOC_014775	XLOC_014775	TcSYL_0043910	TcX10_chr4:1349007-1349842	T27	T28	OK	842751	482105	-0.805761	-309472	5e-05	0.00013886	yes
XLOC_008343	XLOC_008343	TcSYL_0140360	TcX10_chr26:412537-412910	T27	T28	OK	578884	268463	-110855	-308509	5e-05	0.00013886	yes
XLOC_019864	XLOC_019864	TcSYL_0073490	TcX10_chr8:780557-781137	T27	T28	OK	367.75	192319	-0.935228	-308211	5e-05	0.00013886	yes
XLOC_009367	XLOC_009367	TcSYL_0027790	TcX10_chr3:1449880-1450958	T27	T28	OK	505405	199866	-13384	-308168	5e-05	0.00013886	yes
XLOC_014068	XLOC_014068	TcSYL_0044620	TcX10_chr4:1481610-1482196	T26	T28	OK	439027	235211	-0.900353	-307727	5e-05	0.00013886	yes
XLOC_004643	XLOC_004643	TcSYL_0110690	TcX10_chr16:737055-738223	T26	T28	OK	145212	761064	-0.932076	-307519	5e-05	0.00013886	yes
XLOC_010769	XLOC_010769	TcSYL_0159880	TcX10_chr32:897046-898421	T26	T28	OK	395433	227401	-0.798197	-307391	5e-05	0.00013886	yes
XLOC_018613	XLOC_018613	TcSYL_0060090	TcX10_chr6:1231168-1231892	T27	T28	OK	293538	166761	-413769	-307181	0.00755	0.0145779	yes
XLOC_004542	XLOC_004542	TcSYL_0112550	TcX10_chr16:1448595-1449229	T27	T28	OK	191.6	910743	-107298	-307161	5e-05	0.00013886	yes
XLOC_002355	XLOC_002355	TcSYL_0089260	TcX10_chr12:149223-150367	T27	T28	OK	107274	53.48	-100423	-307034	5e-05	0.00013886	yes
XLOC_004967	XLOC_004967	TcSYL_0115660	TcX10_chr19:435733-437237	T27	T28	OK	113925	600077	-0.924871	-306645	5e-05	0.00013886	yes
XLOC_017415	XLOC_017415	TcSYL_0047550	TcX10_chr5:896420-898167	T27	T28	OK	188677	106603	-0.823673	-306569	5e-05	0.00013886	yes
XLOC_016508	XLOC_016508	TcSYL_0201320	TcX10_chr44:237002-238137	T27	T28	OK	336515	189904	-0.825401	-306497	5e-05	0.00013886	yes
XLOC_009265	XLOC_009265	TcSYL_0026270	TcX10_chr3:1023817-1024841	T27	T28	OK	194404	103204	-0.913555	-306324	5e-05	0.00013886	yes
XLOC_012610	XLOC_012610	TcSYL_0177500	TcX10_chr38:355676-356253	T26	T28	OK	928215	299475	-163202	-306295	5e-05	0.00013886	yes
XLOC_012350	XLOC_012350	TcSYL_0173280	TcX10_chr37:230263-231137	T27	T28	OK	159093	806482	-0.980152	-306076	5e-05	0.00013886	yes
XLOC_007444	XLOC_007444	TcSYL_0131910	TcX10_chr23:572401-573680	T27	T28	OK	789422	378132	-106191	-305668	5e-05	0.00013886	yes
XLOC_005622	XLOC_005622	TcSYL_0022240	TcX10_chr2:1693789-1694414	T27	T28	OK	650409	367395	-0.824015	-305565	5e-05	0.00013886	yes
XLOC_009664	XLOC_009664	TcSYL_0027150	TcX10_chr3:1139050-1139951	T27	T28	OK	762347	443028	-0.78305	-305301	5e-05	0.00013886	yes
XLOC_016560	XLOC_016560	TcSYL_0200760	TcX10_chr44:113605-114299	T27	T28	OK	305.26	162318	-0.911213	-305214	5e-05	0.00013886	yes
XLOC_020425	XLOC_020425	TcSYL_0075450	TcX10_chr9:437578-438899	T27	T28	OK	167575	920505	-0.864306	-304802	5e-05	0.00013886	yes
XLOC_018613	XLOC_018613	TcSYL_0060090	TcX10_chr6:1231168-1231892	T26	T28	OK	286431	166761	-410233	-303963	0.00755	0.0145779	yes
XLOC_010698	XLOC_010698	TcSYL_0158340	TcX10_chr32:498275-498900	T26	T27	OK	897656	512271	-0.809255	-303778	5e-05	0.00013886	yes
XLOC_000744	XLOC_000744	TcSYL_0014490	TcX10_chr1:3062265-3063004	T26	T28	OK	522209	151384	-178641	-303713	5e-05	0.00013886	yes
XLOC_012361	XLOC_012361	TcSYL_0173410	TcX10_chr37:238447-238967	T26	T28	OK	759391	147689	-236228	-303469	5e-05	0.00013886	yes
XLOC_008154	XLOC_008154	TcSYL_0139360	TcX10_chr26:102903-105175	T26	T28	OK	693798	370257	-0.905986	-303003	5e-05	0.00013886	yes
XLOC_000834	XLOC_000834	TcSYL_0001420	TcX10_chr1:569545-570041	T26	T27	OK	1101.71	619427	-0.830742	-302648	5e-05	0.00013886	yes
XLOC_005042	XLOC_005042	TcSYL_0115210	TcX10_chr19:272652-275125	T27	T28	OK	401607	234282	-0.777538	-302603	5e-05	0.00013886	yes
XLOC_017416	XLOC_017416	TcSYL_0047560	TcX10_chr5:904507-904820	T26	T27	OK	586194	254118	-120588	-302462	5e-05	0.00013886	yes
XLOC_016478	XLOC_016478	TcSYL_0200900	TcX10_chr44:173294-175080	T27	T28	OK	706251	413818	-0.771184	-302442	5e-05	0.00013886	yes
XLOC_008091	XLOC_008091	TcSYL_0138760	TcX10_chr25:213109-214481	T27	T28	OK	567147	264628	-109976	-302196	5e-05	0.00013886	yes
XLOC_005325	XLOC_005325	TcSYL_0016520	TcX10_chr2:419699-420225	T26	T28	OK	101734	298814	-176749	-302179	5e-05	0.00013886	yes
XLOC_016721	XLOC_016721	TcSYL_0202490	TcX10_chr45:229002-230467	T27	T28	OK	197645	111.62	-0.824315	-301695	5e-05	0.00013886	yes
XLOC_008191	XLOC_008191	TcSYL_0140690	TcX10_chr26:497042-498087	T26	T27	OK	881952	515.53	-0.774644	-301533	5e-05	0.00013886	yes
XLOC_004966	XLOC_004966	TcSYL_0115650	TcX10_chr19:434282-435171	T26	T28	OK	103072	482912	-109382	-301155	5e-05	0.00013886	yes
XLOC_019911	XLOC_019911	TcSYL_0073960	TcX10_chr8:893804-894741	T27	T28	OK	357.14	201968	-0.822362	-300988	5e-05	0.00013886	yes
XLOC_016636	XLOC_016636	TcSYL_0202050	TcX10_chr45:111145-112715	T27	T28	OK	131822	728488	-0.85562	-300668	5e-05	0.00013886	yes
XLOC_019888	XLOC_019888	TcSYL_0073730	TcX10_chr8:844973-846534	T27	T28	OK	93653	496983	-0.914127	-300504	5e-05	0.00013886	yes
XLOC_004907	XLOC_004907	TcSYL_0113670	TcX10_chr18:461088-461650	T27	T28	OK	799101	228774	-180446	-300229	5e-05	0.00013886	yes
XLOC_001413	XLOC_001413	TcSYL_0012950	TcX10_chr1:2467849-2468510	T26	T27	OK	1864.94	1099.56	-0.762208	-300076	5e-05	0.00013886	yes
XLOC_014752	XLOC_014752	TcSYL_0043620	TcX10_chr4:1328500-1330004	T27	T28	OK	185819	105035	-0.823023	-300004	5e-05	0.00013886	yes
XLOC_006402	XLOC_006402	TcSYL_0123080	TcX10_chr21:518191-520073	T27	T28	OK	348197	204281	-0.76935	-299357	5e-05	0.00013886	yes
XLOC_001823	XLOC_001823	TcSYL_0084710	TcX10_chr11:324273-325063	T27	T28	OK	305678	168.76	-0.857041	-298027	5e-05	0.00013886	yes
XLOC_002019	XLOC_002019	TcSYL_0087440	TcX10_chr11:790654-792449	T27	T28	OK	112545	621542	-0.856575	-297857	5e-05	0.00013886	yes
XLOC_009336	XLOC_009336	TcSYL_0027430	TcX10_chr3:1266596-1268586	T26	T28	OK	746838	39743	-0.910093	-297392	5e-05	0.00013886	yes
XLOC_005654	XLOC_005654	TcSYL_0014760	TcX10_chr2:41920-42572	T27	T28	OK	243332	126099	-0.948374	-297195	5e-05	0.00013886	yes
XLOC_017888	XLOC_017888	TcSYL_0057130	TcX10_chr6:944427-946078	T26	T28	OK	208721	709063	-155759	-297108	5e-05	0.00013886	yes
XLOC_004423	XLOC_004423	TcSYL_0111210	TcX10_chr16:1044056-1045104	T26	T28	OK	779373	461.73	-0.755263	-297072	5e-05	0.00013886	yes
XLOC_001967	XLOC_001967	TcSYL_0086670	TcX10_chr11:629361-630196	T26	T28	OK	216979	116846	-0.892944	-296866	5e-05	0.00013886	yes
XLOC_008312	XLOC_008312	TcSYL_0140020	TcX10_chr26:347208-348235	T27	T28	OK	106902	538093	-0.990356	-296733	5e-05	0.00013886	yes
XLOC_015524	XLOC_015524	TcSYL_0191690	TcX10_chr42:434247-434938	T26	T27	OK	5165.07	3061.05	-0.75476	-296538	5e-05	0.00013886	yes
XLOC_010620	XLOC_010620	TcSYL_0157000	TcX10_chr31:476616-477973	T27	T28	OK	145148	236777	-261593	-296497	0.0001	0.000267814	yes
XLOC_010620	XLOC_010620	TcSYL_0157000	TcX10_chr31:476616-477973	T26	T28	OK	14426	236777	-260708	-295986	0.0001	0.000267814	yes
XLOC_004068	XLOC_004068	TcSYL_0105490	TcX10_chr15:249185-249924	T27	T28	OK	363334	731519	-231233	-295663	5e-05	0.00013886	yes
XLOC_015669	XLOC_015669	TcSYL_0194360	TcX10_chr42:763317-764146	T26	T28	OK	175923	915577	-0.94219	-295496	5e-05	0.00013886	yes
XLOC_000706	XLOC_000706	TcSYL_0014110	TcX10_chr1:2949287-2950674	T27	T28	OK	155453	871861	-0.83431	-294716	5e-05	0.00013886	yes
XLOC_004463	XLOC_004463	TcSYL_0111740	TcX10_chr16:1177325-1178070	T26	T28	OK	843785	495.57	-0.767787	-294297	5e-05	0.00013886	yes
XLOC_012170	XLOC_012170	TcSYL_0172670	TcX10_chr37:174782-175884	T26	T28	OK	101143	516982	-0.968213	-293982	5e-05	0.00013886	yes
XLOC_005952	XLOC_005952	TcSYL_0021430	TcX10_chr2:1104424-1105064	T27	T28	OK	499794	119768	-206109	-293706	5e-05	0.00013886	yes
XLOC_012976	XLOC_012976	TcSYL_0182330	TcX10_chr39:359354-359760	T26	T27	OK	182047	675264	-143078	-292815	5e-05	0.00013886	yes
XLOC_014680	XLOC_014680	TcSYL_0042700	TcX10_chr4:1240838-1241328	T26	T28	OK	188938	800499	-123894	-292607	5e-05	0.00013886	yes
XLOC_000707	XLOC_000707	TcSYL_0014120	TcX10_chr1:2950735-2951231	T26	T28	OK	295.41	146291	-101387	-292228	5e-05	0.00013886	yes
XLOC_007419	XLOC_007419	TcSYL_0131620	TcX10_chr23:552879-553642	T27	T28	OK	224636	120497	-0.898588	-292177	5e-05	0.00013886	yes
XLOC_007419	XLOC_007419	TcSYL_0131620	TcX10_chr23:552879-553642	T26	T28	OK	224534	120497	-0.89793	-291985	5e-05	0.00013886	yes
XLOC_014521	XLOC_014521	TcSYL_0040180	TcX10_chr4:984504-985183	T26	T28	OK	675852	228883	-15621	-291961	5e-05	0.00013886	yes
XLOC_012170	XLOC_012170	TcSYL_0172670	TcX10_chr37:174782-175884	T27	T28	OK	100636	516982	-0.960957	-291389	5e-05	0.00013886	yes
XLOC_008093	XLOC_008093	TcSYL_0138780	TcX10_chr25:218863-219518	T26	T28	OK	129916	595098	-112638	-291067	5e-05	0.00013886	yes
XLOC_005696	XLOC_005696	TcSYL_0016260	TcX10_chr2:404965-405413	T26	T28	OK	187139	735442	-134742	-290871	5e-05	0.00013886	yes
XLOC_014657	XLOC_014657	TcSYL_0042390	TcX10_chr4:1218653-1219509	T27	T28	OK	199063	107859	-0.884086	-290648	5e-05	0.00013886	yes
XLOC_000901	XLOC_000901	TcSYL_0002830	TcX10_chr1:864268-864731	T27	T28	OK	132697	431841	-161956	-290436	5e-05	0.00013886	yes
XLOC_010802	XLOC_010802	TcSYL_0157280	TcX10_chr32:397543-397880	T26	T28	OK	511184	203631	-132788	-290335	5e-05	0.00013886	yes
XLOC_012591	XLOC_012591	TcSYL_0177240	TcX10_chr38:337028-338277	T26	T28	OK	963125	50506	-0.931269	-289925	5e-05	0.00013886	yes
XLOC_020219	XLOC_020219	TcSYL_0078650	TcX10_chr9:786477-787318	T27	T28	OK	292998	165211	-0.826578	-289635	5e-05	0.00013886	yes
XLOC_014560	XLOC_014560	TcSYL_0040870	TcX10_chr4:1032168-1033279	T26	T28	OK	259941	149764	-0.795496	-288403	5e-05	0.00013886	yes
XLOC_005034	XLOC_005034	TcSYL_0115120	TcX10_chr19:246643-247076	T27	T28	OK	538733	284706	-0.920101	-288374	5e-05	0.00013886	yes
XLOC_009250	XLOC_009250	TcSYL_0026050	TcX10_chr3:1009278-1009723	T27	T28	OK	893053	184638	-227405	-288147	5e-05	0.00013886	yes
XLOC_000028	XLOC_000028	TcSYL_0000520	TcX10_chr1:162162-163522	T27	T28	OK	121389	671485	-0.854213	-287965	5e-05	0.00013886	yes
XLOC_016561	XLOC_016561	TcSYL_0200770	TcX10_chr44:115133-115563	T26	T28	OK	363493	179045	-10216	-286935	5e-05	0.00013886	yes
XLOC_010745	XLOC_010745	TcSYL_0159640	TcX10_chr32:767985-771058	T27	T28	OK	799555	463673	-0.78609	-286449	5e-05	0.00013886	yes
XLOC_004321	XLOC_004321	TcSYL_0108830	TcX10_chr15:900508-901193	T27	T28	OK	186.92	961887	-0.958481	-286378	5e-05	0.00013886	yes
XLOC_016722	XLOC_016722	TcSYL_0202500	TcX10_chr45:238556-239571	T26	T28	OK	520.27	309.07	-0.751328	-286053	5e-05	0.00013886	yes
XLOC_009192	XLOC_009192	TcSYL_0025260	TcX10_chr3:912139-913211	T26	T28	OK	180774	220968	-303228	-285546	0.0003	0.000753497	yes
XLOC_004470	XLOC_004470	TcSYL_0111810	TcX10_chr16:1200832-1201436	T27	T28	OK	467142	101307	-220513	-285466	0.00015	0.000394192	yes
XLOC_003193	XLOC_003193	TcSYL_0096550	TcX10_chr13:676528-677138	T26	T28	OK	760314	265995	-15152	-285368	5e-05	0.00013886	yes
XLOC_002360	XLOC_002360	TcSYL_0089310	TcX10_chr12:164920-166778	T26	T28	OK	273634	120449	-118383	-284873	5e-05	0.00013886	yes
XLOC_003944	XLOC_003944	TcSYL_0103830	TcX10_chr15:50329-51029	T27	T28	OK	642203	377979	-0.764724	-284457	5e-05	0.00013886	yes
XLOC_009355	XLOC_009355	TcSYL_0027650	TcX10_chr3:1376049-1376686	T26	T28	OK	161893	794751	-102647	-284333	5e-05	0.00013886	yes
XLOC_005103	XLOC_005103	TcSYL_0116320	TcX10_chr19:665566-666200	T26	T28	OK	1267.21	762047	-0.7337	-284115	5e-05	0.00013886	yes
XLOC_017205	XLOC_017205	TcSYL_0047040	TcX10_chr5:697572-698089	T27	T28	OK	678475	159962	-208457	-284054	5e-05	0.00013886	yes
XLOC_011833	XLOC_011833	TcSYL_0168980	TcX10_chr36:109260-111619	T27	T28	OK	177436	105151	-0.754839	-284043	5e-05	0.00013886	yes
XLOC_012591	XLOC_012591	TcSYL_0177240	TcX10_chr38:337028-338277	T27	T28	OK	960461	50506	-0.927274	-283906	5e-05	0.00013886	yes
XLOC_003507	XLOC_003507	TcSYL_0102110	TcX10_chr14:792545-792864	T26	T28	OK	229007	373784	-261511	-283654	0.00115	0.00262121	yes
XLOC_014521	XLOC_014521	TcSYL_0040180	TcX10_chr4:984504-985183	T27	T28	OK	65.23	228883	-151093	-283062	5e-05	0.00013886	yes
XLOC_000553	XLOC_000553	TcSYL_0010650	TcX10_chr1:2021209-2021720	T27	T28	OK	117872	437607	-142952	-283041	5e-05	0.00013886	yes
XLOC_020132	XLOC_020132	TcSYL_0077420	TcX10_chr9:678451-678875	T27	T28	OK	283672	127697	-115149	-282962	5e-05	0.00013886	yes
XLOC_019377	XLOC_019377	TcSYL_0063430	TcX10_chr7:576972-578020	T26	T27	OK	164046	908507	-0.852532	-282911	5e-05	0.00013886	yes
XLOC_000952	XLOC_000952	TcSYL_0003430	TcX10_chr1:965555-966822	T26	T28	OK	813824	495149	-0.716855	-282663	5e-05	0.00013886	yes
XLOC_000327	XLOC_000327	TcSYL_0005640	TcX10_chr1:1383736-1384067	T26	T27	OK	3091.69	1855.83	-0.736331	-282341	5e-05	0.00013886	yes
XLOC_017640	XLOC_017640	TcSYL_0050770	TcX10_chr6:217651-218084	T27	T28	OK	798529	450.64	-0.825371	-282325	5e-05	0.00013886	yes
XLOC_011709	XLOC_011709	TcSYL_0166920	TcX10_chr35:244385-245292	T26	T27	OK	310346	180346	-0.783114	-282214	5e-05	0.00013886	yes
XLOC_000624	XLOC_000624	TcSYL_0012630	TcX10_chr1:2448171-2449057	T26	T28	OK	712.04	426441	-0.739611	-282103	5e-05	0.00013886	yes
XLOC_004472	XLOC_004472	TcSYL_0111830	TcX10_chr16:1210414-1211033	T27	T28	OK	557632	321099	-0.796292	-281768	5e-05	0.00013886	yes
XLOC_016285	XLOC_016285	TcSYL_0197090	TcX10_chr43:183223-184496	T27	T28	OK	457031	20965	-112431	-281736	5e-05	0.00013886	yes
XLOC_010750	XLOC_010750	TcSYL_0159690	TcX10_chr32:798636-799273	T26	T28	OK	116.11	520242	-115824	-281652	5e-05	0.00013886	yes
XLOC_014680	XLOC_014680	TcSYL_0042700	TcX10_chr4:1240838-1241328	T26	T27	OK	188938	874636	-111116	-281606	5e-05	0.00013886	yes
XLOC_015247	XLOC_015247	TcSYL_0189030	TcX10_chr41:297207-299518	T27	T28	OK	109254	638105	-0.775818	-281512	5e-05	0.00013886	yes
XLOC_017315	XLOC_017315	TcSYL_0049940	TcX10_chr5:1331495-1337412	T26	T28	OK	595681	240888	-130618	-280888	5e-05	0.00013886	yes
XLOC_001205	XLOC_001205	TcSYL_0008780	TcX10_chr1:1816883-1817595	T26	T28	OK	163713	847453	-0.949965	-280885	5e-05	0.00013886	yes
XLOC_012407	XLOC_012407	TcSYL_0174140	TcX10_chr37:307909-308828	T27	T28	OK	416457	246722	-0.755283	-280799	5e-05	0.00013886	yes
XLOC_006231	XLOC_006231	TcSYL_0118340	TcX10_chr20:304695-305179	T27	T28	OK	105193	335754	-164756	-280553	5e-05	0.00013886	yes
XLOC_002344	XLOC_002344	TcSYL_0089150	TcX10_chr12:117746-118908	T27	T28	OK	133329	736094	-0.857028	-280304	5e-05	0.00013886	yes
XLOC_002853	XLOC_002853	TcSYL_0095810	TcX10_chr13:549931-550643	T26	T28	OK	321761	479675	-274586	-280092	0.0002	0.000514945	yes
XLOC_000201	XLOC_000201	TcSYL_0004130	TcX10_chr1:1102585-1103198	T27	T28	OK	472806	271225	-0.801757	-280092	5e-05	0.00013886	yes
XLOC_004506	XLOC_004506	TcSYL_0112180	TcX10_chr16:1317366-1317919	T26	T27	OK	393601	220059	-0.838843	-279079	5e-05	0.00013886	yes
XLOC_001281	XLOC_001281	TcSYL_0010780	TcX10_chr1:2080462-2080931	T26	T28	OK	155259	621563	-13207	-278361	5e-05	0.00013886	yes
XLOC_008954	XLOC_008954	TcSYL_0146610	TcX10_chr29:69566-70164	T26	T28	OK	350441	194943	-0.846119	-277873	5e-05	0.00013886	yes
XLOC_012765	XLOC_012765	TcSYL_0178090	TcX10_chr38:394070-394476	T26	T28	OK	286605	128524	-115703	-277869	5e-05	0.00013886	yes
XLOC_008953	XLOC_008953	TcSYL_0146600	TcX10_chr29:61898-62520	T27	T28	OK	215207	112353	-0.937691	-277719	5e-05	0.00013886	yes
XLOC_004487	XLOC_004487	TcSYL_0111990	TcX10_chr16:1253094-1253770	T26	T28	OK	115172	541899	-108769	-277658	5e-05	0.00013886	yes
XLOC_004774	XLOC_004774	TcSYL_0113970	TcX10_chr18:493106-494136	T27	T28	OK	486725	205782	-124199	-277627	5e-05	0.00013886	yes
XLOC_001434	XLOC_001434	TcSYL_0013720	TcX10_chr1:2772395-2774094	T27	T28	OK	109491	625319	-0.808151	-277461	5e-05	0.00013886	yes
XLOC_005952	XLOC_005952	TcSYL_0021430	TcX10_chr2:1104424-1105064	T26	T28	OK	465472	119768	-195845	-277446	5e-05	0.00013886	yes
XLOC_010548	XLOC_010548	TcSYL_0156090	TcX10_chr31:131901-133378	T27	T28	OK	308834	186339	-0.7289	-277238	5e-05	0.00013886	yes
XLOC_000729	XLOC_000729	TcSYL_0014340	TcX10_chr1:3031739-3032295	T27	T28	OK	872947	305618	-151417	-277074	5e-05	0.00013886	yes
XLOC_008343	XLOC_008343	TcSYL_0140360	TcX10_chr26:412537-412910	T26	T27	OK	1014.78	578884	-0.809824	-276763	5e-05	0.00013886	yes
XLOC_006487	XLOC_006487	TcSYL_0121690	TcX10_chr21:119720-120348	T26	T28	OK	451996	262471	-0.784148	-276639	5e-05	0.00013886	yes
XLOC_009344	XLOC_009344	TcSYL_0027520	TcX10_chr3:1335489-1335991	T27	T28	OK	1194.81	714214	-0.74235	-276624	5e-05	0.00013886	yes
XLOC_004542	XLOC_004542	TcSYL_0112550	TcX10_chr16:1448595-1449229	T26	T28	OK	178.52	910743	-0.970971	-276594	5e-05	0.00013886	yes
XLOC_006233	XLOC_006233	TcSYL_0118360	TcX10_chr20:309135-309550	T26	T28	OK	277877	126305	-113753	-276341	5e-05	0.00013886	yes
XLOC_004981	XLOC_004981	TcSYL_0115800	TcX10_chr19:483686-485238	T27	T28	OK	41813	203261	-104061	-276056	5e-05	0.00013886	yes
XLOC_000580	XLOC_000580	TcSYL_0011680	TcX10_chr1:2376292-2377529	T26	T28	OK	543209	332163	-0.709618	-275913	5e-05	0.00013886	yes
XLOC_020081	XLOC_020081	TcSYL_0076680	TcX10_chr9:618134-618645	T27	T28	OK	163476	722732	-117755	-275569	5e-05	0.00013886	yes
XLOC_018170	XLOC_018170	TcSYL_0052710	TcX10_chr6:575875-576176	T26	T27	OK	1157.38	612135	-0.918946	-274915	5e-05	0.00013886	yes
XLOC_015392	XLOC_015392	TcSYL_0187910	TcX10_chr41:175724-176688	T27	T28	OK	141.89	774496	-0.873448	-274896	5e-05	0.00013886	yes
XLOC_014375	XLOC_014375	TcSYL_0037070	TcX10_chr4:507714-508282	T26	T27	OK	489213	282119	-0.79416	-274672	5e-05	0.00013886	yes
XLOC_017203	XLOC_017203	TcSYL_0047020	TcX10_chr5:695735-696603	T27	T28	OK	348482	10676	-170671	-274582	5e-05	0.00013886	yes
XLOC_010548	XLOC_010548	TcSYL_0156090	TcX10_chr31:131901-133378	T26	T28	OK	306778	186339	-0.719265	-274314	5e-05	0.00013886	yes
XLOC_012392	XLOC_012392	TcSYL_0173940	TcX10_chr37:291497-292128	T26	T28	OK	498217	140936	-182173	-273587	5e-05	0.00013886	yes
XLOC_004111	XLOC_004111	TcSYL_0106180	TcX10_chr15:318222-318625	T27	T28	OK	138757	406007	-177299	-273456	0.0001	0.000267814	yes
XLOC_004005	XLOC_004005	TcSYL_0104650	TcX10_chr15:179502-181450	T26	T28	OK	833083	518768	-0.68337	-273104	5e-05	0.00013886	yes
XLOC_017166	XLOC_017166	TcSYL_0046650	TcX10_chr5:575583-576580	T26	T28	OK	454918	276588	-0.71787	-273069	5e-05	0.00013886	yes
XLOC_015205	XLOC_015205	TcSYL_0188480	TcX10_chr41:255628-256385	T27	T28	OK	699739	296897	-123686	-272995	5e-05	0.00013886	yes
XLOC_016778	XLOC_016778	TcSYL_0203410	TcX10_chr46:290143-290444	T26	T28	OK	1203.79	596826	-10122	-272914	5e-05	0.00013886	yes
XLOC_020248	XLOC_020248	TcSYL_0078960	TcX10_chr9:924248-924606	T26	T27	OK	1791.94	1061.92	-0.754847	-272664	5e-05	0.00013886	yes
XLOC_010804	XLOC_010804	TcSYL_0157300	TcX10_chr32:399503-400308	T26	T28	OK	225403	29083	-295426	-272639	0.00075	0.00176867	yes
XLOC_007380	XLOC_007380	TcSYL_0131120	TcX10_chr23:517810-518081	T26	T27	OK	1788.04	962172	-0.894012	-272605	5e-05	0.00013886	yes
XLOC_016502	XLOC_016502	TcSYL_0201250	TcX10_chr44:223292-223872	T27	T28	OK	1158.83	695706	-0.736123	-272076	5e-05	0.00013886	yes
XLOC_000553	XLOC_000553	TcSYL_0010650	TcX10_chr1:2021209-2021720	T26	T27	OK	229521	117872	-0.961399	-271828	5e-05	0.00013886	yes
XLOC_005654	XLOC_005654	TcSYL_0014760	TcX10_chr2:41920-42572	T26	T28	OK	231.22	126099	-0.874714	-271781	5e-05	0.00013886	yes
XLOC_004773	XLOC_004773	TcSYL_0113960	TcX10_chr18:492070-492764	T26	T28	OK	832008	358057	-121641	-271707	5e-05	0.00013886	yes
XLOC_012667	XLOC_012667	TcSYL_0178370	TcX10_chr38:483350-483906	T26	T28	OK	336442	183.73	-0.872768	-271651	5e-05	0.00013886	yes
XLOC_008093	XLOC_008093	TcSYL_0138780	TcX10_chr25:218863-219518	T27	T28	OK	124409	595098	-106389	-271567	5e-05	0.00013886	yes
XLOC_005335	XLOC_005335	TcSYL_0016720	TcX10_chr2:430874-432039	T26	T28	OK	289101	173283	-0.738447	-271561	5e-05	0.00013886	yes
XLOC_020011	XLOC_020011	TcSYL_0073100	TcX10_chr8:261893-263181	T26	T28	OK	123616	204863	-259313	-271366	0.0003	0.000753497	yes
XLOC_000697	XLOC_000697	TcSYL_0013610	TcX10_chr1:2723494-2724620	T26	T28	OK	625244	385595	-0.697334	-271134	5e-05	0.00013886	yes
XLOC_002852	XLOC_002852	TcSYL_0095800	TcX10_chr13:544528-546242	T26	T28	OK	117217	691284	-0.76183	-271118	5e-05	0.00013886	yes
XLOC_010586	XLOC_010586	TcSYL_0156600	TcX10_chr31:361207-361922	T27	T28	OK	238368	133.02	-0.841546	-270969	5e-05	0.00013886	yes
XLOC_017179	XLOC_017179	TcSYL_0046780	TcX10_chr5:616883-617349	T27	T28	OK	138199	531111	-137966	-270419	5e-05	0.00013886	yes
XLOC_020120	XLOC_020120	TcSYL_0077240	TcX10_chr9:664727-665484	T26	T27	OK	490.91	294785	-0.735795	-270237	5e-05	0.00013886	yes
XLOC_015247	XLOC_015247	TcSYL_0189030	TcX10_chr41:297207-299518	T26	T28	OK	106.88	638105	-0.744131	-269944	5e-05	0.00013886	yes
XLOC_017205	XLOC_017205	TcSYL_0047040	TcX10_chr5:697572-698089	T26	T28	OK	636361	159962	-199212	-269816	0.0001	0.000267814	yes
XLOC_000729	XLOC_000729	TcSYL_0014340	TcX10_chr1:3031739-3032295	T26	T28	OK	84332	305618	-146435	-269717	5e-05	0.00013886	yes
XLOC_002091	XLOC_002091	TcSYL_0088490	TcX10_chr11:905247-906178	T27	T28	OK	158488	888541	-0.83486	-269627	5e-05	0.00013886	yes
XLOC_016629	XLOC_016629	TcSYL_0201980	TcX10_chr45:92468-93450	T27	T28	OK	1296.46	807337	-0.683333	-269408	5e-05	0.00013886	yes
XLOC_004307	XLOC_004307	TcSYL_0108690	TcX10_chr15:863946-864466	T26	T28	OK	480865	274683	-0.807865	-269384	5e-05	0.00013886	yes
XLOC_004587	XLOC_004587	TcSYL_0109380	TcX10_chr16:209121-209929	T26	T28	OK	307083	177553	-0.79038	-269348	5e-05	0.00013886	yes
XLOC_000710	XLOC_000710	TcSYL_0014150	TcX10_chr1:2955774-2956504	T26	T28	OK	976721	465532	-106907	-269137	5e-05	0.00013886	yes
XLOC_014663	XLOC_014663	TcSYL_0042470	TcX10_chr4:1224472-1226807	T26	T28	OK	299807	186175	-0.687373	-268752	5e-05	0.00013886	yes
XLOC_005837	XLOC_005837	TcSYL_0019210	TcX10_chr2:741899-743115	T26	T28	OK	518599	320883	-0.692574	-268644	5e-05	0.00013886	yes
XLOC_017183	XLOC_017183	TcSYL_0046820	TcX10_chr5:620236-621062	T26	T28	OK	109848	563266	-0.963616	-268626	5e-05	0.00013886	yes
XLOC_012651	XLOC_012651	TcSYL_0178130	TcX10_chr38:452000-453222	T27	T28	OK	110.23	61611	-0.839255	-268622	5e-05	0.00013886	yes
XLOC_003507	XLOC_003507	TcSYL_0102110	TcX10_chr14:792545-792864	T27	T28	OK	208483	373784	-247966	-267822	0.0016	0.00354438	yes
XLOC_017093	XLOC_017093	TcSYL_0045790	TcX10_chr5:327032-327708	T26	T28	OK	1878.84	1174.61	-0.677657	-267786	5e-05	0.00013886	yes
XLOC_015549	XLOC_015549	TcSYL_0192110	TcX10_chr42:481165-481433	T26	T27	OK	642487	246923	-137961	-267712	5e-05	0.00013886	yes
XLOC_009357	XLOC_009357	TcSYL_0027670	TcX10_chr3:1386174-1387696	T27	T28	OK	469505	291998	-0.685183	-267501	5e-05	0.00013886	yes
XLOC_001822	XLOC_001822	TcSYL_0084700	TcX10_chr11:322840-324173	T26	T28	OK	144181	84366	-0.773146	-267456	5e-05	0.00013886	yes
XLOC_019868	XLOC_019868	TcSYL_0073530	TcX10_chr8:785247-785995	T27	T28	OK	206274	115045	-0.84236	-267298	5e-05	0.00013886	yes
XLOC_004318	XLOC_004318	TcSYL_0108800	TcX10_chr15:892700-893493	T26	T27	OK	1358.82	841034	-0.692114	-267147	5e-05	0.00013886	yes
XLOC_017641	XLOC_017641	TcSYL_0050780	TcX10_chr6:218166-218731	T27	T28	OK	433926	252492	-0.781209	-267053	5e-05	0.00013886	yes
XLOC_020411	XLOC_020411	TcSYL_0075310	TcX10_chr9:390775-392102	T27	T28	OK	988055	557339	-0.826038	-266706	5e-05	0.00013886	yes
XLOC_012189	XLOC_012189	TcSYL_0172900	TcX10_chr37:191791-196214	T26	T28	OK	807809	351403	-120089	-266368	5e-05	0.00013886	yes
XLOC_005269	XLOC_005269	TcSYL_0015550	TcX10_chr2:354170-354930	T27	T28	OK	303343	660645	-2199	-265571	0.0001	0.000267814	yes
XLOC_017511	XLOC_017511	TcSYL_0048610	TcX10_chr5:1123315-1123823	T27	T28	OK	494195	283.52	-0.801627	-265478	5e-05	0.00013886	yes
XLOC_002356	XLOC_002356	TcSYL_0089270	TcX10_chr12:150494-151446	T27	T28	OK	172492	981005	-0.814199	-265458	5e-05	0.00013886	yes
XLOC_003787	XLOC_003787	TcSYL_0103350	TcX10_chr14:868612-869792	T26	T27	OK	1022.17	642631	-0.669572	-265398	5e-05	0.00013886	yes
XLOC_012135	XLOC_012135	TcSYL_0172190	TcX10_chr37:144783-145456	T26	T28	OK	256644	144335	-0.83035	-265323	5e-05	0.00013886	yes
XLOC_020078	XLOC_020078	TcSYL_0076650	TcX10_chr9:616347-617359	T26	T28	OK	445876	192395	-121257	-265272	5e-05	0.00013886	yes
XLOC_016621	XLOC_016621	TcSYL_0201790	TcX10_chr44:416695-418385	T27	T28	OK	396346	247261	-0.680726	-265176	5e-05	0.00013886	yes
XLOC_009167	XLOC_009167	TcSYL_0024820	TcX10_chr3:834749-836271	T26	T27	OK	112308	23989	-222702	-264736	5e-05	0.00013886	yes
XLOC_016263	XLOC_016263	TcSYL_0196800	TcX10_chr43:160023-160861	T27	T28	OK	167248	934648	-0.839491	-264186	5e-05	0.00013886	yes
XLOC_017416	XLOC_017416	TcSYL_0047560	TcX10_chr5:904507-904820	T27	T28	OK	254118	354933	-283988	-264104	0.0009	0.00209392	yes
XLOC_010743	XLOC_010743	TcSYL_0159620	TcX10_chr32:766367-767316	T26	T28	OK	689003	333844	-104533	-264078	5e-05	0.00013886	yes
XLOC_011231	XLOC_011231	TcSYL_0162410	TcX10_chr33:279554-280164	T27	T28	OK	386609	225755	-0.776116	-264044	5e-05	0.00013886	yes
XLOC_003795	XLOC_003795	TcSYL_0103500	TcX10_chr14:888863-890361	T26	T27	OK	1071.41	677588	-0.661027	-263851	5e-05	0.00013886	yes
XLOC_004266	XLOC_004266	TcSYL_0108110	TcX10_chr15:789130-789803	T26	T28	OK	143937	746481	-0.947255	-263734	5e-05	0.00013886	yes
XLOC_000736	XLOC_000736	TcSYL_0014410	TcX10_chr1:3051699-3052951	T27	T28	OK	454371	216646	-106853	-263676	5e-05	0.00013886	yes
XLOC_017203	XLOC_017203	TcSYL_0047020	TcX10_chr5:695735-696603	T26	T28	OK	332536	10676	-163914	-263095	5e-05	0.00013886	yes
XLOC_012433	XLOC_012433	TcSYL_0174980	TcX10_chr38:101319-103612	T26	T28	OK	274487	171934	-0.674879	-262862	5e-05	0.00013886	yes
XLOC_015549	XLOC_015549	TcSYL_0192110	TcX10_chr42:481165-481433	T26	T28	OK	642487	146245	-213528	-262457	0.00395	0.00810615	yes
XLOC_004068	XLOC_004068	TcSYL_0105490	TcX10_chr15:249185-249924	T26	T28	OK	309668	731519	-208176	-262203	5e-05	0.00013886	yes
XLOC_004587	XLOC_004587	TcSYL_0109380	TcX10_chr16:209121-209929	T27	T28	OK	298521	177553	-0.749585	-261955	5e-05	0.00013886	yes
XLOC_001828	XLOC_001828	TcSYL_0084820	TcX10_chr11:332296-333104	T27	T28	OK	151248	844361	-0.840984	-261869	5e-05	0.00013886	yes
XLOC_014560	XLOC_014560	TcSYL_0040870	TcX10_chr4:1032168-1033279	T27	T28	OK	246975	149764	-0.721675	-261813	5e-05	0.00013886	yes
XLOC_017179	XLOC_017179	TcSYL_0046780	TcX10_chr5:616883-617349	T26	T28	OK	134074	531111	-133594	-261638	5e-05	0.00013886	yes
XLOC_016561	XLOC_016561	TcSYL_0200770	TcX10_chr44:115133-115563	T27	T28	OK	342382	179045	-0.935284	-261418	5e-05	0.00013886	yes
XLOC_009367	XLOC_009367	TcSYL_0027790	TcX10_chr3:1449880-1450958	T26	T28	OK	444266	199866	-115239	-261139	5e-05	0.00013886	yes
XLOC_014702	XLOC_014702	TcSYL_0043010	TcX10_chr4:1277557-1278281	T26	T27	OK	2983.41	1879.44	-0.66666	-261068	5e-05	0.00013886	yes
XLOC_008344	XLOC_008344	TcSYL_0140370	TcX10_chr26:413116-413510	T26	T27	OK	2644.73	1673.44	-0.660302	-260844	5e-05	0.00013886	yes
XLOC_017286	XLOC_017286	TcSYL_0049340	TcX10_chr5:1258741-1259471	T26	T28	OK	969455	468728	-104842	-260753	5e-05	0.00013886	yes
XLOC_019434	XLOC_019434	TcSYL_0064000	TcX10_chr7:914069-914670	T27	T28	OK	377148	41879	-317083	-260732	0.00105	0.00241551	yes
XLOC_012001	XLOC_012001	TcSYL_0171100	TcX10_chr36:468449-469953	T26	T28	OK	234577	144878	-0.695222	-260699	5e-05	0.00013886	yes
XLOC_019896	XLOC_019896	TcSYL_0073810	TcX10_chr8:863270-864450	T26	T28	OK	421844	263508	-0.678861	-260574	5e-05	0.00013886	yes
XLOC_004273	XLOC_004273	TcSYL_0108210	TcX10_chr15:795447-796168	T27	T28	OK	135324	717914	-0.914532	-260504	5e-05	0.00013886	yes
XLOC_010534	XLOC_010534	TcSYL_0155950	TcX10_chr31:37718-38319	T26	T28	OK	244.81	135778	-0.850413	-260394	5e-05	0.00013886	yes
XLOC_004473	XLOC_004473	TcSYL_0111840	TcX10_chr16:1214516-1214805	T26	T27	OK	3954.01	2445.25	-0.693334	-260283	5e-05	0.00013886	yes
XLOC_018792	XLOC_018792	TcSYL_0063220	TcX10_chr7:319659-320833	T27	T28	OK	191024	114619	-0.736909	-260242	5e-05	0.00013886	yes
XLOC_012280	XLOC_012280	TcSYL_0174800	TcX10_chr37:468781-469211	T27	T28	OK	987993	591962	-0.738996	-260074	5e-05	0.00013886	yes
XLOC_001282	XLOC_001282	TcSYL_0010790	TcX10_chr1:2081445-2083054	T27	T28	OK	270531	12406	-112476	-259587	5e-05	0.00013886	yes
XLOC_011086	XLOC_011086	TcSYL_0162360	TcX10_chr33:276164-276501	T27	T28	OK	302106	109647	-146219	-259533	0.00015	0.000394192	yes
XLOC_014958	XLOC_014958	TcSYL_0186530	TcX10_chr40:413985-414568	T26	T28	OK	60567	197716	-16151	-259273	5e-05	0.00013886	yes
XLOC_011906	XLOC_011906	TcSYL_0170010	TcX10_chr36:237143-237648	T26	T28	OK	827472	504357	-0.714266	-259001	5e-05	0.00013886	yes
XLOC_009250	XLOC_009250	TcSYL_0026050	TcX10_chr3:1009278-1009723	T26	T28	OK	76527	184638	-205127	-258578	0.0001	0.000267814	yes
XLOC_000202	XLOC_000202	TcSYL_0004140	TcX10_chr1:1103336-1103862	T26	T27	OK	312466	176437	-0.824548	-258404	5e-05	0.00013886	yes
XLOC_008852	XLOC_008852	TcSYL_0146220	TcX10_chr28:519529-520151	T27	T28	OK	374378	219.77	-0.768499	-258225	5e-05	0.00013886	yes
XLOC_017176	XLOC_017176	TcSYL_0046750	TcX10_chr5:614254-614966	T26	T28	OK	366782	104626	-180969	-257399	0.0001	0.000267814	yes
XLOC_002123	XLOC_002123	TcSYL_0088860	TcX10_chr11:1034906-1035534	T26	T28	OK	791717	333365	-124788	-257375	5e-05	0.00013886	yes
XLOC_007220	XLOC_007220	TcSYL_0132750	TcX10_chr23:627128-627384	T26	T27	OK	3630.79	2191.21	-0.728557	-257362	5e-05	0.00013886	yes
XLOC_015807	XLOC_015807	TcSYL_0192670	TcX10_chr42:549425-550314	T26	T28	OK	187316	235247	-299323	-257244	0.0006	0.00143805	yes
XLOC_008082	XLOC_008082	TcSYL_0138670	TcX10_chr25:190352-191265	T26	T28	OK	247355	149528	-0.726167	-257191	5e-05	0.00013886	yes
XLOC_012578	XLOC_012578	TcSYL_0177070	TcX10_chr38:325995-327001	T26	T28	OK	54626	261248	-106417	-257137	5e-05	0.00013886	yes
XLOC_005876	XLOC_005876	TcSYL_0019600	TcX10_chr2:866828-867777	T27	T28	OK	223436	133745	-0.740383	-256985	5e-05	0.00013886	yes
XLOC_006450	XLOC_006450	TcSYL_0123650	TcX10_chr21:608803-610232	T26	T28	OK	232763	145091	-0.681908	-256785	5e-05	0.00013886	yes
XLOC_004656	XLOC_004656	TcSYL_0110820	TcX10_chr16:871228-871808	T26	T28	OK	488277	293593	-0.733882	-256773	5e-05	0.00013886	yes
XLOC_008862	XLOC_008862	TcSYL_0146320	TcX10_chr28:533225-534225	T27	T28	OK	136571	783959	-0.800803	-256584	5e-05	0.00013886	yes
XLOC_017185	XLOC_017185	TcSYL_0046840	TcX10_chr5:623315-624483	T27	T28	OK	269777	167.42	-0.688296	-256113	5e-05	0.00013886	yes
XLOC_002544	XLOC_002544	TcSYL_0092270	TcX10_chr12:972141-972805	T26	T28	OK	130.52	673372	-0.954793	-255856	5e-05	0.00013886	yes
XLOC_017510	XLOC_017510	TcSYL_0048600	TcX10_chr5:1121873-1123272	T27	T28	OK	247011	153.98	-0.681834	-255775	5e-05	0.00013886	yes
XLOC_009675	XLOC_009675	TcSYL_0027260	TcX10_chr3:1180192-1180853	T27	T28	OK	509.26	308605	-0.72264	-255733	5e-05	0.00013886	yes
XLOC_008389	XLOC_008389	TcSYL_0141670	TcX10_chr27:26642-28425	T26	T28	OK	189018	117852	-0.681551	-255686	5e-05	0.00013886	yes
XLOC_004776	XLOC_004776	TcSYL_0113990	TcX10_chr18:496056-496921	T27	T28	OK	242907	144704	-0.747304	-255659	5e-05	0.00013886	yes
XLOC_020228	XLOC_020228	TcSYL_0078750	TcX10_chr9:811957-812882	T27	T28	OK	600929	285233	-107505	-255575	5e-05	0.00013886	yes
XLOC_001828	XLOC_001828	TcSYL_0084820	TcX10_chr11:332296-333104	T26	T28	OK	149444	844361	-0.823677	-255457	5e-05	0.00013886	yes
XLOC_001492	XLOC_001492	TcSYL_0080810	TcX10_chr10:356068-356741	T26	T28	OK	398232	115202	-178945	-255116	5e-05	0.00013886	yes
XLOC_005190	XLOC_005190	TcSYL_0117490	TcX10_chr19:764274-764875	T26	T28	OK	813127	33265	-128948	-254937	5e-05	0.00013886	yes
XLOC_003188	XLOC_003188	TcSYL_0096500	TcX10_chr13:673167-673933	T26	T28	OK	719104	332428	-111316	-254833	0.0001	0.000267814	yes
XLOC_019360	XLOC_019360	TcSYL_0062390	TcX10_chr7:222379-223010	T26	T28	OK	362711	766129	-224316	-254711	0.0004	0.000986218	yes
XLOC_009074	XLOC_009074	TcSYL_0023320	TcX10_chr3:417336-418363	T26	T28	OK	963177	615324	-0.646456	-254677	5e-05	0.00013886	yes
XLOC_019300	XLOC_019300	TcSYL_0061080	TcX10_chr7:90053-91206	T27	T28	OK	142609	841436	-0.761136	-254351	5e-05	0.00013886	yes
XLOC_010816	XLOC_010816	TcSYL_0157420	TcX10_chr32:431083-431819	T27	T28	OK	356542	111021	-168324	-253864	5e-05	0.00013886	yes
XLOC_003117	XLOC_003117	TcSYL_0095040	TcX10_chr13:481283-481773	T26	T27	OK	623854	374527	-0.736138	-253574	5e-05	0.00013886	yes
XLOC_004965	XLOC_004965	TcSYL_0115640	TcX10_chr19:433557-434242	T27	T28	OK	580812	224672	-137025	-253291	5e-05	0.00013886	yes
XLOC_001814	XLOC_001814	TcSYL_0084550	TcX10_chr11:313408-314240	T27	T28	OK	333812	205387	-0.700693	-253139	5e-05	0.00013886	yes
XLOC_017331	XLOC_017331	TcSYL_0045020	TcX10_chr5:68113-69023	T26	T28	OK	78.8	409295	-0.945055	-253061	5e-05	0.00013886	yes
XLOC_012498	XLOC_012498	TcSYL_0175940	TcX10_chr38:197693-197955	T26	T28	OK	764676	174481	-213178	-253022	0.0013	0.00293643	yes
XLOC_015762	XLOC_015762	TcSYL_0191640	TcX10_chr42:415402-416447	T27	T28	OK	135555	783614	-0.790663	-252977	5e-05	0.00013886	yes
XLOC_000953	XLOC_000953	TcSYL_0003440	TcX10_chr1:969057-969850	T27	T28	OK	184606	106239	-0.797134	-252729	5e-05	0.00013886	yes
XLOC_009794	XLOC_009794	TcSYL_0148610	TcX10_chr30:29100-29752	T27	T28	OK	467266	149153	-164745	-252666	0.00015	0.000394192	yes
XLOC_015396	XLOC_015396	TcSYL_0188060	TcX10_chr41:222842-224823	T26	T28	OK	666.64	430189	-0.631938	-252479	5e-05	0.00013886	yes
XLOC_001724	XLOC_001724	TcSYL_0082410	TcX10_chr10:697592-698586	T26	T27	OK	352198	217024	-0.69853	-252342	5e-05	0.00013886	yes
XLOC_001928	XLOC_001928	TcSYL_0086270	TcX10_chr11:512502-513250	T27	T28	OK	286503	172934	-0.72833	-252323	5e-05	0.00013886	yes
XLOC_012264	XLOC_012264	TcSYL_0174640	TcX10_chr37:422360-423762	T27	T28	OK	110915	659955	-0.749008	-252295	5e-05	0.00013886	yes
XLOC_002274	XLOC_002274	TcSYL_0086770	TcX10_chr11:657555-658384	T27	T28	OK	182656	30383	-258779	-252218	0.00135	0.00303571	yes
XLOC_012285	XLOC_012285	TcSYL_0174850	TcX10_chr37:488878-489674	T26	T28	OK	202238	331926	-260712	-252197	0.00085	0.00198462	yes
XLOC_005286	XLOC_005286	TcSYL_0015880	TcX10_chr2:379249-380912	T27	T28	OK	385067	201003	-0.937893	-252132	5e-05	0.00013886	yes
XLOC_009170	XLOC_009170	TcSYL_0024870	TcX10_chr3:838938-840460	T26	T28	OK	107361	25943	-204906	-251814	0.0004	0.000986218	yes
XLOC_002681	XLOC_002681	TcSYL_0092080	TcX10_chr12:925369-926360	T27	T28	OK	230218	692908	-173226	-251738	5e-05	0.00013886	yes
XLOC_010870	XLOC_010870	TcSYL_0158400	TcX10_chr32:502148-502782	T26	T28	OK	46817	155728	-1588	-251627	0.0001	0.000267814	yes
XLOC_008955	XLOC_008955	TcSYL_0146620	TcX10_chr29:70778-71400	T26	T28	OK	106067	511107	-105327	-251275	5e-05	0.00013886	yes
XLOC_008094	XLOC_008094	TcSYL_0138790	TcX10_chr25:219842-220404	T27	T28	OK	301837	172804	-0.804629	-251015	5e-05	0.00013886	yes
XLOC_019434	XLOC_019434	TcSYL_0064000	TcX10_chr7:914069-914670	T26	T28	OK	349347	41879	-306036	-250694	0.0014	0.00313705	yes
XLOC_019379	XLOC_019379	TcSYL_0063450	TcX10_chr7:583556-583842	T26	T27	OK	891035	469692	-0.923766	-250497	5e-05	0.00013886	yes
XLOC_000061	XLOC_000061	TcSYL_0001310	TcX10_chr1:512697-514372	T26	T28	OK	240703	112449	-109799	-250299	5e-05	0.00013886	yes
XLOC_009277	XLOC_009277	TcSYL_0026440	TcX10_chr3:1033390-1033802	T26	T28	OK	190171	798854	-125129	-250243	5e-05	0.00013886	yes
XLOC_000952	XLOC_000952	TcSYL_0003430	TcX10_chr1:965555-966822	T26	T27	OK	813824	523961	-0.635257	-250126	5e-05	0.00013886	yes
XLOC_002411	XLOC_002411	TcSYL_0090020	TcX10_chr12:315891-317218	T26	T28	OK	482764	24805	-0.960685	-249904	5e-05	0.00013886	yes
XLOC_002091	XLOC_002091	TcSYL_0088490	TcX10_chr11:905247-906178	T26	T28	OK	152564	888541	-0.779907	-249879	5e-05	0.00013886	yes
XLOC_014656	XLOC_014656	TcSYL_0042380	TcX10_chr4:1217980-1218311	T26	T28	OK	357776	143373	-131929	-249814	5e-05	0.00013886	yes
XLOC_008094	XLOC_008094	TcSYL_0138790	TcX10_chr25:219842-220404	T26	T28	OK	299365	172804	-0.792765	-249179	5e-05	0.00013886	yes
XLOC_000741	XLOC_000741	TcSYL_0014460	TcX10_chr1:3054890-3057081	T26	T27	OK	256693	164614	-0.640957	-248866	5e-05	0.00013886	yes
XLOC_019860	XLOC_019860	TcSYL_0073450	TcX10_chr8:769386-770410	T27	T28	OK	164046	979313	-0.744262	-248265	5e-05	0.00013886	yes
XLOC_009135	XLOC_009135	TcSYL_0024300	TcX10_chr3:728660-729987	T26	T28	OK	426052	216951	-0.973664	-248163	5e-05	0.00013886	yes
XLOC_016647	XLOC_016647	TcSYL_0202160	TcX10_chr45:142066-143009	T27	T28	OK	245881	150674	-0.706534	-247515	5e-05	0.00013886	yes
XLOC_005652	XLOC_005652	TcSYL_0014740	TcX10_chr2:33797-34857	T26	T28	OK	266026	166556	-0.675562	-247006	5e-05	0.00013886	yes
XLOC_012204	XLOC_012204	TcSYL_0173240	TcX10_chr37:224703-225277	T27	T28	OK	902.63	571027	-0.660576	-246916	5e-05	0.00013886	yes
XLOC_010804	XLOC_010804	TcSYL_0157300	TcX10_chr32:399503-400308	T27	T28	OK	188472	29083	-269611	-246318	0.0013	0.00293643	yes
XLOC_004112	XLOC_004112	TcSYL_0106190	TcX10_chr15:318688-319328	T26	T28	OK	297857	65569	-218353	-246291	0.00095	0.00220139	yes
XLOC_017176	XLOC_017176	TcSYL_0046750	TcX10_chr5:614254-614966	T27	T28	OK	349109	104626	-173844	-246029	0.0001	0.000267814	yes
XLOC_003203	XLOC_003203	TcSYL_0096680	TcX10_chr13:685556-686010	T26	T28	OK	245256	127661	-0.941965	-245995	5e-05	0.00013886	yes
XLOC_012350	XLOC_012350	TcSYL_0173280	TcX10_chr37:230263-231137	T26	T28	OK	140393	806482	-0.799757	-245969	5e-05	0.00013886	yes
XLOC_009487	XLOC_009487	TcSYL_0022680	TcX10_chr3:151200-151561	T26	T28	OK	5185.4	3351.36	-0.62971	-245075	5e-05	0.00013886	yes
XLOC_003977	XLOC_003977	TcSYL_0104290	TcX10_chr15:127031-127464	T27	T28	OK	560182	834078	-274764	-244889	0.0022	0.00473119	yes
XLOC_004190	XLOC_004190	TcSYL_0107190	TcX10_chr15:597174-599002	T27	T28	OK	227507	145674	-0.643168	-244822	5e-05	0.00013886	yes
XLOC_016263	XLOC_016263	TcSYL_0196800	TcX10_chr43:160023-160861	T26	T28	OK	160118	934648	-0.77664	-244766	5e-05	0.00013886	yes
XLOC_008918	XLOC_008918	TcSYL_0148010	TcX10_chr29:359820-360595	T26	T28	OK	383988	139926	-145639	-244624	0.0001	0.000267814	yes
XLOC_018454	XLOC_018454	TcSYL_0057180	TcX10_chr6:966330-968293	T26	T28	OK	952931	594168	-0.681501	-244581	5e-05	0.00013886	yes
XLOC_017565	XLOC_017565	TcSYL_0049750	TcX10_chr5:1300886-1301373	T26	T28	OK	389955	452993	-310575	-244528	0.0057	0.0112952	yes
XLOC_004527	XLOC_004527	TcSYL_0112390	TcX10_chr16:1396857-1397095	T26	T27	OK	3716.15	2323.63	-0.677426	-244483	5e-05	0.00013886	yes
XLOC_001494	XLOC_001494	TcSYL_0080830	TcX10_chr10:359192-360648	T27	T28	OK	20149	826313	-128595	-244482	5e-05	0.00013886	yes
XLOC_004067	XLOC_004067	TcSYL_0105480	TcX10_chr15:247883-249096	T27	T28	OK	973973	56947	-0.77426	-243774	5e-05	0.00013886	yes
XLOC_013754	XLOC_013754	TcSYL_0037300	TcX10_chr4:523849-525299	T26	T28	OK	415882	269016	-0.628486	-243673	5e-05	0.00013886	yes
XLOC_017668	XLOC_017668	TcSYL_0051170	TcX10_chr6:252754-253262	T26	T27	OK	392848	234041	-0.747208	-243619	5e-05	0.00013886	yes
XLOC_019907	XLOC_019907	TcSYL_0073920	TcX10_chr8:883015-883556	T26	T28	OK	224493	124903	-0.845857	-243322	5e-05	0.00013886	yes
XLOC_004952	XLOC_004952	TcSYL_0115490	TcX10_chr19:383700-384154	T26	T28	OK	717051	439247	-0.707042	-243051	5e-05	0.00013886	yes
XLOC_002176	XLOC_002176	TcSYL_0083990	TcX10_chr11:136189-137591	T27	T28	OK	50395	275474	-0.871361	-242726	5e-05	0.00013886	yes
XLOC_004423	XLOC_004423	TcSYL_0111210	TcX10_chr16:1044056-1045104	T26	T27	OK	779373	510986	-0.60903	-242404	5e-05	0.00013886	yes
XLOC_008072	XLOC_008072	TcSYL_0138570	TcX10_chr25:155143-155729	T26	T27	OK	407.26	250646	-0.700298	-242353	5e-05	0.00013886	yes
XLOC_000744	XLOC_000744	TcSYL_0014490	TcX10_chr1:3062265-3063004	T26	T27	OK	522209	220677	-124269	-242128	0.0001	0.000267814	yes
XLOC_008152	XLOC_008152	TcSYL_0139340	TcX10_chr26:97666-98162	T27	T28	OK	436996	814299	-242399	-241986	0.00125	0.00283322	yes
XLOC_001859	XLOC_001859	TcSYL_0085260	TcX10_chr11:382339-382841	T26	T28	OK	440365	262976	-0.743769	-241972	5e-05	0.00013886	yes
XLOC_001979	XLOC_001979	TcSYL_0086890	TcX10_chr11:736158-736627	T26	T27	OK	308816	175574	-0.814669	-241371	5e-05	0.00013886	yes
XLOC_016485	XLOC_016485	TcSYL_0201000	TcX10_chr44:210012-210661	T26	T28	OK	200698	116098	-0.789687	-241262	5e-05	0.00013886	yes
XLOC_000169	XLOC_000169	TcSYL_0003670	TcX10_chr1:1050268-1051253	T27	T28	OK	430137	276602	-0.636985	-241085	5e-05	0.00013886	yes
XLOC_010899	XLOC_010899	TcSYL_0158870	TcX10_chr32:533550-534076	T26	T28	OK	122925	572896	-110143	-241053	5e-05	0.00013886	yes
XLOC_009284	XLOC_009284	TcSYL_0026560	TcX10_chr3:1043501-1043973	T26	T28	OK	110717	44883	-130263	-241035	5e-05	0.00013886	yes
XLOC_003974	XLOC_003974	TcSYL_0104240	TcX10_chr15:125119-125846	T27	T28	OK	105598	557072	-0.922644	-240809	5e-05	0.00013886	yes
XLOC_003188	XLOC_003188	TcSYL_0096500	TcX10_chr13:673167-673933	T27	T28	OK	690137	332428	-105384	-240756	0.0001	0.000267814	yes
XLOC_017475	XLOC_017475	TcSYL_0048150	TcX10_chr5:1074571-1075697	T27	T28	OK	126273	754157	-0.743609	-240423	5e-05	0.00013886	yes
XLOC_008415	XLOC_008415	TcSYL_0141930	TcX10_chr27:137106-138418	T26	T28	OK	825676	483821	-0.771104	-240155	5e-05	0.00013886	yes
XLOC_019767	XLOC_019767	TcSYL_0071670	TcX10_chr7:2110787-2111100	T26	T28	OK	218087	465063	-222941	-240085	0.00165	0.00364625	yes
XLOC_013084	XLOC_013084	TcSYL_0179210	TcX10_chr39:78682-79340	T27	T28	OK	489474	309175	-0.662808	-239912	5e-05	0.00013886	yes
XLOC_000708	XLOC_000708	TcSYL_0014130	TcX10_chr1:2951334-2952670	T26	T28	OK	262.37	168774	-0.636513	-239693	5e-05	0.00013886	yes
XLOC_008065	XLOC_008065	TcSYL_0138500	TcX10_chr25:129973-130925	T27	T28	OK	898127	50317	-0.835873	-239653	5e-05	0.00013886	yes
XLOC_014985	XLOC_014985	TcSYL_0183650	TcX10_chr40:31102-31781	T27	T28	OK	263103	556785	-224044	-239524	0.00095	0.00220139	yes
XLOC_008269	XLOC_008269	TcSYL_0139540	TcX10_chr26:201157-201953	T26	T28	OK	106985	587356	-0.865103	-239406	5e-05	0.00013886	yes
XLOC_004556	XLOC_004556	TcSYL_0109070	TcX10_chr16:37005-37375	T27	T28	OK	180517	683929	-140022	-239334	0.00015	0.000394192	yes
XLOC_013358	XLOC_013358	TcSYL_0030720	TcX10_chr4:81295-83060	T26	T28	OK	118791	746428	-0.670347	-239313	5e-05	0.00013886	yes
XLOC_004464	XLOC_004464	TcSYL_0111750	TcX10_chr16:1178146-1178867	T26	T28	OK	806655	523551	-0.623623	-239221	5e-05	0.00013886	yes
XLOC_004907	XLOC_004907	TcSYL_0113670	TcX10_chr18:461088-461650	T26	T28	OK	630329	228774	-146218	-239144	0.00015	0.000394192	yes
XLOC_018433	XLOC_018433	TcSYL_0056840	TcX10_chr6:860310-861187	T26	T28	OK	304529	192169	-0.664204	-238426	5e-05	0.00013886	yes
XLOC_012412	XLOC_012412	TcSYL_0174200	TcX10_chr37:312321-312964	T27	T28	OK	257842	153627	-0.747058	-238241	5e-05	0.00013886	yes
XLOC_005131	XLOC_005131	TcSYL_0116650	TcX10_chr19:700380-701068	T26	T28	OK	599122	255269	-123083	-238236	5e-05	0.00013886	yes
XLOC_007756	XLOC_007756	TcSYL_0137900	TcX10_chr24:637816-639116	T27	T28	OK	130409	802122	-0.701153	-237963	5e-05	0.00013886	yes
XLOC_011406	XLOC_011406	TcSYL_0165250	TcX10_chr34:430654-431618	T26	T28	OK	241271	801015	-159075	-237954	5e-05	0.00013886	yes
XLOC_015385	XLOC_015385	TcSYL_0187840	TcX10_chr41:156499-156842	T27	T28	OK	256.95	943587	-144526	-237757	0.0001	0.000267814	yes
XLOC_004638	XLOC_004638	TcSYL_0110640	TcX10_chr16:682348-683003	T27	T28	OK	143524	792728	-0.856392	-237733	5e-05	0.00013886	yes
XLOC_000911	XLOC_000911	TcSYL_0002960	TcX10_chr1:871577-872580	T26	T28	OK	167.34	102685	-0.704557	-237356	5e-05	0.00013886	yes
XLOC_017457	XLOC_017457	TcSYL_0047970	TcX10_chr5:1004743-1006439	T26	T27	OK	269352	175736	-0.616081	-237215	5e-05	0.00013886	yes
XLOC_012430	XLOC_012430	TcSYL_0174950	TcX10_chr38:91397-92760	T27	T28	OK	477938	313.41	-0.608774	-236898	5e-05	0.00013886	yes
XLOC_020358	XLOC_020358	TcSYL_0074770	TcX10_chr9:152429-153354	T26	T27	OK	325614	207.68	-0.648801	-236731	5e-05	0.00013886	yes
XLOC_009190	XLOC_009190	TcSYL_0025230	TcX10_chr3:909933-911260	T26	T28	OK	405265	211422	-0.938738	-236523	5e-05	0.00013886	yes
XLOC_001981	XLOC_001981	TcSYL_0086910	TcX10_chr11:739470-740173	T26	T28	OK	337077	210762	-0.677461	-236497	5e-05	0.00013886	yes
XLOC_011837	XLOC_011837	TcSYL_0169020	TcX10_chr36:121655-122631	T27	T28	OK	222209	139298	-0.673746	-236433	5e-05	0.00013886	yes
XLOC_015392	XLOC_015392	TcSYL_0187910	TcX10_chr41:175724-176688	T26	T28	OK	130673	774496	-0.754629	-236215	5e-05	0.00013886	yes
XLOC_004643	XLOC_004643	TcSYL_0110690	TcX10_chr16:737055-738223	T27	T28	OK	125521	761064	-0.721836	-236168	5e-05	0.00013886	yes
XLOC_002172	XLOC_002172	TcSYL_0083950	TcX10_chr11:104430-106081	T27	T28	OK	578729	0.627005	-320634	-236146	0.00535	0.0106648	yes
XLOC_001495	XLOC_001495	TcSYL_0080840	TcX10_chr10:361618-362777	T26	T28	OK	185898	649652	-151677	-235962	0.0001	0.000267814	yes
XLOC_008999	XLOC_008999	TcSYL_0147170	TcX10_chr29:112725-113299	T26	T27	OK	979.26	639228	-0.615361	-235141	5e-05	0.00013886	yes
XLOC_017093	XLOC_017093	TcSYL_0045790	TcX10_chr5:327032-327708	T26	T27	OK	1878.84	1240.82	-0.598544	-235076	5e-05	0.00013886	yes
XLOC_011845	XLOC_011845	TcSYL_0169100	TcX10_chr36:134169-135004	T26	T28	OK	126937	735702	-0.786918	-235001	5e-05	0.00013886	yes
XLOC_007249	XLOC_007249	TcSYL_0128340	TcX10_chr23:155446-156875	T27	T28	OK	406363	217879	-0.899243	-234624	5e-05	0.00013886	yes
XLOC_008853	XLOC_008853	TcSYL_0146230	TcX10_chr28:520283-521715	T27	T28	OK	258672	168.35	-0.619665	-234552	5e-05	0.00013886	yes
XLOC_015390	XLOC_015390	TcSYL_0187890	TcX10_chr41:170492-171867	T27	T28	OK	180783	115823	-0.64234	-233978	5e-05	0.00013886	yes
XLOC_000495	XLOC_000495	TcSYL_0009890	TcX10_chr1:1964069-1965225	T26	T27	OK	150367	935491	-0.684694	-233858	5e-05	0.00013886	yes
XLOC_009181	XLOC_009181	TcSYL_0025050	TcX10_chr3:867498-868840	T26	T28	OK	854425	145451	-255442	-233652	0.00185	0.00404881	yes
XLOC_000913	XLOC_000913	TcSYL_0002980	TcX10_chr1:873166-873707	T26	T28	OK	145518	755331	-0.946018	-233627	5e-05	0.00013886	yes
XLOC_008135	XLOC_008135	TcSYL_0139170	TcX10_chr26:37690-39308	T26	T28	OK	181.04	116987	-0.62996	-233275	5e-05	0.00013886	yes
XLOC_000710	XLOC_000710	TcSYL_0014150	TcX10_chr1:2955774-2956504	T27	T28	OK	89.01	465532	-0.935085	-233203	5e-05	0.00013886	yes
XLOC_008155	XLOC_008155	TcSYL_0139370	TcX10_chr26:105752-107637	T27	T28	OK	147762	953846	-0.631451	-233154	5e-05	0.00013886	yes
XLOC_009780	XLOC_009780	TcSYL_0148400	TcX10_chr30:17432-18021	T27	T28	OK	503461	172868	-154221	-233148	5e-05	0.00013886	yes
XLOC_001958	XLOC_001958	TcSYL_0086580	TcX10_chr11:598227-599578	T26	T27	OK	1017.04	674606	-0.592261	-233123	5e-05	0.00013886	yes
XLOC_009192	XLOC_009192	TcSYL_0025260	TcX10_chr3:912139-913211	T26	T27	OK	180774	587923	-162049	-233026	0.0001	0.000267814	yes
XLOC_004470	XLOC_004470	TcSYL_0111810	TcX10_chr16:1200832-1201436	T26	T28	OK	364295	101307	-184637	-232725	0.0006	0.00143805	yes
XLOC_017458	XLOC_017458	TcSYL_0047980	TcX10_chr5:1008878-1010211	T26	T27	OK	362193	238212	-0.604511	-232471	5e-05	0.00013886	yes
XLOC_016926	XLOC_016926	TcSYL_0204720	TcX10_chr46:393227-393666	T26	T28	OK	52628	981142	-24233	-232216	0.00225	0.00483272	yes
XLOC_011615	XLOC_011615	TcSYL_0167480	TcX10_chr35:405289-407189	T26	T28	OK	124681	798468	-0.642931	-231882	5e-05	0.00013886	yes
XLOC_009170	XLOC_009170	TcSYL_0024870	TcX10_chr3:838938-840460	T26	T27	OK	107361	326207	-171862	-231624	0.0003	0.000753497	yes
XLOC_017337	XLOC_017337	TcSYL_0045080	TcX10_chr5:100514-101370	T26	T28	OK	1315.63	877519	-0.584251	-231516	5e-05	0.00013886	yes
XLOC_012138	XLOC_012138	TcSYL_0172230	TcX10_chr37:148746-149488	T26	T28	OK	370233	132946	-147759	-231411	0.0002	0.000514945	yes
XLOC_018257	XLOC_018257	TcSYL_0053920	TcX10_chr6:682936-683315	T26	T27	OK	190258	892667	-109176	-231231	5e-05	0.00013886	yes
XLOC_004167	XLOC_004167	TcSYL_0106960	TcX10_chr15:496254-497680	T27	T28	OK	248988	162639	-0.6144	-230816	5e-05	0.00013886	yes
XLOC_002544	XLOC_002544	TcSYL_0092270	TcX10_chr12:972141-972805	T27	T28	OK	123243	673372	-0.872031	-230699	5e-05	0.00013886	yes
XLOC_011368	XLOC_011368	TcSYL_0164660	TcX10_chr34:389511-390496	T27	T28	OK	54821	28573	-0.940073	-230444	5e-05	0.00013886	yes
XLOC_015246	XLOC_015246	TcSYL_0189020	TcX10_chr41:296521-297113	T26	T28	OK	89.5	419804	-109217	-230292	5e-05	0.00013886	yes
XLOC_008391	XLOC_008391	TcSYL_0141690	TcX10_chr27:31393-31988	T26	T27	OK	2675.67	1788.86	-0.58086	-229929	5e-05	0.00013886	yes
XLOC_014656	XLOC_014656	TcSYL_0042380	TcX10_chr4:1217980-1218311	T27	T28	OK	335081	143373	-122474	-229612	0.00035	0.000871504	yes
XLOC_012287	XLOC_012287	TcSYL_0174870	TcX10_chr37:491272-491873	T27	T28	OK	465445	156696	-157064	-229556	0.0001	0.000267814	yes
XLOC_002266	XLOC_002266	TcSYL_0085890	TcX10_chr11:431861-432189	T26	T28	OK	169843	350725	-227579	-229495	0.00155	0.00344402	yes
XLOC_005696	XLOC_005696	TcSYL_0016260	TcX10_chr2:404965-405413	T27	T28	OK	156.26	735442	-108726	-229416	5e-05	0.00013886	yes
XLOC_018438	XLOC_018438	TcSYL_0056920	TcX10_chr6:866080-868520	T26	T28	OK	773959	494996	-0.644839	-229392	5e-05	0.00013886	yes
XLOC_001846	XLOC_001846	TcSYL_0085030	TcX10_chr11:368973-369337	T27	T28	OK	177222	647911	-145169	-229317	0.00025	0.000634685	yes
XLOC_004653	XLOC_004653	TcSYL_0110790	TcX10_chr16:826870-827372	T26	T27	OK	449954	281118	-0.678605	-229144	5e-05	0.00013886	yes
XLOC_015377	XLOC_015377	TcSYL_0187760	TcX10_chr41:142086-143116	T27	T28	OK	164486	466368	-181842	-229115	0.00055	0.00132756	yes
XLOC_014958	XLOC_014958	TcSYL_0186530	TcX10_chr40:413985-414568	T27	T28	OK	536194	197716	-143932	-228616	0.0001	0.000267814	yes
XLOC_010745	XLOC_010745	TcSYL_0159640	TcX10_chr32:767985-771058	T26	T28	OK	718604	463673	-0.63209	-228613	5e-05	0.00013886	yes
XLOC_011410	XLOC_011410	TcSYL_0165300	TcX10_chr34:434632-435386	T26	T28	OK	225959	555356	-202458	-228477	0.00045	0.00110053	yes
XLOC_001611	XLOC_001611	TcSYL_0082300	TcX10_chr10:533683-535085	T27	T28	OK	266094	127895	-105697	-228441	5e-05	0.00013886	yes
XLOC_007747	XLOC_007747	TcSYL_0137760	TcX10_chr24:615958-616742	T27	T28	OK	109264	623715	-0.808858	-228176	5e-05	0.00013886	yes
XLOC_012265	XLOC_012265	TcSYL_0174650	TcX10_chr37:428077-429755	T27	T28	OK	105305	664853	-0.663469	-228105	5e-05	0.00013886	yes
XLOC_012569	XLOC_012569	TcSYL_0176930	TcX10_chr38:319143-319513	T27	T28	OK	197973	831924	-125078	-228052	0.00025	0.000634685	yes
XLOC_012102	XLOC_012102	TcSYL_0171740	TcX10_chr37:104312-104889	T26	T28	OK	505576	172516	-15512	-228033	0.0002	0.000514945	yes
XLOC_019767	XLOC_019767	TcSYL_0071670	TcX10_chr7:2110787-2111100	T27	T28	OK	202129	465063	-211978	-227587	0.00235	0.00502826	yes
XLOC_010878	XLOC_010878	TcSYL_0158520	TcX10_chr32:510064-511487	T26	T28	OK	133883	854153	-0.64841	-227508	5e-05	0.00013886	yes
XLOC_014777	XLOC_014777	TcSYL_0043930	TcX10_chr4:1352107-1352705	T27	T28	OK	268082	162.28	-0.724192	-227342	5e-05	0.00013886	yes
XLOC_017331	XLOC_017331	TcSYL_0045020	TcX10_chr5:68113-69023	T27	T28	OK	742212	409295	-0.858692	-227174	5e-05	0.00013886	yes
XLOC_002586	XLOC_002586	TcSYL_0089700	TcX10_chr12:295020-295660	T26	T28	OK	147604	82933	-0.831716	-227075	5e-05	0.00013886	yes
XLOC_011256	XLOC_011256	TcSYL_0162780	TcX10_chr33:301042-301511	T27	T28	OK	142044	690193	-104127	-226848	5e-05	0.00013886	yes
XLOC_001611	XLOC_001611	TcSYL_0082300	TcX10_chr10:533683-535085	T26	T28	OK	264527	127895	-104845	-226517	5e-05	0.00013886	yes
XLOC_004835	XLOC_004835	TcSYL_0114710	TcX10_chr18:653826-654622	T26	T28	OK	833433	555429	-0.585463	-226411	5e-05	0.00013886	yes
XLOC_002070	XLOC_002070	TcSYL_0088170	TcX10_chr11:884507-885294	T27	T28	OK	901275	498014	-0.855781	-226335	5e-05	0.00013886	yes
XLOC_001281	XLOC_001281	TcSYL_0010780	TcX10_chr1:2080462-2080931	T27	T28	OK	133268	621563	-110035	-226095	0.00015	0.000394192	yes
XLOC_011272	XLOC_011272	TcSYL_0163070	TcX10_chr33:317227-318050	T26	T27	OK	541943	269897	-100573	-226027	5e-05	0.00013886	yes
XLOC_010791	XLOC_010791	TcSYL_0160110	TcX10_chr32:969698-970344	T26	T28	OK	272156	600443	-218034	-225849	0.001	0.00230884	yes
XLOC_012006	XLOC_012006	TcSYL_0171150	TcX10_chr36:487070-488481	T26	T27	OK	196631	128749	-0.610925	-225793	5e-05	0.00013886	yes
XLOC_008495	XLOC_008495	TcSYL_0142540	TcX10_chr27:221502-222451	T26	T27	OK	145522	899155	-0.694599	-225509	5e-05	0.00013886	yes
XLOC_009167	XLOC_009167	TcSYL_0024820	TcX10_chr3:834749-836271	T26	T28	OK	112308	358284	-164829	-225446	5e-05	0.00013886	yes
XLOC_001774	XLOC_001774	TcSYL_0083000	TcX10_chr10:935651-936114	T26	T27	OK	5246.11	3511.13	-0.579315	-224924	5e-05	0.00013886	yes
XLOC_008645	XLOC_008645	TcSYL_0145890	TcX10_chr28:358785-359851	T27	T28	OK	613469	342246	-0.841957	-224846	5e-05	0.00013886	yes
XLOC_003259	XLOC_003259	TcSYL_0097390	TcX10_chr13:740473-741173	T27	T28	OK	143862	835281	-0.78435	-224805	5e-05	0.00013886	yes
XLOC_008051	XLOC_008051	TcSYL_0138350	TcX10_chr25:55787-56040	T26	T27	OK	24158.6	16294.4	-0.568157	-224584	5e-05	0.00013886	yes
XLOC_011901	XLOC_011901	TcSYL_0169960	TcX10_chr36:222054-222397	T26	T27	OK	422.84	233265	-0.858139	-224431	5e-05	0.00013886	yes
XLOC_000730	XLOC_000730	TcSYL_0014350	TcX10_chr1:3033291-3033784	T26	T28	OK	130424	641715	-10232	-224205	5e-05	0.00013886	yes
XLOC_004981	XLOC_004981	TcSYL_0115800	TcX10_chr19:483686-485238	T26	T28	OK	366508	203261	-0.850508	-224104	0.0001	0.000267814	yes
XLOC_007505	XLOC_007505	TcSYL_0132770	TcX10_chr23:627913-628502	T26	T28	OK	707802	466362	-0.601896	-223958	5e-05	0.00013886	yes
XLOC_012430	XLOC_012430	TcSYL_0174950	TcX10_chr38:91397-92760	T26	T28	OK	466864	313.41	-0.574953	-223848	5e-05	0.00013886	yes
XLOC_016790	XLOC_016790	TcSYL_0203580	TcX10_chr46:323356-323810	T27	T28	OK	398295	501385	-298985	-223815	0.00775	0.0149188	yes
XLOC_020411	XLOC_020411	TcSYL_0075310	TcX10_chr9:390775-392102	T26	T28	OK	902955	557339	-0.6961	-223796	5e-05	0.00013886	yes
XLOC_011714	XLOC_011714	TcSYL_0166970	TcX10_chr35:259481-260475	T27	T28	OK	197022	125678	-0.64863	-223766	5e-05	0.00013886	yes
XLOC_017423	XLOC_017423	TcSYL_0047630	TcX10_chr5:919995-921019	T26	T28	OK	412123	273676	-0.590604	-223649	5e-05	0.00013886	yes
XLOC_011901	XLOC_011901	TcSYL_0169960	TcX10_chr36:222054-222397	T26	T28	OK	422.84	215019	-0.975645	-223625	0.0001	0.000267814	yes
XLOC_010776	XLOC_010776	TcSYL_0159950	TcX10_chr32:921209-921801	T26	T27	OK	513021	203858	-133145	-223618	0.0002	0.000514945	yes
XLOC_014759	XLOC_014759	TcSYL_0043710	TcX10_chr4:1337559-1338223	T26	T28	OK	165594	973924	-0.765768	-223587	5e-05	0.00013886	yes
XLOC_001298	XLOC_001298	TcSYL_0010950	TcX10_chr1:2148973-2149547	T27	T28	OK	452407	289133	-0.645888	-223313	5e-05	0.00013886	yes
XLOC_017287	XLOC_017287	TcSYL_0049360	TcX10_chr5:1259894-1261221	T26	T28	OK	400825	218558	-0.874954	-223115	0.0001	0.000267814	yes
XLOC_010419	XLOC_010419	TcSYL_0153910	TcX10_chr30:419749-420425	T26	T28	OK	172589	274809	-265084	-223028	0.00645	0.0126551	yes
XLOC_017461	XLOC_017461	TcSYL_0048010	TcX10_chr5:1027478-1028937	T26	T27	OK	716293	484836	-0.563052	-223018	5e-05	0.00013886	yes
XLOC_008095	XLOC_008095	TcSYL_0138800	TcX10_chr25:220645-221180	T27	T28	OK	154982	837879	-0.887287	-223018	5e-05	0.00013886	yes
XLOC_008189	XLOC_008189	TcSYL_0140670	TcX10_chr26:492873-493243	T26	T27	OK	660753	404183	-0.709103	-222266	5e-05	0.00013886	yes
XLOC_003786	XLOC_003786	TcSYL_0103340	TcX10_chr14:868151-868548	T26	T27	OK	1301.03	855788	-0.604328	-222129	5e-05	0.00013886	yes
XLOC_008280	XLOC_008280	TcSYL_0139650	TcX10_chr26:265549-267074	T26	T27	OK	1236.42	846595	-0.546424	-221867	5e-05	0.00013886	yes
XLOC_009059	XLOC_009059	TcSYL_0023170	TcX10_chr3:347517-348919	T26	T28	OK	289904	147352	-0.976311	-221752	5e-05	0.00013886	yes
XLOC_017301	XLOC_017301	TcSYL_0049610	TcX10_chr5:1287598-1288724	T26	T28	OK	115162	251256	-219643	-221424	0.0005	0.00121487	yes
XLOC_016621	XLOC_016621	TcSYL_0201790	TcX10_chr44:416695-418385	T26	T28	OK	366716	247261	-0.568631	-221243	5e-05	0.00013886	yes
XLOC_017458	XLOC_017458	TcSYL_0047980	TcX10_chr5:1008878-1010211	T27	T28	OK	238212	157978	-0.592523	-221059	5e-05	0.00013886	yes
XLOC_020403	XLOC_020403	TcSYL_0075230	TcX10_chr9:335823-336709	T26	T28	OK	200994	127758	-0.653736	-220702	5e-05	0.00013886	yes
XLOC_005677	XLOC_005677	TcSYL_0015730	TcX10_chr2:370860-371359	T27	T28	OK	309124	184315	-0.74601	-220565	5e-05	0.00013886	yes
XLOC_008650	XLOC_008650	TcSYL_0145940	TcX10_chr28:362439-362791	T27	T28	OK	163057	569445	-151774	-220543	0.00105	0.00241551	yes
XLOC_016595	XLOC_016595	TcSYL_0201470	TcX10_chr44:289499-290340	T26	T28	OK	336668	221541	-0.603753	-220508	5e-05	0.00013886	yes
XLOC_001991	XLOC_001991	TcSYL_0087050	TcX10_chr11:761251-762620	T26	T28	OK	111.34	709318	-0.650465	-220345	5e-05	0.00013886	yes
XLOC_012265	XLOC_012265	TcSYL_0174650	TcX10_chr37:428077-429755	T26	T28	OK	103203	664853	-0.634382	-220267	5e-05	0.00013886	yes
XLOC_012322	XLOC_012322	TcSYL_0172600	TcX10_chr37:171017-171564	T27	T28	OK	226125	133455	-0.760766	-220233	5e-05	0.00013886	yes
XLOC_000687	XLOC_000687	TcSYL_0013510	TcX10_chr1:2692957-2693978	T26	T28	OK	694719	395824	-0.81157	-219936	5e-05	0.00013886	yes
XLOC_005622	XLOC_005622	TcSYL_0022240	TcX10_chr2:1693789-1694414	T26	T28	OK	558946	367395	-0.605376	-219884	5e-05	0.00013886	yes
XLOC_000034	XLOC_000034	TcSYL_0000580	TcX10_chr1:185051-185730	T26	T28	OK	169.93	102199	-0.733552	-219812	5e-05	0.00013886	yes
XLOC_010816	XLOC_010816	TcSYL_0157420	TcX10_chr32:431083-431819	T26	T28	OK	308717	111021	-147545	-219599	0.00025	0.000634685	yes
XLOC_000831	XLOC_000831	TcSYL_0001390	TcX10_chr1:558772-559019	T26	T27	OK	11673	7899.22	-0.563392	-219541	5e-05	0.00013886	yes
XLOC_017166	XLOC_017166	TcSYL_0046650	TcX10_chr5:575583-576580	T27	T28	OK	413308	276588	-0.579478	-219455	5e-05	0.00013886	yes
XLOC_005088	XLOC_005088	TcSYL_0116170	TcX10_chr19:600970-601844	T26	T28	OK	235411	151095	-0.639726	-219399	5e-05	0.00013886	yes
XLOC_005277	XLOC_005277	TcSYL_0015710	TcX10_chr2:367764-369778	T26	T28	OK	488356	332233	-0.555735	-219182	5e-05	0.00013886	yes
XLOC_008190	XLOC_008190	TcSYL_0140680	TcX10_chr26:493280-493827	T26	T28	OK	551127	356696	-0.627691	-219061	5e-05	0.00013886	yes
XLOC_012422	XLOC_012422	TcSYL_0174330	TcX10_chr37:321689-323772	T26	T28	OK	182476	123738	-0.560421	-219028	5e-05	0.00013886	yes
XLOC_018107	XLOC_018107	TcSYL_0051800	TcX10_chr6:453689-454086	T26	T28	OK	1223.22	795454	-0.620829	-218883	5e-05	0.00013886	yes
XLOC_012151	XLOC_012151	TcSYL_0172400	TcX10_chr37:159104-160029	T26	T28	OK	470971	316134	-0.5751	-217822	5e-05	0.00013886	yes
XLOC_005677	XLOC_005677	TcSYL_0015730	TcX10_chr2:370860-371359	T26	T28	OK	304219	184315	-0.722935	-217779	0.0001	0.000267814	yes
XLOC_004067	XLOC_004067	TcSYL_0105480	TcX10_chr15:247883-249096	T26	T28	OK	92135	56947	-0.694129	-217584	5e-05	0.00013886	yes
XLOC_000236	XLOC_000236	TcSYL_0004480	TcX10_chr1:1189520-1190793	T26	T28	OK	132655	854694	-0.6342	-217573	5e-05	0.00013886	yes
XLOC_008615	XLOC_008615	TcSYL_0145350	TcX10_chr28:311944-312302	T26	T27	OK	2116.01	1419.21	-0.576261	-217551	5e-05	0.00013886	yes
XLOC_008406	XLOC_008406	TcSYL_0141840	TcX10_chr27:103434-104521	T26	T28	OK	236138	155758	-0.60032	-217495	5e-05	0.00013886	yes
XLOC_007474	XLOC_007474	TcSYL_0132280	TcX10_chr23:595454-595986	T26	T28	OK	577768	376.72	-0.616996	-217402	5e-05	0.00013886	yes
XLOC_012372	XLOC_012372	TcSYL_0173540	TcX10_chr37:252094-253406	T27	T28	OK	211051	140131	-0.590823	-217319	5e-05	0.00013886	yes
XLOC_002272	XLOC_002272	TcSYL_0086750	TcX10_chr11:655009-655727	T27	T28	OK	396458	162179	-128959	-217239	0.0002	0.000514945	yes
XLOC_016777	XLOC_016777	TcSYL_0203400	TcX10_chr46:285168-285871	T26	T27	OK	857935	457561	-0.906904	-217182	5e-05	0.00013886	yes
XLOC_007504	XLOC_007504	TcSYL_0132760	TcX10_chr23:627529-627752	T26	T27	OK	13606.6	9345.87	-0.541906	-216407	0.00015	0.000394192	yes
XLOC_010744	XLOC_010744	TcSYL_0159630	TcX10_chr32:767386-767885	T27	T28	OK	764137	306546	-131772	-216229	0.0004	0.000986218	yes
XLOC_012372	XLOC_012372	TcSYL_0173540	TcX10_chr37:252094-253406	T26	T28	OK	210651	140131	-0.588085	-216224	5e-05	0.00013886	yes
XLOC_011713	XLOC_011713	TcSYL_0166960	TcX10_chr35:258191-259191	T27	T28	OK	286687	190433	-0.590189	-216092	5e-05	0.00013886	yes
XLOC_002666	XLOC_002666	TcSYL_0091930	TcX10_chr12:873935-874263	T26	T27	OK	1480.81	964275	-0.618867	-216026	0.0001	0.000267814	yes
XLOC_016778	XLOC_016778	TcSYL_0203410	TcX10_chr46:290143-290444	T26	T27	OK	1203.79	766609	-0.65102	-215418	0.0001	0.000267814	yes
XLOC_016517	XLOC_016517	TcSYL_0200100	TcX10_chr44:20444-21792	T27	T28	OK	837551	184254	-218448	-215409	0.0011	0.00251838	yes
XLOC_020228	XLOC_020228	TcSYL_0078750	TcX10_chr9:811957-812882	T26	T28	OK	534745	285233	-0.906713	-215335	5e-05	0.00013886	yes
XLOC_000522	XLOC_000522	TcSYL_0010260	TcX10_chr1:1993678-1994765	T27	T28	OK	164162	106396	-0.625673	-215264	5e-05	0.00013886	yes
XLOC_000911	XLOC_000911	TcSYL_0002960	TcX10_chr1:871577-872580	T27	T28	OK	160266	102685	-0.642245	-215086	5e-05	0.00013886	yes
XLOC_020128	XLOC_020128	TcSYL_0077380	TcX10_chr9:676268-676869	T26	T28	OK	136872	780903	-0.809611	-214763	5e-05	0.00013886	yes
XLOC_000734	XLOC_000734	TcSYL_0014390	TcX10_chr1:3047021-3047691	T26	T27	OK	321966	209415	-0.620539	-214484	5e-05	0.00013886	yes
XLOC_018107	XLOC_018107	TcSYL_0051800	TcX10_chr6:453689-454086	T26	T27	OK	1223.22	810255	-0.594231	-214245	5e-05	0.00013886	yes
XLOC_003593	XLOC_003593	TcSYL_0100200	TcX10_chr14:404551-405110	T27	T28	OK	200688	417249	-226598	-214092	0.01085	0.0202982	yes
XLOC_012282	XLOC_012282	TcSYL_0174820	TcX10_chr37:472221-473287	T27	T28	OK	155765	100743	-0.628696	-214066	5e-05	0.00013886	yes
XLOC_002551	XLOC_002551	TcSYL_0092340	TcX10_chr12:992163-992860	T26	T28	OK	177434	108.08	-0.715188	-213684	5e-05	0.00013886	yes
XLOC_000910	XLOC_000910	TcSYL_0002950	TcX10_chr1:870546-871507	T26	T28	OK	210464	137666	-0.612399	-213411	0.0001	0.000267814	yes
XLOC_009574	XLOC_009574	TcSYL_0024420	TcX10_chr3:748327-748868	T26	T27	OK	294435	594111	-230914	-213367	0.00145	0.00323843	yes
XLOC_012203	XLOC_012203	TcSYL_0173230	TcX10_chr37:224224-224627	T26	T28	OK	910394	591093	-0.623106	-213264	5e-05	0.00013886	yes
XLOC_020232	XLOC_020232	TcSYL_0078790	TcX10_chr9:821654-822075	T26	T28	OK	246054	134511	-0.87125	-213254	0.0002	0.000514945	yes
XLOC_004573	XLOC_004573	TcSYL_0109240	TcX10_chr16:147153-147883	T27	T28	OK	104451	606207	-0.784948	-213186	5e-05	0.00013886	yes
XLOC_019900	XLOC_019900	TcSYL_0073850	TcX10_chr8:868118-869238	T27	T28	OK	178919	118045	-0.599971	-213104	5e-05	0.00013886	yes
XLOC_002524	XLOC_002524	TcSYL_0091780	TcX10_chr12:577987-579113	T26	T28	OK	284871	191569	-0.572442	-213004	5e-05	0.00013886	yes
XLOC_009277	XLOC_009277	TcSYL_0026440	TcX10_chr3:1033390-1033802	T27	T28	OK	167945	798854	-107198	-212659	5e-05	0.00013886	yes
XLOC_007757	XLOC_007757	TcSYL_0137910	TcX10_chr24:639156-640849	T27	T28	OK	187338	126.27	-0.569127	-212605	5e-05	0.00013886	yes
XLOC_010791	XLOC_010791	TcSYL_0160110	TcX10_chr32:969698-970344	T27	T28	OK	251962	600443	-20691	-212568	0.00135	0.00303571	yes
XLOC_012737	XLOC_012737	TcSYL_0177230	TcX10_chr38:336559-336977	T26	T28	OK	159.36	755538	-107672	-212483	0.0002	0.000514945	yes
XLOC_015172	XLOC_015172	TcSYL_0188000	TcX10_chr41:216475-217403	T26	T28	OK	729975	502617	-0.538388	-212258	5e-05	0.00013886	yes
XLOC_011714	XLOC_011714	TcSYL_0166970	TcX10_chr35:259481-260475	T26	T28	OK	192.03	125678	-0.611601	-212084	5e-05	0.00013886	yes
XLOC_015889	XLOC_015889	TcSYL_0194470	TcX10_chr42:810472-811460	T26	T28	OK	693578	403809	-0.780385	-212014	0.00015	0.000394192	yes
XLOC_017303	XLOC_017303	TcSYL_0049650	TcX10_chr5:1290415-1290944	T26	T28	OK	105524	526341	-100351	-211988	0.0001	0.000267814	yes
XLOC_001282	XLOC_001282	TcSYL_0010790	TcX10_chr1:2081445-2083054	T26	T28	OK	237435	12406	-0.936497	-211966	0.0001	0.000267814	yes
XLOC_004395	XLOC_004395	TcSYL_0110370	TcX10_chr16:439548-440437	T26	T28	OK	225767	147434	-0.614765	-211765	5e-05	0.00013886	yes
XLOC_016480	XLOC_016480	TcSYL_0200920	TcX10_chr44:179886-180349	T27	T28	OK	366.8	225422	-0.702363	-211706	5e-05	0.00013886	yes
XLOC_017294	XLOC_017294	TcSYL_0049490	TcX10_chr5:1279775-1280958	T26	T28	OK	117814	33784	-18021	-211651	0.00085	0.00198462	yes
XLOC_020011	XLOC_020011	TcSYL_0073100	TcX10_chr8:261893-263181	T27	T28	OK	869966	204863	-20863	-211579	0.00175	0.00384718	yes
XLOC_011277	XLOC_011277	TcSYL_0163140	TcX10_chr33:320725-321314	T26	T28	OK	188557	113421	-0.733308	-211485	5e-05	0.00013886	yes
XLOC_017289	XLOC_017289	TcSYL_0049410	TcX10_chr5:1268982-1270309	T26	T28	OK	392396	22172	-0.823568	-211345	5e-05	0.00013886	yes
XLOC_017301	XLOC_017301	TcSYL_0049610	TcX10_chr5:1287598-1288724	T26	T27	OK	115162	318251	-185543	-211126	0.001	0.00230884	yes
XLOC_008619	XLOC_008619	TcSYL_0145400	TcX10_chr28:327816-328528	T27	T28	OK	110.49	642051	-0.783158	-211069	5e-05	0.00013886	yes
XLOC_004424	XLOC_004424	TcSYL_0111220	TcX10_chr16:1047460-1048151	T27	T28	OK	132335	788591	-0.746849	-211005	0.0001	0.000267814	yes
XLOC_016708	XLOC_016708	TcSYL_0202360	TcX10_chr45:201066-201694	T27	T28	OK	570166	382432	-0.57618	-210959	5e-05	0.00013886	yes
XLOC_015376	XLOC_015376	TcSYL_0187750	TcX10_chr41:139759-140420	T26	T28	OK	346355	228661	-0.59904	-210693	5e-05	0.00013886	yes
XLOC_000786	XLOC_000786	TcSYL_0000630	TcX10_chr1:201443-202170	T27	T28	OK	208949	132612	-0.655936	-210684	5e-05	0.00013886	yes
XLOC_005219	XLOC_005219	TcSYL_0014960	TcX10_chr2:163806-166270	T27	T28	OK	106124	716485	-0.566741	-210676	5e-05	0.00013886	yes
XLOC_015807	XLOC_015807	TcSYL_0192670	TcX10_chr42:549425-550314	T27	T28	OK	133368	235247	-250317	-210647	0.0019	0.00414824	yes
XLOC_008316	XLOC_008316	TcSYL_0140060	TcX10_chr26:357486-358825	T26	T27	OK	395.16	269999	-0.549486	-210619	5e-05	0.00013886	yes
XLOC_012002	XLOC_012002	TcSYL_0171110	TcX10_chr36:469981-471155	T27	T28	OK	302428	205283	-0.558982	-210496	5e-05	0.00013886	yes
XLOC_017413	XLOC_017413	TcSYL_0047530	TcX10_chr5:894676-894953	T26	T28	OK	605403	242064	-132251	-210447	0.00195	0.00424477	yes
XLOC_004662	XLOC_004662	TcSYL_0110880	TcX10_chr16:881027-882525	T27	T28	OK	171524	114667	-0.58096	-210383	5e-05	0.00013886	yes
XLOC_007426	XLOC_007426	TcSYL_0131690	TcX10_chr23:559997-561015	T27	T28	OK	336195	162965	-104473	-210328	0.00015	0.000394192	yes
XLOC_012569	XLOC_012569	TcSYL_0176930	TcX10_chr38:319143-319513	T26	T28	OK	185617	831924	-115781	-209811	0.00075	0.00176867	yes
XLOC_016798	XLOC_016798	TcSYL_0203670	TcX10_chr46:329949-332260	T27	T28	OK	592738	195961	-159683	-209697	0.00075	0.00176867	yes
XLOC_009531	XLOC_009531	TcSYL_0023150	TcX10_chr3:312923-314487	T27	T28	OK	150019	100598	-0.576546	-209683	5e-05	0.00013886	yes
XLOC_012396	XLOC_012396	TcSYL_0173990	TcX10_chr37:296158-298526	T27	T28	OK	834801	555943	-0.586496	-209609	0.0001	0.000267814	yes
XLOC_012652	XLOC_012652	TcSYL_0178140	TcX10_chr38:453780-454171	T27	T28	OK	492.23	298936	-0.719494	-209587	5e-05	0.00013886	yes
XLOC_000805	XLOC_000805	TcSYL_0000820	TcX10_chr1:327200-327573	T27	T28	OK	867282	558924	-0.63385	-209349	0.0001	0.000267814	yes
XLOC_016690	XLOC_016690	TcSYL_0201920	TcX10_chr45:54624-55426	T26	T28	OK	205011	650618	-165582	-209337	0.00135	0.00303571	yes
XLOC_011837	XLOC_011837	TcSYL_0169020	TcX10_chr36:121655-122631	T26	T28	OK	210376	139298	-0.594797	-209148	0.0001	0.000267814	yes
XLOC_009023	XLOC_009023	TcSYL_0147450	TcX10_chr29:289329-290818	T26	T28	OK	450963	311506	-0.533747	-209073	5e-05	0.00013886	yes
XLOC_017612	XLOC_017612	TcSYL_0050440	TcX10_chr6:148501-149156	T27	T28	OK	159245	967622	-0.718731	-209059	5e-05	0.00013886	yes
XLOC_011978	XLOC_011978	TcSYL_0170820	TcX10_chr36:433069-433799	T26	T27	OK	128894	223876	-252541	-208986	0.008	0.0153597	yes
XLOC_001944	XLOC_001944	TcSYL_0086430	TcX10_chr11:550091-550455	T26	T28	OK	308255	161299	-0.934391	-208964	5e-05	0.00013886	yes
XLOC_001961	XLOC_001961	TcSYL_0086610	TcX10_chr11:607006-607418	T27	T28	OK	510775	322371	-0.663964	-208773	0.00015	0.000394192	yes
XLOC_013114	XLOC_013114	TcSYL_0179630	TcX10_chr39:120684-121555	T27	T28	OK	153704	972222	-0.660794	-208669	0.0002	0.000514945	yes
XLOC_015757	XLOC_015757	TcSYL_0191590	TcX10_chr42:403665-404902	T26	T27	OK	934569	647799	-0.528754	-208583	0.00015	0.000394192	yes
XLOC_017637	XLOC_017637	TcSYL_0050740	TcX10_chr6:202261-203420	T27	T28	OK	159252	105081	-0.599804	-208524	0.00015	0.000394192	yes
XLOC_008089	XLOC_008089	TcSYL_0138740	TcX10_chr25:202262-202770	T27	T28	OK	961708	460144	-106351	-208453	0.00035	0.000871504	yes
XLOC_002681	XLOC_002681	TcSYL_0092080	TcX10_chr12:925369-926360	T26	T28	OK	192213	692908	-147197	-208448	0.00025	0.000634685	yes
XLOC_017029	XLOC_017029	TcSYL_0205860	TcX10_chr47:243166-243824	T26	T27	OK	590372	286308	-104406	-207998	0.0002	0.000514945	yes
XLOC_001486	XLOC_001486	TcSYL_0080750	TcX10_chr10:337111-338225	T26	T28	OK	675948	100453	-275039	-207964	0.0114	0.0212438	yes
XLOC_012203	XLOC_012203	TcSYL_0173230	TcX10_chr37:224224-224627	T27	T28	OK	903163	591093	-0.611601	-207926	5e-05	0.00013886	yes
XLOC_018484	XLOC_018484	TcSYL_0057480	TcX10_chr6:1033020-1033645	T26	T28	OK	172798	104328	-0.727965	-207731	5e-05	0.00013886	yes
XLOC_013478	XLOC_013478	TcSYL_0032600	TcX10_chr4:207057-207748	T27	T28	OK	119.75	706454	-0.761359	-207713	5e-05	0.00013886	yes
XLOC_017293	XLOC_017293	TcSYL_0049470	TcX10_chr5:1278860-1279305	T26	T28	OK	566483	147616	-194019	-207592	0.0012	0.00272475	yes
XLOC_006536	XLOC_006536	TcSYL_0122290	TcX10_chr21:322438-323408	T26	T27	OK	514796	284875	-0.853671	-207473	5e-05	0.00013886	yes
XLOC_011855	XLOC_011855	TcSYL_0169200	TcX10_chr36:150481-151475	T26	T28	OK	2080.45	1452.26	-0.51859	-207379	5e-05	0.00013886	yes
XLOC_011947	XLOC_011947	TcSYL_0170480	TcX10_chr36:376905-377854	T26	T27	OK	678731	469025	-0.533177	-207359	0.0001	0.000267814	yes
XLOC_019353	XLOC_019353	TcSYL_0062000	TcX10_chr7:157255-158285	T27	T28	OK	240315	102815	-122488	-207314	0.0002	0.000514945	yes
XLOC_000910	XLOC_000910	TcSYL_0002950	TcX10_chr1:870546-871507	T27	T28	OK	208283	137666	-0.597374	-207172	0.0001	0.000267814	yes
XLOC_016760	XLOC_016760	TcSYL_0203230	TcX10_chr46:247829-248304	T26	T28	OK	1680.83	1154.97	-0.541317	-207088	5e-05	0.00013886	yes
XLOC_013637	XLOC_013637	TcSYL_0035370	TcX10_chr4:394075-394871	T26	T27	OK	238798	856453	-147934	-207015	0.0005	0.00121487	yes
XLOC_004908	XLOC_004908	TcSYL_0113680	TcX10_chr18:461688-462049	T27	T28	OK	197287	874468	-117382	-206942	0.00085	0.00198462	yes
XLOC_011231	XLOC_011231	TcSYL_0162410	TcX10_chr33:279554-280164	T26	T28	OK	344709	225755	-0.610623	-206856	5e-05	0.00013886	yes
XLOC_003547	XLOC_003547	TcSYL_0103250	TcX10_chr14:861556-861821	T26	T28	OK	422.02	864787	-22869	-206836	0.00955	0.0180701	yes
XLOC_016756	XLOC_016756	TcSYL_0203190	TcX10_chr46:233499-234664	T26	T27	OK	271229	184.48	-0.556046	-206721	5e-05	0.00013886	yes
XLOC_002539	XLOC_002539	TcSYL_0092210	TcX10_chr12:959524-960236	T26	T28	OK	607426	305005	-0.993875	-206604	0.0001	0.000267814	yes
XLOC_011945	XLOC_011945	TcSYL_0170460	TcX10_chr36:373058-373542	T26	T28	OK	705.06	469778	-0.585766	-206576	5e-05	0.00013886	yes
XLOC_014069	XLOC_014069	TcSYL_0044630	TcX10_chr4:1482242-1483122	T26	T27	OK	589029	404934	-0.540653	-206441	5e-05	0.00013886	yes
XLOC_005189	XLOC_005189	TcSYL_0117480	TcX10_chr19:763463-764187	T27	T28	OK	120119	720404	-0.737584	-206363	5e-05	0.00013886	yes
XLOC_017423	XLOC_017423	TcSYL_0047630	TcX10_chr5:919995-921019	T26	T27	OK	412123	280648	-0.554311	-206288	5e-05	0.00013886	yes
XLOC_017503	XLOC_017503	TcSYL_0048520	TcX10_chr5:1115333-1117152	T27	T28	OK	104883	700408	-0.582511	-206276	5e-05	0.00013886	yes
XLOC_001947	XLOC_001947	TcSYL_0086460	TcX10_chr11:562083-563131	T27	T28	OK	285205	193523	-0.559493	-206131	5e-05	0.00013886	yes
XLOC_012349	XLOC_012349	TcSYL_0173270	TcX10_chr37:227467-229961	T27	T28	OK	330182	229032	-0.527711	-206044	5e-05	0.00013886	yes
XLOC_001482	XLOC_001482	TcSYL_0080710	TcX10_chr10:311518-312959	T26	T28	OK	118031	432322	-144899	-205917	0.0011	0.00251838	yes
XLOC_012164	XLOC_012164	TcSYL_0172580	TcX10_chr37:169375-169754	T27	T28	OK	370328	212036	-0.804491	-205846	0.0002	0.000514945	yes
XLOC_009574	XLOC_009574	TcSYL_0024420	TcX10_chr3:748327-748868	T26	T28	OK	294435	567232	-237594	-205621	0.003	0.00629683	yes
XLOC_018797	XLOC_018797	TcSYL_0063270	TcX10_chr7:329914-330347	T27	T28	OK	256925	148595	-0.789956	-205256	0.00015	0.000394192	yes
XLOC_000439	XLOC_000439	TcSYL_0009060	TcX10_chr1:1879960-1881128	T26	T27	OK	430295	297.17	-0.534039	-205159	5e-05	0.00013886	yes
XLOC_017129	XLOC_017129	TcSYL_0046200	TcX10_chr5:451924-452657	T27	T28	OK	134225	821955	-0.707521	-205125	5e-05	0.00013886	yes
XLOC_014493	XLOC_014493	TcSYL_0039900	TcX10_chr4:916188-916975	T26	T28	OK	288208	114113	-133664	-205073	0.00035	0.000871504	yes
XLOC_008834	XLOC_008834	TcSYL_0145700	TcX10_chr28:348825-349591	T27	T28	OK	167909	106.42	-0.657915	-204508	5e-05	0.00013886	yes
XLOC_008191	XLOC_008191	TcSYL_0140690	TcX10_chr26:497042-498087	T26	T28	OK	881952	616.44	-0.51674	-204439	5e-05	0.00013886	yes
XLOC_004487	XLOC_004487	TcSYL_0111990	TcX10_chr16:1253094-1253770	T27	T28	OK	955448	541899	-0.818153	-204274	0.0001	0.000267814	yes
XLOC_005247	XLOC_005247	TcSYL_0015290	TcX10_chr2:323375-324852	T27	T28	OK	123353	818308	-0.592078	-203969	5e-05	0.00013886	yes
XLOC_015043	XLOC_015043	TcSYL_0185000	TcX10_chr40:277406-278634	T26	T27	OK	691535	116254	-257252	-203919	0.00535	0.0106648	yes
XLOC_018797	XLOC_018797	TcSYL_0063270	TcX10_chr7:329914-330347	T26	T28	OK	256964	148595	-0.790179	-203782	0.00015	0.000394192	yes
XLOC_015668	XLOC_015668	TcSYL_0194350	TcX10_chr42:761731-763241	T27	T28	OK	770285	497379	-0.631047	-203642	0.00015	0.000394192	yes
XLOC_000205	XLOC_000205	TcSYL_0004170	TcX10_chr1:1112787-1113343	T26	T28	OK	446.03	295777	-0.592633	-203264	5e-05	0.00013886	yes
XLOC_011386	XLOC_011386	TcSYL_0164910	TcX10_chr34:404461-405122	T27	T28	OK	112.1	657397	-0.769952	-203174	0.0002	0.000514945	yes
XLOC_010772	XLOC_010772	TcSYL_0159910	TcX10_chr32:904512-905314	T26	T27	OK	173335	111955	-0.630637	-203173	0.0002	0.000514945	yes
XLOC_002608	XLOC_002608	TcSYL_0090320	TcX10_chr12:335874-336499	T27	T28	OK	174593	107367	-0.701448	-203127	0.0002	0.000514945	yes
XLOC_015377	XLOC_015377	TcSYL_0187760	TcX10_chr41:142086-143116	T26	T28	OK	143324	466368	-161974	-202862	0.00155	0.00344402	yes
XLOC_020397	XLOC_020397	TcSYL_0075170	TcX10_chr9:304542-305497	T26	T27	OK	317252	216.51	-0.551195	-202628	0.0001	0.000267814	yes
XLOC_007474	XLOC_007474	TcSYL_0132280	TcX10_chr23:595454-595986	T27	T28	OK	561923	376.72	-0.576878	-202601	5e-05	0.00013886	yes
XLOC_016632	XLOC_016632	TcSYL_0202010	TcX10_chr45:96466-97811	T27	T28	OK	319473	221247	-0.530038	-202438	5e-05	0.00013886	yes
XLOC_001359	XLOC_001359	TcSYL_0011910	TcX10_chr1:2395414-2395820	T26	T27	OK	526889	140474	-19072	-202343	0.0017	0.00374589	yes
XLOC_000273	XLOC_000273	TcSYL_0004930	TcX10_chr1:1324293-1325350	T27	T28	OK	133344	867547	-0.620139	-202229	5e-05	0.00013886	yes
XLOC_013718	XLOC_013718	TcSYL_0036590	TcX10_chr4:476602-477662	T26	T27	OK	317812	16767	-0.922549	-201932	0.00015	0.000394192	yes
XLOC_002123	XLOC_002123	TcSYL_0088860	TcX10_chr11:1034906-1035534	T26	T27	OK	791717	429139	-0.88354	-201906	0.00015	0.000394192	yes
XLOC_013518	XLOC_013518	TcSYL_0033220	TcX10_chr4:249092-249996	T26	T27	OK	338863	172327	-0.975556	-201876	0.0003	0.000753497	yes
XLOC_008404	XLOC_008404	TcSYL_0141820	TcX10_chr27:95830-97055	T26	T27	OK	188455	127684	-0.561649	-201636	0.0001	0.000267814	yes
XLOC_008415	XLOC_008415	TcSYL_0141930	TcX10_chr27:137106-138418	T26	T27	OK	825676	531229	-0.636242	-201578	5e-05	0.00013886	yes
XLOC_004656	XLOC_004656	TcSYL_0110820	TcX10_chr16:871228-871808	T27	T28	OK	439142	293593	-0.580869	-201565	0.00015	0.000394192	yes
XLOC_010744	XLOC_010744	TcSYL_0159630	TcX10_chr32:767386-767885	T26	T28	OK	719915	306546	-123172	-201485	0.00065	0.00154643	yes
XLOC_009257	XLOC_009257	TcSYL_0026160	TcX10_chr3:1017111-1017985	T27	T28	OK	116516	730218	-0.674123	-201348	0.00015	0.000394192	yes
XLOC_000202	XLOC_000202	TcSYL_0004140	TcX10_chr1:1103336-1103862	T26	T28	OK	312466	199998	-0.643716	-201177	0.0001	0.000267814	yes
XLOC_005865	XLOC_005865	TcSYL_0019490	TcX10_chr2:842822-843936	T27	T28	OK	378842	259759	-0.544423	-200569	5e-05	0.00013886	yes
XLOC_007676	XLOC_007676	TcSYL_0136190	TcX10_chr24:271434-271720	T26	T27	OK	191.87	567385	-175773	-200513	0.00095	0.00220139	yes
XLOC_000685	XLOC_000685	TcSYL_0013490	TcX10_chr1:2521545-2522248	T27	T28	OK	234713	153956	-0.60838	-200495	0.0001	0.000267814	yes
XLOC_004853	XLOC_004853	TcSYL_0114930	TcX10_chr18:728948-730005	T26	T27	OK	1321.92	919.45	-0.523789	-200487	0.00015	0.000394192	yes
XLOC_002104	XLOC_002104	TcSYL_0088630	TcX10_chr11:999222-999850	T26	T28	OK	589047	403407	-0.546145	-200407	0.0001	0.000267814	yes
XLOC_010536	XLOC_010536	TcSYL_0155970	TcX10_chr31:49759-50648	T26	T28	OK	238902	160372	-0.575	-200204	0.0001	0.000267814	yes
XLOC_017641	XLOC_017641	TcSYL_0050780	TcX10_chr6:218166-218731	T26	T28	OK	380.43	252492	-0.59139	-200119	5e-05	0.00013886	yes
XLOC_015669	XLOC_015669	TcSYL_0194360	TcX10_chr42:763317-764146	T27	T28	OK	143.6	915577	-0.649302	-199936	5e-05	0.00013886	yes
XLOC_012317	XLOC_012317	TcSYL_0172440	TcX10_chr37:161918-162432	T26	T28	OK	174896	103.69	-0.754215	-199894	0.0005	0.00121487	yes
XLOC_008283	XLOC_008283	TcSYL_0139680	TcX10_chr26:278505-280471	T27	T28	OK	423688	299715	-0.499411	-199771	0.0001	0.000267814	yes
XLOC_010822	XLOC_010822	TcSYL_0157490	TcX10_chr32:447758-448125	T27	T28	OK	121.28	435864	-147639	-199723	0.00155	0.00344402	yes
XLOC_008280	XLOC_008280	TcSYL_0139650	TcX10_chr26:265549-267074	T26	T28	OK	1236.42	878827	-0.492517	-199202	0.0001	0.000267814	yes
XLOC_000785	XLOC_000785	TcSYL_0000620	TcX10_chr1:198969-200638	T26	T28	OK	300827	210457	-0.515407	-199177	5e-05	0.00013886	yes
XLOC_013358	XLOC_013358	TcSYL_0030720	TcX10_chr4:81295-83060	T27	T28	OK	109994	746428	-0.559349	-198915	5e-05	0.00013886	yes
XLOC_012263	XLOC_012263	TcSYL_0174630	TcX10_chr37:420644-421089	T26	T27	OK	490155	320476	-0.613023	-198812	0.0003	0.000753497	yes
XLOC_005991	XLOC_005991	TcSYL_0117690	TcX10_chr20:46253-47538	T26	T28	OK	102358	672785	-0.605406	-198802	5e-05	0.00013886	yes
XLOC_012733	XLOC_012733	TcSYL_0177030	TcX10_chr38:323961-324415	T26	T28	OK	450154	114803	-197126	-198782	0.0035	0.00726554	yes
XLOC_008089	XLOC_008089	TcSYL_0138740	TcX10_chr25:202262-202770	T26	T28	OK	935639	460144	-102387	-198732	0.0005	0.00121487	yes
XLOC_008055	XLOC_008055	TcSYL_0138390	TcX10_chr25:71460-71713	T26	T27	OK	6494.04	4538.82	-0.516799	-198165	0.00015	0.000394192	yes
XLOC_005335	XLOC_005335	TcSYL_0016720	TcX10_chr2:430874-432039	T26	T27	OK	289101	199.86	-0.532586	-198038	5e-05	0.00013886	yes
XLOC_000898	XLOC_000898	TcSYL_0002780	TcX10_chr1:859157-859521	T27	T28	OK	794339	104733	-292303	-197949	0.00615	0.0121014	yes
XLOC_017286	XLOC_017286	TcSYL_0049340	TcX10_chr5:1258741-1259471	T26	T27	OK	969455	576835	-0.749015	-197925	5e-05	0.00013886	yes
XLOC_010581	XLOC_010581	TcSYL_0156550	TcX10_chr31:347817-348709	T27	T28	OK	706064	41651	-0.761449	-197781	0.00015	0.000394192	yes
XLOC_000715	XLOC_000715	TcSYL_0014200	TcX10_chr1:2992231-2992655	T26	T27	OK	587455	191292	-16187	-197438	0.0009	0.00209392	yes
XLOC_009265	XLOC_009265	TcSYL_0026270	TcX10_chr3:1023817-1024841	T26	T28	OK	155163	103204	-0.588282	-197422	5e-05	0.00013886	yes
XLOC_004647	XLOC_004647	TcSYL_0110730	TcX10_chr16:758432-759624	T27	T28	OK	757587	478684	-0.662339	-197418	5e-05	0.00013886	yes
XLOC_005219	XLOC_005219	TcSYL_0014960	TcX10_chr2:163806-166270	T26	T28	OK	103548	716485	-0.531289	-197343	0.0001	0.000267814	yes
XLOC_020219	XLOC_020219	TcSYL_0078650	TcX10_chr9:786477-787318	T26	T28	OK	244661	165211	-0.566472	-197108	0.0001	0.000267814	yes
XLOC_002984	XLOC_002984	TcSYL_0092560	TcX10_chr13:37501-38531	T27	T28	OK	147525	511953	-152687	-197067	0.00205	0.00444015	yes
XLOC_000901	XLOC_000901	TcSYL_0002830	TcX10_chr1:864268-864731	T26	T28	OK	956094	431841	-114665	-197065	0.00055	0.00132756	yes
XLOC_009794	XLOC_009794	TcSYL_0148610	TcX10_chr30:29100-29752	T26	T28	OK	374492	149153	-132814	-197062	0.0008	0.00187661	yes
XLOC_008318	XLOC_008318	TcSYL_0140080	TcX10_chr26:367949-369027	T26	T27	OK	812.66	575695	-0.497347	-197037	0.0002	0.000514945	yes
XLOC_020426	XLOC_020426	TcSYL_0075460	TcX10_chr9:439055-440361	T27	T28	OK	789739	508591	-0.634871	-196945	5e-05	0.00013886	yes
XLOC_007516	XLOC_007516	TcSYL_0132900	TcX10_chr23:655164-656578	T26	T28	OK	121.97	822336	-0.568728	-196878	0.00015	0.000394192	yes
XLOC_005037	XLOC_005037	TcSYL_0115150	TcX10_chr19:251758-252905	T27	T28	OK	183259	124612	-0.556444	-196763	0.00015	0.000394192	yes
XLOC_004702	XLOC_004702	TcSYL_0112650	TcX10_chr18:27948-28513	T26	T27	OK	160816	980108	-0.714399	-196747	0.0001	0.000267814	yes
XLOC_017426	XLOC_017426	TcSYL_0047660	TcX10_chr5:926060-928668	T26	T28	OK	32284	205589	-0.651056	-196726	5e-05	0.00013886	yes
XLOC_020078	XLOC_020078	TcSYL_0076650	TcX10_chr9:616347-617359	T27	T28	OK	362307	192395	-0.913143	-196506	0.00065	0.00154643	yes
XLOC_018454	XLOC_018454	TcSYL_0057180	TcX10_chr6:966330-968293	T27	T28	OK	865663	594168	-0.542935	-196263	5e-05	0.00013886	yes
XLOC_005033	XLOC_005033	TcSYL_0115110	TcX10_chr19:245820-246514	T27	T28	OK	439.27	301726	-0.541869	-196225	5e-05	0.00013886	yes
XLOC_000477	XLOC_000477	TcSYL_0009690	TcX10_chr1:1949990-1951632	T26	T28	OK	437038	272197	-0.683109	-196066	5e-05	0.00013886	yes
XLOC_002345	XLOC_002345	TcSYL_0089160	TcX10_chr12:119203-120620	T26	T28	OK	189343	131023	-0.531182	-195954	5e-05	0.00013886	yes
XLOC_018470	XLOC_018470	TcSYL_0057340	TcX10_chr6:1002276-1003771	T27	T28	OK	146818	100577	-0.545735	-195898	0.0001	0.000267814	yes
XLOC_011703	XLOC_011703	TcSYL_0166860	TcX10_chr35:227904-229018	T27	T28	OK	977364	633463	-0.625636	-195823	5e-05	0.00013886	yes
XLOC_000169	XLOC_000169	TcSYL_0003670	TcX10_chr1:1050268-1051253	T26	T28	OK	396852	276602	-0.52079	-195558	5e-05	0.00013886	yes
XLOC_015307	XLOC_015307	TcSYL_0189950	TcX10_chr41:359094-359668	T27	T28	OK	27169	60114	-217619	-195332	0.00265	0.00561348	yes
XLOC_001823	XLOC_001823	TcSYL_0084710	TcX10_chr11:324273-325063	T26	T28	OK	249862	168.76	-0.566163	-195079	5e-05	0.00013886	yes
XLOC_020230	XLOC_020230	TcSYL_0078770	TcX10_chr9:816616-817466	T26	T27	OK	865903	528859	-0.711323	-195004	0.00025	0.000634685	yes
[truncated: 8,819 more rows]

## Sheet: 26 °C
test_id	gene_id	gene	locus	sample_1	sample_2	status	value_1	value_2	log2(fold_change)	test_stat	p_value	q_value	significant
[truncated: 3,935 more rows]

[truncated: 2 more sheets: 27°C, 28°C]
