# Supplementary material for: Slight temperature changes cause rapid transcriptomic responses in Trypanosoma cruzi metacyclic trypomastigotes
Source: Parasit Vectors. 2020 May 14;13:255. doi: 10.1186/s13071-020-04125-y (PMC7226949; doi:10.1186/s13071-020-04125-y)
Supplement: Supplementary file 6 — Additional file 6: Table S4. Gene ontology (GO) terms for the genes downregulated and upregulated for MT of TcI for both treatment temperatures. [file 13071_2020_4125_MOESM6_ESM.xlsx]

## Sheet: TcI 27°C Down
Gene ID	Transcript ID(s)	Ontology	GO ID	GO Term Name	Source	sort_key
TcSYL_0000150	TcSYL_0000150.t1	Cellular Component	GO:0031514	motile cilium	Interpro	CGO:0031514
TcSYL_0000150	TcSYL_0000150.t1	Molecular Function	GO:0005516	calmodulin binding	Interpro	MGO:0005516
TcSYL_0000780	TcSYL_0000780.t1	Molecular Function	GO:0008289	lipid binding	Interpro	MGO:0008289
TcSYL_0001000	TcSYL_0001000.t1	Biological Process	GO:0006412	translation	Interpro	BGO:0006412
TcSYL_0001000	TcSYL_0001000.t1	Cellular Component	GO:0005622	intracellular	Interpro	CGO:0005622
TcSYL_0001000	TcSYL_0001000.t1	Cellular Component	GO:0005840	ribosome	Interpro	CGO:0005840
TcSYL_0001000	TcSYL_0001000.t1	Molecular Function	GO:0003735	structural constituent of ribosome	Interpro	MGO:0003735
TcSYL_0001030	TcSYL_0001030.t1	Biological Process	GO:0007165	signal transduction	Interpro	BGO:0007165
TcSYL_0001030	TcSYL_0001030.t1	Molecular Function	GO:0004114	3',5'-cyclic-nucleotide phosphodiesterase activity	Interpro	MGO:0004114
TcSYL_0001070	TcSYL_0001070.t1	Biological Process	GO:0006744	ubiquinone biosynthetic process	Interpro	BGO:0006744
TcSYL_0001070	TcSYL_0001070.t1	Biological Process	GO:0055114	oxidation-reduction process	Interpro	BGO:0055114
TcSYL_0001080	TcSYL_0001080.t1	Biological Process	GO:0008152	metabolic process	Interpro	BGO:0008152
TcSYL_0001080	TcSYL_0001080.t1	Molecular Function	GO:0003824	catalytic activity	Interpro	MGO:0003824
TcSYL_0001090	TcSYL_0001090.t1	Biological Process	GO:0016579	protein deubiquitination	Interpro	BGO:0016579
TcSYL_0001090	TcSYL_0001090.t1	Molecular Function	GO:0036459	thiol-dependent ubiquitinyl hydrolase activity	Interpro	MGO:0036459
TcSYL_0001110	TcSYL_0001110.t1	Biological Process	GO:0006261	DNA-dependent DNA replication	Interpro	BGO:0006261
TcSYL_0001390	TcSYL_0001390.t1	Biological Process	GO:0006412	translation	Interpro	BGO:0006412
TcSYL_0001390	TcSYL_0001390.t1	Cellular Component	GO:0005622	intracellular	Interpro	CGO:0005622
TcSYL_0001390	TcSYL_0001390.t1	Cellular Component	GO:0005840	ribosome	Interpro	CGO:0005840
TcSYL_0001390	TcSYL_0001390.t1	Molecular Function	GO:0003735	structural constituent of ribosome	Interpro	MGO:0003735
TcSYL_0001400	TcSYL_0001400.t1	Biological Process	GO:0008152	metabolic process	Interpro	BGO:0008152
TcSYL_0001400	TcSYL_0001400.t1	Molecular Function	GO:0003824	catalytic activity	Interpro	MGO:0003824
TcSYL_0003200	TcSYL_0003200.t1	Biological Process	GO:0006383	transcription by RNA polymerase III	Interpro	BGO:0006383
TcSYL_0003200	TcSYL_0003200.t1	Cellular Component	GO:0005666	RNA polymerase III complex	Interpro	CGO:0005666
TcSYL_0003330	TcSYL_0003330.t1	Biological Process	GO:0006412	translation	Interpro	BGO:0006412
TcSYL_0003330	TcSYL_0003330.t1	Cellular Component	GO:0005840	ribosome	Interpro	CGO:0005840
TcSYL_0003330	TcSYL_0003330.t1	Molecular Function	GO:0003735	structural constituent of ribosome	Interpro	MGO:0003735
TcSYL_0003430	TcSYL_0003430.t1	Biological Process	GO:0055114	oxidation-reduction process	Interpro	BGO:0055114
TcSYL_0003430	TcSYL_0003430.t1	Molecular Function	GO:0016491	oxidoreductase activity	Interpro	MGO:0016491
TcSYL_0003520	TcSYL_0003520.t1	Molecular Function	GO:0016787	hydrolase activity	Interpro	MGO:0016787
TcSYL_0003520	TcSYL_0003520.t1	Molecular Function	GO:0016810	hydrolase activity, acting on carbon-nitrogen (but not peptide) bonds	Interpro	MGO:0016810
TcSYL_0005370	TcSYL_0005370.t1	Biological Process	GO:0006412	translation	Interpro	BGO:0006412
TcSYL_0005370	TcSYL_0005370.t1	Cellular Component	GO:0005622	intracellular	Interpro	CGO:0005622
TcSYL_0005370	TcSYL_0005370.t1	Cellular Component	GO:0005840	ribosome	Interpro	CGO:0005840
TcSYL_0005370	TcSYL_0005370.t1	Molecular Function	GO:0003735	structural constituent of ribosome	Interpro	MGO:0003735
TcSYL_0006250	TcSYL_0006250.t1	Biological Process	GO:0045454	cell redox homeostasis	Interpro	BGO:0045454
TcSYL_0006250	TcSYL_0006250.t1	Biological Process	GO:0055114	oxidation-reduction process	Interpro	BGO:0055114
TcSYL_0006250	TcSYL_0006250.t1	Molecular Function	GO:0016491	oxidoreductase activity	Interpro	MGO:0016491
TcSYL_0006250	TcSYL_0006250.t1	Molecular Function	GO:0050660	flavin adenine dinucleotide binding	Interpro	MGO:0050660
TcSYL_0009100	TcSYL_0009100.t1	Biological Process	GO:0006412	translation	Interpro	BGO:0006412
TcSYL_0009100	TcSYL_0009100.t1	Cellular Component	GO:0005622	intracellular	Interpro	CGO:0005622
TcSYL_0009100	TcSYL_0009100.t1	Cellular Component	GO:0005840	ribosome	Interpro	CGO:0005840
TcSYL_0009100	TcSYL_0009100.t1	Molecular Function	GO:0003735	structural constituent of ribosome	Interpro	MGO:0003735
TcSYL_0013690	TcSYL_0013690.t1	Molecular Function	GO:0005515	protein binding	Interpro	MGO:0005515
TcSYL_0014070	TcSYL_0014070.t1	Molecular Function	GO:0003676	nucleic acid binding	Interpro	MGO:0003676
TcSYL_0014560	TcSYL_0014560.t1	Biological Process	GO:0055114	oxidation-reduction process	Interpro	BGO:0055114
TcSYL_0014560	TcSYL_0014560.t1	Molecular Function	GO:0005506	iron ion binding	Interpro	MGO:0005506
TcSYL_0014560	TcSYL_0014560.t1	Molecular Function	GO:0016491	oxidoreductase activity	Interpro	MGO:0016491
TcSYL_0014560	TcSYL_0014560.t1	Molecular Function	GO:0016705	oxidoreductase activity, acting on paired donors, with incorporation or reduction of molecular oxygen	Interpro	MGO:0016705
TcSYL_0014560	TcSYL_0014560.t1	Molecular Function	GO:0031418	L-ascorbic acid binding	Interpro	MGO:0031418
TcSYL_0014810	TcSYL_0014810.t1	Biological Process	GO:0006412	translation	Interpro	BGO:0006412
TcSYL_0014810	TcSYL_0014810.t1	Cellular Component	GO:0005622	intracellular	Interpro	CGO:0005622
TcSYL_0014810	TcSYL_0014810.t1	Cellular Component	GO:0005840	ribosome	Interpro	CGO:0005840
TcSYL_0014810	TcSYL_0014810.t1	Molecular Function	GO:0003735	structural constituent of ribosome	Interpro	MGO:0003735
TcSYL_0017060	TcSYL_0017060.t1	Biological Process	GO:0006855	drug transmembrane transport	Interpro	BGO:0006855
TcSYL_0017060	TcSYL_0017060.t1	Biological Process	GO:0055085	transmembrane transport	Interpro	BGO:0055085
TcSYL_0017060	TcSYL_0017060.t1	Cellular Component	GO:0016020	membrane	Interpro	CGO:0016020
TcSYL_0017060	TcSYL_0017060.t1	Molecular Function	GO:0015238	drug transmembrane transporter activity	Interpro	MGO:0015238
TcSYL_0017060	TcSYL_0017060.t1	Molecular Function	GO:0015297	antiporter activity	Interpro	MGO:0015297
TcSYL_0017070	TcSYL_0017070.t1	Biological Process	GO:0006855	drug transmembrane transport	Interpro	BGO:0006855
TcSYL_0017070	TcSYL_0017070.t1	Biological Process	GO:0055085	transmembrane transport	Interpro	BGO:0055085
TcSYL_0017070	TcSYL_0017070.t1	Cellular Component	GO:0016020	membrane	Interpro	CGO:0016020
TcSYL_0017070	TcSYL_0017070.t1	Molecular Function	GO:0015238	drug transmembrane transporter activity	Interpro	MGO:0015238
TcSYL_0017070	TcSYL_0017070.t1	Molecular Function	GO:0015297	antiporter activity	Interpro	MGO:0015297
TcSYL_0019370	TcSYL_0019370.t1	Biological Process	GO:0051259	protein complex oligomerization	Interpro	BGO:0051259
TcSYL_0019550	TcSYL_0019550.t1	Molecular Function	GO:0003676	nucleic acid binding	Interpro	MGO:0003676
TcSYL_0019840	TcSYL_0019840.t1	Biological Process	GO:0006465	signal peptide processing	Interpro	BGO:0006465
TcSYL_0019840	TcSYL_0019840.t1	Cellular Component	GO:0005787	signal peptidase complex	Interpro	CGO:0005787
TcSYL_0019840	TcSYL_0019840.t1	Cellular Component	GO:0016021	integral component of membrane	Interpro	CGO:0016021
TcSYL_0019840	TcSYL_0019840.t1	Molecular Function	GO:0008233	peptidase activity	Interpro	MGO:0008233
TcSYL_0021850	TcSYL_0021850.t1	Biological Process	GO:0006508	proteolysis	Interpro	BGO:0006508
TcSYL_0021850	TcSYL_0021850.t1	Biological Process	GO:0007155	cell adhesion	Interpro	BGO:0007155
TcSYL_0021850	TcSYL_0021850.t1	Cellular Component	GO:0016020	membrane	Interpro	CGO:0016020
TcSYL_0021850	TcSYL_0021850.t1	Molecular Function	GO:0004222	metalloendopeptidase activity	Interpro	MGO:0004222
TcSYL_0023090	TcSYL_0023090.t1	Biological Process	GO:0006979	response to oxidative stress	Interpro	BGO:0006979
TcSYL_0023090	TcSYL_0023090.t1	Biological Process	GO:0055114	oxidation-reduction process	Interpro	BGO:0055114
TcSYL_0023090	TcSYL_0023090.t1	Molecular Function	GO:0004602	glutathione peroxidase activity	Interpro	MGO:0004602
TcSYL_0025460	TcSYL_0025460.t1	Molecular Function	GO:0003723	RNA binding	Interpro	MGO:0003723
TcSYL_0027000	TcSYL_0027000.t1	Biological Process	GO:0008152	metabolic process	Interpro	BGO:0008152
TcSYL_0027000	TcSYL_0027000.t1	Molecular Function	GO:0016758	transferase activity, transferring hexosyl groups	Interpro	MGO:0016758
TcSYL_0027380	TcSYL_0027380.t1	Biological Process	GO:0007018	microtubule-based movement	Interpro	BGO:0007018
TcSYL_0027380	TcSYL_0027380.t1	Molecular Function	GO:0003777	microtubule motor activity	Interpro	MGO:0003777
TcSYL_0027380	TcSYL_0027380.t1	Molecular Function	GO:0005524	ATP binding	Interpro	MGO:0005524
TcSYL_0027380	TcSYL_0027380.t1	Molecular Function	GO:0008017	microtubule binding	Interpro	MGO:0008017
TcSYL_0027570	TcSYL_0027570.t1	Biological Process	GO:0006412	translation	Interpro	BGO:0006412
TcSYL_0027570	TcSYL_0027570.t1	Cellular Component	GO:0005840	ribosome	Interpro	CGO:0005840
TcSYL_0027570	TcSYL_0027570.t1	Molecular Function	GO:0003735	structural constituent of ribosome	Interpro	MGO:0003735
TcSYL_0027700	TcSYL_0027700.t1	Biological Process	GO:0006850	mitochondrial pyruvate transmembrane transport	Interpro	BGO:0006850
TcSYL_0027700	TcSYL_0027700.t1	Cellular Component	GO:0005743	mitochondrial inner membrane	Interpro	CGO:0005743
TcSYL_0030690	TcSYL_0030690.t1	Biological Process	GO:0006457	protein folding	Interpro	BGO:0006457
TcSYL_0030690	TcSYL_0030690.t1	Cellular Component	GO:0005783	endoplasmic reticulum	Interpro	CGO:0005783
TcSYL_0030690	TcSYL_0030690.t1	Molecular Function	GO:0005509	calcium ion binding	Interpro	MGO:0005509
TcSYL_0030690	TcSYL_0030690.t1	Molecular Function	GO:0005515	protein binding	Interpro	MGO:0005515
TcSYL_0030690	TcSYL_0030690.t1	Molecular Function	GO:0051082	unfolded protein binding	Interpro	MGO:0051082
TcSYL_0031770	TcSYL_0031770.t1	Biological Process	GO:0006486	protein glycosylation	Interpro	BGO:0006486
TcSYL_0031770	TcSYL_0031770.t1	Cellular Component	GO:0016020	membrane	Interpro	CGO:0016020
TcSYL_0031770	TcSYL_0031770.t1	Molecular Function	GO:0008378	galactosyltransferase activity	Interpro	MGO:0008378
TcSYL_0040750	TcSYL_0040750.t1	Cellular Component	GO:0016020	membrane	Interpro	CGO:0016020
TcSYL_0041250	TcSYL_0041250.t1	Biological Process	GO:0000413	protein peptidyl-prolyl isomerization	Interpro	BGO:0000413
TcSYL_0041250	TcSYL_0041250.t1	Molecular Function	GO:0003755	peptidyl-prolyl cis-trans isomerase activity	Interpro	MGO:0003755
TcSYL_0041270	TcSYL_0041270.t1	Biological Process	GO:0051603	proteolysis involved in cellular protein catabolic process	Interpro	BGO:0051603
TcSYL_0041270	TcSYL_0041270.t1	Cellular Component	GO:0005839	proteasome core complex	Interpro	CGO:0005839
TcSYL_0041270	TcSYL_0041270.t1	Molecular Function	GO:0004298	threonine-type endopeptidase activity	Interpro	MGO:0004298
TcSYL_0041400	TcSYL_0041400.t1	Cellular Component	GO:0000786	nucleosome	Interpro	CGO:0000786
TcSYL_0041400	TcSYL_0041400.t1	Molecular Function	GO:0003677	DNA binding	Interpro	MGO:0003677
TcSYL_0041400	TcSYL_0041400.t1	Molecular Function	GO:0046982	protein heterodimerization activity	Interpro	MGO:0046982
TcSYL_0042980	TcSYL_0042980.t1	Biological Process	GO:0006412	translation	Interpro	BGO:0006412
TcSYL_0042980	TcSYL_0042980.t1	Cellular Component	GO:0015935	small ribosomal subunit	Interpro	CGO:0015935
TcSYL_0042980	TcSYL_0042980.t1	Molecular Function	GO:0003735	structural constituent of ribosome	Interpro	MGO:0003735
TcSYL_0044080	TcSYL_0044080.t1	Molecular Function	GO:0005509	calcium ion binding	Interpro	MGO:0005509
TcSYL_0045350	TcSYL_0045350.t1	Biological Process	GO:0006412	translation	Interpro	BGO:0006412
TcSYL_0045350	TcSYL_0045350.t1	Cellular Component	GO:0005622	intracellular	Interpro	CGO:0005622
TcSYL_0045350	TcSYL_0045350.t1	Cellular Component	GO:0005840	ribosome	Interpro	CGO:0005840
TcSYL_0045350	TcSYL_0045350.t1	Molecular Function	GO:0003735	structural constituent of ribosome	Interpro	MGO:0003735
TcSYL_0045960	TcSYL_0045960.t1	Biological Process	GO:0006412	translation	Interpro	BGO:0006412
TcSYL_0045960	TcSYL_0045960.t1	Cellular Component	GO:0005622	intracellular	Interpro	CGO:0005622
TcSYL_0045960	TcSYL_0045960.t1	Cellular Component	GO:0005840	ribosome	Interpro	CGO:0005840
TcSYL_0045960	TcSYL_0045960.t1	Molecular Function	GO:0003735	structural constituent of ribosome	Interpro	MGO:0003735
TcSYL_0047800	TcSYL_0047800.t1	Biological Process	GO:1901642	nucleoside transmembrane transport	Interpro	BGO:1901642
TcSYL_0047800	TcSYL_0047800.t1	Cellular Component	GO:0016021	integral component of membrane	Interpro	CGO:0016021
TcSYL_0047800	TcSYL_0047800.t1	Molecular Function	GO:0005337	nucleoside transmembrane transporter activity	Interpro	MGO:0005337
TcSYL_0047900	TcSYL_0047900.t1	Biological Process	GO:0008152	metabolic process	Interpro	BGO:0008152
TcSYL_0047900	TcSYL_0047900.t1	Molecular Function	GO:0004807	triose-phosphate isomerase activity	Interpro	MGO:0004807
TcSYL_0047970	TcSYL_0047970.t1	Biological Process	GO:0055114	oxidation-reduction process	Interpro	BGO:0055114
TcSYL_0047970	TcSYL_0047970.t1	Molecular Function	GO:0004470	malic enzyme activity	Interpro	MGO:0004470
TcSYL_0047970	TcSYL_0047970.t1	Molecular Function	GO:0004471	malate dehydrogenase (decarboxylating) (NAD+) activity	Interpro	MGO:0004471
TcSYL_0047970	TcSYL_0047970.t1	Molecular Function	GO:0051287	NAD binding	Interpro	MGO:0051287
TcSYL_0050170	TcSYL_0050170.t1	Biological Process	GO:0001522	pseudouridine synthesis	Interpro	BGO:0001522
TcSYL_0050170	TcSYL_0050170.t1	Biological Process	GO:0009451	RNA modification	Interpro	BGO:0009451
TcSYL_0050170	TcSYL_0050170.t1	Molecular Function	GO:0003723	RNA binding	Interpro	MGO:0003723
TcSYL_0050170	TcSYL_0050170.t1	Molecular Function	GO:0009982	pseudouridine synthase activity	Interpro	MGO:0009982
TcSYL_0062070	TcSYL_0062070.t1	Biological Process	GO:0007017	microtubule-based process	Interpro	BGO:0007017
TcSYL_0062070	TcSYL_0062070.t1	Cellular Component	GO:0030286	dynein complex	Interpro	CGO:0030286
TcSYL_0062220	TcSYL_0062220.t1	Molecular Function	GO:0004252	serine-type endopeptidase activity	Interpro	MGO:0004252
TcSYL_0062220	TcSYL_0062220.t1	Molecular Function	GO:0070008	serine-type exopeptidase activity	Interpro	MGO:0070008
TcSYL_0064560	TcSYL_0064560.t1	Cellular Component	GO:0016020	membrane	Interpro	CGO:0016020
TcSYL_0064640	TcSYL_0064640.t1	Molecular Function	GO:0016301	kinase activity	Interpro	MGO:0016301
TcSYL_0064640	TcSYL_0064640.t1	Molecular Function	GO:0016772	transferase activity, transferring phosphorus-containing groups	Interpro	MGO:0016772
TcSYL_0064650	TcSYL_0064650.t1	Molecular Function	GO:0003824	catalytic activity	Interpro	MGO:0003824
TcSYL_0064650	TcSYL_0064650.t1	Molecular Function	GO:0016301	kinase activity	Interpro	MGO:0016301
TcSYL_0064650	TcSYL_0064650.t1	Molecular Function	GO:0016772	transferase activity, transferring phosphorus-containing groups	Interpro	MGO:0016772
TcSYL_0064680	TcSYL_0064680.t1	Molecular Function	GO:0005524	ATP binding	Interpro	MGO:0005524
TcSYL_0064680	TcSYL_0064680.t1	Molecular Function	GO:0016887	ATPase activity	Interpro	MGO:0016887
TcSYL_0064690	TcSYL_0064690.t1	Cellular Component	GO:0016020	membrane	Interpro	CGO:0016020
TcSYL_0064780	TcSYL_0064780.t1	Molecular Function	GO:0003824	catalytic activity	Interpro	MGO:0003824
TcSYL_0064780	TcSYL_0064780.t1	Molecular Function	GO:0016301	kinase activity	Interpro	MGO:0016301
TcSYL_0064780	TcSYL_0064780.t1	Molecular Function	GO:0016772	transferase activity, transferring phosphorus-containing groups	Interpro	MGO:0016772
TcSYL_0064810	TcSYL_0064810.t1	Cellular Component	GO:0016020	membrane	Interpro	CGO:0016020
TcSYL_0064810	TcSYL_0064810.t1	Molecular Function	GO:0005524	ATP binding	Interpro	MGO:0005524
TcSYL_0064810	TcSYL_0064810.t1	Molecular Function	GO:0016887	ATPase activity	Interpro	MGO:0016887
TcSYL_0072130	TcSYL_0072130.t1	Biological Process	GO:0006508	proteolysis	Interpro	BGO:0006508
TcSYL_0072130	TcSYL_0072130.t1	Biological Process	GO:0007155	cell adhesion	Interpro	BGO:0007155
TcSYL_0072130	TcSYL_0072130.t1	Cellular Component	GO:0016020	membrane	Interpro	CGO:0016020
TcSYL_0072130	TcSYL_0072130.t1	Molecular Function	GO:0004222	metalloendopeptidase activity	Interpro	MGO:0004222
TcSYL_0073420	TcSYL_0073420.t1	Biological Process	GO:0006631	fatty acid metabolic process	Interpro	BGO:0006631
TcSYL_0073420	TcSYL_0073420.t1	Biological Process	GO:0055114	oxidation-reduction process	Interpro	BGO:0055114
TcSYL_0073420	TcSYL_0073420.t1	Molecular Function	GO:0003857	3-hydroxyacyl-CoA dehydrogenase activity	Interpro	MGO:0003857
TcSYL_0073420	TcSYL_0073420.t1	Molecular Function	GO:0016491	oxidoreductase activity	Interpro	MGO:0016491
TcSYL_0073420	TcSYL_0073420.t1	Molecular Function	GO:0070403	NAD+ binding	Interpro	MGO:0070403
TcSYL_0073500	TcSYL_0073500.t1	Biological Process	GO:0008152	metabolic process	Interpro	BGO:0008152
TcSYL_0073500	TcSYL_0073500.t1	Molecular Function	GO:0016746	transferase activity, transferring acyl groups	Interpro	MGO:0016746
TcSYL_0073550	TcSYL_0073550.t1	Biological Process	GO:0046488	phosphatidylinositol metabolic process	Interpro	BGO:0046488
TcSYL_0073550	TcSYL_0073550.t1	Molecular Function	GO:0016307	phosphatidylinositol phosphate kinase activity	Interpro	MGO:0016307
TcSYL_0073580	TcSYL_0073580.t1	Biological Process	GO:0006886	intracellular protein transport	Interpro	BGO:0006886
TcSYL_0073580	TcSYL_0073580.t1	Biological Process	GO:0016192	vesicle-mediated transport	Interpro	BGO:0016192
TcSYL_0073580	TcSYL_0073580.t1	Cellular Component	GO:0030131	clathrin adaptor complex	Interpro	CGO:0030131
TcSYL_0073640	TcSYL_0073640.t1	Molecular Function	GO:0005515	protein binding	Interpro	MGO:0005515
TcSYL_0074310	TcSYL_0074310.t1	Biological Process	GO:0006508	proteolysis	Interpro	BGO:0006508
TcSYL_0074310	TcSYL_0074310.t1	Biological Process	GO:0007155	cell adhesion	Interpro	BGO:0007155
TcSYL_0074310	TcSYL_0074310.t1	Cellular Component	GO:0016020	membrane	Interpro	CGO:0016020
TcSYL_0074310	TcSYL_0074310.t1	Molecular Function	GO:0004222	metalloendopeptidase activity	Interpro	MGO:0004222
TcSYL_0074870	TcSYL_0074870.t1	Biological Process	GO:0006412	translation	Interpro	BGO:0006412
TcSYL_0074870	TcSYL_0074870.t1	Cellular Component	GO:0015935	small ribosomal subunit	Interpro	CGO:0015935
TcSYL_0074870	TcSYL_0074870.t1	Molecular Function	GO:0003735	structural constituent of ribosome	Interpro	MGO:0003735
TcSYL_0074920	TcSYL_0074920.t1	Molecular Function	GO:0008289	lipid binding	Interpro	MGO:0008289
TcSYL_0074970	TcSYL_0074970.t1	Cellular Component	GO:0016020	membrane	Interpro	CGO:0016020
TcSYL_0076490	TcSYL_0076490.t1	Biological Process	GO:0001510	RNA methylation	Interpro	BGO:0001510
TcSYL_0076490	TcSYL_0076490.t1	Biological Process	GO:0009452	7-methylguanosine RNA capping	Interpro	BGO:0009452
TcSYL_0076490	TcSYL_0076490.t1	Molecular Function	GO:0008168	methyltransferase activity	Interpro	MGO:0008168
TcSYL_0078780	TcSYL_0078780.t1	Biological Process	GO:0006412	translation	Interpro	BGO:0006412
TcSYL_0078780	TcSYL_0078780.t1	Cellular Component	GO:0005622	intracellular	Interpro	CGO:0005622
TcSYL_0078780	TcSYL_0078780.t1	Cellular Component	GO:0005840	ribosome	Interpro	CGO:0005840
TcSYL_0078780	TcSYL_0078780.t1	Molecular Function	GO:0003735	structural constituent of ribosome	Interpro	MGO:0003735
TcSYL_0078950	TcSYL_0078950.t1	Biological Process	GO:0046654	tetrahydrofolate biosynthetic process	Interpro	BGO:0046654
TcSYL_0078950	TcSYL_0078950.t1	Biological Process	GO:0055114	oxidation-reduction process	Interpro	BGO:0055114
TcSYL_0078950	TcSYL_0078950.t1	Molecular Function	GO:0004146	dihydrofolate reductase activity	Interpro	MGO:0004146
TcSYL_0079230	TcSYL_0079230.t1	Biological Process	GO:0009264	deoxyribonucleotide catabolic process	Interpro	BGO:0009264
TcSYL_0079230	TcSYL_0079230.t1	Cellular Component	GO:0005737	cytoplasm	Interpro	CGO:0005737
TcSYL_0079230	TcSYL_0079230.t1	Molecular Function	GO:0004139	deoxyribose-phosphate aldolase activity	Interpro	MGO:0004139
TcSYL_0079230	TcSYL_0079230.t1	Molecular Function	GO:0016829	lyase activity	Interpro	MGO:0016829
TcSYL_0079410	TcSYL_0079410.t1	Biological Process	GO:0006406	mRNA export from nucleus	Interpro	BGO:0006406
TcSYL_0079410	TcSYL_0079410.t1	Biological Process	GO:0045893	positive regulation of transcription, DNA-templated	Interpro	BGO:0045893
TcSYL_0079410	TcSYL_0079410.t1	Cellular Component	GO:0000124	SAGA complex	Interpro	CGO:0000124
TcSYL_0079410	TcSYL_0079410.t1	Cellular Component	GO:0005643	nuclear pore	Interpro	CGO:0005643
TcSYL_0079410	TcSYL_0079410.t1	Molecular Function	GO:0003713	transcription coactivator activity	Interpro	MGO:0003713
TcSYL_0080530	TcSYL_0080530.t1	Biological Process	GO:0007017	microtubule-based process	Interpro	BGO:0007017
TcSYL_0080530	TcSYL_0080530.t1	Cellular Component	GO:0030286	dynein complex	Interpro	CGO:0030286
TcSYL_0080570	TcSYL_0080570.t1	Biological Process	GO:0006457	protein folding	Interpro	BGO:0006457
TcSYL_0080570	TcSYL_0080570.t1	Cellular Component	GO:0016272	prefoldin complex	Interpro	CGO:0016272
TcSYL_0080570	TcSYL_0080570.t1	Molecular Function	GO:0051082	unfolded protein binding	Interpro	MGO:0051082
TcSYL_0081370	TcSYL_0081370.t1	Cellular Component	GO:0016021	integral component of membrane	Interpro	CGO:0016021
TcSYL_0082270	TcSYL_0082270.t1	Molecular Function	GO:0005515	protein binding	Interpro	MGO:0005515
TcSYL_0082910	TcSYL_0082910.t1	Molecular Function	GO:0005515	protein binding	Interpro	MGO:0005515
TcSYL_0083110	TcSYL_0083110.t1	Biological Process	GO:0006351	transcription, DNA-templated	Interpro	BGO:0006351
TcSYL_0083110	TcSYL_0083110.t1	Molecular Function	GO:0046983	protein dimerization activity	Interpro	MGO:0046983
TcSYL_0084260	TcSYL_0084260.t1	Biological Process	GO:0006464	cellular protein modification process	Interpro	BGO:0006464
TcSYL_0084310	TcSYL_0084310.t1	Biological Process	GO:0055114	oxidation-reduction process	Interpro	BGO:0055114
TcSYL_0084310	TcSYL_0084310.t1	Molecular Function	GO:0016627	oxidoreductase activity, acting on the CH-CH group of donors	Interpro	MGO:0016627
TcSYL_0087240	TcSYL_0087240.t1	Molecular Function	GO:0003924	GTPase activity	Interpro	MGO:0003924
TcSYL_0087240	TcSYL_0087240.t1	Molecular Function	GO:0005525	GTP binding	Interpro	MGO:0005525
TcSYL_0087830	TcSYL_0087830.t1	Biological Process	GO:0006412	translation	Interpro	BGO:0006412
TcSYL_0087830	TcSYL_0087830.t1	Cellular Component	GO:0005622	intracellular	Interpro	CGO:0005622
TcSYL_0087830	TcSYL_0087830.t1	Cellular Component	GO:0005840	ribosome	Interpro	CGO:0005840
TcSYL_0087830	TcSYL_0087830.t1	Molecular Function	GO:0003735	structural constituent of ribosome	Interpro	MGO:0003735
TcSYL_0088040	TcSYL_0088040.t1	Biological Process	GO:0006412	translation	Interpro	BGO:0006412
TcSYL_0088040	TcSYL_0088040.t1	Cellular Component	GO:0005622	intracellular	Interpro	CGO:0005622
TcSYL_0088040	TcSYL_0088040.t1	Cellular Component	GO:0005840	ribosome	Interpro	CGO:0005840
TcSYL_0088040	TcSYL_0088040.t1	Molecular Function	GO:0003735	structural constituent of ribosome	Interpro	MGO:0003735
TcSYL_0088650	TcSYL_0088650.t1	Biological Process	GO:0055114	oxidation-reduction process	Interpro	BGO:0055114
TcSYL_0088650	TcSYL_0088650.t1	Molecular Function	GO:0016491	oxidoreductase activity	Interpro	MGO:0016491
TcSYL_0089140	TcSYL_0089140.t1	Biological Process	GO:0007018	microtubule-based movement	Interpro	BGO:0007018
TcSYL_0089140	TcSYL_0089140.t1	Cellular Component	GO:0030286	dynein complex	Interpro	CGO:0030286
TcSYL_0089140	TcSYL_0089140.t1	Molecular Function	GO:0003777	microtubule motor activity	Interpro	MGO:0003777
TcSYL_0089620	TcSYL_0089620.t1	Molecular Function	GO:0003723	RNA binding	Interpro	MGO:0003723
TcSYL_0089920	TcSYL_0089920.t1	Biological Process	GO:0006351	transcription, DNA-templated	Interpro	BGO:0006351
TcSYL_0089920	TcSYL_0089920.t1	Molecular Function	GO:0003677	DNA binding	Interpro	MGO:0003677
TcSYL_0089920	TcSYL_0089920.t1	Molecular Function	GO:0003899	DNA-directed 5'-3' RNA polymerase activity	Interpro	MGO:0003899
TcSYL_0091630	TcSYL_0091630.t1	Biological Process	GO:0006904	vesicle docking involved in exocytosis	Interpro	BGO:0006904
TcSYL_0091630	TcSYL_0091630.t1	Biological Process	GO:0016192	vesicle-mediated transport	Interpro	BGO:0016192
TcSYL_0092090	TcSYL_0092090.t1	Biological Process	GO:0008152	metabolic process	Interpro	BGO:0008152
TcSYL_0092090	TcSYL_0092090.t1	Molecular Function	GO:0003824	catalytic activity	Interpro	MGO:0003824
TcSYL_0092100	TcSYL_0092100.t1	Molecular Function	GO:0003676	nucleic acid binding	Interpro	MGO:0003676
TcSYL_0095940	TcSYL_0095940.t1	Molecular Function	GO:0003676	nucleic acid binding	Interpro	MGO:0003676
TcSYL_0095940	TcSYL_0095940.t1	Molecular Function	GO:0016787	hydrolase activity	Interpro	MGO:0016787
TcSYL_0095940	TcSYL_0095940.t1	Molecular Function	GO:0046872	metal ion binding	Interpro	MGO:0046872
TcSYL_0103930	TcSYL_0103930.t1	Biological Process	GO:0006412	translation	Interpro	BGO:0006412
TcSYL_0103930	TcSYL_0103930.t1	Cellular Component	GO:0005622	intracellular	Interpro	CGO:0005622
TcSYL_0103930	TcSYL_0103930.t1	Cellular Component	GO:0005840	ribosome	Interpro	CGO:0005840
TcSYL_0103930	TcSYL_0103930.t1	Molecular Function	GO:0003735	structural constituent of ribosome	Interpro	MGO:0003735
TcSYL_0107270	TcSYL_0107270.t1	Molecular Function	GO:0005509	calcium ion binding	Interpro	MGO:0005509
TcSYL_0107650	TcSYL_0107650.t1	Molecular Function	GO:0003924	GTPase activity	Interpro	MGO:0003924
TcSYL_0107650	TcSYL_0107650.t1	Molecular Function	GO:0005525	GTP binding	Interpro	MGO:0005525
TcSYL_0109340	TcSYL_0109340.t1	Biological Process	GO:0006811	ion transport	Interpro	BGO:0006811
TcSYL_0109340	TcSYL_0109340.t1	Biological Process	GO:0055085	transmembrane transport	Interpro	BGO:0055085
TcSYL_0109340	TcSYL_0109340.t1	Cellular Component	GO:0016020	membrane	Interpro	CGO:0016020
TcSYL_0109340	TcSYL_0109340.t1	Molecular Function	GO:0015075	ion transmembrane transporter activity	Interpro	MGO:0015075
TcSYL_0109580	TcSYL_0109580.t1	Cellular Component	GO:0005737	cytoplasm	Interpro	CGO:0005737
TcSYL_0109580	TcSYL_0109580.t1	Molecular Function	GO:0033925	mannosyl-glycoprotein endo-beta-N-acetylglucosaminidase activity	Interpro	MGO:0033925
TcSYL_0109600	TcSYL_0109600.t1	Biological Process	GO:0000413	protein peptidyl-prolyl isomerization	Interpro	BGO:0000413
TcSYL_0109600	TcSYL_0109600.t1	Molecular Function	GO:0003755	peptidyl-prolyl cis-trans isomerase activity	Interpro	MGO:0003755
TcSYL_0109610	TcSYL_0109610.t1	Biological Process	GO:0000413	protein peptidyl-prolyl isomerization	Interpro	BGO:0000413
TcSYL_0109610	TcSYL_0109610.t1	Molecular Function	GO:0003755	peptidyl-prolyl cis-trans isomerase activity	Interpro	MGO:0003755
TcSYL_0112190	TcSYL_0112190.t1	Biological Process	GO:0007049	cell cycle	Interpro	BGO:0007049
TcSYL_0112190	TcSYL_0112190.t1	Molecular Function	GO:0016538	cyclin-dependent protein serine/threonine kinase regulator activity	Interpro	MGO:0016538
TcSYL_0112580	TcSYL_0112580.t1	Biological Process	GO:0006801	superoxide metabolic process	Interpro	BGO:0006801
TcSYL_0112580	TcSYL_0112580.t1	Biological Process	GO:0055114	oxidation-reduction process	Interpro	BGO:0055114
TcSYL_0112580	TcSYL_0112580.t1	Molecular Function	GO:0004784	superoxide dismutase activity	Interpro	MGO:0004784
TcSYL_0112580	TcSYL_0112580.t1	Molecular Function	GO:0046872	metal ion binding	Interpro	MGO:0046872
TcSYL_0112810	TcSYL_0112810.t1	Biological Process	GO:0006511	ubiquitin-dependent protein catabolic process	Interpro	BGO:0006511
TcSYL_0113440	TcSYL_0113440.t1	Molecular Function	GO:0005515	protein binding	Interpro	MGO:0005515
TcSYL_0113460	TcSYL_0113460.t1	Biological Process	GO:0006413	translational initiation	Interpro	BGO:0006413
TcSYL_0113460	TcSYL_0113460.t1	Cellular Component	GO:0005737	cytoplasm	Interpro	CGO:0005737
TcSYL_0113460	TcSYL_0113460.t1	Molecular Function	GO:0003723	RNA binding	Interpro	MGO:0003723
TcSYL_0113460	TcSYL_0113460.t1	Molecular Function	GO:0003743	translation initiation factor activity	Interpro	MGO:0003743
TcSYL_0113470	TcSYL_0113470.t1	Biological Process	GO:0006412	translation	Interpro	BGO:0006412
TcSYL_0113470	TcSYL_0113470.t1	Cellular Component	GO:0005840	ribosome	Interpro	CGO:0005840
TcSYL_0113470	TcSYL_0113470.t1	Molecular Function	GO:0003735	structural constituent of ribosome	Interpro	MGO:0003735
TcSYL_0113470	TcSYL_0113470.t1	Molecular Function	GO:0005515	protein binding	Interpro	MGO:0005515
TcSYL_0113930	TcSYL_0113930.t1	Biological Process	GO:0006412	translation	Interpro	BGO:0006412
TcSYL_0113930	TcSYL_0113930.t1	Cellular Component	GO:0005622	intracellular	Interpro	CGO:0005622
TcSYL_0113930	TcSYL_0113930.t1	Cellular Component	GO:0005840	ribosome	Interpro	CGO:0005840
TcSYL_0113930	TcSYL_0113930.t1	Molecular Function	GO:0003676	nucleic acid binding	Interpro	MGO:0003676
TcSYL_0113930	TcSYL_0113930.t1	Molecular Function	GO:0003723	RNA binding	Interpro	MGO:0003723
TcSYL_0113930	TcSYL_0113930.t1	Molecular Function	GO:0003735	structural constituent of ribosome	Interpro	MGO:0003735
TcSYL_0114280	TcSYL_0114280.t1	Biological Process	GO:0006412	translation	Interpro	BGO:0006412
TcSYL_0114280	TcSYL_0114280.t1	Cellular Component	GO:0005622	intracellular	Interpro	CGO:0005622
TcSYL_0114280	TcSYL_0114280.t1	Cellular Component	GO:0015935	small ribosomal subunit	Interpro	CGO:0015935
TcSYL_0114280	TcSYL_0114280.t1	Molecular Function	GO:0003735	structural constituent of ribosome	Interpro	MGO:0003735
TcSYL_0114280	TcSYL_0114280.t1	Molecular Function	GO:0019843	rRNA binding	Interpro	MGO:0019843
TcSYL_0114910	TcSYL_0114910.t1	Biological Process	GO:0005975	carbohydrate metabolic process	Interpro	BGO:0005975
TcSYL_0114910	TcSYL_0114910.t1	Biological Process	GO:0008152	metabolic process	Interpro	BGO:0008152
TcSYL_0114910	TcSYL_0114910.t1	Molecular Function	GO:0003824	catalytic activity	Interpro	MGO:0003824
TcSYL_0114910	TcSYL_0114910.t1	Molecular Function	GO:0016857	racemase and epimerase activity, acting on carbohydrates and derivatives	Interpro	MGO:0016857
TcSYL_0114970	TcSYL_0114970.t1	Biological Process	GO:0006468	protein phosphorylation	Interpro	BGO:0006468
TcSYL_0114970	TcSYL_0114970.t1	Molecular Function	GO:0004672	protein kinase activity	Interpro	MGO:0004672
TcSYL_0114970	TcSYL_0114970.t1	Molecular Function	GO:0005524	ATP binding	Interpro	MGO:0005524
TcSYL_0115140	TcSYL_0115140.t1	Biological Process	GO:0006412	translation	Interpro	BGO:0006412
TcSYL_0115140	TcSYL_0115140.t1	Cellular Component	GO:0005622	intracellular	Interpro	CGO:0005622
TcSYL_0115140	TcSYL_0115140.t1	Cellular Component	GO:0005840	ribosome	Interpro	CGO:0005840
TcSYL_0115140	TcSYL_0115140.t1	Molecular Function	GO:0003735	structural constituent of ribosome	Interpro	MGO:0003735
TcSYL_0115580	TcSYL_0115580.t1	Biological Process	GO:0006952	defense response	Interpro	BGO:0006952
TcSYL_0115580	TcSYL_0115580.t1	Biological Process	GO:0008284	positive regulation of cell proliferation	Interpro	BGO:0008284
TcSYL_0115990	TcSYL_0115990.t1	Biological Process	GO:0055114	oxidation-reduction process	Interpro	BGO:0055114
TcSYL_0115990	TcSYL_0115990.t1	Molecular Function	GO:0016627	oxidoreductase activity, acting on the CH-CH group of donors	Interpro	MGO:0016627
TcSYL_0115990	TcSYL_0115990.t1	Molecular Function	GO:0050660	flavin adenine dinucleotide binding	Interpro	MGO:0050660
TcSYL_0116190	TcSYL_0116190.t1	Molecular Function	GO:0004462	lactoylglutathione lyase activity	Interpro	MGO:0004462
TcSYL_0116190	TcSYL_0116190.t1	Molecular Function	GO:0046872	metal ion binding	Interpro	MGO:0046872
TcSYL_0116260	TcSYL_0116260.t1	Biological Process	GO:0007017	microtubule-based process	Interpro	BGO:0007017
TcSYL_0116260	TcSYL_0116260.t1	Cellular Component	GO:0030286	dynein complex	Interpro	CGO:0030286
TcSYL_0116390	TcSYL_0116390.t1	Biological Process	GO:0006412	translation	Interpro	BGO:0006412
TcSYL_0116390	TcSYL_0116390.t1	Cellular Component	GO:0005840	ribosome	Interpro	CGO:0005840
TcSYL_0116390	TcSYL_0116390.t1	Molecular Function	GO:0003735	structural constituent of ribosome	Interpro	MGO:0003735
TcSYL_0117630	TcSYL_0117630.t1	Biological Process	GO:0016192	vesicle-mediated transport	Interpro	BGO:0016192
TcSYL_0122290	TcSYL_0122290.t1	Biological Process	GO:0005975	carbohydrate metabolic process	Interpro	BGO:0005975
TcSYL_0122290	TcSYL_0122290.t1	Biological Process	GO:0006099	tricarboxylic acid cycle	Interpro	BGO:0006099
TcSYL_0122290	TcSYL_0122290.t1	Biological Process	GO:0019752	carboxylic acid metabolic process	Interpro	BGO:0019752
TcSYL_0122290	TcSYL_0122290.t1	Biological Process	GO:0055114	oxidation-reduction process	Interpro	BGO:0055114
TcSYL_0122290	TcSYL_0122290.t1	Molecular Function	GO:0003824	catalytic activity	Interpro	MGO:0003824
TcSYL_0122290	TcSYL_0122290.t1	Molecular Function	GO:0016491	oxidoreductase activity	Interpro	MGO:0016491
TcSYL_0122290	TcSYL_0122290.t1	Molecular Function	GO:0016616	oxidoreductase activity, acting on the CH-OH group of donors, NAD or NADP as acceptor	Interpro	MGO:0016616
TcSYL_0122290	TcSYL_0122290.t1	Molecular Function	GO:0030060	L-malate dehydrogenase activity	Interpro	MGO:0030060
TcSYL_0127670	TcSYL_0127670.t1	Molecular Function	GO:0003676	nucleic acid binding	Interpro	MGO:0003676
TcSYL_0131100	TcSYL_0131100.t1	Biological Process	GO:0055114	oxidation-reduction process	Interpro	BGO:0055114
TcSYL_0131100	TcSYL_0131100.t1	Molecular Function	GO:0016491	oxidoreductase activity	Interpro	MGO:0016491
TcSYL_0135290	TcSYL_0135290.t1	Biological Process	GO:0006508	proteolysis	Interpro	BGO:0006508
TcSYL_0135290	TcSYL_0135290.t1	Biological Process	GO:0007155	cell adhesion	Interpro	BGO:0007155
TcSYL_0135290	TcSYL_0135290.t1	Cellular Component	GO:0016020	membrane	Interpro	CGO:0016020
TcSYL_0135290	TcSYL_0135290.t1	Molecular Function	GO:0004222	metalloendopeptidase activity	Interpro	MGO:0004222
TcSYL_0137190	TcSYL_0137190.t1	Biological Process	GO:0006508	proteolysis	Interpro	BGO:0006508
TcSYL_0137190	TcSYL_0137190.t1	Biological Process	GO:0007155	cell adhesion	Interpro	BGO:0007155
TcSYL_0137190	TcSYL_0137190.t1	Cellular Component	GO:0016020	membrane	Interpro	CGO:0016020
TcSYL_0137190	TcSYL_0137190.t1	Molecular Function	GO:0004222	metalloendopeptidase activity	Interpro	MGO:0004222
TcSYL_0137550	TcSYL_0137550.t1	Biological Process	GO:0006508	proteolysis	Interpro	BGO:0006508
TcSYL_0137550	TcSYL_0137550.t1	Biological Process	GO:0007155	cell adhesion	Interpro	BGO:0007155
TcSYL_0137550	TcSYL_0137550.t1	Cellular Component	GO:0016020	membrane	Interpro	CGO:0016020
TcSYL_0137550	TcSYL_0137550.t1	Molecular Function	GO:0004222	metalloendopeptidase activity	Interpro	MGO:0004222
TcSYL_0137560	TcSYL_0137560.t1	Biological Process	GO:0006508	proteolysis	Interpro	BGO:0006508
TcSYL_0137560	TcSYL_0137560.t1	Biological Process	GO:0007155	cell adhesion	Interpro	BGO:0007155
TcSYL_0137560	TcSYL_0137560.t1	Cellular Component	GO:0016020	membrane	Interpro	CGO:0016020
TcSYL_0137560	TcSYL_0137560.t1	Molecular Function	GO:0004222	metalloendopeptidase activity	Interpro	MGO:0004222
TcSYL_0137760	TcSYL_0137760.t1	Molecular Function	GO:0005509	calcium ion binding	Interpro	MGO:0005509
TcSYL_0137830	TcSYL_0137830.t1	Molecular Function	GO:0005509	calcium ion binding	Interpro	MGO:0005509
TcSYL_0138050	TcSYL_0138050.t1	Cellular Component	GO:0016020	membrane	Interpro	CGO:0016020
TcSYL_0138050	TcSYL_0138050.t1	Molecular Function	GO:0004571	mannosyl-oligosaccharide 1,2-alpha-mannosidase activity	Interpro	MGO:0004571
TcSYL_0138050	TcSYL_0138050.t1	Molecular Function	GO:0005509	calcium ion binding	Interpro	MGO:0005509
TcSYL_0138290	TcSYL_0138290.t1	Biological Process	GO:0034453	microtubule anchoring	Interpro	BGO:0034453
TcSYL_0138290	TcSYL_0138290.t1	Cellular Component	GO:0005815	microtubule organizing center	Interpro	CGO:0005815
TcSYL_0138290	TcSYL_0138290.t1	Molecular Function	GO:0005515	protein binding	Interpro	MGO:0005515
TcSYL_0138350	TcSYL_0138350.t1	Biological Process	GO:0006412	translation	Interpro	BGO:0006412
TcSYL_0138350	TcSYL_0138350.t1	Cellular Component	GO:0005622	intracellular	Interpro	CGO:0005622
TcSYL_0138350	TcSYL_0138350.t1	Cellular Component	GO:0005840	ribosome	Interpro	CGO:0005840
TcSYL_0138350	TcSYL_0138350.t1	Molecular Function	GO:0003735	structural constituent of ribosome	Interpro	MGO:0003735
TcSYL_0138450	TcSYL_0138450.t1	Molecular Function	GO:0016791	phosphatase activity	Interpro	MGO:0016791
TcSYL_0139160	TcSYL_0139160.t1	Biological Process	GO:0006308	DNA catabolic process	Interpro	BGO:0006308
TcSYL_0139160	TcSYL_0139160.t1	Molecular Function	GO:0003676	nucleic acid binding	Interpro	MGO:0003676
TcSYL_0139160	TcSYL_0139160.t1	Molecular Function	GO:0004519	endonuclease activity	Interpro	MGO:0004519
TcSYL_0139160	TcSYL_0139160.t1	Molecular Function	GO:0016788	hydrolase activity, acting on ester bonds	Interpro	MGO:0016788
TcSYL_0139260	TcSYL_0139260.t1	Molecular Function	GO:0003924	GTPase activity	Interpro	MGO:0003924
TcSYL_0139260	TcSYL_0139260.t1	Molecular Function	GO:0005525	GTP binding	Interpro	MGO:0005525
TcSYL_0140460	TcSYL_0140460.t1	Molecular Function	GO:0003676	nucleic acid binding	Interpro	MGO:0003676
TcSYL_0140530	TcSYL_0140530.t1	Biological Process	GO:0006412	translation	Interpro	BGO:0006412
TcSYL_0140530	TcSYL_0140530.t1	Cellular Component	GO:0005840	ribosome	Interpro	CGO:0005840
TcSYL_0140530	TcSYL_0140530.t1	Molecular Function	GO:0003735	structural constituent of ribosome	Interpro	MGO:0003735
TcSYL_0140530	TcSYL_0140530.t1	Molecular Function	GO:0019843	rRNA binding	Interpro	MGO:0019843
TcSYL_0142830	TcSYL_0142830.t1	Molecular Function	GO:0003824	catalytic activity	Interpro	MGO:0003824
TcSYL_0142830	TcSYL_0142830.t1	Molecular Function	GO:0050662	coenzyme binding	Interpro	MGO:0050662
TcSYL_0142880	TcSYL_0142880.t1	Molecular Function	GO:0005509	calcium ion binding	Interpro	MGO:0005509
TcSYL_0143050	TcSYL_0143050.t1	Cellular Component	GO:0016020	membrane	Interpro	CGO:0016020
TcSYL_0145170	TcSYL_0145170.t1	Cellular Component	GO:0005634	nucleus	Interpro	CGO:0005634
TcSYL_0145330	TcSYL_0145330.t1	Biological Process	GO:0071929	alpha-tubulin acetylation	Interpro	BGO:0071929
TcSYL_0145330	TcSYL_0145330.t1	Cellular Component	GO:0005874	microtubule	Interpro	CGO:0005874
TcSYL_0145330	TcSYL_0145330.t1	Molecular Function	GO:0019799	tubulin N-acetyltransferase activity	Interpro	MGO:0019799
TcSYL_0146190	TcSYL_0146190.t1	Biological Process	GO:0006605	protein targeting	Interpro	BGO:0006605
TcSYL_0146190	TcSYL_0146190.t1	Biological Process	GO:0006886	intracellular protein transport	Interpro	BGO:0006886
TcSYL_0146190	TcSYL_0146190.t1	Biological Process	GO:0015031	protein transport	Interpro	BGO:0015031
TcSYL_0146190	TcSYL_0146190.t1	Cellular Component	GO:0016020	membrane	Interpro	CGO:0016020
TcSYL_0146190	TcSYL_0146190.t1	Molecular Function	GO:0015450	P-P-bond-hydrolysis-driven protein transmembrane transporter activity	Interpro	MGO:0015450
TcSYL_0146210	TcSYL_0146210.t1	Biological Process	GO:0007018	microtubule-based movement	Interpro	BGO:0007018
TcSYL_0146210	TcSYL_0146210.t1	Cellular Component	GO:0030286	dynein complex	Interpro	CGO:0030286
TcSYL_0146210	TcSYL_0146210.t1	Molecular Function	GO:0003777	microtubule motor activity	Interpro	MGO:0003777
TcSYL_0147240	TcSYL_0147240.t1	Biological Process	GO:0006412	translation	Interpro	BGO:0006412
TcSYL_0147240	TcSYL_0147240.t1	Cellular Component	GO:0005622	intracellular	Interpro	CGO:0005622
TcSYL_0147240	TcSYL_0147240.t1	Cellular Component	GO:0005840	ribosome	Interpro	CGO:0005840
TcSYL_0147240	TcSYL_0147240.t1	Molecular Function	GO:0003735	structural constituent of ribosome	Interpro	MGO:0003735
TcSYL_0147430	TcSYL_0147430.t1	Biological Process	GO:0006396	RNA processing	Interpro	BGO:0006396
TcSYL_0147430	TcSYL_0147430.t1	Molecular Function	GO:0003723	RNA binding	Interpro	MGO:0003723
TcSYL_0147430	TcSYL_0147430.t1	Molecular Function	GO:0016779	nucleotidyltransferase activity	Interpro	MGO:0016779
TcSYL_0156490	TcSYL_0156490.t1	Cellular Component	GO:0005739	mitochondrion	Interpro	CGO:0005739
TcSYL_0156490	TcSYL_0156490.t1	Molecular Function	GO:0003735	structural constituent of ribosome	Interpro	MGO:0003735
TcSYL_0156520	TcSYL_0156520.t1	Biological Process	GO:0006412	translation	Interpro	BGO:0006412
TcSYL_0156520	TcSYL_0156520.t1	Cellular Component	GO:0005622	intracellular	Interpro	CGO:0005622
TcSYL_0156520	TcSYL_0156520.t1	Cellular Component	GO:0005840	ribosome	Interpro	CGO:0005840
TcSYL_0156520	TcSYL_0156520.t1	Molecular Function	GO:0003735	structural constituent of ribosome	Interpro	MGO:0003735
TcSYL_0156640	TcSYL_0156640.t1	Biological Process	GO:0006414	translational elongation	Interpro	BGO:0006414
TcSYL_0156640	TcSYL_0156640.t1	Molecular Function	GO:0003746	translation elongation factor activity	Interpro	MGO:0003746
TcSYL_0157150	TcSYL_0157150.t1	Biological Process	GO:0009165	nucleotide biosynthetic process	Interpro	BGO:0009165
TcSYL_0157150	TcSYL_0157150.t1	Molecular Function	GO:0000287	magnesium ion binding	Interpro	MGO:0000287
TcSYL_0157150	TcSYL_0157150.t1	Molecular Function	GO:0004749	ribose phosphate diphosphokinase activity	Interpro	MGO:0004749
TcSYL_0157420	TcSYL_0157420.t1	Molecular Function	GO:0005524	ATP binding	Interpro	MGO:0005524
TcSYL_0157420	TcSYL_0157420.t1	Molecular Function	GO:0016887	ATPase activity	Interpro	MGO:0016887
TcSYL_0157980	TcSYL_0157980.t1	Cellular Component	GO:0016021	integral component of membrane	Interpro	CGO:0016021
TcSYL_0167320	TcSYL_0167320.t1	Biological Process	GO:0055114	oxidation-reduction process	Interpro	BGO:0055114
TcSYL_0167320	TcSYL_0167320.t1	Molecular Function	GO:0016491	oxidoreductase activity	Interpro	MGO:0016491
TcSYL_0169190	TcSYL_0169190.t1	Biological Process	GO:0005975	carbohydrate metabolic process	Interpro	BGO:0005975
TcSYL_0169190	TcSYL_0169190.t1	Molecular Function	GO:0005524	ATP binding	Interpro	MGO:0005524
TcSYL_0169190	TcSYL_0169190.t1	Molecular Function	GO:0016773	phosphotransferase activity, alcohol group as acceptor	Interpro	MGO:0016773
TcSYL_0169200	TcSYL_0169200.t1	Biological Process	GO:0001678	cellular glucose homeostasis	Interpro	BGO:0001678
TcSYL_0169200	TcSYL_0169200.t1	Biological Process	GO:0005975	carbohydrate metabolic process	Interpro	BGO:0005975
TcSYL_0169200	TcSYL_0169200.t1	Molecular Function	GO:0004396	hexokinase activity	Interpro	MGO:0004396
TcSYL_0169200	TcSYL_0169200.t1	Molecular Function	GO:0005524	ATP binding	Interpro	MGO:0005524
TcSYL_0169200	TcSYL_0169200.t1	Molecular Function	GO:0005536	glucose binding	Interpro	MGO:0005536
TcSYL_0169200	TcSYL_0169200.t1	Molecular Function	GO:0016773	phosphotransferase activity, alcohol group as acceptor	Interpro	MGO:0016773
TcSYL_0170470	TcSYL_0170470.t1	Biological Process	GO:0006418	tRNA aminoacylation for protein translation	Interpro	BGO:0006418
TcSYL_0170470	TcSYL_0170470.t1	Molecular Function	GO:0000166	nucleotide binding	Interpro	MGO:0000166
TcSYL_0170470	TcSYL_0170470.t1	Molecular Function	GO:0004812	aminoacyl-tRNA ligase activity	Interpro	MGO:0004812
TcSYL_0170470	TcSYL_0170470.t1	Molecular Function	GO:0005524	ATP binding	Interpro	MGO:0005524
TcSYL_0171070	TcSYL_0171070.t1	Molecular Function	GO:0002161	aminoacyl-tRNA editing activity	Interpro	MGO:0002161
TcSYL_0171180	TcSYL_0171180.t1	Biological Process	GO:0006468	protein phosphorylation	Interpro	BGO:0006468
TcSYL_0171180	TcSYL_0171180.t1	Molecular Function	GO:0004672	protein kinase activity	Interpro	MGO:0004672
TcSYL_0171180	TcSYL_0171180.t1	Molecular Function	GO:0005524	ATP binding	Interpro	MGO:0005524
TcSYL_0171300	TcSYL_0171300.t1	Biological Process	GO:0006508	proteolysis	Interpro	BGO:0006508
TcSYL_0171300	TcSYL_0171300.t1	Molecular Function	GO:0004185	serine-type carboxypeptidase activity	Interpro	MGO:0004185
TcSYL_0172650	TcSYL_0172650.t1	Molecular Function	GO:0005509	calcium ion binding	Interpro	MGO:0005509
TcSYL_0174480	TcSYL_0174480.t1	Molecular Function	GO:0003824	catalytic activity	Interpro	MGO:0003824
TcSYL_0175430	TcSYL_0175430.t1	Biological Process	GO:0006508	proteolysis	Interpro	BGO:0006508
TcSYL_0175430	TcSYL_0175430.t1	Molecular Function	GO:0004197	cysteine-type endopeptidase activity	Interpro	MGO:0004197
TcSYL_0175430	TcSYL_0175430.t1	Molecular Function	GO:0008234	cysteine-type peptidase activity	Interpro	MGO:0008234
TcSYL_0176160	TcSYL_0176160.t1	Molecular Function	GO:0004197	cysteine-type endopeptidase activity	Interpro	MGO:0004197
TcSYL_0178120	TcSYL_0178120.t1	Biological Process	GO:0015991	ATP hydrolysis coupled proton transport	Interpro	BGO:0015991
TcSYL_0178120	TcSYL_0178120.t1	Biological Process	GO:0034220	ion transmembrane transport	Interpro	BGO:0034220
TcSYL_0178120	TcSYL_0178120.t1	Cellular Component	GO:0033180	proton-transporting V-type ATPase, V1 domain	Interpro	CGO:0033180
TcSYL_0178120	TcSYL_0178120.t1	Molecular Function	GO:0046961	proton-transporting ATPase activity, rotational mechanism	Interpro	MGO:0046961
TcSYL_0179130	TcSYL_0179130.t1	Molecular Function	GO:0005096	GTPase activator activity	Interpro	MGO:0005096
TcSYL_0179480	TcSYL_0179480.t1	Biological Process	GO:0006508	proteolysis	Interpro	BGO:0006508
TcSYL_0179480	TcSYL_0179480.t1	Biological Process	GO:0007155	cell adhesion	Interpro	BGO:0007155
TcSYL_0179480	TcSYL_0179480.t1	Cellular Component	GO:0016020	membrane	Interpro	CGO:0016020
TcSYL_0179480	TcSYL_0179480.t1	Molecular Function	GO:0004222	metalloendopeptidase activity	Interpro	MGO:0004222
TcSYL_0179900	TcSYL_0179900.t1	Biological Process	GO:0006629	lipid metabolic process	Interpro	BGO:0006629
TcSYL_0179900	TcSYL_0179900.t1	Molecular Function	GO:0008081	phosphoric diester hydrolase activity	Interpro	MGO:0008081
TcSYL_0180240	TcSYL_0180240.t1	Biological Process	GO:0006412	translation	Interpro	BGO:0006412
TcSYL_0180240	TcSYL_0180240.t1	Cellular Component	GO:0005622	intracellular	Interpro	CGO:0005622
TcSYL_0180240	TcSYL_0180240.t1	Cellular Component	GO:0005840	ribosome	Interpro	CGO:0005840
TcSYL_0180240	TcSYL_0180240.t1	Molecular Function	GO:0003735	structural constituent of ribosome	Interpro	MGO:0003735
TcSYL_0180350	TcSYL_0180350.t1	Biological Process	GO:0008152	metabolic process	Interpro	BGO:0008152
TcSYL_0180350	TcSYL_0180350.t1	Molecular Function	GO:0003824	catalytic activity	Interpro	MGO:0003824
TcSYL_0180350	TcSYL_0180350.t1	Molecular Function	GO:0046872	metal ion binding	Interpro	MGO:0046872
TcSYL_0182350	TcSYL_0182350.t1	Biological Process	GO:0006784	heme a biosynthetic process	Interpro	BGO:0006784
TcSYL_0182350	TcSYL_0182350.t1	Biological Process	GO:0055114	oxidation-reduction process	Interpro	BGO:0055114
TcSYL_0182350	TcSYL_0182350.t1	Cellular Component	GO:0016021	integral component of membrane	Interpro	CGO:0016021
TcSYL_0182350	TcSYL_0182350.t1	Molecular Function	GO:0016627	oxidoreductase activity, acting on the CH-CH group of donors	Interpro	MGO:0016627
TcSYL_0186380	TcSYL_0186380.t1	Molecular Function	GO:0008641	ubiquitin-like modifier activating enzyme activity	Interpro	MGO:0008641
TcSYL_0186820	TcSYL_0186820.t1	Biological Process	GO:0006508	proteolysis	Interpro	BGO:0006508
TcSYL_0186820	TcSYL_0186820.t1	Biological Process	GO:0007155	cell adhesion	Interpro	BGO:0007155
TcSYL_0186820	TcSYL_0186820.t1	Cellular Component	GO:0016020	membrane	Interpro	CGO:0016020
TcSYL_0186820	TcSYL_0186820.t1	Molecular Function	GO:0004222	metalloendopeptidase activity	Interpro	MGO:0004222
TcSYL_0188000	TcSYL_0188000.t1	Cellular Component	GO:0031514	motile cilium	Interpro	CGO:0031514
TcSYL_0188000	TcSYL_0188000.t1	Molecular Function	GO:0005516	calmodulin binding	Interpro	MGO:0005516
TcSYL_0192200	TcSYL_0192200.t1	Cellular Component	GO:0000786	nucleosome	Interpro	CGO:0000786
TcSYL_0192200	TcSYL_0192200.t1	Cellular Component	GO:0005634	nucleus	Interpro	CGO:0005634
TcSYL_0192200	TcSYL_0192200.t1	Molecular Function	GO:0003677	DNA binding	Interpro	MGO:0003677
TcSYL_0192200	TcSYL_0192200.t1	Molecular Function	GO:0046982	protein heterodimerization activity	Interpro	MGO:0046982
TcSYL_0194430	TcSYL_0194430.t1	Molecular Function	GO:0005515	protein binding	Interpro	MGO:0005515
TcSYL_0196060	TcSYL_0196060.t1	Molecular Function	GO:0005509	calcium ion binding	Interpro	MGO:0005509
TcSYL_0200850	TcSYL_0200850.t1	Biological Process	GO:0055085	transmembrane transport	Interpro	BGO:0055085
TcSYL_0200850	TcSYL_0200850.t1	Cellular Component	GO:0016020	membrane	Interpro	CGO:0016020
TcSYL_0200850	TcSYL_0200850.t1	Molecular Function	GO:0015267	channel activity	Interpro	MGO:0015267
TcSYL_0201640	TcSYL_0201640.t1	Biological Process	GO:0006412	translation	Interpro	BGO:0006412
TcSYL_0201640	TcSYL_0201640.t1	Cellular Component	GO:0005840	ribosome	Interpro	CGO:0005840
TcSYL_0201640	TcSYL_0201640.t1	Cellular Component	GO:0015935	small ribosomal subunit	Interpro	CGO:0015935
TcSYL_0201640	TcSYL_0201640.t1	Molecular Function	GO:0003735	structural constituent of ribosome	Interpro	MGO:0003735
TcSYL_0201780	TcSYL_0201780.t1	Molecular Function	GO:0000049	tRNA binding	Interpro	MGO:0000049
TcSYL_0203260	TcSYL_0203260.t1	Molecular Function	GO:0003676	nucleic acid binding	Interpro	MGO:0003676

## Sheet: Resume TcI 27°C Down
Terms	Count
Molecular Function	215
structural constituent of ribosome	27
catalytic activity	10
nucleic acid binding	9
ATP binding	9
protein binding	9
calcium ion binding	9
metalloendopeptidase activity	9
oxidoreductase activity	8
RNA binding	6
metal ion binding	4
ATPase activity	3
peptidyl-prolyl cis-trans isomerase activity	3
oxidoreductase activity, acting on the CH-CH group of donors	3
kinase activity	3
GTP binding	3
transferase activity, transferring phosphorus-containing groups	3
GTPase activity	3
DNA binding	3
microtubule motor activity	3
phosphotransferase activity, alcohol group as acceptor	2
calmodulin binding	2
protein kinase activity	2
flavin adenine dinucleotide binding	2
cysteine-type endopeptidase activity	2
hydrolase activity	2
protein heterodimerization activity	2
lipid binding	2
rRNA binding	2
unfolded protein binding	2
antiporter activity	2
drug transmembrane transporter activity	2
phosphatase activity	1
serine-type endopeptidase activity	1
hexokinase activity	1
ion transmembrane transporter activity	1
transferase activity, transferring hexosyl groups	1
iron ion binding	1
P-P-bond-hydrolysis-driven protein transmembrane transporter activity	1
coenzyme binding	1
ribose phosphate diphosphokinase activity	1
lactoylglutathione lyase activity	1
thiol-dependent ubiquitinyl hydrolase activity	1
L-ascorbic acid binding	1
triose-phosphate isomerase activity	1
galactosyltransferase activity	1
phosphoric diester hydrolase activity	1
L-malate dehydrogenase activity	1
protein dimerization activity	1
lyase activity	1
pseudouridine synthase activity	1
magnesium ion binding	1
endonuclease activity	1
malate dehydrogenase (decarboxylating) (NAD+) activity	1
hydrolase activity, acting on carbon-nitrogen (but not peptide) bonds	1
malic enzyme activity	1
transcription coactivator activity	1
mannosyl-glycoprotein endo-beta-N-acetylglucosaminidase activity	1
translation elongation factor activity	1
mannosyl-oligosaccharide 1,2-alpha-mannosidase activity	1
hydrolase activity, acting on ester bonds	1
cyclin-dependent protein serine/threonine kinase regulator activity	1
phosphatidylinositol phosphate kinase activity	1
glucose binding	1
GTPase activator activity	1
3',5'-cyclic-nucleotide phosphodiesterase activity	1
3-hydroxyacyl-CoA dehydrogenase activity	1
microtubule binding	1
channel activity	1
ubiquitin-like modifier activating enzyme activity	1
proton-transporting ATPase activity, rotational mechanism	1
aminoacyl-tRNA editing activity	1
racemase and epimerase activity, acting on carbohydrates and derivatives	1
NAD+ binding	1
dihydrofolate reductase activity	1
glutathione peroxidase activity	1
serine-type carboxypeptidase activity	1
nucleoside transmembrane transporter activity	1
serine-type exopeptidase activity	1
nucleotide binding	1
superoxide dismutase activity	1
tubulin N-acetyltransferase activity	1
threonine-type endopeptidase activity	1
aminoacyl-tRNA ligase activity	1
transferase activity, transferring acyl groups	1
oxidoreductase activity, acting on paired donors, with incorporation or reduction of molecular oxygen	1
DNA-directed 5'-3' RNA polymerase activity	1
cysteine-type peptidase activity	1
translation initiation factor activity	1
oxidoreductase activity, acting on the CH-OH group of donors, NAD or NADP as acceptor	1
tRNA binding	1
peptidase activity	1
deoxyribose-phosphate aldolase activity	1
nucleotidyltransferase activity	1
NAD binding	1
methyltransferase activity	1
Biological Process	148
translation	26
oxidation-reduction process	16
proteolysis	11
cell adhesion	9
metabolic process	8
carbohydrate metabolic process	4
transmembrane transport	4
microtubule-based movement	3
protein peptidyl-prolyl isomerization	3
vesicle-mediated transport	3
microtubule-based process	3
protein folding	2
intracellular protein transport	2
protein phosphorylation	2
drug transmembrane transport	2
transcription, DNA-templated	2
cellular glucose homeostasis	1
protein targeting	1
DNA catabolic process	1
DNA-dependent DNA replication	1
pseudouridine synthesis	1
ion transmembrane transport	1
protein complex oligomerization	1
ion transport	1
cellular protein modification process	1
lipid metabolic process	1
defense response	1
carboxylic acid metabolic process	1
heme a biosynthetic process	1
microtubule anchoring	1
positive regulation of transcription, DNA-templated	1
cell cycle	1
protein deubiquitination	1
signal peptide processing	1
protein glycosylation	1
signal transduction	1
fatty acid metabolic process	1
tetrahydrofolate biosynthetic process	1
protein transport	1
RNA methylation	1
proteolysis involved in cellular protein catabolic process	1
RNA modification	1
response to oxidative stress	1
deoxyribonucleotide catabolic process	1
tRNA aminoacylation for protein translation	1
RNA processing	1
translational elongation	1
cell redox homeostasis	1
superoxide metabolic process	1
mitochondrial pyruvate transmembrane transport	1
transcription by RNA polymerase III	1
mRNA export from nucleus	1
alpha-tubulin acetylation	1
nucleoside transmembrane transport	1
translational initiation	1
nucleotide biosynthetic process	1
tricarboxylic acid cycle	1
ubiquinone biosynthetic process	1
ATP hydrolysis coupled proton transport	1
ubiquitin-dependent protein catabolic process	1
vesicle docking involved in exocytosis	1
phosphatidylinositol metabolic process	1
7-methylguanosine RNA capping	1
positive regulation of cell proliferation	1
Cellular Component	99
ribosome	23
membrane	22
intracellular	18
dynein complex	5
integral component of membrane	5
small ribosomal subunit	4
cytoplasm	3
nucleosome	2
nucleus	2
motile cilium	2
proton-transporting V-type ATPase, V1 domain	1
signal peptidase complex	1
RNA polymerase III complex	1
clathrin adaptor complex	1
mitochondrion	1
nuclear pore	1
microtubule organizing center	1
endoplasmic reticulum	1
SAGA complex	1
microtubule	1
mitochondrial inner membrane	1
prefoldin complex	1
proteasome core complex	1
Ontology	1
Grand Total	463

## Sheet: TcI 27°C Up
Gene ID	Transcript ID(s)	Ontology	GO ID	GO Term Name	Source	sort_key
TcSYL_0000470	TcSYL_0000470.t1	Biological Process	GO:0055085	transmembrane transport	Interpro	BGO:0055085
TcSYL_0000470	TcSYL_0000470.t1	Cellular Component	GO:0016021	integral component of membrane	Interpro	CGO:0016021
TcSYL_0001150	TcSYL_0001150.t1	Molecular Function	GO:0003924	GTPase activity	Interpro	MGO:0003924
TcSYL_0001150	TcSYL_0001150.t1	Molecular Function	GO:0005525	GTP binding	Interpro	MGO:0005525
TcSYL_0001190	TcSYL_0001190.t1	Biological Process	GO:0006486	protein glycosylation	Interpro	BGO:0006486
TcSYL_0001190	TcSYL_0001190.t1	Molecular Function	GO:0003980	UDP-glucose:glycoprotein glucosyltransferase activity	Interpro	MGO:0003980
TcSYL_0001200	TcSYL_0001200.t1	Biological Process	GO:0006486	protein glycosylation	Interpro	BGO:0006486
TcSYL_0001200	TcSYL_0001200.t1	Molecular Function	GO:0003980	UDP-glucose:glycoprotein glucosyltransferase activity	Interpro	MGO:0003980
TcSYL_0001250	TcSYL_0001250.t1	Molecular Function	GO:0005488	binding	Interpro	MGO:0005488
TcSYL_0001430	TcSYL_0001430.t1	Biological Process	GO:0008152	metabolic process	Interpro	BGO:0008152
TcSYL_0001430	TcSYL_0001430.t1	Biological Process	GO:0055114	oxidation-reduction process	Interpro	BGO:0055114
TcSYL_0001430	TcSYL_0001430.t1	Molecular Function	GO:0016491	oxidoreductase activity	Interpro	MGO:0016491
TcSYL_0002010	TcSYL_0002010.t1	Biological Process	GO:0055085	transmembrane transport	Interpro	BGO:0055085
TcSYL_0002010	TcSYL_0002010.t1	Cellular Component	GO:0016021	integral component of membrane	Interpro	CGO:0016021
TcSYL_0004440	TcSYL_0004440.t1	Biological Process	GO:0006886	intracellular protein transport	Interpro	BGO:0006886
TcSYL_0004440	TcSYL_0004440.t1	Biological Process	GO:0006888	ER to Golgi vesicle-mediated transport	Interpro	BGO:0006888
TcSYL_0004440	TcSYL_0004440.t1	Cellular Component	GO:0030127	COPII vesicle coat	Interpro	CGO:0030127
TcSYL_0004440	TcSYL_0004440.t1	Molecular Function	GO:0008270	zinc ion binding	Interpro	MGO:0008270
TcSYL_0004660	TcSYL_0004660.t1	Biological Process	GO:0006412	translation	Interpro	BGO:0006412
TcSYL_0004660	TcSYL_0004660.t1	Cellular Component	GO:0005622	intracellular	Interpro	CGO:0005622
TcSYL_0004660	TcSYL_0004660.t1	Cellular Component	GO:0005840	ribosome	Interpro	CGO:0005840
TcSYL_0004660	TcSYL_0004660.t1	Molecular Function	GO:0003735	structural constituent of ribosome	Interpro	MGO:0003735
TcSYL_0005130	TcSYL_0005130.t1	Molecular Function	GO:0005488	binding	Interpro	MGO:0005488
TcSYL_0005290	TcSYL_0005290.t1	Molecular Function	GO:0003676	nucleic acid binding	Interpro	MGO:0003676
TcSYL_0005290	TcSYL_0005290.t1	Molecular Function	GO:0005524	ATP binding	Interpro	MGO:0005524
TcSYL_0005930	TcSYL_0005930.t1	Cellular Component	GO:0016459	myosin complex	Interpro	CGO:0016459
TcSYL_0005930	TcSYL_0005930.t1	Molecular Function	GO:0003774	motor activity	Interpro	MGO:0003774
TcSYL_0005930	TcSYL_0005930.t1	Molecular Function	GO:0005524	ATP binding	Interpro	MGO:0005524
TcSYL_0006210	TcSYL_0006210.t1	Biological Process	GO:0051276	chromosome organization	Interpro	BGO:0051276
TcSYL_0006210	TcSYL_0006210.t1	Cellular Component	GO:0005694	chromosome	Interpro	CGO:0005694
TcSYL_0006210	TcSYL_0006210.t1	Molecular Function	GO:0005515	protein binding	Interpro	MGO:0005515
TcSYL_0006210	TcSYL_0006210.t1	Molecular Function	GO:0005524	ATP binding	Interpro	MGO:0005524
TcSYL_0008730	TcSYL_0008730.t1	Biological Process	GO:0006298	mismatch repair	Interpro	BGO:0006298
TcSYL_0008730	TcSYL_0008730.t1	Molecular Function	GO:0005524	ATP binding	Interpro	MGO:0005524
TcSYL_0008730	TcSYL_0008730.t1	Molecular Function	GO:0030983	mismatched DNA binding	Interpro	MGO:0030983
TcSYL_0010550	TcSYL_0010550.t1	Molecular Function	GO:0008270	zinc ion binding	Interpro	MGO:0008270
TcSYL_0011590	TcSYL_0011590.t1	Biological Process	GO:0006904	vesicle docking involved in exocytosis	Interpro	BGO:0006904
TcSYL_0011590	TcSYL_0011590.t1	Biological Process	GO:0016192	vesicle-mediated transport	Interpro	BGO:0016192
TcSYL_0012630	TcSYL_0012630.t1	Biological Process	GO:0006520	cellular amino acid metabolic process	Interpro	BGO:0006520
TcSYL_0012630	TcSYL_0012630.t1	Biological Process	GO:0009058	biosynthetic process	Interpro	BGO:0009058
TcSYL_0012630	TcSYL_0012630.t1	Molecular Function	GO:0008483	transaminase activity	Interpro	MGO:0008483
TcSYL_0012630	TcSYL_0012630.t1	Molecular Function	GO:0030170	pyridoxal phosphate binding	Interpro	MGO:0030170
TcSYL_0013450	TcSYL_0013450.t1	Cellular Component	GO:0005643	nuclear pore	Interpro	CGO:0005643
TcSYL_0013450	TcSYL_0013450.t1	Molecular Function	GO:0017056	structural constituent of nuclear pore	Interpro	MGO:0017056
TcSYL_0013480	TcSYL_0013480.t1	Biological Process	GO:0006021	inositol biosynthetic process	Interpro	BGO:0006021
TcSYL_0013480	TcSYL_0013480.t1	Biological Process	GO:0008654	phospholipid biosynthetic process	Interpro	BGO:0008654
TcSYL_0013480	TcSYL_0013480.t1	Molecular Function	GO:0004512	inositol-3-phosphate synthase activity	Interpro	MGO:0004512
TcSYL_0013510	TcSYL_0013510.t1	Molecular Function	GO:0005524	ATP binding	Interpro	MGO:0005524
TcSYL_0013510	TcSYL_0013510.t1	Molecular Function	GO:0016887	ATPase activity	Interpro	MGO:0016887
TcSYL_0013520	TcSYL_0013520.t1	Molecular Function	GO:0005524	ATP binding	Interpro	MGO:0005524
TcSYL_0013520	TcSYL_0013520.t1	Molecular Function	GO:0016887	ATPase activity	Interpro	MGO:0016887
TcSYL_0013530	TcSYL_0013530.t1	Molecular Function	GO:0005524	ATP binding	Interpro	MGO:0005524
TcSYL_0013530	TcSYL_0013530.t1	Molecular Function	GO:0016887	ATPase activity	Interpro	MGO:0016887
TcSYL_0013880	TcSYL_0013880.t1	Cellular Component	GO:0016021	integral component of membrane	Interpro	CGO:0016021
TcSYL_0013880	TcSYL_0013880.t1	Molecular Function	GO:0000166	nucleotide binding	Interpro	MGO:0000166
TcSYL_0013890	TcSYL_0013890.t1	Cellular Component	GO:0016021	integral component of membrane	Interpro	CGO:0016021
TcSYL_0014100	TcSYL_0014100.t1	Molecular Function	GO:0005524	ATP binding	Interpro	MGO:0005524
TcSYL_0014100	TcSYL_0014100.t1	Molecular Function	GO:0046872	metal ion binding	Interpro	MGO:0046872
TcSYL_0014110	TcSYL_0014110.t1	Molecular Function	GO:0005524	ATP binding	Interpro	MGO:0005524
TcSYL_0014110	TcSYL_0014110.t1	Molecular Function	GO:0046872	metal ion binding	Interpro	MGO:0046872
TcSYL_0014120	TcSYL_0014120.t1	Molecular Function	GO:0005524	ATP binding	Interpro	MGO:0005524
TcSYL_0014120	TcSYL_0014120.t1	Molecular Function	GO:0046872	metal ion binding	Interpro	MGO:0046872
TcSYL_0014130	TcSYL_0014130.t1	Biological Process	GO:0006526	arginine biosynthetic process	Interpro	BGO:0006526
TcSYL_0014130	TcSYL_0014130.t1	Molecular Function	GO:0004055	argininosuccinate synthase activity	Interpro	MGO:0004055
TcSYL_0014130	TcSYL_0014130.t1	Molecular Function	GO:0005524	ATP binding	Interpro	MGO:0005524
TcSYL_0014760	TcSYL_0014760.t1	Molecular Function	GO:0003676	nucleic acid binding	Interpro	MGO:0003676
TcSYL_0014890	TcSYL_0014890.t1	Molecular Function	GO:0003924	GTPase activity	Interpro	MGO:0003924
TcSYL_0014890	TcSYL_0014890.t1	Molecular Function	GO:0005525	GTP binding	Interpro	MGO:0005525
TcSYL_0014960	TcSYL_0014960.t1	Molecular Function	GO:0005488	binding	Interpro	MGO:0005488
TcSYL_0014970	TcSYL_0014970.t1	Molecular Function	GO:0005488	binding	Interpro	MGO:0005488
TcSYL_0015170	TcSYL_0015170.t1	Molecular Function	GO:0016787	hydrolase activity	Interpro	MGO:0016787
TcSYL_0017140	TcSYL_0017140.t1	Biological Process	GO:0006750	glutathione biosynthetic process	Interpro	BGO:0006750
TcSYL_0017140	TcSYL_0017140.t1	Molecular Function	GO:0003824	catalytic activity	Interpro	MGO:0003824
TcSYL_0017140	TcSYL_0017140.t1	Molecular Function	GO:0004357	glutamate-cysteine ligase activity	Interpro	MGO:0004357
TcSYL_0019240	TcSYL_0019240.t1	Biological Process	GO:0006468	protein phosphorylation	Interpro	BGO:0006468
TcSYL_0019240	TcSYL_0019240.t1	Molecular Function	GO:0004672	protein kinase activity	Interpro	MGO:0004672
TcSYL_0019240	TcSYL_0019240.t1	Molecular Function	GO:0005524	ATP binding	Interpro	MGO:0005524
TcSYL_0019490	TcSYL_0019490.t1	Biological Process	GO:0006508	proteolysis	Interpro	BGO:0006508
TcSYL_0019490	TcSYL_0019490.t1	Molecular Function	GO:0004181	metallocarboxypeptidase activity	Interpro	MGO:0004181
TcSYL_0019590	TcSYL_0019590.t1	Biological Process	GO:0007018	microtubule-based movement	Interpro	BGO:0007018
TcSYL_0019590	TcSYL_0019590.t1	Molecular Function	GO:0003777	microtubule motor activity	Interpro	MGO:0003777
TcSYL_0019590	TcSYL_0019590.t1	Molecular Function	GO:0005524	ATP binding	Interpro	MGO:0005524
TcSYL_0019590	TcSYL_0019590.t1	Molecular Function	GO:0008017	microtubule binding	Interpro	MGO:0008017
TcSYL_0019650	TcSYL_0019650.t1	Molecular Function	GO:0016787	hydrolase activity	Interpro	MGO:0016787
TcSYL_0023730	TcSYL_0023730.t1	Biological Process	GO:0006508	proteolysis	Interpro	BGO:0006508
TcSYL_0023730	TcSYL_0023730.t1	Biological Process	GO:0007155	cell adhesion	Interpro	BGO:0007155
TcSYL_0023730	TcSYL_0023730.t1	Cellular Component	GO:0016020	membrane	Interpro	CGO:0016020
TcSYL_0023730	TcSYL_0023730.t1	Molecular Function	GO:0004222	metalloendopeptidase activity	Interpro	MGO:0004222
TcSYL_0026790	TcSYL_0026790.t1	Cellular Component	GO:0005634	nucleus	Interpro	CGO:0005634
TcSYL_0027150	TcSYL_0027150.t1	Cellular Component	GO:0016021	integral component of membrane	Interpro	CGO:0016021
TcSYL_0027280	TcSYL_0027280.t1	Biological Process	GO:0006260	DNA replication	Interpro	BGO:0006260
TcSYL_0027280	TcSYL_0027280.t1	Molecular Function	GO:0003677	DNA binding	Interpro	MGO:0003677
TcSYL_0027280	TcSYL_0027280.t1	Molecular Function	GO:0003887	DNA-directed DNA polymerase activity	Interpro	MGO:0003887
TcSYL_0027650	TcSYL_0027650.t1	Biological Process	GO:0006468	protein phosphorylation	Interpro	BGO:0006468
TcSYL_0027650	TcSYL_0027650.t1	Molecular Function	GO:0004672	protein kinase activity	Interpro	MGO:0004672
TcSYL_0027650	TcSYL_0027650.t1	Molecular Function	GO:0005524	ATP binding	Interpro	MGO:0005524
TcSYL_0040760	TcSYL_0040760.t1	Biological Process	GO:0055085	transmembrane transport	Interpro	BGO:0055085
TcSYL_0040760	TcSYL_0040760.t1	Cellular Component	GO:0016021	integral component of membrane	Interpro	CGO:0016021
TcSYL_0040760	TcSYL_0040760.t1	Molecular Function	GO:0005524	ATP binding	Interpro	MGO:0005524
TcSYL_0040760	TcSYL_0040760.t1	Molecular Function	GO:0042626	ATPase activity, coupled to transmembrane movement of substances	Interpro	MGO:0042626
TcSYL_0041300	TcSYL_0041300.t1	Biological Process	GO:0006508	proteolysis	Interpro	BGO:0006508
TcSYL_0041300	TcSYL_0041300.t1	Biological Process	GO:0007155	cell adhesion	Interpro	BGO:0007155
TcSYL_0041300	TcSYL_0041300.t1	Cellular Component	GO:0016020	membrane	Interpro	CGO:0016020
TcSYL_0041300	TcSYL_0041300.t1	Molecular Function	GO:0004222	metalloendopeptidase activity	Interpro	MGO:0004222
TcSYL_0042470	TcSYL_0042470.t1	Molecular Function	GO:0003676	nucleic acid binding	Interpro	MGO:0003676
TcSYL_0042470	TcSYL_0042470.t1	Molecular Function	GO:0004527	exonuclease activity	Interpro	MGO:0004527
TcSYL_0045160	TcSYL_0045160.t1	Biological Process	GO:0006468	protein phosphorylation	Interpro	BGO:0006468
TcSYL_0045160	TcSYL_0045160.t1	Molecular Function	GO:0004672	protein kinase activity	Interpro	MGO:0004672
TcSYL_0045160	TcSYL_0045160.t1	Molecular Function	GO:0005524	ATP binding	Interpro	MGO:0005524
TcSYL_0045170	TcSYL_0045170.t1	Biological Process	GO:0006470	protein dephosphorylation	Interpro	BGO:0006470
TcSYL_0045170	TcSYL_0045170.t1	Biological Process	GO:0016311	dephosphorylation	Interpro	BGO:0016311
TcSYL_0045170	TcSYL_0045170.t1	Molecular Function	GO:0005515	protein binding	Interpro	MGO:0005515
TcSYL_0045170	TcSYL_0045170.t1	Molecular Function	GO:0008138	protein tyrosine/serine/threonine phosphatase activity	Interpro	MGO:0008138
TcSYL_0045170	TcSYL_0045170.t1	Molecular Function	GO:0016791	phosphatase activity	Interpro	MGO:0016791
TcSYL_0046210	TcSYL_0046210.t1	Molecular Function	GO:0004386	helicase activity	Interpro	MGO:0004386
TcSYL_0046650	TcSYL_0046650.t1	Biological Process	GO:0046034	ATP metabolic process	Interpro	BGO:0046034
TcSYL_0046650	TcSYL_0046650.t1	Biological Process	GO:1902600	proton transmembrane transport	Interpro	BGO:1902600
TcSYL_0046650	TcSYL_0046650.t1	Molecular Function	GO:0005524	ATP binding	Interpro	MGO:0005524
TcSYL_0046790	TcSYL_0046790.t1	Molecular Function	GO:0005524	ATP binding	Interpro	MGO:0005524
TcSYL_0046800	TcSYL_0046800.t1	Molecular Function	GO:0005524	ATP binding	Interpro	MGO:0005524
TcSYL_0046840	TcSYL_0046840.t1	Biological Process	GO:0007018	microtubule-based movement	Interpro	BGO:0007018
TcSYL_0046840	TcSYL_0046840.t1	Cellular Component	GO:0030286	dynein complex	Interpro	CGO:0030286
TcSYL_0046840	TcSYL_0046840.t1	Molecular Function	GO:0003777	microtubule motor activity	Interpro	MGO:0003777
TcSYL_0046920	TcSYL_0046920.t1	Biological Process	GO:0006886	intracellular protein transport	Interpro	BGO:0006886
TcSYL_0046920	TcSYL_0046920.t1	Biological Process	GO:0016192	vesicle-mediated transport	Interpro	BGO:0016192
TcSYL_0046920	TcSYL_0046920.t1	Cellular Component	GO:0030117	membrane coat	Interpro	CGO:0030117
TcSYL_0046920	TcSYL_0046920.t1	Molecular Function	GO:0005488	binding	Interpro	MGO:0005488
TcSYL_0047050	TcSYL_0047050.t1	Molecular Function	GO:0005524	ATP binding	Interpro	MGO:0005524
TcSYL_0047680	TcSYL_0047680.t1	Molecular Function	GO:0005524	ATP binding	Interpro	MGO:0005524
TcSYL_0048140	TcSYL_0048140.t1	Molecular Function	GO:0005515	protein binding	Interpro	MGO:0005515
TcSYL_0048150	TcSYL_0048150.t1	Molecular Function	GO:0005515	protein binding	Interpro	MGO:0005515
TcSYL_0048190	TcSYL_0048190.t1	Molecular Function	GO:0005515	protein binding	Interpro	MGO:0005515
TcSYL_0048380	TcSYL_0048380.t1	Biological Process	GO:0006412	translation	Interpro	BGO:0006412
TcSYL_0048380	TcSYL_0048380.t1	Molecular Function	GO:0008168	methyltransferase activity	Interpro	MGO:0008168
TcSYL_0048390	TcSYL_0048390.t1	Biological Process	GO:0006412	translation	Interpro	BGO:0006412
TcSYL_0048390	TcSYL_0048390.t1	Molecular Function	GO:0008168	methyltransferase activity	Interpro	MGO:0008168
TcSYL_0057250	TcSYL_0057250.t1	Biological Process	GO:0006886	intracellular protein transport	Interpro	BGO:0006886
TcSYL_0057250	TcSYL_0057250.t1	Biological Process	GO:0016192	vesicle-mediated transport	Interpro	BGO:0016192
TcSYL_0057250	TcSYL_0057250.t1	Molecular Function	GO:0005488	binding	Interpro	MGO:0005488
TcSYL_0060380	TcSYL_0060380.t1	Molecular Function	GO:0016787	hydrolase activity	Interpro	MGO:0016787
TcSYL_0064450	TcSYL_0064450.t1	Biological Process	GO:0006520	cellular amino acid metabolic process	Interpro	BGO:0006520
TcSYL_0064450	TcSYL_0064450.t1	Biological Process	GO:0055114	oxidation-reduction process	Interpro	BGO:0055114
TcSYL_0064450	TcSYL_0064450.t1	Molecular Function	GO:0016491	oxidoreductase activity	Interpro	MGO:0016491
TcSYL_0073260	TcSYL_0073260.t1	Molecular Function	GO:0003676	nucleic acid binding	Interpro	MGO:0003676
TcSYL_0073260	TcSYL_0073260.t1	Molecular Function	GO:0005524	ATP binding	Interpro	MGO:0005524
TcSYL_0073330	TcSYL_0073330.t1	Molecular Function	GO:0004252	serine-type endopeptidase activity	Interpro	MGO:0004252
TcSYL_0073330	TcSYL_0073330.t1	Molecular Function	GO:0070008	serine-type exopeptidase activity	Interpro	MGO:0070008
TcSYL_0074000	TcSYL_0074000.t1	Biological Process	GO:0006520	cellular amino acid metabolic process	Interpro	BGO:0006520
TcSYL_0074000	TcSYL_0074000.t1	Biological Process	GO:0055114	oxidation-reduction process	Interpro	BGO:0055114
TcSYL_0074000	TcSYL_0074000.t1	Molecular Function	GO:0016491	oxidoreductase activity	Interpro	MGO:0016491
TcSYL_0074000	TcSYL_0074000.t1	Molecular Function	GO:0016639	oxidoreductase activity, acting on the CH-NH2 group of donors, NAD or NADP as acceptor	Interpro	MGO:0016639
TcSYL_0074660	TcSYL_0074660.t1	Molecular Function	GO:0005524	ATP binding	Interpro	MGO:0005524
TcSYL_0074660	TcSYL_0074660.t1	Molecular Function	GO:0016887	ATPase activity	Interpro	MGO:0016887
TcSYL_0074930	TcSYL_0074930.t1	Biological Process	GO:0007018	microtubule-based movement	Interpro	BGO:0007018
TcSYL_0074930	TcSYL_0074930.t1	Molecular Function	GO:0003777	microtubule motor activity	Interpro	MGO:0003777
TcSYL_0074930	TcSYL_0074930.t1	Molecular Function	GO:0005524	ATP binding	Interpro	MGO:0005524
TcSYL_0074930	TcSYL_0074930.t1	Molecular Function	GO:0008017	microtubule binding	Interpro	MGO:0008017
TcSYL_0075420	TcSYL_0075420.t1	Biological Process	GO:0000723	telomere maintenance	Interpro	BGO:0000723
TcSYL_0075420	TcSYL_0075420.t1	Biological Process	GO:0006281	DNA repair	Interpro	BGO:0006281
TcSYL_0075420	TcSYL_0075420.t1	Molecular Function	GO:0003678	DNA helicase activity	Interpro	MGO:0003678
TcSYL_0075490	TcSYL_0075490.t1	Biological Process	GO:0006468	protein phosphorylation	Interpro	BGO:0006468
TcSYL_0075490	TcSYL_0075490.t1	Molecular Function	GO:0004672	protein kinase activity	Interpro	MGO:0004672
TcSYL_0075490	TcSYL_0075490.t1	Molecular Function	GO:0005524	ATP binding	Interpro	MGO:0005524
TcSYL_0077480	TcSYL_0077480.t1	Molecular Function	GO:0005488	binding	Interpro	MGO:0005488
TcSYL_0078680	TcSYL_0078680.t1	Biological Process	GO:0007076	mitotic chromosome condensation	Interpro	BGO:0007076
TcSYL_0078680	TcSYL_0078680.t1	Cellular Component	GO:0000796	condensin complex	Interpro	CGO:0000796
TcSYL_0078910	TcSYL_0078910.t1	Molecular Function	GO:0005515	protein binding	Interpro	MGO:0005515
TcSYL_0079350	TcSYL_0079350.t1	Biological Process	GO:0006468	protein phosphorylation	Interpro	BGO:0006468
TcSYL_0079350	TcSYL_0079350.t1	Molecular Function	GO:0004672	protein kinase activity	Interpro	MGO:0004672
TcSYL_0079350	TcSYL_0079350.t1	Molecular Function	GO:0005524	ATP binding	Interpro	MGO:0005524
TcSYL_0080370	TcSYL_0080370.t1	Molecular Function	GO:0005515	protein binding	Interpro	MGO:0005515
TcSYL_0080390	TcSYL_0080390.t1	Molecular Function	GO:0005525	GTP binding	Interpro	MGO:0005525
TcSYL_0080400	TcSYL_0080400.t1	Molecular Function	GO:0003676	nucleic acid binding	Interpro	MGO:0003676
TcSYL_0080600	TcSYL_0080600.t1	Molecular Function	GO:0005515	protein binding	Interpro	MGO:0005515
TcSYL_0080730	TcSYL_0080730.t1	Biological Process	GO:0006508	proteolysis	Interpro	BGO:0006508
TcSYL_0080730	TcSYL_0080730.t1	Cellular Component	GO:0005622	intracellular	Interpro	CGO:0005622
TcSYL_0080730	TcSYL_0080730.t1	Molecular Function	GO:0004198	calcium-dependent cysteine-type endopeptidase activity	Interpro	MGO:0004198
TcSYL_0080800	TcSYL_0080800.t1	Biological Process	GO:0006508	proteolysis	Interpro	BGO:0006508
TcSYL_0080800	TcSYL_0080800.t1	Cellular Component	GO:0005622	intracellular	Interpro	CGO:0005622
TcSYL_0080800	TcSYL_0080800.t1	Molecular Function	GO:0004198	calcium-dependent cysteine-type endopeptidase activity	Interpro	MGO:0004198
TcSYL_0080820	TcSYL_0080820.t1	Biological Process	GO:0006508	proteolysis	Interpro	BGO:0006508
TcSYL_0080820	TcSYL_0080820.t1	Cellular Component	GO:0005622	intracellular	Interpro	CGO:0005622
TcSYL_0080820	TcSYL_0080820.t1	Molecular Function	GO:0004198	calcium-dependent cysteine-type endopeptidase activity	Interpro	MGO:0004198
TcSYL_0082500	TcSYL_0082500.t1	Molecular Function	GO:0005515	protein binding	Interpro	MGO:0005515
TcSYL_0083080	TcSYL_0083080.t1	Molecular Function	GO:0005488	binding	Interpro	MGO:0005488
TcSYL_0084910	TcSYL_0084910.t1	Biological Process	GO:0006364	rRNA processing	Interpro	BGO:0006364
TcSYL_0084910	TcSYL_0084910.t1	Cellular Component	GO:0005634	nucleus	Interpro	CGO:0005634
TcSYL_0084910	TcSYL_0084910.t1	Molecular Function	GO:0008168	methyltransferase activity	Interpro	MGO:0008168
TcSYL_0086390	TcSYL_0086390.t1	Biological Process	GO:0006468	protein phosphorylation	Interpro	BGO:0006468
TcSYL_0086390	TcSYL_0086390.t1	Molecular Function	GO:0004672	protein kinase activity	Interpro	MGO:0004672
TcSYL_0086390	TcSYL_0086390.t1	Molecular Function	GO:0005524	ATP binding	Interpro	MGO:0005524
TcSYL_0086400	TcSYL_0086400.t1	Biological Process	GO:0006468	protein phosphorylation	Interpro	BGO:0006468
TcSYL_0086400	TcSYL_0086400.t1	Molecular Function	GO:0004672	protein kinase activity	Interpro	MGO:0004672
TcSYL_0086400	TcSYL_0086400.t1	Molecular Function	GO:0005524	ATP binding	Interpro	MGO:0005524
TcSYL_0086680	TcSYL_0086680.t1	Molecular Function	GO:0003924	GTPase activity	Interpro	MGO:0003924
TcSYL_0086680	TcSYL_0086680.t1	Molecular Function	GO:0005525	GTP binding	Interpro	MGO:0005525
TcSYL_0088000	TcSYL_0088000.t1	Molecular Function	GO:0005515	protein binding	Interpro	MGO:0005515
TcSYL_0088010	TcSYL_0088010.t1	Biological Process	GO:0006886	intracellular protein transport	Interpro	BGO:0006886
TcSYL_0088010	TcSYL_0088010.t1	Biological Process	GO:0016192	vesicle-mediated transport	Interpro	BGO:0016192
TcSYL_0088010	TcSYL_0088010.t1	Cellular Component	GO:0030117	membrane coat	Interpro	CGO:0030117
TcSYL_0088010	TcSYL_0088010.t1	Molecular Function	GO:0005198	structural molecule activity	Interpro	MGO:0005198
TcSYL_0089100	TcSYL_0089100.t1	Molecular Function	GO:0005524	ATP binding	Interpro	MGO:0005524
TcSYL_0089110	TcSYL_0089110.t1	Molecular Function	GO:0005524	ATP binding	Interpro	MGO:0005524
TcSYL_0089270	TcSYL_0089270.t1	Molecular Function	GO:0000166	nucleotide binding	Interpro	MGO:0000166
TcSYL_0089330	TcSYL_0089330.t1	Molecular Function	GO:0005524	ATP binding	Interpro	MGO:0005524
TcSYL_0089330	TcSYL_0089330.t1	Molecular Function	GO:0016887	ATPase activity	Interpro	MGO:0016887
TcSYL_0090210	TcSYL_0090210.t1	Biological Process	GO:0006418	tRNA aminoacylation for protein translation	Interpro	BGO:0006418
TcSYL_0090210	TcSYL_0090210.t1	Molecular Function	GO:0000166	nucleotide binding	Interpro	MGO:0000166
TcSYL_0090210	TcSYL_0090210.t1	Molecular Function	GO:0004812	aminoacyl-tRNA ligase activity	Interpro	MGO:0004812
TcSYL_0090210	TcSYL_0090210.t1	Molecular Function	GO:0005524	ATP binding	Interpro	MGO:0005524
TcSYL_0092420	TcSYL_0092420.t1	Molecular Function	GO:0005488	binding	Interpro	MGO:0005488
TcSYL_0094610	TcSYL_0094610.t1	Molecular Function	GO:0016787	hydrolase activity	Interpro	MGO:0016787
TcSYL_0095800	TcSYL_0095800.t1	Biological Process	GO:0000723	telomere maintenance	Interpro	BGO:0000723
TcSYL_0095800	TcSYL_0095800.t1	Biological Process	GO:0006281	DNA repair	Interpro	BGO:0006281
TcSYL_0095800	TcSYL_0095800.t1	Molecular Function	GO:0003678	DNA helicase activity	Interpro	MGO:0003678
TcSYL_0108790	TcSYL_0108790.t1	Molecular Function	GO:0004252	serine-type endopeptidase activity	Interpro	MGO:0004252
TcSYL_0108790	TcSYL_0108790.t1	Molecular Function	GO:0070008	serine-type exopeptidase activity	Interpro	MGO:0070008
TcSYL_0108800	TcSYL_0108800.t1	Molecular Function	GO:0003824	catalytic activity	Interpro	MGO:0003824
TcSYL_0108820	TcSYL_0108820.t1	Biological Process	GO:0006886	intracellular protein transport	Interpro	BGO:0006886
TcSYL_0108820	TcSYL_0108820.t1	Biological Process	GO:0015031	protein transport	Interpro	BGO:0015031
TcSYL_0108820	TcSYL_0108820.t1	Biological Process	GO:0016192	vesicle-mediated transport	Interpro	BGO:0016192
TcSYL_0108820	TcSYL_0108820.t1	Cellular Component	GO:0030117	membrane coat	Interpro	CGO:0030117
TcSYL_0108820	TcSYL_0108820.t1	Molecular Function	GO:0005488	binding	Interpro	MGO:0005488
TcSYL_0108820	TcSYL_0108820.t1	Molecular Function	GO:0030276	clathrin binding	Interpro	MGO:0030276
TcSYL_0108890	TcSYL_0108890.t1	Molecular Function	GO:0005515	protein binding	Interpro	MGO:0005515
TcSYL_0108900	TcSYL_0108900.t1	Biological Process	GO:0006457	protein folding	Interpro	BGO:0006457
TcSYL_0108900	TcSYL_0108900.t1	Molecular Function	GO:0005524	ATP binding	Interpro	MGO:0005524
TcSYL_0108900	TcSYL_0108900.t1	Molecular Function	GO:0051082	unfolded protein binding	Interpro	MGO:0051082
TcSYL_0109220	TcSYL_0109220.t1	Molecular Function	GO:0003676	nucleic acid binding	Interpro	MGO:0003676
TcSYL_0109220	TcSYL_0109220.t1	Molecular Function	GO:0005524	ATP binding	Interpro	MGO:0005524
TcSYL_0110370	TcSYL_0110370.t1	Biological Process	GO:0007018	microtubule-based movement	Interpro	BGO:0007018
TcSYL_0110370	TcSYL_0110370.t1	Molecular Function	GO:0003777	microtubule motor activity	Interpro	MGO:0003777
TcSYL_0110370	TcSYL_0110370.t1	Molecular Function	GO:0005524	ATP binding	Interpro	MGO:0005524
TcSYL_0110370	TcSYL_0110370.t1	Molecular Function	GO:0008017	microtubule binding	Interpro	MGO:0008017
TcSYL_0110730	TcSYL_0110730.t1	Molecular Function	GO:0005515	protein binding	Interpro	MGO:0005515
TcSYL_0110880	TcSYL_0110880.t1	Biological Process	GO:0007018	microtubule-based movement	Interpro	BGO:0007018
TcSYL_0110880	TcSYL_0110880.t1	Molecular Function	GO:0003777	microtubule motor activity	Interpro	MGO:0003777
TcSYL_0110880	TcSYL_0110880.t1	Molecular Function	GO:0005524	ATP binding	Interpro	MGO:0005524
TcSYL_0110880	TcSYL_0110880.t1	Molecular Function	GO:0008017	microtubule binding	Interpro	MGO:0008017
TcSYL_0111310	TcSYL_0111310.t1	Biological Process	GO:0006351	transcription, DNA-templated	Interpro	BGO:0006351
TcSYL_0111310	TcSYL_0111310.t1	Molecular Function	GO:0003677	DNA binding	Interpro	MGO:0003677
TcSYL_0111310	TcSYL_0111310.t1	Molecular Function	GO:0003899	DNA-directed 5'-3' RNA polymerase activity	Interpro	MGO:0003899
TcSYL_0111320	TcSYL_0111320.t1	Biological Process	GO:0006351	transcription, DNA-templated	Interpro	BGO:0006351
TcSYL_0111320	TcSYL_0111320.t1	Molecular Function	GO:0003677	DNA binding	Interpro	MGO:0003677
TcSYL_0111320	TcSYL_0111320.t1	Molecular Function	GO:0003899	DNA-directed 5'-3' RNA polymerase activity	Interpro	MGO:0003899
TcSYL_0111330	TcSYL_0111330.t1	Biological Process	GO:0006351	transcription, DNA-templated	Interpro	BGO:0006351
TcSYL_0111330	TcSYL_0111330.t1	Molecular Function	GO:0003677	DNA binding	Interpro	MGO:0003677
TcSYL_0111330	TcSYL_0111330.t1	Molecular Function	GO:0003899	DNA-directed 5'-3' RNA polymerase activity	Interpro	MGO:0003899
TcSYL_0111700	TcSYL_0111700.t1	Biological Process	GO:0055085	transmembrane transport	Interpro	BGO:0055085
TcSYL_0111700	TcSYL_0111700.t1	Cellular Component	GO:0016021	integral component of membrane	Interpro	CGO:0016021
TcSYL_0111700	TcSYL_0111700.t1	Molecular Function	GO:0005524	ATP binding	Interpro	MGO:0005524
TcSYL_0111700	TcSYL_0111700.t1	Molecular Function	GO:0016887	ATPase activity	Interpro	MGO:0016887
TcSYL_0111700	TcSYL_0111700.t1	Molecular Function	GO:0042626	ATPase activity, coupled to transmembrane movement of substances	Interpro	MGO:0042626
TcSYL_0112290	TcSYL_0112290.t1	Cellular Component	GO:0016459	myosin complex	Interpro	CGO:0016459
TcSYL_0112290	TcSYL_0112290.t1	Molecular Function	GO:0003774	motor activity	Interpro	MGO:0003774
TcSYL_0112290	TcSYL_0112290.t1	Molecular Function	GO:0005524	ATP binding	Interpro	MGO:0005524
TcSYL_0112300	TcSYL_0112300.t1	Cellular Component	GO:0016459	myosin complex	Interpro	CGO:0016459
TcSYL_0112300	TcSYL_0112300.t1	Molecular Function	GO:0003774	motor activity	Interpro	MGO:0003774
TcSYL_0112300	TcSYL_0112300.t1	Molecular Function	GO:0005515	protein binding	Interpro	MGO:0005515
TcSYL_0112300	TcSYL_0112300.t1	Molecular Function	GO:0005524	ATP binding	Interpro	MGO:0005524
TcSYL_0112340	TcSYL_0112340.t1	Molecular Function	GO:0005515	protein binding	Interpro	MGO:0005515
TcSYL_0112800	TcSYL_0112800.t1	Molecular Function	GO:0005524	ATP binding	Interpro	MGO:0005524
TcSYL_0113920	TcSYL_0113920.t1	Biological Process	GO:0006468	protein phosphorylation	Interpro	BGO:0006468
TcSYL_0113920	TcSYL_0113920.t1	Molecular Function	GO:0004672	protein kinase activity	Interpro	MGO:0004672
TcSYL_0113920	TcSYL_0113920.t1	Molecular Function	GO:0005524	ATP binding	Interpro	MGO:0005524
TcSYL_0114030	TcSYL_0114030.t1	Molecular Function	GO:0005515	protein binding	Interpro	MGO:0005515
TcSYL_0115100	TcSYL_0115100.t1	Cellular Component	GO:0016021	integral component of membrane	Interpro	CGO:0016021
TcSYL_0115110	TcSYL_0115110.t1	Cellular Component	GO:0016021	integral component of membrane	Interpro	CGO:0016021
TcSYL_0115110	TcSYL_0115110.t1	Molecular Function	GO:0000166	nucleotide binding	Interpro	MGO:0000166
TcSYL_0115730	TcSYL_0115730.t1	Molecular Function	GO:0005488	binding	Interpro	MGO:0005488
TcSYL_0115740	TcSYL_0115740.t1	Molecular Function	GO:0005488	binding	Interpro	MGO:0005488
TcSYL_0116130	TcSYL_0116130.t1	Biological Process	GO:0032259	methylation	Interpro	BGO:0032259
TcSYL_0116130	TcSYL_0116130.t1	Molecular Function	GO:0008168	methyltransferase activity	Interpro	MGO:0008168
TcSYL_0116170	TcSYL_0116170.t1	Molecular Function	GO:0031072	heat shock protein binding	Interpro	MGO:0031072
TcSYL_0116170	TcSYL_0116170.t1	Molecular Function	GO:0051082	unfolded protein binding	Interpro	MGO:0051082
TcSYL_0116870	TcSYL_0116870.t1	Molecular Function	GO:0003677	DNA binding	Interpro	MGO:0003677
TcSYL_0117100	TcSYL_0117100.t1	Biological Process	GO:0051276	chromosome organization	Interpro	BGO:0051276
TcSYL_0117100	TcSYL_0117100.t1	Cellular Component	GO:0005694	chromosome	Interpro	CGO:0005694
TcSYL_0117100	TcSYL_0117100.t1	Molecular Function	GO:0005515	protein binding	Interpro	MGO:0005515
TcSYL_0117100	TcSYL_0117100.t1	Molecular Function	GO:0005524	ATP binding	Interpro	MGO:0005524
TcSYL_0117690	TcSYL_0117690.t1	Biological Process	GO:0006468	protein phosphorylation	Interpro	BGO:0006468
TcSYL_0117690	TcSYL_0117690.t1	Molecular Function	GO:0004672	protein kinase activity	Interpro	MGO:0004672
TcSYL_0117690	TcSYL_0117690.t1	Molecular Function	GO:0005524	ATP binding	Interpro	MGO:0005524
TcSYL_0121540	TcSYL_0121540.t1	Biological Process	GO:0006468	protein phosphorylation	Interpro	BGO:0006468
TcSYL_0121540	TcSYL_0121540.t1	Molecular Function	GO:0004672	protein kinase activity	Interpro	MGO:0004672
TcSYL_0121540	TcSYL_0121540.t1	Molecular Function	GO:0005524	ATP binding	Interpro	MGO:0005524
TcSYL_0122310	TcSYL_0122310.t1	Biological Process	GO:0007018	microtubule-based movement	Interpro	BGO:0007018
TcSYL_0122310	TcSYL_0122310.t1	Molecular Function	GO:0003777	microtubule motor activity	Interpro	MGO:0003777
TcSYL_0122310	TcSYL_0122310.t1	Molecular Function	GO:0005524	ATP binding	Interpro	MGO:0005524
TcSYL_0122310	TcSYL_0122310.t1	Molecular Function	GO:0008017	microtubule binding	Interpro	MGO:0008017
TcSYL_0131400	TcSYL_0131400.t1	Molecular Function	GO:0005515	protein binding	Interpro	MGO:0005515
TcSYL_0133600	TcSYL_0133600.t1	Molecular Function	GO:0003677	DNA binding	Interpro	MGO:0003677
TcSYL_0138670	TcSYL_0138670.t1	Biological Process	GO:0006508	proteolysis	Interpro	BGO:0006508
TcSYL_0138670	TcSYL_0138670.t1	Molecular Function	GO:0004181	metallocarboxypeptidase activity	Interpro	MGO:0004181
TcSYL_0139280	TcSYL_0139280.t1	Molecular Function	GO:0005488	binding	Interpro	MGO:0005488
TcSYL_0139290	TcSYL_0139290.t1	Molecular Function	GO:0005488	binding	Interpro	MGO:0005488
TcSYL_0140360	TcSYL_0140360.t1	Biological Process	GO:0006597	spermine biosynthetic process	Interpro	BGO:0006597
TcSYL_0140360	TcSYL_0140360.t1	Biological Process	GO:0008295	spermidine biosynthetic process	Interpro	BGO:0008295
TcSYL_0140360	TcSYL_0140360.t1	Molecular Function	GO:0004014	adenosylmethionine decarboxylase activity	Interpro	MGO:0004014
TcSYL_0140370	TcSYL_0140370.t1	Biological Process	GO:0008295	spermidine biosynthetic process	Interpro	BGO:0008295
TcSYL_0140370	TcSYL_0140370.t1	Molecular Function	GO:0004014	adenosylmethionine decarboxylase activity	Interpro	MGO:0004014
TcSYL_0140390	TcSYL_0140390.t1	Biological Process	GO:0006418	tRNA aminoacylation for protein translation	Interpro	BGO:0006418
TcSYL_0140390	TcSYL_0140390.t1	Molecular Function	GO:0000166	nucleotide binding	Interpro	MGO:0000166
TcSYL_0140390	TcSYL_0140390.t1	Molecular Function	GO:0004812	aminoacyl-tRNA ligase activity	Interpro	MGO:0004812
TcSYL_0140390	TcSYL_0140390.t1	Molecular Function	GO:0005524	ATP binding	Interpro	MGO:0005524
TcSYL_0140690	TcSYL_0140690.t1	Biological Process	GO:0055114	oxidation-reduction process	Interpro	BGO:0055114
TcSYL_0140690	TcSYL_0140690.t1	Molecular Function	GO:0005506	iron ion binding	Interpro	MGO:0005506
TcSYL_0140690	TcSYL_0140690.t1	Molecular Function	GO:0016705	oxidoreductase activity, acting on paired donors, with incorporation or reduction of molecular oxygen	Interpro	MGO:0016705
TcSYL_0140690	TcSYL_0140690.t1	Molecular Function	GO:0020037	heme binding	Interpro	MGO:0020037
TcSYL_0140710	TcSYL_0140710.t1	Biological Process	GO:0006468	protein phosphorylation	Interpro	BGO:0006468
TcSYL_0140710	TcSYL_0140710.t1	Molecular Function	GO:0004672	protein kinase activity	Interpro	MGO:0004672
TcSYL_0140710	TcSYL_0140710.t1	Molecular Function	GO:0005524	ATP binding	Interpro	MGO:0005524
TcSYL_0140750	TcSYL_0140750.t1	Biological Process	GO:0000079	regulation of cyclin-dependent protein serine/threonine kinase activity	Interpro	BGO:0000079
TcSYL_0140750	TcSYL_0140750.t1	Molecular Function	GO:0019901	protein kinase binding	Interpro	MGO:0019901
TcSYL_0142770	TcSYL_0142770.t1	Biological Process	GO:0006432	phenylalanyl-tRNA aminoacylation	Interpro	BGO:0006432
TcSYL_0142770	TcSYL_0142770.t1	Biological Process	GO:0043039	tRNA aminoacylation	Interpro	BGO:0043039
TcSYL_0142770	TcSYL_0142770.t1	Cellular Component	GO:0005737	cytoplasm	Interpro	CGO:0005737
TcSYL_0142770	TcSYL_0142770.t1	Molecular Function	GO:0000049	tRNA binding	Interpro	MGO:0000049
TcSYL_0142770	TcSYL_0142770.t1	Molecular Function	GO:0000166	nucleotide binding	Interpro	MGO:0000166
TcSYL_0142770	TcSYL_0142770.t1	Molecular Function	GO:0004812	aminoacyl-tRNA ligase activity	Interpro	MGO:0004812
TcSYL_0142770	TcSYL_0142770.t1	Molecular Function	GO:0004826	phenylalanine-tRNA ligase activity	Interpro	MGO:0004826
TcSYL_0142770	TcSYL_0142770.t1	Molecular Function	GO:0005524	ATP binding	Interpro	MGO:0005524
TcSYL_0142870	TcSYL_0142870.t1	Biological Process	GO:0007018	microtubule-based movement	Interpro	BGO:0007018
TcSYL_0142870	TcSYL_0142870.t1	Molecular Function	GO:0003777	microtubule motor activity	Interpro	MGO:0003777
TcSYL_0142870	TcSYL_0142870.t1	Molecular Function	GO:0005524	ATP binding	Interpro	MGO:0005524
TcSYL_0142870	TcSYL_0142870.t1	Molecular Function	GO:0008017	microtubule binding	Interpro	MGO:0008017
TcSYL_0146230	TcSYL_0146230.t1	Biological Process	GO:0007018	microtubule-based movement	Interpro	BGO:0007018
TcSYL_0146230	TcSYL_0146230.t1	Cellular Component	GO:0030286	dynein complex	Interpro	CGO:0030286
TcSYL_0146230	TcSYL_0146230.t1	Molecular Function	GO:0003777	microtubule motor activity	Interpro	MGO:0003777
TcSYL_0146270	TcSYL_0146270.t1	Molecular Function	GO:0005524	ATP binding	Interpro	MGO:0005524
TcSYL_0146280	TcSYL_0146280.t1	Molecular Function	GO:0005524	ATP binding	Interpro	MGO:0005524
TcSYL_0146610	TcSYL_0146610.t1	Biological Process	GO:0006508	proteolysis	Interpro	BGO:0006508
TcSYL_0146610	TcSYL_0146610.t1	Cellular Component	GO:0005622	intracellular	Interpro	CGO:0005622
TcSYL_0146610	TcSYL_0146610.t1	Molecular Function	GO:0004198	calcium-dependent cysteine-type endopeptidase activity	Interpro	MGO:0004198
TcSYL_0158420	TcSYL_0158420.t1	Biological Process	GO:0007018	microtubule-based movement	Interpro	BGO:0007018
TcSYL_0158420	TcSYL_0158420.t1	Molecular Function	GO:0003777	microtubule motor activity	Interpro	MGO:0003777
TcSYL_0158420	TcSYL_0158420.t1	Molecular Function	GO:0005524	ATP binding	Interpro	MGO:0005524
TcSYL_0158420	TcSYL_0158420.t1	Molecular Function	GO:0008017	microtubule binding	Interpro	MGO:0008017
TcSYL_0159530	TcSYL_0159530.t1	Biological Process	GO:0007018	microtubule-based movement	Interpro	BGO:0007018
TcSYL_0159530	TcSYL_0159530.t1	Molecular Function	GO:0003777	microtubule motor activity	Interpro	MGO:0003777
TcSYL_0159530	TcSYL_0159530.t1	Molecular Function	GO:0005524	ATP binding	Interpro	MGO:0005524
TcSYL_0159530	TcSYL_0159530.t1	Molecular Function	GO:0008017	microtubule binding	Interpro	MGO:0008017
TcSYL_0159630	TcSYL_0159630.t1	Molecular Function	GO:0003676	nucleic acid binding	Interpro	MGO:0003676
TcSYL_0159630	TcSYL_0159630.t1	Molecular Function	GO:0005524	ATP binding	Interpro	MGO:0005524
TcSYL_0159950	TcSYL_0159950.t1	Biological Process	GO:0055114	oxidation-reduction process	Interpro	BGO:0055114
TcSYL_0159950	TcSYL_0159950.t1	Molecular Function	GO:0016491	oxidoreductase activity	Interpro	MGO:0016491
TcSYL_0159950	TcSYL_0159950.t1	Molecular Function	GO:0050660	flavin adenine dinucleotide binding	Interpro	MGO:0050660
TcSYL_0159950	TcSYL_0159950.t1	Molecular Function	GO:0071949	FAD binding	Interpro	MGO:0071949
TcSYL_0163520	TcSYL_0163520.t1	Molecular Function	GO:0003824	catalytic activity	Interpro	MGO:0003824
TcSYL_0163520	TcSYL_0163520.t1	Molecular Function	GO:0051536	iron-sulfur cluster binding	Interpro	MGO:0051536
TcSYL_0163540	TcSYL_0163540.t1	Molecular Function	GO:0010181	FMN binding	Interpro	MGO:0010181
TcSYL_0163630	TcSYL_0163630.t1	Molecular Function	GO:0003676	nucleic acid binding	Interpro	MGO:0003676
TcSYL_0163630	TcSYL_0163630.t1	Molecular Function	GO:0005524	ATP binding	Interpro	MGO:0005524
TcSYL_0166870	TcSYL_0166870.t1	Biological Process	GO:0055114	oxidation-reduction process	Interpro	BGO:0055114
TcSYL_0166870	TcSYL_0166870.t1	Molecular Function	GO:0016491	oxidoreductase activity	Interpro	MGO:0016491
TcSYL_0166870	TcSYL_0166870.t1	Molecular Function	GO:0050660	flavin adenine dinucleotide binding	Interpro	MGO:0050660
TcSYL_0166870	TcSYL_0166870.t1	Molecular Function	GO:0071949	FAD binding	Interpro	MGO:0071949
TcSYL_0169970	TcSYL_0169970.t1	Molecular Function	GO:0003676	nucleic acid binding	Interpro	MGO:0003676
TcSYL_0170460	TcSYL_0170460.t1	Biological Process	GO:0006418	tRNA aminoacylation for protein translation	Interpro	BGO:0006418
TcSYL_0170460	TcSYL_0170460.t1	Molecular Function	GO:0000166	nucleotide binding	Interpro	MGO:0000166
TcSYL_0170460	TcSYL_0170460.t1	Molecular Function	GO:0004812	aminoacyl-tRNA ligase activity	Interpro	MGO:0004812
TcSYL_0170460	TcSYL_0170460.t1	Molecular Function	GO:0005524	ATP binding	Interpro	MGO:0005524
TcSYL_0170680	TcSYL_0170680.t1	Biological Process	GO:0006468	protein phosphorylation	Interpro	BGO:0006468
TcSYL_0170680	TcSYL_0170680.t1	Molecular Function	GO:0004672	protein kinase activity	Interpro	MGO:0004672
TcSYL_0170680	TcSYL_0170680.t1	Molecular Function	GO:0005524	ATP binding	Interpro	MGO:0005524
TcSYL_0171190	TcSYL_0171190.t1	Biological Process	GO:0006457	protein folding	Interpro	BGO:0006457
TcSYL_0171190	TcSYL_0171190.t1	Molecular Function	GO:0005524	ATP binding	Interpro	MGO:0005524
TcSYL_0171190	TcSYL_0171190.t1	Molecular Function	GO:0051082	unfolded protein binding	Interpro	MGO:0051082
TcSYL_0172590	TcSYL_0172590.t1	Biological Process	GO:0008152	metabolic process	Interpro	BGO:0008152
TcSYL_0172590	TcSYL_0172590.t1	Molecular Function	GO:0003824	catalytic activity	Interpro	MGO:0003824
TcSYL_0173220	TcSYL_0173220.t1	Molecular Function	GO:0008641	ubiquitin-like modifier activating enzyme activity	Interpro	MGO:0008641
TcSYL_0174610	TcSYL_0174610.t1	Biological Process	GO:0006457	protein folding	Interpro	BGO:0006457
TcSYL_0174610	TcSYL_0174610.t1	Molecular Function	GO:0005524	ATP binding	Interpro	MGO:0005524
TcSYL_0174610	TcSYL_0174610.t1	Molecular Function	GO:0051082	unfolded protein binding	Interpro	MGO:0051082
TcSYL_0174720	TcSYL_0174720.t1	Molecular Function	GO:0005524	ATP binding	Interpro	MGO:0005524
TcSYL_0174730	TcSYL_0174730.t1	Molecular Function	GO:0005524	ATP binding	Interpro	MGO:0005524
TcSYL_0174730	TcSYL_0174730.t1	Molecular Function	GO:0016887	ATPase activity	Interpro	MGO:0016887
TcSYL_0174760	TcSYL_0174760.t1	Biological Process	GO:0007018	microtubule-based movement	Interpro	BGO:0007018
TcSYL_0174760	TcSYL_0174760.t1	Cellular Component	GO:0030286	dynein complex	Interpro	CGO:0030286
TcSYL_0174760	TcSYL_0174760.t1	Molecular Function	GO:0003777	microtubule motor activity	Interpro	MGO:0003777
TcSYL_0179330	TcSYL_0179330.t1	Biological Process	GO:0006508	proteolysis	Interpro	BGO:0006508
TcSYL_0179330	TcSYL_0179330.t1	Biological Process	GO:0007155	cell adhesion	Interpro	BGO:0007155
TcSYL_0179330	TcSYL_0179330.t1	Cellular Component	GO:0016020	membrane	Interpro	CGO:0016020
TcSYL_0179330	TcSYL_0179330.t1	Molecular Function	GO:0004222	metalloendopeptidase activity	Interpro	MGO:0004222
TcSYL_0179550	TcSYL_0179550.t1	Molecular Function	GO:0003924	GTPase activity	Interpro	MGO:0003924
TcSYL_0179550	TcSYL_0179550.t1	Molecular Function	GO:0005525	GTP binding	Interpro	MGO:0005525
TcSYL_0181370	TcSYL_0181370.t1	Molecular Function	GO:0005515	protein binding	Interpro	MGO:0005515
TcSYL_0187800	TcSYL_0187800.t1	Molecular Function	GO:0005515	protein binding	Interpro	MGO:0005515
TcSYL_0195860	TcSYL_0195860.t1	Cellular Component	GO:0016459	myosin complex	Interpro	CGO:0016459
TcSYL_0195860	TcSYL_0195860.t1	Molecular Function	GO:0003774	motor activity	Interpro	MGO:0003774
TcSYL_0195860	TcSYL_0195860.t1	Molecular Function	GO:0005524	ATP binding	Interpro	MGO:0005524
TcSYL_0195880	TcSYL_0195880.t1	Cellular Component	GO:0016459	myosin complex	Interpro	CGO:0016459
TcSYL_0195880	TcSYL_0195880.t1	Molecular Function	GO:0003774	motor activity	Interpro	MGO:0003774
TcSYL_0195880	TcSYL_0195880.t1	Molecular Function	GO:0005524	ATP binding	Interpro	MGO:0005524
TcSYL_0196250	TcSYL_0196250.t1	Biological Process	GO:0006508	proteolysis	Interpro	BGO:0006508
TcSYL_0196250	TcSYL_0196250.t1	Biological Process	GO:0007155	cell adhesion	Interpro	BGO:0007155
TcSYL_0196250	TcSYL_0196250.t1	Cellular Component	GO:0016020	membrane	Interpro	CGO:0016020
TcSYL_0196250	TcSYL_0196250.t1	Molecular Function	GO:0004222	metalloendopeptidase activity	Interpro	MGO:0004222
TcSYL_0196820	TcSYL_0196820.t1	Molecular Function	GO:0003676	nucleic acid binding	Interpro	MGO:0003676
TcSYL_0196820	TcSYL_0196820.t1	Molecular Function	GO:0005524	ATP binding	Interpro	MGO:0005524
TcSYL_0200950	TcSYL_0200950.t1	Biological Process	GO:0000160	phosphorelay signal transduction system	Interpro	BGO:0000160
TcSYL_0201760	TcSYL_0201760.t1	Molecular Function	GO:0003677	DNA binding	Interpro	MGO:0003677
TcSYL_0202380	TcSYL_0202380.t1	Molecular Function	GO:0004842	ubiquitin-protein transferase activity	Interpro	MGO:0004842
TcSYL_0206120	TcSYL_0206120.t1	Biological Process	GO:0008152	metabolic process	Interpro	BGO:0008152
TcSYL_0206120	TcSYL_0206120.t1	Molecular Function	GO:0016787	hydrolase activity	Interpro	MGO:0016787

## Sheet: Resume TcI 27°C Up
Terms	Count
Biological Process	107
protein phosphorylation	12
microtubule-based movement	11
proteolysis	10
oxidation-reduction process	6
intracellular protein transport	5
vesicle-mediated transport	5
transmembrane transport	4
cell adhesion	4
transcription, DNA-templated	3
cellular amino acid metabolic process	3
translation	3
metabolic process	3
protein folding	3
tRNA aminoacylation for protein translation	3
spermidine biosynthetic process	2
chromosome organization	2
telomere maintenance	2
DNA repair	2
protein glycosylation	2
inositol biosynthetic process	1
rRNA processing	1
proton transmembrane transport	1
arginine biosynthetic process	1
spermine biosynthetic process	1
tRNA aminoacylation	1
vesicle docking involved in exocytosis	1
dephosphorylation	1
regulation of cyclin-dependent protein serine/threonine kinase activity	1
ER to Golgi vesicle-mediated transport	1
mitotic chromosome condensation	1
biosynthetic process	1
DNA replication	1
methylation	1
ATP metabolic process	1
protein transport	1
mismatch repair	1
glutathione biosynthetic process	1
phosphorelay signal transduction system	1
protein dephosphorylation	1
phenylalanyl-tRNA aminoacylation	1
phospholipid biosynthetic process	1
Cellular Component	38
integral component of membrane	9
myosin complex	5
intracellular	5
membrane	4
dynein complex	3
membrane coat	3
chromosome	2
nucleus	2
nuclear pore	1
cytoplasm	1
ribosome	1
condensin complex	1
COPII vesicle coat	1
Molecular Function	260
ATP binding	64
protein binding	19
binding	14
protein kinase activity	12
microtubule motor activity	11
nucleic acid binding	10
microtubule binding	8
ATPase activity	7
nucleotide binding	7
DNA binding	7
oxidoreductase activity	5
motor activity	5
GTP binding	5
hydrolase activity	5
calcium-dependent cysteine-type endopeptidase activity	4
unfolded protein binding	4
catalytic activity	4
metalloendopeptidase activity	4
aminoacyl-tRNA ligase activity	4
methyltransferase activity	4
GTPase activity	4
metal ion binding	3
DNA-directed 5'-3' RNA polymerase activity	3
flavin adenine dinucleotide binding	2
serine-type endopeptidase activity	2
adenosylmethionine decarboxylase activity	2
serine-type exopeptidase activity	2
DNA helicase activity	2
UDP-glucose:glycoprotein glucosyltransferase activity	2
zinc ion binding	2
FAD binding	2
ATPase activity, coupled to transmembrane movement of substances	2
metallocarboxypeptidase activity	2
argininosuccinate synthase activity	1
ubiquitin-protein transferase activity	1
structural molecule activity	1
mismatched DNA binding	1
heat shock protein binding	1
helicase activity	1
structural constituent of nuclear pore	1
heme binding	1
tRNA binding	1
clathrin binding	1
DNA-directed DNA polymerase activity	1
inositol-3-phosphate synthase activity	1
pyridoxal phosphate binding	1
oxidoreductase activity, acting on paired donors, with incorporation or reduction of molecular oxygen	1
FMN binding	1
oxidoreductase activity, acting on the CH-NH2 group of donors, NAD or NADP as acceptor	1
structural constituent of ribosome	1
phenylalanine-tRNA ligase activity	1
transaminase activity	1
phosphatase activity	1
ubiquitin-like modifier activating enzyme activity	1
iron ion binding	1
glutamate-cysteine ligase activity	1
iron-sulfur cluster binding	1
exonuclease activity	1
protein kinase binding	1
protein tyrosine/serine/threonine phosphatase activity	1
Ontology	1
Grand Total	406

## Sheet: TcI 28°C Down
Gene ID	Transcript ID(s)	Ontology	GO ID	GO Term Name	Source	sort_key
TcSYL_0000470	TcSYL_0000470.t1	Biological Process	GO:0055085	transmembrane transport	Interpro	BGO:0055085
TcSYL_0000470	TcSYL_0000470.t1	Cellular Component	GO:0016021	integral component of membrane	Interpro	CGO:0016021
TcSYL_0001000	TcSYL_0001000.t1	Biological Process	GO:0006412	translation	Interpro	BGO:0006412
TcSYL_0001000	TcSYL_0001000.t1	Cellular Component	GO:0005622	intracellular	Interpro	CGO:0005622
TcSYL_0001000	TcSYL_0001000.t1	Cellular Component	GO:0005840	ribosome	Interpro	CGO:0005840
TcSYL_0001000	TcSYL_0001000.t1	Molecular Function	GO:0003735	structural constituent of ribosome	Interpro	MGO:0003735
TcSYL_0001420	TcSYL_0001420.t1	Biological Process	GO:0008152	metabolic process	Interpro	BGO:0008152
TcSYL_0001420	TcSYL_0001420.t1	Biological Process	GO:0055114	oxidation-reduction process	Interpro	BGO:0055114
TcSYL_0001420	TcSYL_0001420.t1	Molecular Function	GO:0016491	oxidoreductase activity	Interpro	MGO:0016491
TcSYL_0001430	TcSYL_0001430.t1	Biological Process	GO:0008152	metabolic process	Interpro	BGO:0008152
TcSYL_0001430	TcSYL_0001430.t1	Biological Process	GO:0055114	oxidation-reduction process	Interpro	BGO:0055114
TcSYL_0001430	TcSYL_0001430.t1	Molecular Function	GO:0016491	oxidoreductase activity	Interpro	MGO:0016491
TcSYL_0001440	TcSYL_0001440.t1	Molecular Function	GO:0046872	metal ion binding	Interpro	MGO:0046872
TcSYL_0001510	TcSYL_0001510.t1	Molecular Function	GO:0005507	copper ion binding	Interpro	MGO:0005507
TcSYL_0001610	TcSYL_0001610.t1	Biological Process	GO:0006412	translation	Interpro	BGO:0006412
TcSYL_0001610	TcSYL_0001610.t1	Cellular Component	GO:0005840	ribosome	Interpro	CGO:0005840
TcSYL_0001610	TcSYL_0001610.t1	Molecular Function	GO:0003735	structural constituent of ribosome	Interpro	MGO:0003735
TcSYL_0001930	TcSYL_0001930.t1	Molecular Function	GO:0005524	ATP binding	Interpro	MGO:0005524
TcSYL_0001930	TcSYL_0001930.t1	Molecular Function	GO:0016887	ATPase activity	Interpro	MGO:0016887
TcSYL_0002010	TcSYL_0002010.t1	Biological Process	GO:0055085	transmembrane transport	Interpro	BGO:0055085
TcSYL_0002010	TcSYL_0002010.t1	Cellular Component	GO:0016021	integral component of membrane	Interpro	CGO:0016021
TcSYL_0003330	TcSYL_0003330.t1	Biological Process	GO:0006412	translation	Interpro	BGO:0006412
TcSYL_0003330	TcSYL_0003330.t1	Cellular Component	GO:0005840	ribosome	Interpro	CGO:0005840
TcSYL_0003330	TcSYL_0003330.t1	Molecular Function	GO:0003735	structural constituent of ribosome	Interpro	MGO:0003735
TcSYL_0004390	TcSYL_0004390.t1	Molecular Function	GO:0005515	protein binding	Interpro	MGO:0005515
TcSYL_0004420	TcSYL_0004420.t1	Molecular Function	GO:0004674	protein serine/threonine kinase activity	Interpro	MGO:0004674
TcSYL_0004420	TcSYL_0004420.t1	Molecular Function	GO:0005524	ATP binding	Interpro	MGO:0005524
TcSYL_0005370	TcSYL_0005370.t1	Biological Process	GO:0006412	translation	Interpro	BGO:0006412
TcSYL_0005370	TcSYL_0005370.t1	Cellular Component	GO:0005622	intracellular	Interpro	CGO:0005622
TcSYL_0005370	TcSYL_0005370.t1	Cellular Component	GO:0005840	ribosome	Interpro	CGO:0005840
TcSYL_0005370	TcSYL_0005370.t1	Molecular Function	GO:0003735	structural constituent of ribosome	Interpro	MGO:0003735
TcSYL_0008040	TcSYL_0008040.t1	Molecular Function	GO:0005515	protein binding	Interpro	MGO:0005515
TcSYL_0009100	TcSYL_0009100.t1	Biological Process	GO:0006412	translation	Interpro	BGO:0006412
TcSYL_0009100	TcSYL_0009100.t1	Cellular Component	GO:0005622	intracellular	Interpro	CGO:0005622
TcSYL_0009100	TcSYL_0009100.t1	Cellular Component	GO:0005840	ribosome	Interpro	CGO:0005840
TcSYL_0009100	TcSYL_0009100.t1	Molecular Function	GO:0003735	structural constituent of ribosome	Interpro	MGO:0003735
TcSYL_0010030	TcSYL_0010030.t1	Biological Process	GO:0006412	translation	Interpro	BGO:0006412
TcSYL_0010030	TcSYL_0010030.t1	Cellular Component	GO:0005840	ribosome	Interpro	CGO:0005840
TcSYL_0010030	TcSYL_0010030.t1	Cellular Component	GO:0015935	small ribosomal subunit	Interpro	CGO:0015935
TcSYL_0010030	TcSYL_0010030.t1	Molecular Function	GO:0003723	RNA binding	Interpro	MGO:0003723
TcSYL_0010030	TcSYL_0010030.t1	Molecular Function	GO:0003735	structural constituent of ribosome	Interpro	MGO:0003735
TcSYL_0010880	TcSYL_0010880.t1	Biological Process	GO:0006468	protein phosphorylation	Interpro	BGO:0006468
TcSYL_0010880	TcSYL_0010880.t1	Molecular Function	GO:0004672	protein kinase activity	Interpro	MGO:0004672
TcSYL_0010880	TcSYL_0010880.t1	Molecular Function	GO:0005524	ATP binding	Interpro	MGO:0005524
TcSYL_0011660	TcSYL_0011660.t1	Biological Process	GO:0006096	glycolytic process	Interpro	BGO:0006096
TcSYL_0011660	TcSYL_0011660.t1	Biological Process	GO:0051156	glucose 6-phosphate metabolic process	Interpro	BGO:0051156
TcSYL_0011660	TcSYL_0011660.t1	Molecular Function	GO:0004340	glucokinase activity	Interpro	MGO:0004340
TcSYL_0011660	TcSYL_0011660.t1	Molecular Function	GO:0005524	ATP binding	Interpro	MGO:0005524
TcSYL_0011660	TcSYL_0011660.t1	Molecular Function	GO:0005536	glucose binding	Interpro	MGO:0005536
TcSYL_0012630	TcSYL_0012630.t1	Biological Process	GO:0006520	cellular amino acid metabolic process	Interpro	BGO:0006520
TcSYL_0012630	TcSYL_0012630.t1	Biological Process	GO:0009058	biosynthetic process	Interpro	BGO:0009058
TcSYL_0012630	TcSYL_0012630.t1	Molecular Function	GO:0008483	transaminase activity	Interpro	MGO:0008483
TcSYL_0012630	TcSYL_0012630.t1	Molecular Function	GO:0030170	pyridoxal phosphate binding	Interpro	MGO:0030170
TcSYL_0013480	TcSYL_0013480.t1	Biological Process	GO:0006021	inositol biosynthetic process	Interpro	BGO:0006021
TcSYL_0013480	TcSYL_0013480.t1	Biological Process	GO:0008654	phospholipid biosynthetic process	Interpro	BGO:0008654
TcSYL_0013480	TcSYL_0013480.t1	Molecular Function	GO:0004512	inositol-3-phosphate synthase activity	Interpro	MGO:0004512
TcSYL_0013610	TcSYL_0013610.t1	Cellular Component	GO:0005634	nucleus	Interpro	CGO:0005634
TcSYL_0013610	TcSYL_0013610.t1	Molecular Function	GO:0003677	DNA binding	Interpro	MGO:0003677
TcSYL_0013610	TcSYL_0013610.t1	Molecular Function	GO:0003887	DNA-directed DNA polymerase activity	Interpro	MGO:0003887
TcSYL_0013610	TcSYL_0013610.t1	Molecular Function	GO:0034061	DNA polymerase activity	Interpro	MGO:0034061
TcSYL_0013690	TcSYL_0013690.t1	Molecular Function	GO:0005515	protein binding	Interpro	MGO:0005515
TcSYL_0013880	TcSYL_0013880.t1	Cellular Component	GO:0016021	integral component of membrane	Interpro	CGO:0016021
TcSYL_0013880	TcSYL_0013880.t1	Molecular Function	GO:0000166	nucleotide binding	Interpro	MGO:0000166
TcSYL_0013890	TcSYL_0013890.t1	Cellular Component	GO:0016021	integral component of membrane	Interpro	CGO:0016021
TcSYL_0014070	TcSYL_0014070.t1	Molecular Function	GO:0003676	nucleic acid binding	Interpro	MGO:0003676
TcSYL_0014100	TcSYL_0014100.t1	Molecular Function	GO:0005524	ATP binding	Interpro	MGO:0005524
TcSYL_0014100	TcSYL_0014100.t1	Molecular Function	GO:0046872	metal ion binding	Interpro	MGO:0046872
TcSYL_0014110	TcSYL_0014110.t1	Molecular Function	GO:0005524	ATP binding	Interpro	MGO:0005524
TcSYL_0014110	TcSYL_0014110.t1	Molecular Function	GO:0046872	metal ion binding	Interpro	MGO:0046872
TcSYL_0014810	TcSYL_0014810.t1	Biological Process	GO:0006412	translation	Interpro	BGO:0006412
TcSYL_0014810	TcSYL_0014810.t1	Cellular Component	GO:0005622	intracellular	Interpro	CGO:0005622
TcSYL_0014810	TcSYL_0014810.t1	Cellular Component	GO:0005840	ribosome	Interpro	CGO:0005840
TcSYL_0014810	TcSYL_0014810.t1	Molecular Function	GO:0003735	structural constituent of ribosome	Interpro	MGO:0003735
TcSYL_0014910	TcSYL_0014910.t1	Biological Process	GO:0055114	oxidation-reduction process	Interpro	BGO:0055114
TcSYL_0014910	TcSYL_0014910.t1	Molecular Function	GO:0016491	oxidoreductase activity	Interpro	MGO:0016491
TcSYL_0014910	TcSYL_0014910.t1	Molecular Function	GO:0046872	metal ion binding	Interpro	MGO:0046872
TcSYL_0015750	TcSYL_0015750.t1	Biological Process	GO:0008152	metabolic process	Interpro	BGO:0008152
TcSYL_0015750	TcSYL_0015750.t1	Molecular Function	GO:0016624	oxidoreductase activity, acting on the aldehyde or oxo group of donors, disulfide as acceptor	Interpro	MGO:0016624
TcSYL_0015800	TcSYL_0015800.t1	Biological Process	GO:0006412	translation	Interpro	BGO:0006412
TcSYL_0015800	TcSYL_0015800.t1	Cellular Component	GO:0005622	intracellular	Interpro	CGO:0005622
TcSYL_0015800	TcSYL_0015800.t1	Cellular Component	GO:0005840	ribosome	Interpro	CGO:0005840
TcSYL_0015800	TcSYL_0015800.t1	Molecular Function	GO:0003735	structural constituent of ribosome	Interpro	MGO:0003735
TcSYL_0017140	TcSYL_0017140.t1	Biological Process	GO:0006750	glutathione biosynthetic process	Interpro	BGO:0006750
TcSYL_0017140	TcSYL_0017140.t1	Molecular Function	GO:0003824	catalytic activity	Interpro	MGO:0003824
TcSYL_0017140	TcSYL_0017140.t1	Molecular Function	GO:0004357	glutamate-cysteine ligase activity	Interpro	MGO:0004357
TcSYL_0019460	TcSYL_0019460.t1	Biological Process	GO:0006355	regulation of transcription, DNA-templated	Interpro	BGO:0006355
TcSYL_0019460	TcSYL_0019460.t1	Cellular Component	GO:0005634	nucleus	Interpro	CGO:0005634
TcSYL_0019490	TcSYL_0019490.t1	Biological Process	GO:0006508	proteolysis	Interpro	BGO:0006508
TcSYL_0019490	TcSYL_0019490.t1	Molecular Function	GO:0004181	metallocarboxypeptidase activity	Interpro	MGO:0004181
TcSYL_0019550	TcSYL_0019550.t1	Molecular Function	GO:0003676	nucleic acid binding	Interpro	MGO:0003676
TcSYL_0019630	TcSYL_0019630.t1	Molecular Function	GO:0003824	catalytic activity	Interpro	MGO:0003824
TcSYL_0019790	TcSYL_0019790.t1	Molecular Function	GO:0005488	binding	Interpro	MGO:0005488
TcSYL_0022640	TcSYL_0022640.t1	Biological Process	GO:0009116	nucleoside metabolic process	Interpro	BGO:0009116
TcSYL_0022960	TcSYL_0022960.t1	Biological Process	GO:0006457	protein folding	Interpro	BGO:0006457
TcSYL_0022960	TcSYL_0022960.t1	Cellular Component	GO:0005737	cytoplasm	Interpro	CGO:0005737
TcSYL_0023020	TcSYL_0023020.t1	Cellular Component	GO:0005783	endoplasmic reticulum	Interpro	CGO:0005783
TcSYL_0023090	TcSYL_0023090.t1	Biological Process	GO:0006979	response to oxidative stress	Interpro	BGO:0006979
TcSYL_0023090	TcSYL_0023090.t1	Biological Process	GO:0055114	oxidation-reduction process	Interpro	BGO:0055114
TcSYL_0023090	TcSYL_0023090.t1	Molecular Function	GO:0004602	glutathione peroxidase activity	Interpro	MGO:0004602
TcSYL_0023130	TcSYL_0023130.t1	Biological Process	GO:0006412	translation	Interpro	BGO:0006412
TcSYL_0023130	TcSYL_0023130.t1	Cellular Component	GO:0005840	ribosome	Interpro	CGO:0005840
TcSYL_0023130	TcSYL_0023130.t1	Molecular Function	GO:0003735	structural constituent of ribosome	Interpro	MGO:0003735
TcSYL_0023140	TcSYL_0023140.t1	Biological Process	GO:0006412	translation	Interpro	BGO:0006412
TcSYL_0023140	TcSYL_0023140.t1	Cellular Component	GO:0005840	ribosome	Interpro	CGO:0005840
TcSYL_0023140	TcSYL_0023140.t1	Molecular Function	GO:0003735	structural constituent of ribosome	Interpro	MGO:0003735
TcSYL_0024380	TcSYL_0024380.t1	Molecular Function	GO:0003924	GTPase activity	Interpro	MGO:0003924
TcSYL_0024990	TcSYL_0024990.t1	Molecular Function	GO:0003924	GTPase activity	Interpro	MGO:0003924
TcSYL_0025010	TcSYL_0025010.t1	Molecular Function	GO:0003924	GTPase activity	Interpro	MGO:0003924
TcSYL_0025070	TcSYL_0025070.t1	Molecular Function	GO:0003924	GTPase activity	Interpro	MGO:0003924
TcSYL_0025460	TcSYL_0025460.t1	Molecular Function	GO:0003723	RNA binding	Interpro	MGO:0003723
TcSYL_0027130	TcSYL_0027130.t1	Cellular Component	GO:0016021	integral component of membrane	Interpro	CGO:0016021
TcSYL_0027140	TcSYL_0027140.t1	Cellular Component	GO:0016021	integral component of membrane	Interpro	CGO:0016021
TcSYL_0027430	TcSYL_0027430.t1	Biological Process	GO:0007018	microtubule-based movement	Interpro	BGO:0007018
TcSYL_0027430	TcSYL_0027430.t1	Molecular Function	GO:0003777	microtubule motor activity	Interpro	MGO:0003777
TcSYL_0027430	TcSYL_0027430.t1	Molecular Function	GO:0005524	ATP binding	Interpro	MGO:0005524
TcSYL_0027430	TcSYL_0027430.t1	Molecular Function	GO:0008017	microtubule binding	Interpro	MGO:0008017
TcSYL_0028930	TcSYL_0028930.t1	Biological Process	GO:0006508	proteolysis	Interpro	BGO:0006508
TcSYL_0028930	TcSYL_0028930.t1	Biological Process	GO:0007155	cell adhesion	Interpro	BGO:0007155
TcSYL_0028930	TcSYL_0028930.t1	Cellular Component	GO:0016020	membrane	Interpro	CGO:0016020
TcSYL_0028930	TcSYL_0028930.t1	Molecular Function	GO:0004222	metalloendopeptidase activity	Interpro	MGO:0004222
TcSYL_0032830	TcSYL_0032830.t1	Biological Process	GO:0008152	metabolic process	Interpro	BGO:0008152
TcSYL_0032830	TcSYL_0032830.t1	Molecular Function	GO:0016787	hydrolase activity	Interpro	MGO:0016787
TcSYL_0035370	TcSYL_0035370.t1	Biological Process	GO:0008152	metabolic process	Interpro	BGO:0008152
TcSYL_0035370	TcSYL_0035370.t1	Molecular Function	GO:0016787	hydrolase activity	Interpro	MGO:0016787
TcSYL_0036590	TcSYL_0036590.t1	Biological Process	GO:0008152	metabolic process	Interpro	BGO:0008152
TcSYL_0036590	TcSYL_0036590.t1	Molecular Function	GO:0016787	hydrolase activity	Interpro	MGO:0016787
TcSYL_0041370	TcSYL_0041370.t1	Cellular Component	GO:0000786	nucleosome	Interpro	CGO:0000786
TcSYL_0041370	TcSYL_0041370.t1	Molecular Function	GO:0003677	DNA binding	Interpro	MGO:0003677
TcSYL_0041370	TcSYL_0041370.t1	Molecular Function	GO:0046982	protein heterodimerization activity	Interpro	MGO:0046982
TcSYL_0041390	TcSYL_0041390.t1	Cellular Component	GO:0000786	nucleosome	Interpro	CGO:0000786
TcSYL_0041390	TcSYL_0041390.t1	Molecular Function	GO:0003677	DNA binding	Interpro	MGO:0003677
TcSYL_0041390	TcSYL_0041390.t1	Molecular Function	GO:0046982	protein heterodimerization activity	Interpro	MGO:0046982
TcSYL_0041400	TcSYL_0041400.t1	Cellular Component	GO:0000786	nucleosome	Interpro	CGO:0000786
TcSYL_0041400	TcSYL_0041400.t1	Molecular Function	GO:0003677	DNA binding	Interpro	MGO:0003677
TcSYL_0041400	TcSYL_0041400.t1	Molecular Function	GO:0046982	protein heterodimerization activity	Interpro	MGO:0046982
TcSYL_0041850	TcSYL_0041850.t1	Cellular Component	GO:0000786	nucleosome	Interpro	CGO:0000786
TcSYL_0041850	TcSYL_0041850.t1	Molecular Function	GO:0003677	DNA binding	Interpro	MGO:0003677
TcSYL_0041850	TcSYL_0041850.t1	Molecular Function	GO:0046982	protein heterodimerization activity	Interpro	MGO:0046982
TcSYL_0041990	TcSYL_0041990.t1	Cellular Component	GO:0000786	nucleosome	Interpro	CGO:0000786
TcSYL_0041990	TcSYL_0041990.t1	Molecular Function	GO:0003677	DNA binding	Interpro	MGO:0003677
TcSYL_0041990	TcSYL_0041990.t1	Molecular Function	GO:0046982	protein heterodimerization activity	Interpro	MGO:0046982
TcSYL_0042190	TcSYL_0042190.t1	Cellular Component	GO:0000786	nucleosome	Interpro	CGO:0000786
TcSYL_0042190	TcSYL_0042190.t1	Molecular Function	GO:0003677	DNA binding	Interpro	MGO:0003677
TcSYL_0042190	TcSYL_0042190.t1	Molecular Function	GO:0046982	protein heterodimerization activity	Interpro	MGO:0046982
TcSYL_0042320	TcSYL_0042320.t1	Molecular Function	GO:0005515	protein binding	Interpro	MGO:0005515
TcSYL_0042980	TcSYL_0042980.t1	Biological Process	GO:0006412	translation	Interpro	BGO:0006412
TcSYL_0042980	TcSYL_0042980.t1	Cellular Component	GO:0015935	small ribosomal subunit	Interpro	CGO:0015935
TcSYL_0042980	TcSYL_0042980.t1	Molecular Function	GO:0003735	structural constituent of ribosome	Interpro	MGO:0003735
TcSYL_0043020	TcSYL_0043020.t1	Biological Process	GO:0006412	translation	Interpro	BGO:0006412
TcSYL_0043020	TcSYL_0043020.t1	Cellular Component	GO:0005840	ribosome	Interpro	CGO:0005840
TcSYL_0043020	TcSYL_0043020.t1	Molecular Function	GO:0003735	structural constituent of ribosome	Interpro	MGO:0003735
TcSYL_0043050	TcSYL_0043050.t1	Biological Process	GO:0006508	proteolysis	Interpro	BGO:0006508
TcSYL_0043050	TcSYL_0043050.t1	Biological Process	GO:0007155	cell adhesion	Interpro	BGO:0007155
TcSYL_0043050	TcSYL_0043050.t1	Cellular Component	GO:0016020	membrane	Interpro	CGO:0016020
TcSYL_0043050	TcSYL_0043050.t1	Molecular Function	GO:0004222	metalloendopeptidase activity	Interpro	MGO:0004222
TcSYL_0043090	TcSYL_0043090.t1	Biological Process	GO:0055114	oxidation-reduction process	Interpro	BGO:0055114
TcSYL_0043090	TcSYL_0043090.t1	Molecular Function	GO:0016491	oxidoreductase activity	Interpro	MGO:0016491
TcSYL_0043230	TcSYL_0043230.t1	Molecular Function	GO:0003676	nucleic acid binding	Interpro	MGO:0003676
TcSYL_0044080	TcSYL_0044080.t1	Molecular Function	GO:0005509	calcium ion binding	Interpro	MGO:0005509
TcSYL_0044090	TcSYL_0044090.t1	Biological Process	GO:0006351	transcription, DNA-templated	Interpro	BGO:0006351
TcSYL_0044730	TcSYL_0044730.t1	Molecular Function	GO:0016787	hydrolase activity	Interpro	MGO:0016787
TcSYL_0045350	TcSYL_0045350.t1	Biological Process	GO:0006412	translation	Interpro	BGO:0006412
TcSYL_0045350	TcSYL_0045350.t1	Cellular Component	GO:0005622	intracellular	Interpro	CGO:0005622
TcSYL_0045350	TcSYL_0045350.t1	Cellular Component	GO:0005840	ribosome	Interpro	CGO:0005840
TcSYL_0045350	TcSYL_0045350.t1	Molecular Function	GO:0003735	structural constituent of ribosome	Interpro	MGO:0003735
TcSYL_0045890	TcSYL_0045890.t1	Biological Process	GO:0006412	translation	Interpro	BGO:0006412
TcSYL_0045890	TcSYL_0045890.t1	Cellular Component	GO:0005840	ribosome	Interpro	CGO:0005840
TcSYL_0045890	TcSYL_0045890.t1	Molecular Function	GO:0003735	structural constituent of ribosome	Interpro	MGO:0003735
TcSYL_0045900	TcSYL_0045900.t1	Biological Process	GO:0006614	SRP-dependent cotranslational protein targeting to membrane	Interpro	BGO:0006614
TcSYL_0045900	TcSYL_0045900.t1	Cellular Component	GO:0005786	signal recognition particle, endoplasmic reticulum targeting	Interpro	CGO:0005786
TcSYL_0045900	TcSYL_0045900.t1	Molecular Function	GO:0005047	signal recognition particle binding	Interpro	MGO:0005047
TcSYL_0045900	TcSYL_0045900.t1	Molecular Function	GO:0008312	7S RNA binding	Interpro	MGO:0008312
TcSYL_0045900	TcSYL_0045900.t1	Molecular Function	GO:0030942	endoplasmic reticulum signal peptide binding	Interpro	MGO:0030942
TcSYL_0045950	TcSYL_0045950.t1	Biological Process	GO:0006412	translation	Interpro	BGO:0006412
TcSYL_0045950	TcSYL_0045950.t1	Cellular Component	GO:0005622	intracellular	Interpro	CGO:0005622
TcSYL_0045950	TcSYL_0045950.t1	Cellular Component	GO:0005840	ribosome	Interpro	CGO:0005840
TcSYL_0045950	TcSYL_0045950.t1	Molecular Function	GO:0003735	structural constituent of ribosome	Interpro	MGO:0003735
TcSYL_0046700	TcSYL_0046700.t1	Biological Process	GO:0071704	organic substance metabolic process	Interpro	BGO:0071704
TcSYL_0046700	TcSYL_0046700.t1	Molecular Function	GO:0016868	intramolecular transferase activity, phosphotransferases	Interpro	MGO:0016868
TcSYL_0048010	TcSYL_0048010.t1	Biological Process	GO:0055085	transmembrane transport	Interpro	BGO:0055085
TcSYL_0048010	TcSYL_0048010.t1	Cellular Component	GO:0016020	membrane	Interpro	CGO:0016020
TcSYL_0048010	TcSYL_0048010.t1	Cellular Component	GO:0016021	integral component of membrane	Interpro	CGO:0016021
TcSYL_0048010	TcSYL_0048010.t1	Molecular Function	GO:0022857	transmembrane transporter activity	Interpro	MGO:0022857
TcSYL_0048280	TcSYL_0048280.t1	Biological Process	GO:0009058	biosynthetic process	Interpro	BGO:0009058
TcSYL_0048280	TcSYL_0048280.t1	Molecular Function	GO:0030170	pyridoxal phosphate binding	Interpro	MGO:0030170
TcSYL_0048650	TcSYL_0048650.t1	Molecular Function	GO:0005515	protein binding	Interpro	MGO:0005515
TcSYL_0049430	TcSYL_0049430.t1	Molecular Function	GO:0003924	GTPase activity	Interpro	MGO:0003924
TcSYL_0050020	TcSYL_0050020.t1	Molecular Function	GO:0003723	RNA binding	Interpro	MGO:0003723
TcSYL_0050020	TcSYL_0050020.t1	Molecular Function	GO:0005488	binding	Interpro	MGO:0005488
TcSYL_0050020	TcSYL_0050020.t1	Molecular Function	GO:0005515	protein binding	Interpro	MGO:0005515
TcSYL_0050170	TcSYL_0050170.t1	Biological Process	GO:0001522	pseudouridine synthesis	Interpro	BGO:0001522
TcSYL_0050170	TcSYL_0050170.t1	Biological Process	GO:0009451	RNA modification	Interpro	BGO:0009451
TcSYL_0050170	TcSYL_0050170.t1	Molecular Function	GO:0003723	RNA binding	Interpro	MGO:0003723
TcSYL_0050170	TcSYL_0050170.t1	Molecular Function	GO:0009982	pseudouridine synthase activity	Interpro	MGO:0009982
TcSYL_0053920	TcSYL_0053920.t1	Biological Process	GO:0008152	metabolic process	Interpro	BGO:0008152
TcSYL_0053920	TcSYL_0053920.t1	Molecular Function	GO:0016787	hydrolase activity	Interpro	MGO:0016787
TcSYL_0053940	TcSYL_0053940.t1	Biological Process	GO:0008152	metabolic process	Interpro	BGO:0008152
TcSYL_0053940	TcSYL_0053940.t1	Molecular Function	GO:0016787	hydrolase activity	Interpro	MGO:0016787
TcSYL_0054000	TcSYL_0054000.t1	Biological Process	GO:0008152	metabolic process	Interpro	BGO:0008152
TcSYL_0054000	TcSYL_0054000.t1	Molecular Function	GO:0016787	hydrolase activity	Interpro	MGO:0016787
TcSYL_0061230	TcSYL_0061230.t1	Biological Process	GO:0055114	oxidation-reduction process	Interpro	BGO:0055114
TcSYL_0064420	TcSYL_0064420.t1	Biological Process	GO:0045454	cell redox homeostasis	Interpro	BGO:0045454
TcSYL_0064420	TcSYL_0064420.t1	Biological Process	GO:0055114	oxidation-reduction process	Interpro	BGO:0055114
TcSYL_0064420	TcSYL_0064420.t1	Molecular Function	GO:0016209	antioxidant activity	Interpro	MGO:0016209
TcSYL_0064420	TcSYL_0064420.t1	Molecular Function	GO:0016491	oxidoreductase activity	Interpro	MGO:0016491
TcSYL_0064420	TcSYL_0064420.t1	Molecular Function	GO:0051920	peroxiredoxin activity	Interpro	MGO:0051920
TcSYL_0064430	TcSYL_0064430.t1	Biological Process	GO:0045454	cell redox homeostasis	Interpro	BGO:0045454
TcSYL_0064430	TcSYL_0064430.t1	Biological Process	GO:0055114	oxidation-reduction process	Interpro	BGO:0055114
TcSYL_0064430	TcSYL_0064430.t1	Molecular Function	GO:0016209	antioxidant activity	Interpro	MGO:0016209
TcSYL_0064430	TcSYL_0064430.t1	Molecular Function	GO:0016491	oxidoreductase activity	Interpro	MGO:0016491
TcSYL_0064430	TcSYL_0064430.t1	Molecular Function	GO:0051920	peroxiredoxin activity	Interpro	MGO:0051920
TcSYL_0064450	TcSYL_0064450.t1	Biological Process	GO:0006520	cellular amino acid metabolic process	Interpro	BGO:0006520
TcSYL_0064450	TcSYL_0064450.t1	Biological Process	GO:0055114	oxidation-reduction process	Interpro	BGO:0055114
TcSYL_0064450	TcSYL_0064450.t1	Molecular Function	GO:0016491	oxidoreductase activity	Interpro	MGO:0016491
TcSYL_0072510	TcSYL_0072510.t1	Molecular Function	GO:0005515	protein binding	Interpro	MGO:0005515
TcSYL_0073640	TcSYL_0073640.t1	Molecular Function	GO:0005515	protein binding	Interpro	MGO:0005515
TcSYL_0073760	TcSYL_0073760.t1	Biological Process	GO:0006412	translation	Interpro	BGO:0006412
TcSYL_0073760	TcSYL_0073760.t1	Cellular Component	GO:0005622	intracellular	Interpro	CGO:0005622
TcSYL_0073760	TcSYL_0073760.t1	Cellular Component	GO:0005840	ribosome	Interpro	CGO:0005840
TcSYL_0073760	TcSYL_0073760.t1	Molecular Function	GO:0003735	structural constituent of ribosome	Interpro	MGO:0003735
TcSYL_0074000	TcSYL_0074000.t1	Biological Process	GO:0006520	cellular amino acid metabolic process	Interpro	BGO:0006520
TcSYL_0074000	TcSYL_0074000.t1	Biological Process	GO:0055114	oxidation-reduction process	Interpro	BGO:0055114
TcSYL_0074000	TcSYL_0074000.t1	Molecular Function	GO:0016491	oxidoreductase activity	Interpro	MGO:0016491
TcSYL_0074000	TcSYL_0074000.t1	Molecular Function	GO:0016639	oxidoreductase activity, acting on the CH-NH2 group of donors, NAD or NADP as acceptor	Interpro	MGO:0016639
TcSYL_0074480	TcSYL_0074480.t1	Biological Process	GO:0006412	translation	Interpro	BGO:0006412
TcSYL_0074480	TcSYL_0074480.t1	Cellular Component	GO:0005622	intracellular	Interpro	CGO:0005622
TcSYL_0074480	TcSYL_0074480.t1	Cellular Component	GO:0005840	ribosome	Interpro	CGO:0005840
TcSYL_0074480	TcSYL_0074480.t1	Molecular Function	GO:0003735	structural constituent of ribosome	Interpro	MGO:0003735
TcSYL_0074480	TcSYL_0074480.t1	Molecular Function	GO:0008097	5S rRNA binding	Interpro	MGO:0008097
TcSYL_0074490	TcSYL_0074490.t1	Biological Process	GO:0006412	translation	Interpro	BGO:0006412
TcSYL_0074490	TcSYL_0074490.t1	Cellular Component	GO:0005622	intracellular	Interpro	CGO:0005622
TcSYL_0074490	TcSYL_0074490.t1	Cellular Component	GO:0005840	ribosome	Interpro	CGO:0005840
TcSYL_0074490	TcSYL_0074490.t1	Molecular Function	GO:0003735	structural constituent of ribosome	Interpro	MGO:0003735
TcSYL_0074490	TcSYL_0074490.t1	Molecular Function	GO:0008097	5S rRNA binding	Interpro	MGO:0008097
TcSYL_0074500	TcSYL_0074500.t1	Biological Process	GO:0006412	translation	Interpro	BGO:0006412
TcSYL_0074500	TcSYL_0074500.t1	Cellular Component	GO:0005622	intracellular	Interpro	CGO:0005622
TcSYL_0074500	TcSYL_0074500.t1	Cellular Component	GO:0005840	ribosome	Interpro	CGO:0005840
TcSYL_0074500	TcSYL_0074500.t1	Molecular Function	GO:0003735	structural constituent of ribosome	Interpro	MGO:0003735
TcSYL_0074510	TcSYL_0074510.t1	Biological Process	GO:0006412	translation	Interpro	BGO:0006412
TcSYL_0074510	TcSYL_0074510.t1	Cellular Component	GO:0005622	intracellular	Interpro	CGO:0005622
TcSYL_0074510	TcSYL_0074510.t1	Cellular Component	GO:0005840	ribosome	Interpro	CGO:0005840
TcSYL_0074510	TcSYL_0074510.t1	Molecular Function	GO:0003735	structural constituent of ribosome	Interpro	MGO:0003735
TcSYL_0074660	TcSYL_0074660.t1	Molecular Function	GO:0005524	ATP binding	Interpro	MGO:0005524
TcSYL_0074660	TcSYL_0074660.t1	Molecular Function	GO:0016887	ATPase activity	Interpro	MGO:0016887
TcSYL_0074680	TcSYL_0074680.t1	Biological Process	GO:0006511	ubiquitin-dependent protein catabolic process	Interpro	BGO:0006511
TcSYL_0074700	TcSYL_0074700.t1	Biological Process	GO:0006412	translation	Interpro	BGO:0006412
TcSYL_0074700	TcSYL_0074700.t1	Cellular Component	GO:0005840	ribosome	Interpro	CGO:0005840
TcSYL_0074700	TcSYL_0074700.t1	Molecular Function	GO:0003735	structural constituent of ribosome	Interpro	MGO:0003735
TcSYL_0074770	TcSYL_0074770.t1	Biological Process	GO:0055114	oxidation-reduction process	Interpro	BGO:0055114
TcSYL_0074770	TcSYL_0074770.t1	Molecular Function	GO:0005506	iron ion binding	Interpro	MGO:0005506
TcSYL_0074770	TcSYL_0074770.t1	Molecular Function	GO:0016705	oxidoreductase activity, acting on paired donors, with incorporation or reduction of molecular oxygen	Interpro	MGO:0016705
TcSYL_0074770	TcSYL_0074770.t1	Molecular Function	GO:0020037	heme binding	Interpro	MGO:0020037
TcSYL_0074820	TcSYL_0074820.t1	Biological Process	GO:0016310	phosphorylation	Interpro	BGO:0016310
TcSYL_0074820	TcSYL_0074820.t1	Molecular Function	GO:0003824	catalytic activity	Interpro	MGO:0003824
TcSYL_0074820	TcSYL_0074820.t1	Molecular Function	GO:0016772	transferase activity, transferring phosphorus-containing groups	Interpro	MGO:0016772
TcSYL_0074830	TcSYL_0074830.t1	Biological Process	GO:0006090	pyruvate metabolic process	Interpro	BGO:0006090
TcSYL_0074830	TcSYL_0074830.t1	Biological Process	GO:0016310	phosphorylation	Interpro	BGO:0016310
TcSYL_0074830	TcSYL_0074830.t1	Molecular Function	GO:0003824	catalytic activity	Interpro	MGO:0003824
TcSYL_0074830	TcSYL_0074830.t1	Molecular Function	GO:0005524	ATP binding	Interpro	MGO:0005524
TcSYL_0074830	TcSYL_0074830.t1	Molecular Function	GO:0016301	kinase activity	Interpro	MGO:0016301
TcSYL_0074830	TcSYL_0074830.t1	Molecular Function	GO:0016772	transferase activity, transferring phosphorus-containing groups	Interpro	MGO:0016772
TcSYL_0074830	TcSYL_0074830.t1	Molecular Function	GO:0050242	pyruvate, phosphate dikinase activity	Interpro	MGO:0050242
TcSYL_0074850	TcSYL_0074850.t1	Biological Process	GO:0016310	phosphorylation	Interpro	BGO:0016310
TcSYL_0074850	TcSYL_0074850.t1	Molecular Function	GO:0003824	catalytic activity	Interpro	MGO:0003824
TcSYL_0074850	TcSYL_0074850.t1	Molecular Function	GO:0016772	transferase activity, transferring phosphorus-containing groups	Interpro	MGO:0016772
TcSYL_0074860	TcSYL_0074860.t1	Biological Process	GO:0016310	phosphorylation	Interpro	BGO:0016310
TcSYL_0074860	TcSYL_0074860.t1	Molecular Function	GO:0003824	catalytic activity	Interpro	MGO:0003824
TcSYL_0074860	TcSYL_0074860.t1	Molecular Function	GO:0005524	ATP binding	Interpro	MGO:0005524
TcSYL_0074860	TcSYL_0074860.t1	Molecular Function	GO:0016301	kinase activity	Interpro	MGO:0016301
TcSYL_0074860	TcSYL_0074860.t1	Molecular Function	GO:0016772	transferase activity, transferring phosphorus-containing groups	Interpro	MGO:0016772
TcSYL_0074870	TcSYL_0074870.t1	Biological Process	GO:0006412	translation	Interpro	BGO:0006412
TcSYL_0074870	TcSYL_0074870.t1	Cellular Component	GO:0015935	small ribosomal subunit	Interpro	CGO:0015935
TcSYL_0074870	TcSYL_0074870.t1	Molecular Function	GO:0003735	structural constituent of ribosome	Interpro	MGO:0003735
TcSYL_0074970	TcSYL_0074970.t1	Cellular Component	GO:0016020	membrane	Interpro	CGO:0016020
TcSYL_0075000	TcSYL_0075000.t1	Biological Process	GO:0006412	translation	Interpro	BGO:0006412
TcSYL_0075000	TcSYL_0075000.t1	Cellular Component	GO:0005622	intracellular	Interpro	CGO:0005622
TcSYL_0075000	TcSYL_0075000.t1	Cellular Component	GO:0005840	ribosome	Interpro	CGO:0005840
TcSYL_0075000	TcSYL_0075000.t1	Molecular Function	GO:0003735	structural constituent of ribosome	Interpro	MGO:0003735
TcSYL_0075080	TcSYL_0075080.t1	Biological Process	GO:0055085	transmembrane transport	Interpro	BGO:0055085
TcSYL_0075080	TcSYL_0075080.t1	Cellular Component	GO:0016021	integral component of membrane	Interpro	CGO:0016021
TcSYL_0075250	TcSYL_0075250.t1	Biological Process	GO:0006508	proteolysis	Interpro	BGO:0006508
TcSYL_0075250	TcSYL_0075250.t1	Cellular Component	GO:0005622	intracellular	Interpro	CGO:0005622
TcSYL_0075250	TcSYL_0075250.t1	Molecular Function	GO:0004177	aminopeptidase activity	Interpro	MGO:0004177
TcSYL_0078780	TcSYL_0078780.t1	Biological Process	GO:0006412	translation	Interpro	BGO:0006412
TcSYL_0078780	TcSYL_0078780.t1	Cellular Component	GO:0005622	intracellular	Interpro	CGO:0005622
TcSYL_0078780	TcSYL_0078780.t1	Cellular Component	GO:0005840	ribosome	Interpro	CGO:0005840
TcSYL_0078780	TcSYL_0078780.t1	Molecular Function	GO:0003735	structural constituent of ribosome	Interpro	MGO:0003735
TcSYL_0078910	TcSYL_0078910.t1	Molecular Function	GO:0005515	protein binding	Interpro	MGO:0005515
TcSYL_0078950	TcSYL_0078950.t1	Biological Process	GO:0046654	tetrahydrofolate biosynthetic process	Interpro	BGO:0046654
TcSYL_0078950	TcSYL_0078950.t1	Biological Process	GO:0055114	oxidation-reduction process	Interpro	BGO:0055114
TcSYL_0078950	TcSYL_0078950.t1	Molecular Function	GO:0004146	dihydrofolate reductase activity	Interpro	MGO:0004146
TcSYL_0078960	TcSYL_0078960.t1	Biological Process	GO:0006231	dTMP biosynthetic process	Interpro	BGO:0006231
TcSYL_0078960	TcSYL_0078960.t1	Molecular Function	GO:0004799	thymidylate synthase activity	Interpro	MGO:0004799
TcSYL_0079230	TcSYL_0079230.t1	Biological Process	GO:0009264	deoxyribonucleotide catabolic process	Interpro	BGO:0009264
TcSYL_0079230	TcSYL_0079230.t1	Cellular Component	GO:0005737	cytoplasm	Interpro	CGO:0005737
TcSYL_0079230	TcSYL_0079230.t1	Molecular Function	GO:0004139	deoxyribose-phosphate aldolase activity	Interpro	MGO:0004139
TcSYL_0079230	TcSYL_0079230.t1	Molecular Function	GO:0016829	lyase activity	Interpro	MGO:0016829
TcSYL_0080530	TcSYL_0080530.t1	Biological Process	GO:0007017	microtubule-based process	Interpro	BGO:0007017
TcSYL_0080530	TcSYL_0080530.t1	Cellular Component	GO:0030286	dynein complex	Interpro	CGO:0030286
TcSYL_0080540	TcSYL_0080540.t1	Biological Process	GO:0006452	translational frameshifting	Interpro	BGO:0006452
TcSYL_0080540	TcSYL_0080540.t1	Biological Process	GO:0045901	positive regulation of translational elongation	Interpro	BGO:0045901
TcSYL_0080540	TcSYL_0080540.t1	Biological Process	GO:0045905	positive regulation of translational termination	Interpro	BGO:0045905
TcSYL_0080540	TcSYL_0080540.t1	Molecular Function	GO:0003723	RNA binding	Interpro	MGO:0003723
TcSYL_0080540	TcSYL_0080540.t1	Molecular Function	GO:0003746	translation elongation factor activity	Interpro	MGO:0003746
TcSYL_0080540	TcSYL_0080540.t1	Molecular Function	GO:0043022	ribosome binding	Interpro	MGO:0043022
TcSYL_0080570	TcSYL_0080570.t1	Biological Process	GO:0006457	protein folding	Interpro	BGO:0006457
TcSYL_0080570	TcSYL_0080570.t1	Cellular Component	GO:0016272	prefoldin complex	Interpro	CGO:0016272
TcSYL_0080570	TcSYL_0080570.t1	Molecular Function	GO:0051082	unfolded protein binding	Interpro	MGO:0051082
TcSYL_0082280	TcSYL_0082280.t1	Biological Process	GO:0055114	oxidation-reduction process	Interpro	BGO:0055114
TcSYL_0082280	TcSYL_0082280.t1	Molecular Function	GO:0008137	NADH dehydrogenase (ubiquinone) activity	Interpro	MGO:0008137
TcSYL_0082280	TcSYL_0082280.t1	Molecular Function	GO:0048038	quinone binding	Interpro	MGO:0048038
TcSYL_0082280	TcSYL_0082280.t1	Molecular Function	GO:0051536	iron-sulfur cluster binding	Interpro	MGO:0051536
TcSYL_0082280	TcSYL_0082280.t1	Molecular Function	GO:0051539	4 iron, 4 sulfur cluster binding	Interpro	MGO:0051539
TcSYL_0082410	TcSYL_0082410.t1	Biological Process	GO:0055114	oxidation-reduction process	Interpro	BGO:0055114
TcSYL_0082410	TcSYL_0082410.t1	Molecular Function	GO:0010309	acireductone dioxygenase [iron(II)-requiring] activity	Interpro	MGO:0010309
TcSYL_0083110	TcSYL_0083110.t1	Biological Process	GO:0006351	transcription, DNA-templated	Interpro	BGO:0006351
TcSYL_0083110	TcSYL_0083110.t1	Molecular Function	GO:0046983	protein dimerization activity	Interpro	MGO:0046983
TcSYL_0084310	TcSYL_0084310.t1	Biological Process	GO:0055114	oxidation-reduction process	Interpro	BGO:0055114
TcSYL_0084310	TcSYL_0084310.t1	Molecular Function	GO:0016627	oxidoreductase activity, acting on the CH-CH group of donors	Interpro	MGO:0016627
TcSYL_0086580	TcSYL_0086580.t1	Molecular Function	GO:0003676	nucleic acid binding	Interpro	MGO:0003676
TcSYL_0087240	TcSYL_0087240.t1	Molecular Function	GO:0003924	GTPase activity	Interpro	MGO:0003924
TcSYL_0087240	TcSYL_0087240.t1	Molecular Function	GO:0005525	GTP binding	Interpro	MGO:0005525
TcSYL_0087960	TcSYL_0087960.t1	Biological Process	GO:0006629	lipid metabolic process	Interpro	BGO:0006629
TcSYL_0087960	TcSYL_0087960.t1	Molecular Function	GO:0008081	phosphoric diester hydrolase activity	Interpro	MGO:0008081
TcSYL_0088240	TcSYL_0088240.t1	Molecular Function	GO:0005515	protein binding	Interpro	MGO:0005515
TcSYL_0088650	TcSYL_0088650.t1	Biological Process	GO:0055114	oxidation-reduction process	Interpro	BGO:0055114
TcSYL_0088650	TcSYL_0088650.t1	Molecular Function	GO:0016491	oxidoreductase activity	Interpro	MGO:0016491
TcSYL_0089180	TcSYL_0089180.t1	Biological Process	GO:0055114	oxidation-reduction process	Interpro	BGO:0055114
TcSYL_0089180	TcSYL_0089180.t1	Cellular Component	GO:0016021	integral component of membrane	Interpro	CGO:0016021
TcSYL_0089180	TcSYL_0089180.t1	Molecular Function	GO:0004506	squalene monooxygenase activity	Interpro	MGO:0004506
TcSYL_0089180	TcSYL_0089180.t1	Molecular Function	GO:0050660	flavin adenine dinucleotide binding	Interpro	MGO:0050660
TcSYL_0089620	TcSYL_0089620.t1	Molecular Function	GO:0003723	RNA binding	Interpro	MGO:0003723
TcSYL_0089920	TcSYL_0089920.t1	Biological Process	GO:0006351	transcription, DNA-templated	Interpro	BGO:0006351
TcSYL_0089920	TcSYL_0089920.t1	Molecular Function	GO:0003677	DNA binding	Interpro	MGO:0003677
TcSYL_0089920	TcSYL_0089920.t1	Molecular Function	GO:0003899	DNA-directed 5'-3' RNA polymerase activity	Interpro	MGO:0003899
TcSYL_0090820	TcSYL_0090820.t1	Biological Process	GO:0055114	oxidation-reduction process	Interpro	BGO:0055114
TcSYL_0090820	TcSYL_0090820.t1	Molecular Function	GO:0016491	oxidoreductase activity	Interpro	MGO:0016491
TcSYL_0090950	TcSYL_0090950.t1	Molecular Function	GO:0003676	nucleic acid binding	Interpro	MGO:0003676
TcSYL_0090950	TcSYL_0090950.t1	Molecular Function	GO:0016787	hydrolase activity	Interpro	MGO:0016787
TcSYL_0090950	TcSYL_0090950.t1	Molecular Function	GO:0046872	metal ion binding	Interpro	MGO:0046872
TcSYL_0091100	TcSYL_0091100.t1	Biological Process	GO:0055114	oxidation-reduction process	Interpro	BGO:0055114
TcSYL_0091100	TcSYL_0091100.t1	Molecular Function	GO:0016491	oxidoreductase activity	Interpro	MGO:0016491
TcSYL_0097300	TcSYL_0097300.t1	Biological Process	GO:0009116	nucleoside metabolic process	Interpro	BGO:0009116
TcSYL_0097300	TcSYL_0097300.t1	Molecular Function	GO:0003824	catalytic activity	Interpro	MGO:0003824
TcSYL_0103320	TcSYL_0103320.t1	Biological Process	GO:0006412	translation	Interpro	BGO:0006412
TcSYL_0103320	TcSYL_0103320.t1	Cellular Component	GO:0015934	large ribosomal subunit	Interpro	CGO:0015934
TcSYL_0103320	TcSYL_0103320.t1	Molecular Function	GO:0003735	structural constituent of ribosome	Interpro	MGO:0003735
TcSYL_0103580	TcSYL_0103580.t1	Biological Process	GO:0009058	biosynthetic process	Interpro	BGO:0009058
TcSYL_0103580	TcSYL_0103580.t1	Molecular Function	GO:0030170	pyridoxal phosphate binding	Interpro	MGO:0030170
TcSYL_0103590	TcSYL_0103590.t1	Biological Process	GO:0009058	biosynthetic process	Interpro	BGO:0009058
TcSYL_0103590	TcSYL_0103590.t1	Molecular Function	GO:0030170	pyridoxal phosphate binding	Interpro	MGO:0030170
TcSYL_0103930	TcSYL_0103930.t1	Biological Process	GO:0006412	translation	Interpro	BGO:0006412
TcSYL_0103930	TcSYL_0103930.t1	Cellular Component	GO:0005622	intracellular	Interpro	CGO:0005622
TcSYL_0103930	TcSYL_0103930.t1	Cellular Component	GO:0005840	ribosome	Interpro	CGO:0005840
TcSYL_0103930	TcSYL_0103930.t1	Molecular Function	GO:0003735	structural constituent of ribosome	Interpro	MGO:0003735
TcSYL_0107270	TcSYL_0107270.t1	Molecular Function	GO:0005509	calcium ion binding	Interpro	MGO:0005509
TcSYL_0108800	TcSYL_0108800.t1	Molecular Function	GO:0003824	catalytic activity	Interpro	MGO:0003824
TcSYL_0109430	TcSYL_0109430.t1	Biological Process	GO:0006412	translation	Interpro	BGO:0006412
TcSYL_0109430	TcSYL_0109430.t1	Cellular Component	GO:0005622	intracellular	Interpro	CGO:0005622
TcSYL_0109430	TcSYL_0109430.t1	Cellular Component	GO:0005840	ribosome	Interpro	CGO:0005840
TcSYL_0109430	TcSYL_0109430.t1	Molecular Function	GO:0003735	structural constituent of ribosome	Interpro	MGO:0003735
TcSYL_0110370	TcSYL_0110370.t1	Biological Process	GO:0007018	microtubule-based movement	Interpro	BGO:0007018
TcSYL_0110370	TcSYL_0110370.t1	Molecular Function	GO:0003777	microtubule motor activity	Interpro	MGO:0003777
TcSYL_0110370	TcSYL_0110370.t1	Molecular Function	GO:0005524	ATP binding	Interpro	MGO:0005524
TcSYL_0110370	TcSYL_0110370.t1	Molecular Function	GO:0008017	microtubule binding	Interpro	MGO:0008017
TcSYL_0111290	TcSYL_0111290.t1	Biological Process	GO:0006817	phosphate ion transport	Interpro	BGO:0006817
TcSYL_0111290	TcSYL_0111290.t1	Cellular Component	GO:0016020	membrane	Interpro	CGO:0016020
TcSYL_0111290	TcSYL_0111290.t1	Molecular Function	GO:0005315	inorganic phosphate transmembrane transporter activity	Interpro	MGO:0005315
TcSYL_0111300	TcSYL_0111300.t1	Molecular Function	GO:0018024	histone-lysine N-methyltransferase activity	Interpro	MGO:0018024
TcSYL_0111890	TcSYL_0111890.t1	Biological Process	GO:0045454	cell redox homeostasis	Interpro	BGO:0045454
TcSYL_0111890	TcSYL_0111890.t1	Biological Process	GO:0055114	oxidation-reduction process	Interpro	BGO:0055114
TcSYL_0111890	TcSYL_0111890.t1	Molecular Function	GO:0016491	oxidoreductase activity	Interpro	MGO:0016491
TcSYL_0111890	TcSYL_0111890.t1	Molecular Function	GO:0050660	flavin adenine dinucleotide binding	Interpro	MGO:0050660
TcSYL_0112190	TcSYL_0112190.t1	Biological Process	GO:0007049	cell cycle	Interpro	BGO:0007049
TcSYL_0112190	TcSYL_0112190.t1	Molecular Function	GO:0016538	cyclin-dependent protein serine/threonine kinase regulator activity	Interpro	MGO:0016538
TcSYL_0112290	TcSYL_0112290.t1	Cellular Component	GO:0016459	myosin complex	Interpro	CGO:0016459
TcSYL_0112290	TcSYL_0112290.t1	Molecular Function	GO:0003774	motor activity	Interpro	MGO:0003774
TcSYL_0112290	TcSYL_0112290.t1	Molecular Function	GO:0005524	ATP binding	Interpro	MGO:0005524
TcSYL_0112580	TcSYL_0112580.t1	Biological Process	GO:0006801	superoxide metabolic process	Interpro	BGO:0006801
TcSYL_0112580	TcSYL_0112580.t1	Biological Process	GO:0055114	oxidation-reduction process	Interpro	BGO:0055114
TcSYL_0112580	TcSYL_0112580.t1	Molecular Function	GO:0004784	superoxide dismutase activity	Interpro	MGO:0004784
TcSYL_0112580	TcSYL_0112580.t1	Molecular Function	GO:0046872	metal ion binding	Interpro	MGO:0046872
TcSYL_0112810	TcSYL_0112810.t1	Biological Process	GO:0006511	ubiquitin-dependent protein catabolic process	Interpro	BGO:0006511
TcSYL_0113470	TcSYL_0113470.t1	Biological Process	GO:0006412	translation	Interpro	BGO:0006412
TcSYL_0113470	TcSYL_0113470.t1	Cellular Component	GO:0005840	ribosome	Interpro	CGO:0005840
TcSYL_0113470	TcSYL_0113470.t1	Molecular Function	GO:0003735	structural constituent of ribosome	Interpro	MGO:0003735
TcSYL_0113470	TcSYL_0113470.t1	Molecular Function	GO:0005515	protein binding	Interpro	MGO:0005515
TcSYL_0113900	TcSYL_0113900.t1	Biological Process	GO:0042256	mature ribosome assembly	Interpro	BGO:0042256
TcSYL_0113900	TcSYL_0113900.t1	Molecular Function	GO:0043022	ribosome binding	Interpro	MGO:0043022
TcSYL_0113930	TcSYL_0113930.t1	Biological Process	GO:0006412	translation	Interpro	BGO:0006412
TcSYL_0113930	TcSYL_0113930.t1	Cellular Component	GO:0005622	intracellular	Interpro	CGO:0005622
TcSYL_0113930	TcSYL_0113930.t1	Cellular Component	GO:0005840	ribosome	Interpro	CGO:0005840
TcSYL_0113930	TcSYL_0113930.t1	Molecular Function	GO:0003676	nucleic acid binding	Interpro	MGO:0003676
TcSYL_0113930	TcSYL_0113930.t1	Molecular Function	GO:0003723	RNA binding	Interpro	MGO:0003723
TcSYL_0113930	TcSYL_0113930.t1	Molecular Function	GO:0003735	structural constituent of ribosome	Interpro	MGO:0003735
TcSYL_0114280	TcSYL_0114280.t1	Biological Process	GO:0006412	translation	Interpro	BGO:0006412
TcSYL_0114280	TcSYL_0114280.t1	Cellular Component	GO:0005622	intracellular	Interpro	CGO:0005622
TcSYL_0114280	TcSYL_0114280.t1	Cellular Component	GO:0015935	small ribosomal subunit	Interpro	CGO:0015935
TcSYL_0114280	TcSYL_0114280.t1	Molecular Function	GO:0003735	structural constituent of ribosome	Interpro	MGO:0003735
TcSYL_0114280	TcSYL_0114280.t1	Molecular Function	GO:0019843	rRNA binding	Interpro	MGO:0019843
TcSYL_0114930	TcSYL_0114930.t1	Biological Process	GO:0008152	metabolic process	Interpro	BGO:0008152
TcSYL_0114930	TcSYL_0114930.t1	Molecular Function	GO:0016787	hydrolase activity	Interpro	MGO:0016787
TcSYL_0114970	TcSYL_0114970.t1	Biological Process	GO:0006468	protein phosphorylation	Interpro	BGO:0006468
TcSYL_0114970	TcSYL_0114970.t1	Molecular Function	GO:0004672	protein kinase activity	Interpro	MGO:0004672
TcSYL_0114970	TcSYL_0114970.t1	Molecular Function	GO:0005524	ATP binding	Interpro	MGO:0005524
TcSYL_0115140	TcSYL_0115140.t1	Biological Process	GO:0006412	translation	Interpro	BGO:0006412
TcSYL_0115140	TcSYL_0115140.t1	Cellular Component	GO:0005622	intracellular	Interpro	CGO:0005622
TcSYL_0115140	TcSYL_0115140.t1	Cellular Component	GO:0005840	ribosome	Interpro	CGO:0005840
TcSYL_0115140	TcSYL_0115140.t1	Molecular Function	GO:0003735	structural constituent of ribosome	Interpro	MGO:0003735
TcSYL_0115180	TcSYL_0115180.t1	Biological Process	GO:0006412	translation	Interpro	BGO:0006412
TcSYL_0115180	TcSYL_0115180.t1	Cellular Component	GO:0005622	intracellular	Interpro	CGO:0005622
TcSYL_0115180	TcSYL_0115180.t1	Cellular Component	GO:0005840	ribosome	Interpro	CGO:0005840
TcSYL_0115180	TcSYL_0115180.t1	Molecular Function	GO:0003735	structural constituent of ribosome	Interpro	MGO:0003735
TcSYL_0115310	TcSYL_0115310.t1	Biological Process	GO:0006412	translation	Interpro	BGO:0006412
TcSYL_0115310	TcSYL_0115310.t1	Cellular Component	GO:0005622	intracellular	Interpro	CGO:0005622
TcSYL_0115310	TcSYL_0115310.t1	Cellular Component	GO:0005840	ribosome	Interpro	CGO:0005840
TcSYL_0115310	TcSYL_0115310.t1	Molecular Function	GO:0003735	structural constituent of ribosome	Interpro	MGO:0003735
TcSYL_0115310	TcSYL_0115310.t1	Molecular Function	GO:0008097	5S rRNA binding	Interpro	MGO:0008097
TcSYL_0115410	TcSYL_0115410.t1	Biological Process	GO:0006412	translation	Interpro	BGO:0006412
TcSYL_0115410	TcSYL_0115410.t1	Cellular Component	GO:0015934	large ribosomal subunit	Interpro	CGO:0015934
TcSYL_0115410	TcSYL_0115410.t1	Molecular Function	GO:0003735	structural constituent of ribosome	Interpro	MGO:0003735
TcSYL_0116000	TcSYL_0116000.t1	Molecular Function	GO:0005524	ATP binding	Interpro	MGO:0005524
TcSYL_0116190	TcSYL_0116190.t1	Molecular Function	GO:0004462	lactoylglutathione lyase activity	Interpro	MGO:0004462
TcSYL_0116190	TcSYL_0116190.t1	Molecular Function	GO:0046872	metal ion binding	Interpro	MGO:0046872
TcSYL_0116320	TcSYL_0116320.t1	Molecular Function	GO:0030170	pyridoxal phosphate binding	Interpro	MGO:0030170
TcSYL_0116390	TcSYL_0116390.t1	Biological Process	GO:0006412	translation	Interpro	BGO:0006412
TcSYL_0116390	TcSYL_0116390.t1	Cellular Component	GO:0005840	ribosome	Interpro	CGO:0005840
TcSYL_0116390	TcSYL_0116390.t1	Molecular Function	GO:0003735	structural constituent of ribosome	Interpro	MGO:0003735
TcSYL_0117560	TcSYL_0117560.t1	Biological Process	GO:0008152	metabolic process	Interpro	BGO:0008152
TcSYL_0117560	TcSYL_0117560.t1	Cellular Component	GO:0005737	cytoplasm	Interpro	CGO:0005737
TcSYL_0117560	TcSYL_0117560.t1	Molecular Function	GO:0005524	ATP binding	Interpro	MGO:0005524
TcSYL_0117560	TcSYL_0117560.t1	Molecular Function	GO:0016301	kinase activity	Interpro	MGO:0016301
TcSYL_0117560	TcSYL_0117560.t1	Molecular Function	GO:0016773	phosphotransferase activity, alcohol group as acceptor	Interpro	MGO:0016773
TcSYL_0118400	TcSYL_0118400.t1	Biological Process	GO:0006412	translation	Interpro	BGO:0006412
TcSYL_0118400	TcSYL_0118400.t1	Cellular Component	GO:0005622	intracellular	Interpro	CGO:0005622
TcSYL_0118400	TcSYL_0118400.t1	Cellular Component	GO:0005840	ribosome	Interpro	CGO:0005840
TcSYL_0118400	TcSYL_0118400.t1	Molecular Function	GO:0003735	structural constituent of ribosome	Interpro	MGO:0003735
TcSYL_0121230	TcSYL_0121230.t1	Biological Process	GO:0006412	translation	Interpro	BGO:0006412
TcSYL_0121230	TcSYL_0121230.t1	Cellular Component	GO:0005622	intracellular	Interpro	CGO:0005622
TcSYL_0121230	TcSYL_0121230.t1	Cellular Component	GO:0005840	ribosome	Interpro	CGO:0005840
TcSYL_0121230	TcSYL_0121230.t1	Cellular Component	GO:0015935	small ribosomal subunit	Interpro	CGO:0015935
TcSYL_0121230	TcSYL_0121230.t1	Molecular Function	GO:0003735	structural constituent of ribosome	Interpro	MGO:0003735
TcSYL_0122290	TcSYL_0122290.t1	Biological Process	GO:0005975	carbohydrate metabolic process	Interpro	BGO:0005975
TcSYL_0122290	TcSYL_0122290.t1	Biological Process	GO:0006099	tricarboxylic acid cycle	Interpro	BGO:0006099
TcSYL_0122290	TcSYL_0122290.t1	Biological Process	GO:0019752	carboxylic acid metabolic process	Interpro	BGO:0019752
TcSYL_0122290	TcSYL_0122290.t1	Biological Process	GO:0055114	oxidation-reduction process	Interpro	BGO:0055114
TcSYL_0122290	TcSYL_0122290.t1	Molecular Function	GO:0003824	catalytic activity	Interpro	MGO:0003824
TcSYL_0122290	TcSYL_0122290.t1	Molecular Function	GO:0016491	oxidoreductase activity	Interpro	MGO:0016491
TcSYL_0122290	TcSYL_0122290.t1	Molecular Function	GO:0016616	oxidoreductase activity, acting on the CH-OH group of donors, NAD or NADP as acceptor	Interpro	MGO:0016616
TcSYL_0122290	TcSYL_0122290.t1	Molecular Function	GO:0030060	L-malate dehydrogenase activity	Interpro	MGO:0030060
TcSYL_0123040	TcSYL_0123040.t1	Molecular Function	GO:0003677	DNA binding	Interpro	MGO:0003677
TcSYL_0123040	TcSYL_0123040.t1	Molecular Function	GO:0043565	sequence-specific DNA binding	Interpro	MGO:0043565
TcSYL_0131380	TcSYL_0131380.t1	Cellular Component	GO:0008537	proteasome activator complex	Interpro	CGO:0008537
TcSYL_0133600	TcSYL_0133600.t1	Molecular Function	GO:0003677	DNA binding	Interpro	MGO:0003677
TcSYL_0138050	TcSYL_0138050.t1	Cellular Component	GO:0016020	membrane	Interpro	CGO:0016020
TcSYL_0138050	TcSYL_0138050.t1	Molecular Function	GO:0004571	mannosyl-oligosaccharide 1,2-alpha-mannosidase activity	Interpro	MGO:0004571
TcSYL_0138050	TcSYL_0138050.t1	Molecular Function	GO:0005509	calcium ion binding	Interpro	MGO:0005509
TcSYL_0138290	TcSYL_0138290.t1	Biological Process	GO:0034453	microtubule anchoring	Interpro	BGO:0034453
TcSYL_0138290	TcSYL_0138290.t1	Cellular Component	GO:0005815	microtubule organizing center	Interpro	CGO:0005815
TcSYL_0138290	TcSYL_0138290.t1	Molecular Function	GO:0005515	protein binding	Interpro	MGO:0005515
TcSYL_0138350	TcSYL_0138350.t1	Biological Process	GO:0006412	translation	Interpro	BGO:0006412
TcSYL_0138350	TcSYL_0138350.t1	Cellular Component	GO:0005622	intracellular	Interpro	CGO:0005622
TcSYL_0138350	TcSYL_0138350.t1	Cellular Component	GO:0005840	ribosome	Interpro	CGO:0005840
TcSYL_0138350	TcSYL_0138350.t1	Molecular Function	GO:0003735	structural constituent of ribosome	Interpro	MGO:0003735
TcSYL_0138450	TcSYL_0138450.t1	Molecular Function	GO:0016791	phosphatase activity	Interpro	MGO:0016791
TcSYL_0138500	TcSYL_0138500.t1	Biological Process	GO:0006468	protein phosphorylation	Interpro	BGO:0006468
TcSYL_0138500	TcSYL_0138500.t1	Molecular Function	GO:0004672	protein kinase activity	Interpro	MGO:0004672
TcSYL_0138500	TcSYL_0138500.t1	Molecular Function	GO:0005524	ATP binding	Interpro	MGO:0005524
TcSYL_0138510	TcSYL_0138510.t1	Biological Process	GO:0006012	galactose metabolic process	Interpro	BGO:0006012
TcSYL_0138510	TcSYL_0138510.t1	Molecular Function	GO:0003978	UDP-glucose 4-epimerase activity	Interpro	MGO:0003978
TcSYL_0138670	TcSYL_0138670.t1	Biological Process	GO:0006508	proteolysis	Interpro	BGO:0006508
TcSYL_0138670	TcSYL_0138670.t1	Molecular Function	GO:0004181	metallocarboxypeptidase activity	Interpro	MGO:0004181
TcSYL_0138680	TcSYL_0138680.t1	Biological Process	GO:0006508	proteolysis	Interpro	BGO:0006508
TcSYL_0138680	TcSYL_0138680.t1	Molecular Function	GO:0004181	metallocarboxypeptidase activity	Interpro	MGO:0004181
TcSYL_0139740	TcSYL_0139740.t1	Molecular Function	GO:0004329	formate-tetrahydrofolate ligase activity	Interpro	MGO:0004329
TcSYL_0139740	TcSYL_0139740.t1	Molecular Function	GO:0005524	ATP binding	Interpro	MGO:0005524
TcSYL_0140060	TcSYL_0140060.t1	Biological Process	GO:0006081	cellular aldehyde metabolic process	Interpro	BGO:0006081
TcSYL_0140060	TcSYL_0140060.t1	Biological Process	GO:0008152	metabolic process	Interpro	BGO:0008152
TcSYL_0140060	TcSYL_0140060.t1	Biological Process	GO:0055114	oxidation-reduction process	Interpro	BGO:0055114
TcSYL_0140060	TcSYL_0140060.t1	Molecular Function	GO:0016491	oxidoreductase activity	Interpro	MGO:0016491
TcSYL_0140530	TcSYL_0140530.t1	Biological Process	GO:0006412	translation	Interpro	BGO:0006412
TcSYL_0140530	TcSYL_0140530.t1	Cellular Component	GO:0005840	ribosome	Interpro	CGO:0005840
TcSYL_0140530	TcSYL_0140530.t1	Molecular Function	GO:0003735	structural constituent of ribosome	Interpro	MGO:0003735
TcSYL_0140530	TcSYL_0140530.t1	Molecular Function	GO:0019843	rRNA binding	Interpro	MGO:0019843
TcSYL_0140720	TcSYL_0140720.t1	Biological Process	GO:0006412	translation	Interpro	BGO:0006412
TcSYL_0140720	TcSYL_0140720.t1	Cellular Component	GO:0005840	ribosome	Interpro	CGO:0005840
TcSYL_0140720	TcSYL_0140720.t1	Molecular Function	GO:0003735	structural constituent of ribosome	Interpro	MGO:0003735
TcSYL_0140770	TcSYL_0140770.t1	Biological Process	GO:0006412	translation	Interpro	BGO:0006412
TcSYL_0140770	TcSYL_0140770.t1	Cellular Component	GO:0005622	intracellular	Interpro	CGO:0005622
TcSYL_0140770	TcSYL_0140770.t1	Cellular Component	GO:0005840	ribosome	Interpro	CGO:0005840
TcSYL_0140770	TcSYL_0140770.t1	Molecular Function	GO:0003735	structural constituent of ribosome	Interpro	MGO:0003735
TcSYL_0142760	TcSYL_0142760.t1	Biological Process	GO:0006412	translation	Interpro	BGO:0006412
TcSYL_0142760	TcSYL_0142760.t1	Cellular Component	GO:0005840	ribosome	Interpro	CGO:0005840
TcSYL_0142760	TcSYL_0142760.t1	Molecular Function	GO:0003735	structural constituent of ribosome	Interpro	MGO:0003735
TcSYL_0142820	TcSYL_0142820.t1	Molecular Function	GO:0003676	nucleic acid binding	Interpro	MGO:0003676
TcSYL_0145210	TcSYL_0145210.t1	Biological Process	GO:0006913	nucleocytoplasmic transport	Interpro	BGO:0006913
TcSYL_0145210	TcSYL_0145210.t1	Molecular Function	GO:0003924	GTPase activity	Interpro	MGO:0003924
TcSYL_0145210	TcSYL_0145210.t1	Molecular Function	GO:0005525	GTP binding	Interpro	MGO:0005525
TcSYL_0146130	TcSYL_0146130.t1	Biological Process	GO:0030001	metal ion transport	Interpro	BGO:0030001
TcSYL_0146130	TcSYL_0146130.t1	Biological Process	GO:0055085	transmembrane transport	Interpro	BGO:0055085
TcSYL_0146130	TcSYL_0146130.t1	Cellular Component	GO:0016020	membrane	Interpro	CGO:0016020
TcSYL_0146130	TcSYL_0146130.t1	Molecular Function	GO:0046873	metal ion transmembrane transporter activity	Interpro	MGO:0046873
TcSYL_0146180	TcSYL_0146180.t1	Biological Process	GO:0055114	oxidation-reduction process	Interpro	BGO:0055114
TcSYL_0146180	TcSYL_0146180.t1	Molecular Function	GO:0050661	NADP binding	Interpro	MGO:0050661
TcSYL_0146180	TcSYL_0146180.t1	Molecular Function	GO:0051287	NAD binding	Interpro	MGO:0051287
TcSYL_0146190	TcSYL_0146190.t1	Biological Process	GO:0006605	protein targeting	Interpro	BGO:0006605
TcSYL_0146190	TcSYL_0146190.t1	Biological Process	GO:0006886	intracellular protein transport	Interpro	BGO:0006886
TcSYL_0146190	TcSYL_0146190.t1	Biological Process	GO:0015031	protein transport	Interpro	BGO:0015031
TcSYL_0146190	TcSYL_0146190.t1	Cellular Component	GO:0016020	membrane	Interpro	CGO:0016020
TcSYL_0146190	TcSYL_0146190.t1	Molecular Function	GO:0015450	P-P-bond-hydrolysis-driven protein transmembrane transporter activity	Interpro	MGO:0015450
TcSYL_0146340	TcSYL_0146340.t1	Biological Process	GO:0006281	DNA repair	Interpro	BGO:0006281
TcSYL_0146340	TcSYL_0146340.t1	Molecular Function	GO:0004518	nuclease activity	Interpro	MGO:0004518
TcSYL_0146360	TcSYL_0146360.t1	Molecular Function	GO:0046872	metal ion binding	Interpro	MGO:0046872
TcSYL_0147240	TcSYL_0147240.t1	Biological Process	GO:0006412	translation	Interpro	BGO:0006412
TcSYL_0147240	TcSYL_0147240.t1	Cellular Component	GO:0005622	intracellular	Interpro	CGO:0005622
TcSYL_0147240	TcSYL_0147240.t1	Cellular Component	GO:0005840	ribosome	Interpro	CGO:0005840
TcSYL_0147240	TcSYL_0147240.t1	Molecular Function	GO:0003735	structural constituent of ribosome	Interpro	MGO:0003735
TcSYL_0148670	TcSYL_0148670.t1	Biological Process	GO:0006508	proteolysis	Interpro	BGO:0006508
TcSYL_0148670	TcSYL_0148670.t1	Biological Process	GO:0007155	cell adhesion	Interpro	BGO:0007155
TcSYL_0148670	TcSYL_0148670.t1	Cellular Component	GO:0016020	membrane	Interpro	CGO:0016020
TcSYL_0148670	TcSYL_0148670.t1	Molecular Function	GO:0004222	metalloendopeptidase activity	Interpro	MGO:0004222
TcSYL_0156520	TcSYL_0156520.t1	Biological Process	GO:0006412	translation	Interpro	BGO:0006412
TcSYL_0156520	TcSYL_0156520.t1	Cellular Component	GO:0005622	intracellular	Interpro	CGO:0005622
TcSYL_0156520	TcSYL_0156520.t1	Cellular Component	GO:0005840	ribosome	Interpro	CGO:0005840
TcSYL_0156520	TcSYL_0156520.t1	Molecular Function	GO:0003735	structural constituent of ribosome	Interpro	MGO:0003735
TcSYL_0156640	TcSYL_0156640.t1	Biological Process	GO:0006414	translational elongation	Interpro	BGO:0006414
TcSYL_0156640	TcSYL_0156640.t1	Molecular Function	GO:0003746	translation elongation factor activity	Interpro	MGO:0003746
TcSYL_0157110	TcSYL_0157110.t1	Biological Process	GO:0006508	proteolysis	Interpro	BGO:0006508
TcSYL_0157110	TcSYL_0157110.t1	Biological Process	GO:0007155	cell adhesion	Interpro	BGO:0007155
TcSYL_0157110	TcSYL_0157110.t1	Cellular Component	GO:0016020	membrane	Interpro	CGO:0016020
TcSYL_0157110	TcSYL_0157110.t1	Molecular Function	GO:0004222	metalloendopeptidase activity	Interpro	MGO:0004222
TcSYL_0157420	TcSYL_0157420.t1	Molecular Function	GO:0005524	ATP binding	Interpro	MGO:0005524
TcSYL_0157420	TcSYL_0157420.t1	Molecular Function	GO:0016887	ATPase activity	Interpro	MGO:0016887
TcSYL_0157980	TcSYL_0157980.t1	Cellular Component	GO:0016021	integral component of membrane	Interpro	CGO:0016021
TcSYL_0159440	TcSYL_0159440.t1	Molecular Function	GO:0000062	fatty-acyl-CoA binding	Interpro	MGO:0000062
TcSYL_0159950	TcSYL_0159950.t1	Biological Process	GO:0055114	oxidation-reduction process	Interpro	BGO:0055114
TcSYL_0159950	TcSYL_0159950.t1	Molecular Function	GO:0016491	oxidoreductase activity	Interpro	MGO:0016491
TcSYL_0159950	TcSYL_0159950.t1	Molecular Function	GO:0050660	flavin adenine dinucleotide binding	Interpro	MGO:0050660
TcSYL_0159950	TcSYL_0159950.t1	Molecular Function	GO:0071949	FAD binding	Interpro	MGO:0071949
TcSYL_0163070	TcSYL_0163070.t1	Biological Process	GO:0009116	nucleoside metabolic process	Interpro	BGO:0009116
TcSYL_0163070	TcSYL_0163070.t1	Molecular Function	GO:0003824	catalytic activity	Interpro	MGO:0003824
TcSYL_0166870	TcSYL_0166870.t1	Biological Process	GO:0055114	oxidation-reduction process	Interpro	BGO:0055114
TcSYL_0166870	TcSYL_0166870.t1	Molecular Function	GO:0016491	oxidoreductase activity	Interpro	MGO:0016491
TcSYL_0166870	TcSYL_0166870.t1	Molecular Function	GO:0050660	flavin adenine dinucleotide binding	Interpro	MGO:0050660
TcSYL_0166870	TcSYL_0166870.t1	Molecular Function	GO:0071949	FAD binding	Interpro	MGO:0071949
TcSYL_0168900	TcSYL_0168900.t1	Biological Process	GO:0006412	translation	Interpro	BGO:0006412
TcSYL_0168900	TcSYL_0168900.t1	Cellular Component	GO:0005622	intracellular	Interpro	CGO:0005622
TcSYL_0168900	TcSYL_0168900.t1	Cellular Component	GO:0005840	ribosome	Interpro	CGO:0005840
TcSYL_0168900	TcSYL_0168900.t1	Molecular Function	GO:0003735	structural constituent of ribosome	Interpro	MGO:0003735
TcSYL_0169050	TcSYL_0169050.t1	Biological Process	GO:0006468	protein phosphorylation	Interpro	BGO:0006468
TcSYL_0169050	TcSYL_0169050.t1	Molecular Function	GO:0004672	protein kinase activity	Interpro	MGO:0004672
TcSYL_0169050	TcSYL_0169050.t1	Molecular Function	GO:0005524	ATP binding	Interpro	MGO:0005524
TcSYL_0169190	TcSYL_0169190.t1	Biological Process	GO:0005975	carbohydrate metabolic process	Interpro	BGO:0005975
TcSYL_0169190	TcSYL_0169190.t1	Molecular Function	GO:0005524	ATP binding	Interpro	MGO:0005524
TcSYL_0169190	TcSYL_0169190.t1	Molecular Function	GO:0016773	phosphotransferase activity, alcohol group as acceptor	Interpro	MGO:0016773
TcSYL_0169200	TcSYL_0169200.t1	Biological Process	GO:0001678	cellular glucose homeostasis	Interpro	BGO:0001678
TcSYL_0169200	TcSYL_0169200.t1	Biological Process	GO:0005975	carbohydrate metabolic process	Interpro	BGO:0005975
TcSYL_0169200	TcSYL_0169200.t1	Molecular Function	GO:0004396	hexokinase activity	Interpro	MGO:0004396
TcSYL_0169200	TcSYL_0169200.t1	Molecular Function	GO:0005524	ATP binding	Interpro	MGO:0005524
TcSYL_0169200	TcSYL_0169200.t1	Molecular Function	GO:0005536	glucose binding	Interpro	MGO:0005536
TcSYL_0169200	TcSYL_0169200.t1	Molecular Function	GO:0016773	phosphotransferase activity, alcohol group as acceptor	Interpro	MGO:0016773
TcSYL_0171180	TcSYL_0171180.t1	Biological Process	GO:0006468	protein phosphorylation	Interpro	BGO:0006468
TcSYL_0171180	TcSYL_0171180.t1	Molecular Function	GO:0004672	protein kinase activity	Interpro	MGO:0004672
TcSYL_0171180	TcSYL_0171180.t1	Molecular Function	GO:0005524	ATP binding	Interpro	MGO:0005524
TcSYL_0174600	TcSYL_0174600.t1	Molecular Function	GO:0005524	ATP binding	Interpro	MGO:0005524
TcSYL_0175430	TcSYL_0175430.t1	Biological Process	GO:0006508	proteolysis	Interpro	BGO:0006508
TcSYL_0175430	TcSYL_0175430.t1	Molecular Function	GO:0004197	cysteine-type endopeptidase activity	Interpro	MGO:0004197
TcSYL_0175430	TcSYL_0175430.t1	Molecular Function	GO:0008234	cysteine-type peptidase activity	Interpro	MGO:0008234
TcSYL_0179900	TcSYL_0179900.t1	Biological Process	GO:0006629	lipid metabolic process	Interpro	BGO:0006629
TcSYL_0179900	TcSYL_0179900.t1	Molecular Function	GO:0008081	phosphoric diester hydrolase activity	Interpro	MGO:0008081
TcSYL_0180240	TcSYL_0180240.t1	Biological Process	GO:0006412	translation	Interpro	BGO:0006412
TcSYL_0180240	TcSYL_0180240.t1	Cellular Component	GO:0005622	intracellular	Interpro	CGO:0005622
TcSYL_0180240	TcSYL_0180240.t1	Cellular Component	GO:0005840	ribosome	Interpro	CGO:0005840
TcSYL_0180240	TcSYL_0180240.t1	Molecular Function	GO:0003735	structural constituent of ribosome	Interpro	MGO:0003735
TcSYL_0180340	TcSYL_0180340.t1	Molecular Function	GO:0003824	catalytic activity	Interpro	MGO:0003824
TcSYL_0180340	TcSYL_0180340.t1	Molecular Function	GO:0046537	2,3-bisphosphoglycerate-independent phosphoglycerate mutase activity	Interpro	MGO:0046537
TcSYL_0181410	TcSYL_0181410.t1	Biological Process	GO:0008152	metabolic process	Interpro	BGO:0008152
TcSYL_0181410	TcSYL_0181410.t1	Molecular Function	GO:0016746	transferase activity, transferring acyl groups	Interpro	MGO:0016746
TcSYL_0182330	TcSYL_0182330.t1	Biological Process	GO:0006784	heme a biosynthetic process	Interpro	BGO:0006784
TcSYL_0182330	TcSYL_0182330.t1	Biological Process	GO:0055114	oxidation-reduction process	Interpro	BGO:0055114
TcSYL_0182330	TcSYL_0182330.t1	Cellular Component	GO:0016021	integral component of membrane	Interpro	CGO:0016021
TcSYL_0182330	TcSYL_0182330.t1	Molecular Function	GO:0016627	oxidoreductase activity, acting on the CH-CH group of donors	Interpro	MGO:0016627
TcSYL_0182350	TcSYL_0182350.t1	Biological Process	GO:0006784	heme a biosynthetic process	Interpro	BGO:0006784
TcSYL_0182350	TcSYL_0182350.t1	Biological Process	GO:0055114	oxidation-reduction process	Interpro	BGO:0055114
TcSYL_0182350	TcSYL_0182350.t1	Cellular Component	GO:0016021	integral component of membrane	Interpro	CGO:0016021
TcSYL_0182350	TcSYL_0182350.t1	Molecular Function	GO:0016627	oxidoreductase activity, acting on the CH-CH group of donors	Interpro	MGO:0016627
TcSYL_0182550	TcSYL_0182550.t1	Molecular Function	GO:0005515	protein binding	Interpro	MGO:0005515
TcSYL_0182560	TcSYL_0182560.t1	Biological Process	GO:0000226	microtubule cytoskeleton organization	Interpro	BGO:0000226
TcSYL_0182560	TcSYL_0182560.t1	Biological Process	GO:0007020	microtubule nucleation	Interpro	BGO:0007020
TcSYL_0182560	TcSYL_0182560.t1	Cellular Component	GO:0000922	spindle pole	Interpro	CGO:0000922
TcSYL_0182560	TcSYL_0182560.t1	Cellular Component	GO:0005815	microtubule organizing center	Interpro	CGO:0005815
TcSYL_0182560	TcSYL_0182560.t1	Molecular Function	GO:0043015	gamma-tubulin binding	Interpro	MGO:0043015
TcSYL_0184890	TcSYL_0184890.t1	Molecular Function	GO:0005515	protein binding	Interpro	MGO:0005515
TcSYL_0190220	TcSYL_0190220.t1	Biological Process	GO:0006468	protein phosphorylation	Interpro	BGO:0006468
TcSYL_0190220	TcSYL_0190220.t1	Molecular Function	GO:0004672	protein kinase activity	Interpro	MGO:0004672
TcSYL_0190220	TcSYL_0190220.t1	Molecular Function	GO:0005524	ATP binding	Interpro	MGO:0005524
TcSYL_0191590	TcSYL_0191590.t1	Biological Process	GO:0006629	lipid metabolic process	Interpro	BGO:0006629
TcSYL_0192200	TcSYL_0192200.t1	Cellular Component	GO:0000786	nucleosome	Interpro	CGO:0000786
TcSYL_0192200	TcSYL_0192200.t1	Cellular Component	GO:0005634	nucleus	Interpro	CGO:0005634
TcSYL_0192200	TcSYL_0192200.t1	Molecular Function	GO:0003677	DNA binding	Interpro	MGO:0003677
TcSYL_0192200	TcSYL_0192200.t1	Molecular Function	GO:0046982	protein heterodimerization activity	Interpro	MGO:0046982
TcSYL_0198810	TcSYL_0198810.t1	Biological Process	GO:0055114	oxidation-reduction process	Interpro	BGO:0055114
TcSYL_0198810	TcSYL_0198810.t1	Molecular Function	GO:0051287	NAD binding	Interpro	MGO:0051287
TcSYL_0200840	TcSYL_0200840.t1	Cellular Component	GO:0005759	mitochondrial matrix	Interpro	CGO:0005759
TcSYL_0200860	TcSYL_0200860.t1	Molecular Function	GO:0005509	calcium ion binding	Interpro	MGO:0005509
TcSYL_0201640	TcSYL_0201640.t1	Biological Process	GO:0006412	translation	Interpro	BGO:0006412
TcSYL_0201640	TcSYL_0201640.t1	Cellular Component	GO:0005840	ribosome	Interpro	CGO:0005840
TcSYL_0201640	TcSYL_0201640.t1	Cellular Component	GO:0015935	small ribosomal subunit	Interpro	CGO:0015935
TcSYL_0201640	TcSYL_0201640.t1	Molecular Function	GO:0003735	structural constituent of ribosome	Interpro	MGO:0003735
TcSYL_0201940	TcSYL_0201940.t1	Biological Process	GO:0006526	arginine biosynthetic process	Interpro	BGO:0006526
TcSYL_0201940	TcSYL_0201940.t1	Biological Process	GO:0008152	metabolic process	Interpro	BGO:0008152
TcSYL_0201940	TcSYL_0201940.t1	Cellular Component	GO:0005737	cytoplasm	Interpro	CGO:0005737
TcSYL_0201940	TcSYL_0201940.t1	Molecular Function	GO:0008777	acetylornithine deacetylase activity	Interpro	MGO:0008777
TcSYL_0201940	TcSYL_0201940.t1	Molecular Function	GO:0016787	hydrolase activity	Interpro	MGO:0016787
TcSYL_0202370	TcSYL_0202370.t1	Biological Process	GO:0008152	metabolic process	Interpro	BGO:0008152
TcSYL_0202370	TcSYL_0202370.t1	Molecular Function	GO:0016787	hydrolase activity	Interpro	MGO:0016787
TcSYL_0203190	TcSYL_0203190.t1	Molecular Function	GO:0003824	catalytic activity	Interpro	MGO:0003824
TcSYL_0203230	TcSYL_0203230.t1	Molecular Function	GO:0003824	catalytic activity	Interpro	MGO:0003824
TcSYL_0203230	TcSYL_0203230.t1	Molecular Function	GO:0046872	metal ion binding	Interpro	MGO:0046872
TcSYL_0203260	TcSYL_0203260.t1	Molecular Function	GO:0003676	nucleic acid binding	Interpro	MGO:0003676
TcSYL_0203300	TcSYL_0203300.t1	Biological Process	GO:0006412	translation	Interpro	BGO:0006412
TcSYL_0203300	TcSYL_0203300.t1	Cellular Component	GO:0005622	intracellular	Interpro	CGO:0005622
TcSYL_0203300	TcSYL_0203300.t1	Cellular Component	GO:0005840	ribosome	Interpro	CGO:0005840
TcSYL_0203300	TcSYL_0203300.t1	Molecular Function	GO:0003735	structural constituent of ribosome	Interpro	MGO:0003735

## Sheet: Resume TcI 28°C Down 
Terms	Count
Molecular Function	307
structural constituent of ribosome	48
ATP binding	24
oxidoreductase activity	16
protein binding	14
catalytic activity	13
hydrolase activity	11
DNA binding	11
metal ion binding	9
nucleic acid binding	8
protein heterodimerization activity	7
GTPase activity	7
RNA binding	7
protein kinase activity	6
pyridoxal phosphate binding	5
transferase activity, transferring phosphorus-containing groups	4
flavin adenine dinucleotide binding	4
calcium ion binding	4
metalloendopeptidase activity	4
ATPase activity	3
oxidoreductase activity, acting on the CH-CH group of donors	3
metallocarboxypeptidase activity	3
phosphotransferase activity, alcohol group as acceptor	3
kinase activity	3
5S rRNA binding	3
rRNA binding	2
binding	2
ribosome binding	2
glucose binding	2
microtubule binding	2
peroxiredoxin activity	2
NAD binding	2
phosphoric diester hydrolase activity	2
FAD binding	2
GTP binding	2
antioxidant activity	2
microtubule motor activity	2
translation elongation factor activity	2
acireductone dioxygenase [iron(II)-requiring] activity	1
heme binding	1
glutamate-cysteine ligase activity	1
cyclin-dependent protein serine/threonine kinase regulator activity	1
transferase activity, transferring acyl groups	1
inorganic phosphate transmembrane transporter activity	1
P-P-bond-hydrolysis-driven protein transmembrane transporter activity	1
inositol-3-phosphate synthase activity	1
pyruvate, phosphate dikinase activity	1
intramolecular transferase activity, phosphotransferases	1
hexokinase activity	1
iron ion binding	1
oxidoreductase activity, acting on the CH-NH2 group of donors, NAD or NADP as acceptor	1
iron-sulfur cluster binding	1
formate-tetrahydrofolate ligase activity	1
cysteine-type endopeptidase activity	1
protein dimerization activity	1
lactoylglutathione lyase activity	1
pseudouridine synthase activity	1
cysteine-type peptidase activity	1
4 iron, 4 sulfur cluster binding	1
transmembrane transporter activity	1
signal recognition particle binding	1
unfolded protein binding	1
thymidylate synthase activity	1
deoxyribose-phosphate aldolase activity	1
fatty-acyl-CoA binding	1
metal ion transmembrane transporter activity	1
oxidoreductase activity, acting on the CH-OH group of donors, NAD or NADP as acceptor	1
dihydrofolate reductase activity	1
phosphatase activity	1
7S RNA binding	1
gamma-tubulin binding	1
DNA polymerase activity	1
glucokinase activity	1
DNA-directed 5'-3' RNA polymerase activity	1
aminopeptidase activity	1
motor activity	1
protein serine/threonine kinase activity	1
DNA-directed DNA polymerase activity	1
glutathione peroxidase activity	1
NADH dehydrogenase (ubiquinone) activity	1
quinone binding	1
NADP binding	1
copper ion binding	1
nuclease activity	1
sequence-specific DNA binding	1
endoplasmic reticulum signal peptide binding	1
squalene monooxygenase activity	1
nucleotide binding	1
superoxide dismutase activity	1
acetylornithine deacetylase activity	1
transaminase activity	1
oxidoreductase activity, acting on paired donors, with incorporation or reduction of molecular oxygen	1
histone-lysine N-methyltransferase activity	1
oxidoreductase activity, acting on the aldehyde or oxo group of donors, disulfide as acceptor	1
L-malate dehydrogenase activity	1
UDP-glucose 4-epimerase activity	1
lyase activity	1
2,3-bisphosphoglycerate-independent phosphoglycerate mutase activity	1
mannosyl-oligosaccharide 1,2-alpha-mannosidase activity	1
Biological Process	189
translation	48
oxidation-reduction process	29
metabolic process	15
proteolysis	9
protein phosphorylation	6
transmembrane transport	5
phosphorylation	4
biosynthetic process	4
cell adhesion	4
carbohydrate metabolic process	3
cellular amino acid metabolic process	3
transcription, DNA-templated	3
lipid metabolic process	3
cell redox homeostasis	3
nucleoside metabolic process	3
heme a biosynthetic process	2
ubiquitin-dependent protein catabolic process	2
protein folding	2
microtubule-based movement	2
tetrahydrofolate biosynthetic process	1
glutathione biosynthetic process	1
galactose metabolic process	1
cellular aldehyde metabolic process	1
response to oxidative stress	1
mature ribosome assembly	1
translational frameshifting	1
cell cycle	1
protein targeting	1
metal ion transport	1
pyruvate metabolic process	1
microtubule anchoring	1
SRP-dependent cotranslational protein targeting to membrane	1
microtubule cytoskeleton organization	1
carboxylic acid metabolic process	1
microtubule nucleation	1
intracellular protein transport	1
tricarboxylic acid cycle	1
glucose 6-phosphate metabolic process	1
cellular glucose homeostasis	1
protein transport	1
nucleocytoplasmic transport	1
pseudouridine synthesis	1
deoxyribonucleotide catabolic process	1
regulation of transcription, DNA-templated	1
organic substance metabolic process	1
RNA modification	1
DNA repair	1
superoxide metabolic process	1
phosphate ion transport	1
glycolytic process	1
phospholipid biosynthetic process	1
translational elongation	1
dTMP biosynthetic process	1
inositol biosynthetic process	1
positive regulation of translational elongation	1
positive regulation of translational termination	1
arginine biosynthetic process	1
microtubule-based process	1
Cellular Component	128
ribosome	43
intracellular	31
integral component of membrane	12
membrane	10
nucleosome	7
small ribosomal subunit	6
cytoplasm	4
nucleus	3
large ribosomal subunit	2
microtubule organizing center	2
proteasome activator complex	1
signal recognition particle, endoplasmic reticulum targeting	1
myosin complex	1
dynein complex	1
endoplasmic reticulum	1
spindle pole	1
prefoldin complex	1
mitochondrial matrix	1
Ontology	1
Grand Total	625

## Sheet: TcI 28°C Up 
Gene ID	Transcript ID(s)	Ontology	GO ID	GO Term Name	Source	sort_key
TcSYL_0000660	TcSYL_0000660.t1	Biological Process	GO:0006000	fructose metabolic process	Interpro	BGO:0006000
TcSYL_0000660	TcSYL_0000660.t1	Molecular Function	GO:0003873	6-phosphofructo-2-kinase activity	Interpro	MGO:0003873
TcSYL_0000660	TcSYL_0000660.t1	Molecular Function	GO:0005524	ATP binding	Interpro	MGO:0005524
TcSYL_0000740	TcSYL_0000740.t1	Molecular Function	GO:0005515	protein binding	Interpro	MGO:0005515
TcSYL_0000910	TcSYL_0000910.t1	Molecular Function	GO:0005515	protein binding	Interpro	MGO:0005515
TcSYL_0000920	TcSYL_0000920.t1	Molecular Function	GO:0005515	protein binding	Interpro	MGO:0005515
TcSYL_0000930	TcSYL_0000930.t1	Molecular Function	GO:0005515	protein binding	Interpro	MGO:0005515
TcSYL_0001150	TcSYL_0001150.t1	Molecular Function	GO:0003924	GTPase activity	Interpro	MGO:0003924
TcSYL_0001150	TcSYL_0001150.t1	Molecular Function	GO:0005525	GTP binding	Interpro	MGO:0005525
TcSYL_0001190	TcSYL_0001190.t1	Biological Process	GO:0006486	protein glycosylation	Interpro	BGO:0006486
TcSYL_0001190	TcSYL_0001190.t1	Molecular Function	GO:0003980	UDP-glucose:glycoprotein glucosyltransferase activity	Interpro	MGO:0003980
TcSYL_0001200	TcSYL_0001200.t1	Biological Process	GO:0006486	protein glycosylation	Interpro	BGO:0006486
TcSYL_0001200	TcSYL_0001200.t1	Molecular Function	GO:0003980	UDP-glucose:glycoprotein glucosyltransferase activity	Interpro	MGO:0003980
TcSYL_0001250	TcSYL_0001250.t1	Molecular Function	GO:0005488	binding	Interpro	MGO:0005488
TcSYL_0001260	TcSYL_0001260.t1	Molecular Function	GO:0005488	binding	Interpro	MGO:0005488
TcSYL_0001340	TcSYL_0001340.t1	Molecular Function	GO:0016829	lyase activity	Interpro	MGO:0016829
TcSYL_0001350	TcSYL_0001350.t1	Molecular Function	GO:0016836	hydro-lyase activity	Interpro	MGO:0016836
TcSYL_0001540	TcSYL_0001540.t1	Biological Process	GO:0008152	metabolic process	Interpro	BGO:0008152
TcSYL_0001540	TcSYL_0001540.t1	Molecular Function	GO:0016746	transferase activity, transferring acyl groups	Interpro	MGO:0016746
TcSYL_0003310	TcSYL_0003310.t1	Molecular Function	GO:0005515	protein binding	Interpro	MGO:0005515
TcSYL_0004440	TcSYL_0004440.t1	Biological Process	GO:0006886	intracellular protein transport	Interpro	BGO:0006886
TcSYL_0004440	TcSYL_0004440.t1	Biological Process	GO:0006888	ER to Golgi vesicle-mediated transport	Interpro	BGO:0006888
TcSYL_0004440	TcSYL_0004440.t1	Cellular Component	GO:0030127	COPII vesicle coat	Interpro	CGO:0030127
TcSYL_0004440	TcSYL_0004440.t1	Molecular Function	GO:0008270	zinc ion binding	Interpro	MGO:0008270
TcSYL_0005150	TcSYL_0005150.t1	Molecular Function	GO:0004842	ubiquitin-protein transferase activity	Interpro	MGO:0004842
TcSYL_0005290	TcSYL_0005290.t1	Molecular Function	GO:0003676	nucleic acid binding	Interpro	MGO:0003676
TcSYL_0005290	TcSYL_0005290.t1	Molecular Function	GO:0005524	ATP binding	Interpro	MGO:0005524
TcSYL_0005300	TcSYL_0005300.t1	Molecular Function	GO:0003676	nucleic acid binding	Interpro	MGO:0003676
TcSYL_0005300	TcSYL_0005300.t1	Molecular Function	GO:0005524	ATP binding	Interpro	MGO:0005524
TcSYL_0006200	TcSYL_0006200.t1	Molecular Function	GO:0005515	protein binding	Interpro	MGO:0005515
TcSYL_0008000	TcSYL_0008000.t1	Biological Process	GO:0006470	protein dephosphorylation	Interpro	BGO:0006470
TcSYL_0008000	TcSYL_0008000.t1	Biological Process	GO:0016311	dephosphorylation	Interpro	BGO:0016311
TcSYL_0008000	TcSYL_0008000.t1	Molecular Function	GO:0008138	protein tyrosine/serine/threonine phosphatase activity	Interpro	MGO:0008138
TcSYL_0008000	TcSYL_0008000.t1	Molecular Function	GO:0016791	phosphatase activity	Interpro	MGO:0016791
TcSYL_0008050	TcSYL_0008050.t1	Biological Process	GO:0006468	protein phosphorylation	Interpro	BGO:0006468
TcSYL_0008050	TcSYL_0008050.t1	Molecular Function	GO:0004672	protein kinase activity	Interpro	MGO:0004672
TcSYL_0008050	TcSYL_0008050.t1	Molecular Function	GO:0005524	ATP binding	Interpro	MGO:0005524
TcSYL_0008060	TcSYL_0008060.t1	Molecular Function	GO:0005524	ATP binding	Interpro	MGO:0005524
TcSYL_0008060	TcSYL_0008060.t1	Molecular Function	GO:0016887	ATPase activity	Interpro	MGO:0016887
TcSYL_0010130	TcSYL_0010130.t1	Molecular Function	GO:0005515	protein binding	Interpro	MGO:0005515
TcSYL_0010550	TcSYL_0010550.t1	Molecular Function	GO:0008270	zinc ion binding	Interpro	MGO:0008270
TcSYL_0010710	TcSYL_0010710.t1	Molecular Function	GO:0005524	ATP binding	Interpro	MGO:0005524
TcSYL_0011140	TcSYL_0011140.t1	Molecular Function	GO:0003676	nucleic acid binding	Interpro	MGO:0003676
TcSYL_0011140	TcSYL_0011140.t1	Molecular Function	GO:0005524	ATP binding	Interpro	MGO:0005524
TcSYL_0011150	TcSYL_0011150.t1	Biological Process	GO:0006412	translation	Interpro	BGO:0006412
TcSYL_0011150	TcSYL_0011150.t1	Cellular Component	GO:0005840	ribosome	Interpro	CGO:0005840
TcSYL_0011150	TcSYL_0011150.t1	Molecular Function	GO:0003723	RNA binding	Interpro	MGO:0003723
TcSYL_0011150	TcSYL_0011150.t1	Molecular Function	GO:0003735	structural constituent of ribosome	Interpro	MGO:0003735
TcSYL_0011570	TcSYL_0011570.t1	Molecular Function	GO:0008168	methyltransferase activity	Interpro	MGO:0008168
TcSYL_0013180	TcSYL_0013180.t1	Biological Process	GO:0006508	proteolysis	Interpro	BGO:0006508
TcSYL_0013180	TcSYL_0013180.t1	Molecular Function	GO:0008236	serine-type peptidase activity	Interpro	MGO:0008236
TcSYL_0013530	TcSYL_0013530.t1	Molecular Function	GO:0005524	ATP binding	Interpro	MGO:0005524
TcSYL_0013530	TcSYL_0013530.t1	Molecular Function	GO:0016887	ATPase activity	Interpro	MGO:0016887
TcSYL_0013920	TcSYL_0013920.t1	Molecular Function	GO:0008641	ubiquitin-like modifier activating enzyme activity	Interpro	MGO:0008641
TcSYL_0014800	TcSYL_0014800.t1	Biological Process	GO:0008152	metabolic process	Interpro	BGO:0008152
TcSYL_0014840	TcSYL_0014840.t1	Biological Process	GO:0006468	protein phosphorylation	Interpro	BGO:0006468
TcSYL_0014840	TcSYL_0014840.t1	Molecular Function	GO:0004672	protein kinase activity	Interpro	MGO:0004672
TcSYL_0014840	TcSYL_0014840.t1	Molecular Function	GO:0005524	ATP binding	Interpro	MGO:0005524
TcSYL_0014960	TcSYL_0014960.t1	Molecular Function	GO:0005488	binding	Interpro	MGO:0005488
TcSYL_0015070	TcSYL_0015070.t1	Biological Process	GO:0008152	metabolic process	Interpro	BGO:0008152
TcSYL_0015070	TcSYL_0015070.t1	Molecular Function	GO:0070569	uridylyltransferase activity	Interpro	MGO:0070569
TcSYL_0017120	TcSYL_0017120.t1	Molecular Function	GO:0005515	protein binding	Interpro	MGO:0005515
TcSYL_0019240	TcSYL_0019240.t1	Biological Process	GO:0006468	protein phosphorylation	Interpro	BGO:0006468
TcSYL_0019240	TcSYL_0019240.t1	Molecular Function	GO:0004672	protein kinase activity	Interpro	MGO:0004672
TcSYL_0019240	TcSYL_0019240.t1	Molecular Function	GO:0005524	ATP binding	Interpro	MGO:0005524
TcSYL_0019260	TcSYL_0019260.t1	Molecular Function	GO:0005515	protein binding	Interpro	MGO:0005515
TcSYL_0019270	TcSYL_0019270.t1	Molecular Function	GO:0005515	protein binding	Interpro	MGO:0005515
TcSYL_0023260	TcSYL_0023260.t1	Molecular Function	GO:0005515	protein binding	Interpro	MGO:0005515
TcSYL_0023480	TcSYL_0023480.t1	Molecular Function	GO:0005525	GTP binding	Interpro	MGO:0005525
TcSYL_0023730	TcSYL_0023730.t1	Biological Process	GO:0006508	proteolysis	Interpro	BGO:0006508
TcSYL_0023730	TcSYL_0023730.t1	Biological Process	GO:0007155	cell adhesion	Interpro	BGO:0007155
TcSYL_0023730	TcSYL_0023730.t1	Cellular Component	GO:0016020	membrane	Interpro	CGO:0016020
TcSYL_0023730	TcSYL_0023730.t1	Molecular Function	GO:0004222	metalloendopeptidase activity	Interpro	MGO:0004222
TcSYL_0026820	TcSYL_0026820.t1	Molecular Function	GO:0003676	nucleic acid binding	Interpro	MGO:0003676
TcSYL_0027510	TcSYL_0027510.t1	Biological Process	GO:0031123	RNA 3'-end processing	Interpro	BGO:0031123
TcSYL_0027510	TcSYL_0027510.t1	Biological Process	GO:0043631	RNA polyadenylation	Interpro	BGO:0043631
TcSYL_0027510	TcSYL_0027510.t1	Molecular Function	GO:0003723	RNA binding	Interpro	MGO:0003723
TcSYL_0027510	TcSYL_0027510.t1	Molecular Function	GO:0004652	polynucleotide adenylyltransferase activity	Interpro	MGO:0004652
TcSYL_0027510	TcSYL_0027510.t1	Molecular Function	GO:0016779	nucleotidyltransferase activity	Interpro	MGO:0016779
TcSYL_0031600	TcSYL_0031600.t1	Molecular Function	GO:0008237	metallopeptidase activity	Interpro	MGO:0008237
TcSYL_0031600	TcSYL_0031600.t1	Molecular Function	GO:0008270	zinc ion binding	Interpro	MGO:0008270
TcSYL_0038330	TcSYL_0038330.t1	Biological Process	GO:0055114	oxidation-reduction process	Interpro	BGO:0055114
TcSYL_0038330	TcSYL_0038330.t1	Molecular Function	GO:0016491	oxidoreductase activity	Interpro	MGO:0016491
TcSYL_0038340	TcSYL_0038340.t1	Biological Process	GO:0045454	cell redox homeostasis	Interpro	BGO:0045454
TcSYL_0038340	TcSYL_0038340.t1	Biological Process	GO:0055114	oxidation-reduction process	Interpro	BGO:0055114
TcSYL_0038340	TcSYL_0038340.t1	Molecular Function	GO:0016491	oxidoreductase activity	Interpro	MGO:0016491
TcSYL_0038340	TcSYL_0038340.t1	Molecular Function	GO:0050660	flavin adenine dinucleotide binding	Interpro	MGO:0050660
TcSYL_0044030	TcSYL_0044030.t1	Molecular Function	GO:0005488	binding	Interpro	MGO:0005488
TcSYL_0044040	TcSYL_0044040.t1	Biological Process	GO:0006468	protein phosphorylation	Interpro	BGO:0006468
TcSYL_0044040	TcSYL_0044040.t1	Molecular Function	GO:0004672	protein kinase activity	Interpro	MGO:0004672
TcSYL_0044040	TcSYL_0044040.t1	Molecular Function	GO:0005524	ATP binding	Interpro	MGO:0005524
TcSYL_0045020	TcSYL_0045020.t1	Biological Process	GO:0007018	microtubule-based movement	Interpro	BGO:0007018
TcSYL_0045020	TcSYL_0045020.t1	Molecular Function	GO:0003777	microtubule motor activity	Interpro	MGO:0003777
TcSYL_0045020	TcSYL_0045020.t1	Molecular Function	GO:0005524	ATP binding	Interpro	MGO:0005524
TcSYL_0045020	TcSYL_0045020.t1	Molecular Function	GO:0008017	microtubule binding	Interpro	MGO:0008017
TcSYL_0045180	TcSYL_0045180.t1	Biological Process	GO:0045454	cell redox homeostasis	Interpro	BGO:0045454
TcSYL_0045380	TcSYL_0045380.t1	Molecular Function	GO:0003824	catalytic activity	Interpro	MGO:0003824
TcSYL_0045870	TcSYL_0045870.t1	Molecular Function	GO:0005515	protein binding	Interpro	MGO:0005515
TcSYL_0046010	TcSYL_0046010.t1	Molecular Function	GO:0005509	calcium ion binding	Interpro	MGO:0005509
TcSYL_0046400	TcSYL_0046400.t1	Molecular Function	GO:0005524	ATP binding	Interpro	MGO:0005524
TcSYL_0046790	TcSYL_0046790.t1	Molecular Function	GO:0005524	ATP binding	Interpro	MGO:0005524
TcSYL_0046840	TcSYL_0046840.t1	Biological Process	GO:0007018	microtubule-based movement	Interpro	BGO:0007018
TcSYL_0046840	TcSYL_0046840.t1	Cellular Component	GO:0030286	dynein complex	Interpro	CGO:0030286
TcSYL_0046840	TcSYL_0046840.t1	Molecular Function	GO:0003777	microtubule motor activity	Interpro	MGO:0003777
TcSYL_0046920	TcSYL_0046920.t1	Biological Process	GO:0006886	intracellular protein transport	Interpro	BGO:0006886
TcSYL_0046920	TcSYL_0046920.t1	Biological Process	GO:0016192	vesicle-mediated transport	Interpro	BGO:0016192
TcSYL_0046920	TcSYL_0046920.t1	Cellular Component	GO:0030117	membrane coat	Interpro	CGO:0030117
TcSYL_0046920	TcSYL_0046920.t1	Molecular Function	GO:0005488	binding	Interpro	MGO:0005488
TcSYL_0046960	TcSYL_0046960.t1	Biological Process	GO:0016579	protein deubiquitination	Interpro	BGO:0016579
TcSYL_0046960	TcSYL_0046960.t1	Molecular Function	GO:0036459	thiol-dependent ubiquitinyl hydrolase activity	Interpro	MGO:0036459
TcSYL_0047090	TcSYL_0047090.t1	Biological Process	GO:0007018	microtubule-based movement	Interpro	BGO:0007018
TcSYL_0047090	TcSYL_0047090.t1	Cellular Component	GO:0030286	dynein complex	Interpro	CGO:0030286
TcSYL_0047090	TcSYL_0047090.t1	Molecular Function	GO:0003777	microtubule motor activity	Interpro	MGO:0003777
TcSYL_0047680	TcSYL_0047680.t1	Molecular Function	GO:0005524	ATP binding	Interpro	MGO:0005524
TcSYL_0048000	TcSYL_0048000.t1	Biological Process	GO:0006614	SRP-dependent cotranslational protein targeting to membrane	Interpro	BGO:0006614
TcSYL_0048000	TcSYL_0048000.t1	Cellular Component	GO:0048500	signal recognition particle	Interpro	CGO:0048500
TcSYL_0048000	TcSYL_0048000.t1	Molecular Function	GO:0005525	GTP binding	Interpro	MGO:0005525
TcSYL_0048000	TcSYL_0048000.t1	Molecular Function	GO:0008312	7S RNA binding	Interpro	MGO:0008312
TcSYL_0048020	TcSYL_0048020.t1	Biological Process	GO:0007018	microtubule-based movement	Interpro	BGO:0007018
TcSYL_0048020	TcSYL_0048020.t1	Molecular Function	GO:0003777	microtubule motor activity	Interpro	MGO:0003777
TcSYL_0048020	TcSYL_0048020.t1	Molecular Function	GO:0005524	ATP binding	Interpro	MGO:0005524
TcSYL_0048020	TcSYL_0048020.t1	Molecular Function	GO:0008017	microtubule binding	Interpro	MGO:0008017
TcSYL_0048150	TcSYL_0048150.t1	Molecular Function	GO:0005515	protein binding	Interpro	MGO:0005515
TcSYL_0048350	TcSYL_0048350.t1	Biological Process	GO:0008152	metabolic process	Interpro	BGO:0008152
TcSYL_0048350	TcSYL_0048350.t1	Molecular Function	GO:0003824	catalytic activity	Interpro	MGO:0003824
TcSYL_0050160	TcSYL_0050160.t1	Biological Process	GO:0008152	metabolic process	Interpro	BGO:0008152
TcSYL_0050160	TcSYL_0050160.t1	Molecular Function	GO:0016787	hydrolase activity	Interpro	MGO:0016787
TcSYL_0051060	TcSYL_0051060.t1	Molecular Function	GO:0005515	protein binding	Interpro	MGO:0005515
TcSYL_0057250	TcSYL_0057250.t1	Biological Process	GO:0006886	intracellular protein transport	Interpro	BGO:0006886
TcSYL_0057250	TcSYL_0057250.t1	Biological Process	GO:0016192	vesicle-mediated transport	Interpro	BGO:0016192
TcSYL_0057250	TcSYL_0057250.t1	Molecular Function	GO:0005488	binding	Interpro	MGO:0005488
TcSYL_0062140	TcSYL_0062140.t1	Molecular Function	GO:0016787	hydrolase activity	Interpro	MGO:0016787
TcSYL_0062210	TcSYL_0062210.t1	Molecular Function	GO:0005525	GTP binding	Interpro	MGO:0005525
TcSYL_0064150	TcSYL_0064150.t1	Biological Process	GO:0043039	tRNA aminoacylation	Interpro	BGO:0043039
TcSYL_0064150	TcSYL_0064150.t1	Molecular Function	GO:0004812	aminoacyl-tRNA ligase activity	Interpro	MGO:0004812
TcSYL_0064150	TcSYL_0064150.t1	Molecular Function	GO:0005524	ATP binding	Interpro	MGO:0005524
TcSYL_0073260	TcSYL_0073260.t1	Molecular Function	GO:0003676	nucleic acid binding	Interpro	MGO:0003676
TcSYL_0073260	TcSYL_0073260.t1	Molecular Function	GO:0005524	ATP binding	Interpro	MGO:0005524
TcSYL_0074890	TcSYL_0074890.t1	Molecular Function	GO:0005515	protein binding	Interpro	MGO:0005515
TcSYL_0075340	TcSYL_0075340.t1	Molecular Function	GO:0005515	protein binding	Interpro	MGO:0005515
TcSYL_0075350	TcSYL_0075350.t1	Biological Process	GO:0006364	rRNA processing	Interpro	BGO:0006364
TcSYL_0075350	TcSYL_0075350.t1	Molecular Function	GO:0005515	protein binding	Interpro	MGO:0005515
TcSYL_0078800	TcSYL_0078800.t1	Molecular Function	GO:0016791	phosphatase activity	Interpro	MGO:0016791
TcSYL_0079350	TcSYL_0079350.t1	Biological Process	GO:0006468	protein phosphorylation	Interpro	BGO:0006468
TcSYL_0079350	TcSYL_0079350.t1	Molecular Function	GO:0004672	protein kinase activity	Interpro	MGO:0004672
TcSYL_0079350	TcSYL_0079350.t1	Molecular Function	GO:0005524	ATP binding	Interpro	MGO:0005524
TcSYL_0080370	TcSYL_0080370.t1	Molecular Function	GO:0005515	protein binding	Interpro	MGO:0005515
TcSYL_0080600	TcSYL_0080600.t1	Molecular Function	GO:0005515	protein binding	Interpro	MGO:0005515
TcSYL_0080640	TcSYL_0080640.t1	Molecular Function	GO:0005488	binding	Interpro	MGO:0005488
TcSYL_0082340	TcSYL_0082340.t1	Molecular Function	GO:0005509	calcium ion binding	Interpro	MGO:0005509
TcSYL_0082500	TcSYL_0082500.t1	Molecular Function	GO:0005515	protein binding	Interpro	MGO:0005515
TcSYL_0083080	TcSYL_0083080.t1	Molecular Function	GO:0005488	binding	Interpro	MGO:0005488
TcSYL_0084900	TcSYL_0084900.t1	Biological Process	GO:0032259	methylation	Interpro	BGO:0032259
TcSYL_0084900	TcSYL_0084900.t1	Molecular Function	GO:0008168	methyltransferase activity	Interpro	MGO:0008168
TcSYL_0084910	TcSYL_0084910.t1	Biological Process	GO:0006364	rRNA processing	Interpro	BGO:0006364
TcSYL_0084910	TcSYL_0084910.t1	Cellular Component	GO:0005634	nucleus	Interpro	CGO:0005634
TcSYL_0084910	TcSYL_0084910.t1	Molecular Function	GO:0008168	methyltransferase activity	Interpro	MGO:0008168
TcSYL_0087810	TcSYL_0087810.t1	Molecular Function	GO:0005488	binding	Interpro	MGO:0005488
TcSYL_0088010	TcSYL_0088010.t1	Biological Process	GO:0006886	intracellular protein transport	Interpro	BGO:0006886
TcSYL_0088010	TcSYL_0088010.t1	Biological Process	GO:0016192	vesicle-mediated transport	Interpro	BGO:0016192
TcSYL_0088010	TcSYL_0088010.t1	Cellular Component	GO:0030117	membrane coat	Interpro	CGO:0030117
TcSYL_0088010	TcSYL_0088010.t1	Molecular Function	GO:0005198	structural molecule activity	Interpro	MGO:0005198
TcSYL_0089130	TcSYL_0089130.t1	Biological Process	GO:0007018	microtubule-based movement	Interpro	BGO:0007018
TcSYL_0089130	TcSYL_0089130.t1	Cellular Component	GO:0030286	dynein complex	Interpro	CGO:0030286
TcSYL_0089130	TcSYL_0089130.t1	Molecular Function	GO:0003777	microtubule motor activity	Interpro	MGO:0003777
TcSYL_0089140	TcSYL_0089140.t1	Biological Process	GO:0007018	microtubule-based movement	Interpro	BGO:0007018
TcSYL_0089140	TcSYL_0089140.t1	Cellular Component	GO:0030286	dynein complex	Interpro	CGO:0030286
TcSYL_0089140	TcSYL_0089140.t1	Molecular Function	GO:0003777	microtubule motor activity	Interpro	MGO:0003777
TcSYL_0092420	TcSYL_0092420.t1	Molecular Function	GO:0005488	binding	Interpro	MGO:0005488
TcSYL_0094590	TcSYL_0094590.t1	Molecular Function	GO:0003676	nucleic acid binding	Interpro	MGO:0003676
TcSYL_0094590	TcSYL_0094590.t1	Molecular Function	GO:0005524	ATP binding	Interpro	MGO:0005524
TcSYL_0094740	TcSYL_0094740.t1	Biological Process	GO:0006102	isocitrate metabolic process	Interpro	BGO:0006102
TcSYL_0094740	TcSYL_0094740.t1	Biological Process	GO:0055114	oxidation-reduction process	Interpro	BGO:0055114
TcSYL_0094740	TcSYL_0094740.t1	Molecular Function	GO:0004450	isocitrate dehydrogenase (NADP+) activity	Interpro	MGO:0004450
TcSYL_0094740	TcSYL_0094740.t1	Molecular Function	GO:0016616	oxidoreductase activity, acting on the CH-OH group of donors, NAD or NADP as acceptor	Interpro	MGO:0016616
TcSYL_0103520	TcSYL_0103520.t1	Biological Process	GO:0006629	lipid metabolic process	Interpro	BGO:0006629
TcSYL_0103520	TcSYL_0103520.t1	Molecular Function	GO:0008081	phosphoric diester hydrolase activity	Interpro	MGO:0008081
TcSYL_0106820	TcSYL_0106820.t1	Biological Process	GO:0055114	oxidation-reduction process	Interpro	BGO:0055114
TcSYL_0106820	TcSYL_0106820.t1	Molecular Function	GO:0016491	oxidoreductase activity	Interpro	MGO:0016491
TcSYL_0106870	TcSYL_0106870.t1	Biological Process	GO:0055114	oxidation-reduction process	Interpro	BGO:0055114
TcSYL_0106870	TcSYL_0106870.t1	Molecular Function	GO:0016491	oxidoreductase activity	Interpro	MGO:0016491
TcSYL_0106990	TcSYL_0106990.t1	Molecular Function	GO:0004386	helicase activity	Interpro	MGO:0004386
TcSYL_0107040	TcSYL_0107040.t1	Biological Process	GO:0001522	pseudouridine synthesis	Interpro	BGO:0001522
TcSYL_0107040	TcSYL_0107040.t1	Biological Process	GO:0009451	RNA modification	Interpro	BGO:0009451
TcSYL_0107040	TcSYL_0107040.t1	Molecular Function	GO:0003723	RNA binding	Interpro	MGO:0003723
TcSYL_0107040	TcSYL_0107040.t1	Molecular Function	GO:0009982	pseudouridine synthase activity	Interpro	MGO:0009982
TcSYL_0107730	TcSYL_0107730.t1	Molecular Function	GO:0003924	GTPase activity	Interpro	MGO:0003924
TcSYL_0107730	TcSYL_0107730.t1	Molecular Function	GO:0005525	GTP binding	Interpro	MGO:0005525
TcSYL_0107740	TcSYL_0107740.t1	Biological Process	GO:0006457	protein folding	Interpro	BGO:0006457
TcSYL_0107740	TcSYL_0107740.t1	Molecular Function	GO:0051082	unfolded protein binding	Interpro	MGO:0051082
TcSYL_0107800	TcSYL_0107800.t1	Biological Process	GO:0009190	cyclic nucleotide biosynthetic process	Interpro	BGO:0009190
TcSYL_0107800	TcSYL_0107800.t1	Biological Process	GO:0035556	intracellular signal transduction	Interpro	BGO:0035556
TcSYL_0107800	TcSYL_0107800.t1	Molecular Function	GO:0016849	phosphorus-oxygen lyase activity	Interpro	MGO:0016849
TcSYL_0108820	TcSYL_0108820.t1	Biological Process	GO:0006886	intracellular protein transport	Interpro	BGO:0006886
TcSYL_0108820	TcSYL_0108820.t1	Biological Process	GO:0015031	protein transport	Interpro	BGO:0015031
TcSYL_0108820	TcSYL_0108820.t1	Biological Process	GO:0016192	vesicle-mediated transport	Interpro	BGO:0016192
TcSYL_0108820	TcSYL_0108820.t1	Cellular Component	GO:0030117	membrane coat	Interpro	CGO:0030117
TcSYL_0108820	TcSYL_0108820.t1	Molecular Function	GO:0005488	binding	Interpro	MGO:0005488
TcSYL_0108820	TcSYL_0108820.t1	Molecular Function	GO:0030276	clathrin binding	Interpro	MGO:0030276
TcSYL_0109580	TcSYL_0109580.t1	Cellular Component	GO:0005737	cytoplasm	Interpro	CGO:0005737
TcSYL_0109580	TcSYL_0109580.t1	Molecular Function	GO:0033925	mannosyl-glycoprotein endo-beta-N-acetylglucosaminidase activity	Interpro	MGO:0033925
TcSYL_0110730	TcSYL_0110730.t1	Molecular Function	GO:0005515	protein binding	Interpro	MGO:0005515
TcSYL_0110840	TcSYL_0110840.t1	Molecular Function	GO:0005488	binding	Interpro	MGO:0005488
TcSYL_0110840	TcSYL_0110840.t1	Molecular Function	GO:0005515	protein binding	Interpro	MGO:0005515
TcSYL_0111310	TcSYL_0111310.t1	Biological Process	GO:0006351	transcription, DNA-templated	Interpro	BGO:0006351
TcSYL_0111310	TcSYL_0111310.t1	Molecular Function	GO:0003677	DNA binding	Interpro	MGO:0003677
TcSYL_0111310	TcSYL_0111310.t1	Molecular Function	GO:0003899	DNA-directed 5'-3' RNA polymerase activity	Interpro	MGO:0003899
TcSYL_0111320	TcSYL_0111320.t1	Biological Process	GO:0006351	transcription, DNA-templated	Interpro	BGO:0006351
TcSYL_0111320	TcSYL_0111320.t1	Molecular Function	GO:0003677	DNA binding	Interpro	MGO:0003677
TcSYL_0111320	TcSYL_0111320.t1	Molecular Function	GO:0003899	DNA-directed 5'-3' RNA polymerase activity	Interpro	MGO:0003899
TcSYL_0111330	TcSYL_0111330.t1	Biological Process	GO:0006351	transcription, DNA-templated	Interpro	BGO:0006351
TcSYL_0111330	TcSYL_0111330.t1	Molecular Function	GO:0003677	DNA binding	Interpro	MGO:0003677
TcSYL_0111330	TcSYL_0111330.t1	Molecular Function	GO:0003899	DNA-directed 5'-3' RNA polymerase activity	Interpro	MGO:0003899
TcSYL_0112330	TcSYL_0112330.t1	Molecular Function	GO:0004842	ubiquitin-protein transferase activity	Interpro	MGO:0004842
TcSYL_0112480	TcSYL_0112480.t1	Molecular Function	GO:0003676	nucleic acid binding	Interpro	MGO:0003676
TcSYL_0112750	TcSYL_0112750.t1	Cellular Component	GO:0031514	motile cilium	Interpro	CGO:0031514
TcSYL_0112750	TcSYL_0112750.t1	Molecular Function	GO:0005516	calmodulin binding	Interpro	MGO:0005516
TcSYL_0112800	TcSYL_0112800.t1	Molecular Function	GO:0005524	ATP binding	Interpro	MGO:0005524
TcSYL_0113540	TcSYL_0113540.t1	Biological Process	GO:0006289	nucleotide-excision repair	Interpro	BGO:0006289
TcSYL_0113540	TcSYL_0113540.t1	Biological Process	GO:0043161	proteasome-mediated ubiquitin-dependent protein catabolic process	Interpro	BGO:0043161
TcSYL_0113540	TcSYL_0113540.t1	Molecular Function	GO:0003684	damaged DNA binding	Interpro	MGO:0003684
TcSYL_0113830	TcSYL_0113830.t1	Biological Process	GO:0006468	protein phosphorylation	Interpro	BGO:0006468
TcSYL_0113830	TcSYL_0113830.t1	Molecular Function	GO:0004672	protein kinase activity	Interpro	MGO:0004672
TcSYL_0113830	TcSYL_0113830.t1	Molecular Function	GO:0005524	ATP binding	Interpro	MGO:0005524
TcSYL_0114030	TcSYL_0114030.t1	Molecular Function	GO:0005515	protein binding	Interpro	MGO:0005515
TcSYL_0114770	TcSYL_0114770.t1	Biological Process	GO:0006468	protein phosphorylation	Interpro	BGO:0006468
TcSYL_0114770	TcSYL_0114770.t1	Molecular Function	GO:0004672	protein kinase activity	Interpro	MGO:0004672
TcSYL_0114770	TcSYL_0114770.t1	Molecular Function	GO:0005524	ATP binding	Interpro	MGO:0005524
TcSYL_0115450	TcSYL_0115450.t1	Molecular Function	GO:0005488	binding	Interpro	MGO:0005488
TcSYL_0115730	TcSYL_0115730.t1	Molecular Function	GO:0005488	binding	Interpro	MGO:0005488
TcSYL_0115920	TcSYL_0115920.t1	Molecular Function	GO:0003676	nucleic acid binding	Interpro	MGO:0003676
TcSYL_0115980	TcSYL_0115980.t1	Biological Process	GO:0055114	oxidation-reduction process	Interpro	BGO:0055114
TcSYL_0115980	TcSYL_0115980.t1	Molecular Function	GO:0016627	oxidoreductase activity, acting on the CH-CH group of donors	Interpro	MGO:0016627
TcSYL_0116090	TcSYL_0116090.t1	Biological Process	GO:0006468	protein phosphorylation	Interpro	BGO:0006468
TcSYL_0116090	TcSYL_0116090.t1	Molecular Function	GO:0004672	protein kinase activity	Interpro	MGO:0004672
TcSYL_0116090	TcSYL_0116090.t1	Molecular Function	GO:0005524	ATP binding	Interpro	MGO:0005524
TcSYL_0116310	TcSYL_0116310.t1	Molecular Function	GO:0005509	calcium ion binding	Interpro	MGO:0005509
TcSYL_0116750	TcSYL_0116750.t1	Biological Process	GO:0006071	glycerol metabolic process	Interpro	BGO:0006071
TcSYL_0116750	TcSYL_0116750.t1	Molecular Function	GO:0004371	glycerone kinase activity	Interpro	MGO:0004371
TcSYL_0117100	TcSYL_0117100.t1	Biological Process	GO:0051276	chromosome organization	Interpro	BGO:0051276
TcSYL_0117100	TcSYL_0117100.t1	Cellular Component	GO:0005694	chromosome	Interpro	CGO:0005694
TcSYL_0117100	TcSYL_0117100.t1	Molecular Function	GO:0005515	protein binding	Interpro	MGO:0005515
TcSYL_0117100	TcSYL_0117100.t1	Molecular Function	GO:0005524	ATP binding	Interpro	MGO:0005524
TcSYL_0118120	TcSYL_0118120.t1	Molecular Function	GO:0003824	catalytic activity	Interpro	MGO:0003824
TcSYL_0118420	TcSYL_0118420.t1	Molecular Function	GO:0005515	protein binding	Interpro	MGO:0005515
TcSYL_0121540	TcSYL_0121540.t1	Biological Process	GO:0006468	protein phosphorylation	Interpro	BGO:0006468
TcSYL_0121540	TcSYL_0121540.t1	Molecular Function	GO:0004672	protein kinase activity	Interpro	MGO:0004672
TcSYL_0121540	TcSYL_0121540.t1	Molecular Function	GO:0005524	ATP binding	Interpro	MGO:0005524
TcSYL_0122930	TcSYL_0122930.t1	Biological Process	GO:0009107	lipoate biosynthetic process	Interpro	BGO:0009107
TcSYL_0122930	TcSYL_0122930.t1	Molecular Function	GO:0003824	catalytic activity	Interpro	MGO:0003824
TcSYL_0122930	TcSYL_0122930.t1	Molecular Function	GO:0016992	lipoate synthase activity	Interpro	MGO:0016992
TcSYL_0122930	TcSYL_0122930.t1	Molecular Function	GO:0051536	iron-sulfur cluster binding	Interpro	MGO:0051536
TcSYL_0122930	TcSYL_0122930.t1	Molecular Function	GO:0051539	4 iron, 4 sulfur cluster binding	Interpro	MGO:0051539
TcSYL_0123610	TcSYL_0123610.t1	Molecular Function	GO:0005488	binding	Interpro	MGO:0005488
TcSYL_0131500	TcSYL_0131500.t1	Molecular Function	GO:0005515	protein binding	Interpro	MGO:0005515
TcSYL_0132610	TcSYL_0132610.t1	Molecular Function	GO:0003676	nucleic acid binding	Interpro	MGO:0003676
TcSYL_0132610	TcSYL_0132610.t1	Molecular Function	GO:0005524	ATP binding	Interpro	MGO:0005524
TcSYL_0135290	TcSYL_0135290.t1	Biological Process	GO:0006508	proteolysis	Interpro	BGO:0006508
TcSYL_0135290	TcSYL_0135290.t1	Biological Process	GO:0007155	cell adhesion	Interpro	BGO:0007155
TcSYL_0135290	TcSYL_0135290.t1	Cellular Component	GO:0016020	membrane	Interpro	CGO:0016020
TcSYL_0135290	TcSYL_0135290.t1	Molecular Function	GO:0004222	metalloendopeptidase activity	Interpro	MGO:0004222
TcSYL_0137550	TcSYL_0137550.t1	Biological Process	GO:0006508	proteolysis	Interpro	BGO:0006508
TcSYL_0137550	TcSYL_0137550.t1	Biological Process	GO:0007155	cell adhesion	Interpro	BGO:0007155
TcSYL_0137550	TcSYL_0137550.t1	Cellular Component	GO:0016020	membrane	Interpro	CGO:0016020
TcSYL_0137550	TcSYL_0137550.t1	Molecular Function	GO:0004222	metalloendopeptidase activity	Interpro	MGO:0004222
TcSYL_0137900	TcSYL_0137900.t1	Molecular Function	GO:0005515	protein binding	Interpro	MGO:0005515
TcSYL_0137910	TcSYL_0137910.t1	Molecular Function	GO:0005515	protein binding	Interpro	MGO:0005515
TcSYL_0138980	TcSYL_0138980.t1	Biological Process	GO:0007018	microtubule-based movement	Interpro	BGO:0007018
TcSYL_0138980	TcSYL_0138980.t1	Cellular Component	GO:0030286	dynein complex	Interpro	CGO:0030286
TcSYL_0138980	TcSYL_0138980.t1	Molecular Function	GO:0003777	microtubule motor activity	Interpro	MGO:0003777
TcSYL_0139200	TcSYL_0139200.t1	Biological Process	GO:0006886	intracellular protein transport	Interpro	BGO:0006886
TcSYL_0139200	TcSYL_0139200.t1	Biological Process	GO:0016192	vesicle-mediated transport	Interpro	BGO:0016192
TcSYL_0139200	TcSYL_0139200.t1	Cellular Component	GO:0030117	membrane coat	Interpro	CGO:0030117
TcSYL_0139200	TcSYL_0139200.t1	Molecular Function	GO:0005488	binding	Interpro	MGO:0005488
TcSYL_0139300	TcSYL_0139300.t1	Biological Process	GO:0042073	intraciliary transport	Interpro	BGO:0042073
TcSYL_0139510	TcSYL_0139510.t1	Molecular Function	GO:0005488	binding	Interpro	MGO:0005488
TcSYL_0139550	TcSYL_0139550.t1	Biological Process	GO:0006400	tRNA modification	Interpro	BGO:0006400
TcSYL_0139550	TcSYL_0139550.t1	Molecular Function	GO:0003824	catalytic activity	Interpro	MGO:0003824
TcSYL_0139550	TcSYL_0139550.t1	Molecular Function	GO:0016740	transferase activity	Interpro	MGO:0016740
TcSYL_0139550	TcSYL_0139550.t1	Molecular Function	GO:0051536	iron-sulfur cluster binding	Interpro	MGO:0051536
TcSYL_0139550	TcSYL_0139550.t1	Molecular Function	GO:0051539	4 iron, 4 sulfur cluster binding	Interpro	MGO:0051539
TcSYL_0140150	TcSYL_0140150.t1	Cellular Component	GO:0005737	cytoplasm	Interpro	CGO:0005737
TcSYL_0140150	TcSYL_0140150.t1	Cellular Component	GO:0005852	eukaryotic translation initiation factor 3 complex	Interpro	CGO:0005852
TcSYL_0140150	TcSYL_0140150.t1	Molecular Function	GO:0003743	translation initiation factor activity	Interpro	MGO:0003743
TcSYL_0140560	TcSYL_0140560.t1	Biological Process	GO:0006886	intracellular protein transport	Interpro	BGO:0006886
TcSYL_0140560	TcSYL_0140560.t1	Molecular Function	GO:0005488	binding	Interpro	MGO:0005488
TcSYL_0140560	TcSYL_0140560.t1	Molecular Function	GO:0008536	Ran GTPase binding	Interpro	MGO:0008536
TcSYL_0140570	TcSYL_0140570.t1	Biological Process	GO:0007018	microtubule-based movement	Interpro	BGO:0007018
TcSYL_0140570	TcSYL_0140570.t1	Cellular Component	GO:0030286	dynein complex	Interpro	CGO:0030286
TcSYL_0140570	TcSYL_0140570.t1	Molecular Function	GO:0003777	microtubule motor activity	Interpro	MGO:0003777
TcSYL_0140710	TcSYL_0140710.t1	Biological Process	GO:0006468	protein phosphorylation	Interpro	BGO:0006468
TcSYL_0140710	TcSYL_0140710.t1	Molecular Function	GO:0004672	protein kinase activity	Interpro	MGO:0004672
TcSYL_0140710	TcSYL_0140710.t1	Molecular Function	GO:0005524	ATP binding	Interpro	MGO:0005524
TcSYL_0141760	TcSYL_0141760.t1	Molecular Function	GO:0005515	protein binding	Interpro	MGO:0005515
TcSYL_0141860	TcSYL_0141860.t1	Biological Process	GO:0006508	proteolysis	Interpro	BGO:0006508
TcSYL_0141860	TcSYL_0141860.t1	Molecular Function	GO:0004222	metalloendopeptidase activity	Interpro	MGO:0004222
TcSYL_0141860	TcSYL_0141860.t1	Molecular Function	GO:0005524	ATP binding	Interpro	MGO:0005524
TcSYL_0142620	TcSYL_0142620.t1	Biological Process	GO:0006886	intracellular protein transport	Interpro	BGO:0006886
TcSYL_0142620	TcSYL_0142620.t1	Molecular Function	GO:0005488	binding	Interpro	MGO:0005488
TcSYL_0142620	TcSYL_0142620.t1	Molecular Function	GO:0008536	Ran GTPase binding	Interpro	MGO:0008536
TcSYL_0142770	TcSYL_0142770.t1	Biological Process	GO:0006432	phenylalanyl-tRNA aminoacylation	Interpro	BGO:0006432
TcSYL_0142770	TcSYL_0142770.t1	Biological Process	GO:0043039	tRNA aminoacylation	Interpro	BGO:0043039
TcSYL_0142770	TcSYL_0142770.t1	Cellular Component	GO:0005737	cytoplasm	Interpro	CGO:0005737
TcSYL_0142770	TcSYL_0142770.t1	Molecular Function	GO:0000049	tRNA binding	Interpro	MGO:0000049
TcSYL_0142770	TcSYL_0142770.t1	Molecular Function	GO:0000166	nucleotide binding	Interpro	MGO:0000166
TcSYL_0142770	TcSYL_0142770.t1	Molecular Function	GO:0004812	aminoacyl-tRNA ligase activity	Interpro	MGO:0004812
TcSYL_0142770	TcSYL_0142770.t1	Molecular Function	GO:0004826	phenylalanine-tRNA ligase activity	Interpro	MGO:0004826
TcSYL_0142770	TcSYL_0142770.t1	Molecular Function	GO:0005524	ATP binding	Interpro	MGO:0005524
TcSYL_0142870	TcSYL_0142870.t1	Biological Process	GO:0007018	microtubule-based movement	Interpro	BGO:0007018
TcSYL_0142870	TcSYL_0142870.t1	Molecular Function	GO:0003777	microtubule motor activity	Interpro	MGO:0003777
TcSYL_0142870	TcSYL_0142870.t1	Molecular Function	GO:0005524	ATP binding	Interpro	MGO:0005524
TcSYL_0142870	TcSYL_0142870.t1	Molecular Function	GO:0008017	microtubule binding	Interpro	MGO:0008017
TcSYL_0145760	TcSYL_0145760.t1	Biological Process	GO:0006511	ubiquitin-dependent protein catabolic process	Interpro	BGO:0006511
TcSYL_0145760	TcSYL_0145760.t1	Molecular Function	GO:0031625	ubiquitin protein ligase binding	Interpro	MGO:0031625
TcSYL_0146270	TcSYL_0146270.t1	Molecular Function	GO:0005524	ATP binding	Interpro	MGO:0005524
TcSYL_0147320	TcSYL_0147320.t1	Biological Process	GO:0006821	chloride transport	Interpro	BGO:0006821
TcSYL_0147320	TcSYL_0147320.t1	Biological Process	GO:0055085	transmembrane transport	Interpro	BGO:0055085
TcSYL_0147320	TcSYL_0147320.t1	Cellular Component	GO:0016020	membrane	Interpro	CGO:0016020
TcSYL_0147320	TcSYL_0147320.t1	Molecular Function	GO:0005247	voltage-gated chloride channel activity	Interpro	MGO:0005247
TcSYL_0147480	TcSYL_0147480.t1	Molecular Function	GO:0016746	transferase activity, transferring acyl groups	Interpro	MGO:0016746
TcSYL_0155970	TcSYL_0155970.t1	Biological Process	GO:0006468	protein phosphorylation	Interpro	BGO:0006468
TcSYL_0155970	TcSYL_0155970.t1	Molecular Function	GO:0004672	protein kinase activity	Interpro	MGO:0004672
TcSYL_0155970	TcSYL_0155970.t1	Molecular Function	GO:0005524	ATP binding	Interpro	MGO:0005524
TcSYL_0158420	TcSYL_0158420.t1	Biological Process	GO:0007018	microtubule-based movement	Interpro	BGO:0007018
TcSYL_0158420	TcSYL_0158420.t1	Molecular Function	GO:0003777	microtubule motor activity	Interpro	MGO:0003777
TcSYL_0158420	TcSYL_0158420.t1	Molecular Function	GO:0005524	ATP binding	Interpro	MGO:0005524
TcSYL_0158420	TcSYL_0158420.t1	Molecular Function	GO:0008017	microtubule binding	Interpro	MGO:0008017
TcSYL_0158430	TcSYL_0158430.t1	Biological Process	GO:0007018	microtubule-based movement	Interpro	BGO:0007018
TcSYL_0158430	TcSYL_0158430.t1	Molecular Function	GO:0003777	microtubule motor activity	Interpro	MGO:0003777
TcSYL_0158430	TcSYL_0158430.t1	Molecular Function	GO:0005524	ATP binding	Interpro	MGO:0005524
TcSYL_0158430	TcSYL_0158430.t1	Molecular Function	GO:0008017	microtubule binding	Interpro	MGO:0008017
TcSYL_0158460	TcSYL_0158460.t1	Molecular Function	GO:0005515	protein binding	Interpro	MGO:0005515
TcSYL_0159600	TcSYL_0159600.t1	Molecular Function	GO:0005515	protein binding	Interpro	MGO:0005515
TcSYL_0159630	TcSYL_0159630.t1	Molecular Function	GO:0003676	nucleic acid binding	Interpro	MGO:0003676
TcSYL_0159630	TcSYL_0159630.t1	Molecular Function	GO:0005524	ATP binding	Interpro	MGO:0005524
TcSYL_0159740	TcSYL_0159740.t1	Biological Process	GO:0007018	microtubule-based movement	Interpro	BGO:0007018
TcSYL_0159740	TcSYL_0159740.t1	Molecular Function	GO:0003777	microtubule motor activity	Interpro	MGO:0003777
TcSYL_0159740	TcSYL_0159740.t1	Molecular Function	GO:0005524	ATP binding	Interpro	MGO:0005524
TcSYL_0159740	TcSYL_0159740.t1	Molecular Function	GO:0008017	microtubule binding	Interpro	MGO:0008017
TcSYL_0159960	TcSYL_0159960.t1	Molecular Function	GO:0005488	binding	Interpro	MGO:0005488
TcSYL_0162540	TcSYL_0162540.t1	Molecular Function	GO:0005524	ATP binding	Interpro	MGO:0005524
TcSYL_0163520	TcSYL_0163520.t1	Molecular Function	GO:0003824	catalytic activity	Interpro	MGO:0003824
TcSYL_0163520	TcSYL_0163520.t1	Molecular Function	GO:0051536	iron-sulfur cluster binding	Interpro	MGO:0051536
TcSYL_0163540	TcSYL_0163540.t1	Molecular Function	GO:0010181	FMN binding	Interpro	MGO:0010181
TcSYL_0166880	TcSYL_0166880.t1	Biological Process	GO:0006418	tRNA aminoacylation for protein translation	Interpro	BGO:0006418
TcSYL_0166880	TcSYL_0166880.t1	Molecular Function	GO:0000166	nucleotide binding	Interpro	MGO:0000166
TcSYL_0166880	TcSYL_0166880.t1	Molecular Function	GO:0004812	aminoacyl-tRNA ligase activity	Interpro	MGO:0004812
TcSYL_0166880	TcSYL_0166880.t1	Molecular Function	GO:0005524	ATP binding	Interpro	MGO:0005524
TcSYL_0167320	TcSYL_0167320.t1	Biological Process	GO:0055114	oxidation-reduction process	Interpro	BGO:0055114
TcSYL_0167320	TcSYL_0167320.t1	Molecular Function	GO:0016491	oxidoreductase activity	Interpro	MGO:0016491
TcSYL_0169020	TcSYL_0169020.t1	Biological Process	GO:0006468	protein phosphorylation	Interpro	BGO:0006468
TcSYL_0169020	TcSYL_0169020.t1	Molecular Function	GO:0004672	protein kinase activity	Interpro	MGO:0004672
TcSYL_0169020	TcSYL_0169020.t1	Molecular Function	GO:0005524	ATP binding	Interpro	MGO:0005524
TcSYL_0169080	TcSYL_0169080.t1	Molecular Function	GO:0005488	binding	Interpro	MGO:0005488
TcSYL_0169230	TcSYL_0169230.t1	Biological Process	GO:0006468	protein phosphorylation	Interpro	BGO:0006468
TcSYL_0169230	TcSYL_0169230.t1	Molecular Function	GO:0004672	protein kinase activity	Interpro	MGO:0004672
TcSYL_0169230	TcSYL_0169230.t1	Molecular Function	GO:0005488	binding	Interpro	MGO:0005488
TcSYL_0169230	TcSYL_0169230.t1	Molecular Function	GO:0005524	ATP binding	Interpro	MGO:0005524
TcSYL_0170460	TcSYL_0170460.t1	Biological Process	GO:0006418	tRNA aminoacylation for protein translation	Interpro	BGO:0006418
TcSYL_0170460	TcSYL_0170460.t1	Molecular Function	GO:0000166	nucleotide binding	Interpro	MGO:0000166
TcSYL_0170460	TcSYL_0170460.t1	Molecular Function	GO:0004812	aminoacyl-tRNA ligase activity	Interpro	MGO:0004812
TcSYL_0170460	TcSYL_0170460.t1	Molecular Function	GO:0005524	ATP binding	Interpro	MGO:0005524
TcSYL_0170670	TcSYL_0170670.t1	Biological Process	GO:0009116	nucleoside metabolic process	Interpro	BGO:0009116
TcSYL_0170680	TcSYL_0170680.t1	Biological Process	GO:0006468	protein phosphorylation	Interpro	BGO:0006468
TcSYL_0170680	TcSYL_0170680.t1	Molecular Function	GO:0004672	protein kinase activity	Interpro	MGO:0004672
TcSYL_0170680	TcSYL_0170680.t1	Molecular Function	GO:0005524	ATP binding	Interpro	MGO:0005524
TcSYL_0170910	TcSYL_0170910.t1	Molecular Function	GO:0005488	binding	Interpro	MGO:0005488
TcSYL_0172090	TcSYL_0172090.t1	Cellular Component	GO:0016020	membrane	Interpro	CGO:0016020
TcSYL_0172090	TcSYL_0172090.t1	Molecular Function	GO:0005524	ATP binding	Interpro	MGO:0005524
TcSYL_0172090	TcSYL_0172090.t1	Molecular Function	GO:0016887	ATPase activity	Interpro	MGO:0016887
TcSYL_0172670	TcSYL_0172670.t1	Molecular Function	GO:0003676	nucleic acid binding	Interpro	MGO:0003676
TcSYL_0172670	TcSYL_0172670.t1	Molecular Function	GO:0004527	exonuclease activity	Interpro	MGO:0004527
TcSYL_0174560	TcSYL_0174560.t1	Molecular Function	GO:0005515	protein binding	Interpro	MGO:0005515
TcSYL_0174720	TcSYL_0174720.t1	Molecular Function	GO:0005524	ATP binding	Interpro	MGO:0005524
TcSYL_0174760	TcSYL_0174760.t1	Biological Process	GO:0007018	microtubule-based movement	Interpro	BGO:0007018
TcSYL_0174760	TcSYL_0174760.t1	Cellular Component	GO:0030286	dynein complex	Interpro	CGO:0030286
TcSYL_0174760	TcSYL_0174760.t1	Molecular Function	GO:0003777	microtubule motor activity	Interpro	MGO:0003777
TcSYL_0178540	TcSYL_0178540.t1	Cellular Component	GO:0016021	integral component of membrane	Interpro	CGO:0016021
TcSYL_0178540	TcSYL_0178540.t1	Molecular Function	GO:0016765	transferase activity, transferring alkyl or aryl (other than methyl) groups	Interpro	MGO:0016765
TcSYL_0178630	TcSYL_0178630.t1	Molecular Function	GO:0003677	DNA binding	Interpro	MGO:0003677
TcSYL_0178630	TcSYL_0178630.t1	Molecular Function	GO:0004003	ATP-dependent DNA helicase activity	Interpro	MGO:0004003
TcSYL_0178630	TcSYL_0178630.t1	Molecular Function	GO:0005524	ATP binding	Interpro	MGO:0005524
TcSYL_0179190	TcSYL_0179190.t1	Molecular Function	GO:0003676	nucleic acid binding	Interpro	MGO:0003676
TcSYL_0179260	TcSYL_0179260.t1	Biological Process	GO:0042254	ribosome biogenesis	Interpro	BGO:0042254
TcSYL_0179260	TcSYL_0179260.t1	Cellular Component	GO:0005634	nucleus	Interpro	CGO:0005634
TcSYL_0179550	TcSYL_0179550.t1	Molecular Function	GO:0003924	GTPase activity	Interpro	MGO:0003924
TcSYL_0179550	TcSYL_0179550.t1	Molecular Function	GO:0005525	GTP binding	Interpro	MGO:0005525
TcSYL_0181360	TcSYL_0181360.t1	Biological Process	GO:0006270	DNA replication initiation	Interpro	BGO:0006270
TcSYL_0181360	TcSYL_0181360.t1	Molecular Function	GO:0003677	DNA binding	Interpro	MGO:0003677
TcSYL_0181360	TcSYL_0181360.t1	Molecular Function	GO:0005524	ATP binding	Interpro	MGO:0005524
TcSYL_0181370	TcSYL_0181370.t1	Molecular Function	GO:0005515	protein binding	Interpro	MGO:0005515
TcSYL_0182200	TcSYL_0182200.t1	Biological Process	GO:0006886	intracellular protein transport	Interpro	BGO:0006886
TcSYL_0182200	TcSYL_0182200.t1	Biological Process	GO:0016192	vesicle-mediated transport	Interpro	BGO:0016192
TcSYL_0182200	TcSYL_0182200.t1	Cellular Component	GO:0030126	COPI vesicle coat	Interpro	CGO:0030126
TcSYL_0182200	TcSYL_0182200.t1	Molecular Function	GO:0005198	structural molecule activity	Interpro	MGO:0005198
TcSYL_0182200	TcSYL_0182200.t1	Molecular Function	GO:0005488	binding	Interpro	MGO:0005488
TcSYL_0192210	TcSYL_0192210.t1	Biological Process	GO:0006468	protein phosphorylation	Interpro	BGO:0006468
TcSYL_0192210	TcSYL_0192210.t1	Molecular Function	GO:0004672	protein kinase activity	Interpro	MGO:0004672
TcSYL_0192210	TcSYL_0192210.t1	Molecular Function	GO:0005524	ATP binding	Interpro	MGO:0005524
TcSYL_0194430	TcSYL_0194430.t1	Molecular Function	GO:0005515	protein binding	Interpro	MGO:0005515
TcSYL_0195880	TcSYL_0195880.t1	Cellular Component	GO:0016459	myosin complex	Interpro	CGO:0016459
TcSYL_0195880	TcSYL_0195880.t1	Molecular Function	GO:0003774	motor activity	Interpro	MGO:0003774
TcSYL_0195880	TcSYL_0195880.t1	Molecular Function	GO:0005524	ATP binding	Interpro	MGO:0005524
TcSYL_0195890	TcSYL_0195890.t1	Cellular Component	GO:0016459	myosin complex	Interpro	CGO:0016459
TcSYL_0195890	TcSYL_0195890.t1	Molecular Function	GO:0003774	motor activity	Interpro	MGO:0003774
TcSYL_0195890	TcSYL_0195890.t1	Molecular Function	GO:0005515	protein binding	Interpro	MGO:0005515
TcSYL_0195890	TcSYL_0195890.t1	Molecular Function	GO:0005524	ATP binding	Interpro	MGO:0005524
TcSYL_0196150	TcSYL_0196150.t1	Biological Process	GO:0006508	proteolysis	Interpro	BGO:0006508
TcSYL_0196150	TcSYL_0196150.t1	Cellular Component	GO:0016020	membrane	Interpro	CGO:0016020
TcSYL_0196150	TcSYL_0196150.t1	Molecular Function	GO:0004222	metalloendopeptidase activity	Interpro	MGO:0004222
TcSYL_0196150	TcSYL_0196150.t1	Molecular Function	GO:0005524	ATP binding	Interpro	MGO:0005524
TcSYL_0201680	TcSYL_0201680.t1	Molecular Function	GO:0005509	calcium ion binding	Interpro	MGO:0005509
TcSYL_0202000	TcSYL_0202000.t1	Molecular Function	GO:0003824	catalytic activity	Interpro	MGO:0003824
TcSYL_0202000	TcSYL_0202000.t1	Molecular Function	GO:0046872	metal ion binding	Interpro	MGO:0046872
TcSYL_0202010	TcSYL_0202010.t1	Biological Process	GO:0006508	proteolysis	Interpro	BGO:0006508
TcSYL_0202010	TcSYL_0202010.t1	Molecular Function	GO:0003824	catalytic activity	Interpro	MGO:0003824
TcSYL_0202010	TcSYL_0202010.t1	Molecular Function	GO:0046872	metal ion binding	Interpro	MGO:0046872
TcSYL_0202100	TcSYL_0202100.t1	Molecular Function	GO:0003824	catalytic activity	Interpro	MGO:0003824
TcSYL_0202130	TcSYL_0202130.t1	Biological Process	GO:0006468	protein phosphorylation	Interpro	BGO:0006468
TcSYL_0202130	TcSYL_0202130.t1	Molecular Function	GO:0004672	protein kinase activity	Interpro	MGO:0004672
TcSYL_0202130	TcSYL_0202130.t1	Molecular Function	GO:0005524	ATP binding	Interpro	MGO:0005524
TcSYL_0202360	TcSYL_0202360.t1	Biological Process	GO:0006418	tRNA aminoacylation for protein translation	Interpro	BGO:0006418
TcSYL_0202360	TcSYL_0202360.t1	Molecular Function	GO:0000166	nucleotide binding	Interpro	MGO:0000166
TcSYL_0202360	TcSYL_0202360.t1	Molecular Function	GO:0004812	aminoacyl-tRNA ligase activity	Interpro	MGO:0004812
TcSYL_0202360	TcSYL_0202360.t1	Molecular Function	GO:0005524	ATP binding	Interpro	MGO:0005524
TcSYL_0202440	TcSYL_0202440.t1	Molecular Function	GO:0005515	protein binding	Interpro	MGO:0005515

## Sheet: Resume TcI 28°C up
Terms	Count
Biological Process	112
protein phosphorylation	16
microtubule-based movement	13
intracellular protein transport	9
proteolysis	7
oxidation-reduction process	7
vesicle-mediated transport	6
metabolic process	5
transcription, DNA-templated	3
tRNA aminoacylation for protein translation	3
cell adhesion	3
tRNA aminoacylation	2
rRNA processing	2
cell redox homeostasis	2
protein glycosylation	2
lipid metabolic process	1
SRP-dependent cotranslational protein targeting to membrane	1
RNA 3'-end processing	1
lipoate biosynthetic process	1
isocitrate metabolic process	1
chloride transport	1
pseudouridine synthesis	1
methylation	1
RNA polyadenylation	1
chromosome organization	1
translation	1
nucleoside metabolic process	1
tRNA modification	1
nucleotide-excision repair	1
ER to Golgi vesicle-mediated transport	1
cyclic nucleotide biosynthetic process	1
ribosome biogenesis	1
dephosphorylation	1
RNA modification	1
proteasome-mediated ubiquitin-dependent protein catabolic process	1
intraciliary transport	1
protein dephosphorylation	1
fructose metabolic process	1
protein deubiquitination	1
transmembrane transport	1
protein folding	1
glycerol metabolic process	1
intracellular signal transduction	1
ubiquitin-dependent protein catabolic process	1
DNA replication initiation	1
protein transport	1
phenylalanyl-tRNA aminoacylation	1
Cellular Component	32
dynein complex	7
membrane	6
membrane coat	4
cytoplasm	3
myosin complex	2
nucleus	2
motile cilium	1
COPI vesicle coat	1
signal recognition particle	1
COPII vesicle coat	1
ribosome	1
eukaryotic translation initiation factor 3 complex	1
chromosome	1
integral component of membrane	1
Molecular Function	282
ATP binding	53
protein binding	36
binding	24
protein kinase activity	16
microtubule motor activity	13
nucleic acid binding	12
catalytic activity	9
microtubule binding	6
GTP binding	6
DNA binding	5
aminoacyl-tRNA ligase activity	5
oxidoreductase activity	5
metalloendopeptidase activity	5
calcium ion binding	4
nucleotide binding	4
methyltransferase activity	3
DNA-directed 5'-3' RNA polymerase activity	3
ATPase activity	3
GTPase activity	3
RNA binding	3
iron-sulfur cluster binding	3
zinc ion binding	3
transferase activity, transferring acyl groups	2
Ran GTPase binding	2
UDP-glucose:glycoprotein glucosyltransferase activity	2
metal ion binding	2
structural molecule activity	2
4 iron, 4 sulfur cluster binding	2
ubiquitin-protein transferase activity	2
motor activity	2
phosphatase activity	2
hydrolase activity	2
ubiquitin-like modifier activating enzyme activity	1
mannosyl-glycoprotein endo-beta-N-acetylglucosaminidase activity	1
lyase activity	1
clathrin binding	1
transferase activity, transferring alkyl or aryl (other than methyl) groups	1
FMN binding	1
glycerone kinase activity	1
isocitrate dehydrogenase (NADP+) activity	1
serine-type peptidase activity	1
damaged DNA binding	1
transferase activity	1
calmodulin binding	1
tRNA binding	1
nucleotidyltransferase activity	1
metallopeptidase activity	1
ATP-dependent DNA helicase activity	1
pseudouridine synthase activity	1
oxidoreductase activity, acting on the CH-CH group of donors	1
helicase activity	1
voltage-gated chloride channel activity	1
structural constituent of ribosome	1
exonuclease activity	1
thiol-dependent ubiquitinyl hydrolase activity	1
lipoate synthase activity	1
hydro-lyase activity	1
uridylyltransferase activity	1
translation initiation factor activity	1
phosphorus-oxygen lyase activity	1
ubiquitin protein ligase binding	1
polynucleotide adenylyltransferase activity	1
7S RNA binding	1
flavin adenine dinucleotide binding	1
unfolded protein binding	1
6-phosphofructo-2-kinase activity	1
protein tyrosine/serine/threonine phosphatase activity	1
phosphoric diester hydrolase activity	1
oxidoreductase activity, acting on the CH-OH group of donors, NAD or NADP as acceptor	1
phenylalanine-tRNA ligase activity	1
Ontology	1
GO Term Name	1
Grand Total	427
