# Supplementary material for: Slight temperature changes cause rapid transcriptomic responses in Trypanosoma cruzi metacyclic trypomastigotes
Source: Parasit Vectors. 2020 May 14;13:255. doi: 10.1186/s13071-020-04125-y (PMC7226949; doi:10.1186/s13071-020-04125-y)
Supplement: Supplementary file 7 — Additional file 7: Table S5. Gene ontology (GO) terms for the genes downregulated and upregulated for MT of TcII for both treatment temperatures. [file 13071_2020_4125_MOESM7_ESM.xlsx]

## Sheet: TcII 27°C Down
Gene ID	Transcript ID(s)	Ontology	GO ID	GO Term Name	Source	sort_key
TcSYL_0000470	TcSYL_0000470.t1	Biological Process	GO:0055085	transmembrane transport	Interpro	BGO:0055085
TcSYL_0000470	TcSYL_0000470.t1	Cellular Component	GO:0016021	integral component of membrane	Interpro	CGO:0016021
TcSYL_0000540	TcSYL_0000540.t1	Biological Process	GO:0055114	oxidation-reduction process	Interpro	BGO:0055114
TcSYL_0000540	TcSYL_0000540.t1	Molecular Function	GO:0016491	oxidoreductase activity	Interpro	MGO:0016491
TcSYL_0000960	TcSYL_0000960.t1	Biological Process	GO:0006096	glycolytic process	Interpro	BGO:0006096
TcSYL_0000960	TcSYL_0000960.t1	Molecular Function	GO:0003872	6-phosphofructokinase activity	Interpro	MGO:0003872
TcSYL_0001390	TcSYL_0001390.t1	Biological Process	GO:0006412	translation	Interpro	BGO:0006412
TcSYL_0001390	TcSYL_0001390.t1	Cellular Component	GO:0005622	intracellular	Interpro	CGO:0005622
TcSYL_0001390	TcSYL_0001390.t1	Cellular Component	GO:0005840	ribosome	Interpro	CGO:0005840
TcSYL_0001390	TcSYL_0001390.t1	Molecular Function	GO:0003735	structural constituent of ribosome	Interpro	MGO:0003735
TcSYL_0001420	TcSYL_0001420.t1	Biological Process	GO:0008152	metabolic process	Interpro	BGO:0008152
TcSYL_0001420	TcSYL_0001420.t1	Biological Process	GO:0055114	oxidation-reduction process	Interpro	BGO:0055114
TcSYL_0001420	TcSYL_0001420.t1	Molecular Function	GO:0016491	oxidoreductase activity	Interpro	MGO:0016491
TcSYL_0001430	TcSYL_0001430.t1	Biological Process	GO:0008152	metabolic process	Interpro	BGO:0008152
TcSYL_0001430	TcSYL_0001430.t1	Biological Process	GO:0055114	oxidation-reduction process	Interpro	BGO:0055114
TcSYL_0001430	TcSYL_0001430.t1	Molecular Function	GO:0016491	oxidoreductase activity	Interpro	MGO:0016491
TcSYL_0001610	TcSYL_0001610.t1	Biological Process	GO:0006412	translation	Interpro	BGO:0006412
TcSYL_0001610	TcSYL_0001610.t1	Cellular Component	GO:0005840	ribosome	Interpro	CGO:0005840
TcSYL_0001610	TcSYL_0001610.t1	Molecular Function	GO:0003735	structural constituent of ribosome	Interpro	MGO:0003735
TcSYL_0003430	TcSYL_0003430.t1	Biological Process	GO:0055114	oxidation-reduction process	Interpro	BGO:0055114
TcSYL_0003430	TcSYL_0003430.t1	Molecular Function	GO:0016491	oxidoreductase activity	Interpro	MGO:0016491
TcSYL_0004130	TcSYL_0004130.t1	Molecular Function	GO:0005524	ATP binding	Interpro	MGO:0005524
TcSYL_0004130	TcSYL_0004130.t1	Molecular Function	GO:0016887	ATPase activity	Interpro	MGO:0016887
TcSYL_0004150	TcSYL_0004150.t1	Molecular Function	GO:0005524	ATP binding	Interpro	MGO:0005524
TcSYL_0004150	TcSYL_0004150.t1	Molecular Function	GO:0016887	ATPase activity	Interpro	MGO:0016887
TcSYL_0004390	TcSYL_0004390.t1	Molecular Function	GO:0005515	protein binding	Interpro	MGO:0005515
TcSYL_0005370	TcSYL_0005370.t1	Biological Process	GO:0006412	translation	Interpro	BGO:0006412
TcSYL_0005370	TcSYL_0005370.t1	Cellular Component	GO:0005622	intracellular	Interpro	CGO:0005622
TcSYL_0005370	TcSYL_0005370.t1	Cellular Component	GO:0005840	ribosome	Interpro	CGO:0005840
TcSYL_0005370	TcSYL_0005370.t1	Molecular Function	GO:0003735	structural constituent of ribosome	Interpro	MGO:0003735
TcSYL_0006210	TcSYL_0006210.t1	Biological Process	GO:0051276	chromosome organization	Interpro	BGO:0051276
TcSYL_0006210	TcSYL_0006210.t1	Cellular Component	GO:0005694	chromosome	Interpro	CGO:0005694
TcSYL_0006210	TcSYL_0006210.t1	Molecular Function	GO:0005515	protein binding	Interpro	MGO:0005515
TcSYL_0006210	TcSYL_0006210.t1	Molecular Function	GO:0005524	ATP binding	Interpro	MGO:0005524
TcSYL_0010030	TcSYL_0010030.t1	Biological Process	GO:0006412	translation	Interpro	BGO:0006412
TcSYL_0010030	TcSYL_0010030.t1	Cellular Component	GO:0005840	ribosome	Interpro	CGO:0005840
TcSYL_0010030	TcSYL_0010030.t1	Cellular Component	GO:0015935	small ribosomal subunit	Interpro	CGO:0015935
TcSYL_0010030	TcSYL_0010030.t1	Molecular Function	GO:0003723	RNA binding	Interpro	MGO:0003723
TcSYL_0010030	TcSYL_0010030.t1	Molecular Function	GO:0003735	structural constituent of ribosome	Interpro	MGO:0003735
TcSYL_0010760	TcSYL_0010760.t1	Biological Process	GO:0006414	translational elongation	Interpro	BGO:0006414
TcSYL_0010760	TcSYL_0010760.t1	Molecular Function	GO:0003746	translation elongation factor activity	Interpro	MGO:0003746
TcSYL_0010950	TcSYL_0010950.t1	Molecular Function	GO:0003676	nucleic acid binding	Interpro	MGO:0003676
TcSYL_0010950	TcSYL_0010950.t1	Molecular Function	GO:0008270	zinc ion binding	Interpro	MGO:0008270
TcSYL_0011660	TcSYL_0011660.t1	Biological Process	GO:0006096	glycolytic process	Interpro	BGO:0006096
TcSYL_0011660	TcSYL_0011660.t1	Biological Process	GO:0051156	glucose 6-phosphate metabolic process	Interpro	BGO:0051156
TcSYL_0011660	TcSYL_0011660.t1	Molecular Function	GO:0004340	glucokinase activity	Interpro	MGO:0004340
TcSYL_0011660	TcSYL_0011660.t1	Molecular Function	GO:0005524	ATP binding	Interpro	MGO:0005524
TcSYL_0011660	TcSYL_0011660.t1	Molecular Function	GO:0005536	glucose binding	Interpro	MGO:0005536
TcSYL_0012630	TcSYL_0012630.t1	Biological Process	GO:0006520	cellular amino acid metabolic process	Interpro	BGO:0006520
TcSYL_0012630	TcSYL_0012630.t1	Biological Process	GO:0009058	biosynthetic process	Interpro	BGO:0009058
TcSYL_0012630	TcSYL_0012630.t1	Molecular Function	GO:0008483	transaminase activity	Interpro	MGO:0008483
TcSYL_0012630	TcSYL_0012630.t1	Molecular Function	GO:0030170	pyridoxal phosphate binding	Interpro	MGO:0030170
TcSYL_0013480	TcSYL_0013480.t1	Biological Process	GO:0006021	inositol biosynthetic process	Interpro	BGO:0006021
TcSYL_0013480	TcSYL_0013480.t1	Biological Process	GO:0008654	phospholipid biosynthetic process	Interpro	BGO:0008654
TcSYL_0013480	TcSYL_0013480.t1	Molecular Function	GO:0004512	inositol-3-phosphate synthase activity	Interpro	MGO:0004512
TcSYL_0013610	TcSYL_0013610.t1	Cellular Component	GO:0005634	nucleus	Interpro	CGO:0005634
TcSYL_0013610	TcSYL_0013610.t1	Molecular Function	GO:0003677	DNA binding	Interpro	MGO:0003677
TcSYL_0013610	TcSYL_0013610.t1	Molecular Function	GO:0003887	DNA-directed DNA polymerase activity	Interpro	MGO:0003887
TcSYL_0013610	TcSYL_0013610.t1	Molecular Function	GO:0034061	DNA polymerase activity	Interpro	MGO:0034061
TcSYL_0014110	TcSYL_0014110.t1	Molecular Function	GO:0005524	ATP binding	Interpro	MGO:0005524
TcSYL_0014110	TcSYL_0014110.t1	Molecular Function	GO:0046872	metal ion binding	Interpro	MGO:0046872
TcSYL_0014120	TcSYL_0014120.t1	Molecular Function	GO:0005524	ATP binding	Interpro	MGO:0005524
TcSYL_0014120	TcSYL_0014120.t1	Molecular Function	GO:0046872	metal ion binding	Interpro	MGO:0046872
TcSYL_0014280	TcSYL_0014280.t1	Biological Process	GO:0016311	dephosphorylation	Interpro	BGO:0016311
TcSYL_0014280	TcSYL_0014280.t1	Molecular Function	GO:0008138	protein tyrosine/serine/threonine phosphatase activity	Interpro	MGO:0008138
TcSYL_0014280	TcSYL_0014280.t1	Molecular Function	GO:0016791	phosphatase activity	Interpro	MGO:0016791
TcSYL_0014460	TcSYL_0014460.t1	Biological Process	GO:0055085	transmembrane transport	Interpro	BGO:0055085
TcSYL_0014460	TcSYL_0014460.t1	Cellular Component	GO:0016021	integral component of membrane	Interpro	CGO:0016021
TcSYL_0014490	TcSYL_0014490.t1	Biological Process	GO:0055085	transmembrane transport	Interpro	BGO:0055085
TcSYL_0014490	TcSYL_0014490.t1	Cellular Component	GO:0016021	integral component of membrane	Interpro	CGO:0016021
TcSYL_0014810	TcSYL_0014810.t1	Biological Process	GO:0006412	translation	Interpro	BGO:0006412
TcSYL_0014810	TcSYL_0014810.t1	Cellular Component	GO:0005622	intracellular	Interpro	CGO:0005622
TcSYL_0014810	TcSYL_0014810.t1	Cellular Component	GO:0005840	ribosome	Interpro	CGO:0005840
TcSYL_0014810	TcSYL_0014810.t1	Molecular Function	GO:0003735	structural constituent of ribosome	Interpro	MGO:0003735
TcSYL_0014910	TcSYL_0014910.t1	Biological Process	GO:0055114	oxidation-reduction process	Interpro	BGO:0055114
TcSYL_0014910	TcSYL_0014910.t1	Molecular Function	GO:0016491	oxidoreductase activity	Interpro	MGO:0016491
TcSYL_0014910	TcSYL_0014910.t1	Molecular Function	GO:0046872	metal ion binding	Interpro	MGO:0046872
TcSYL_0016350	TcSYL_0016350.t1	Cellular Component	GO:0016021	integral component of membrane	Interpro	CGO:0016021
TcSYL_0016350	TcSYL_0016350.t1	Molecular Function	GO:0000166	nucleotide binding	Interpro	MGO:0000166
TcSYL_0016350	TcSYL_0016350.t1	Molecular Function	GO:0008553	proton-exporting ATPase activity, phosphorylative mechanism	Interpro	MGO:0008553
TcSYL_0016350	TcSYL_0016350.t1	null	GO:0120029	proton export across plasma membrane	Interpro	GO:0120029
TcSYL_0016720	TcSYL_0016720.t1	Cellular Component	GO:0016021	integral component of membrane	Interpro	CGO:0016021
TcSYL_0016990	TcSYL_0016990.t1	Biological Process	GO:0007018	microtubule-based movement	Interpro	BGO:0007018
TcSYL_0016990	TcSYL_0016990.t1	Molecular Function	GO:0003777	microtubule motor activity	Interpro	MGO:0003777
TcSYL_0016990	TcSYL_0016990.t1	Molecular Function	GO:0005524	ATP binding	Interpro	MGO:0005524
TcSYL_0016990	TcSYL_0016990.t1	Molecular Function	GO:0008017	microtubule binding	Interpro	MGO:0008017
TcSYL_0017070	TcSYL_0017070.t1	Biological Process	GO:0006855	drug transmembrane transport	Interpro	BGO:0006855
TcSYL_0017070	TcSYL_0017070.t1	Biological Process	GO:0055085	transmembrane transport	Interpro	BGO:0055085
TcSYL_0017070	TcSYL_0017070.t1	Cellular Component	GO:0016020	membrane	Interpro	CGO:0016020
TcSYL_0017070	TcSYL_0017070.t1	Molecular Function	GO:0015238	drug transmembrane transporter activity	Interpro	MGO:0015238
TcSYL_0017070	TcSYL_0017070.t1	Molecular Function	GO:0015297	antiporter activity	Interpro	MGO:0015297
TcSYL_0019380	TcSYL_0019380.t1	Biological Process	GO:0008152	metabolic process	Interpro	BGO:0008152
TcSYL_0019380	TcSYL_0019380.t1	Molecular Function	GO:0003824	catalytic activity	Interpro	MGO:0003824
TcSYL_0019490	TcSYL_0019490.t1	Biological Process	GO:0006508	proteolysis	Interpro	BGO:0006508
TcSYL_0019490	TcSYL_0019490.t1	Molecular Function	GO:0004181	metallocarboxypeptidase activity	Interpro	MGO:0004181
TcSYL_0019730	TcSYL_0019730.t1	Biological Process	GO:0008152	metabolic process	Interpro	BGO:0008152
TcSYL_0019730	TcSYL_0019730.t1	Molecular Function	GO:0003824	catalytic activity	Interpro	MGO:0003824
TcSYL_0019730	TcSYL_0019730.t1	Molecular Function	GO:0048037	cofactor binding	Interpro	MGO:0048037
TcSYL_0019790	TcSYL_0019790.t1	Molecular Function	GO:0005488	binding	Interpro	MGO:0005488
TcSYL_0023090	TcSYL_0023090.t1	Biological Process	GO:0006979	response to oxidative stress	Interpro	BGO:0006979
TcSYL_0023090	TcSYL_0023090.t1	Biological Process	GO:0055114	oxidation-reduction process	Interpro	BGO:0055114
TcSYL_0023090	TcSYL_0023090.t1	Molecular Function	GO:0004602	glutathione peroxidase activity	Interpro	MGO:0004602
TcSYL_0024300	TcSYL_0024300.t1	Molecular Function	GO:0003924	GTPase activity	Interpro	MGO:0003924
TcSYL_0024820	TcSYL_0024820.t1	Molecular Function	GO:0003924	GTPase activity	Interpro	MGO:0003924
TcSYL_0024870	TcSYL_0024870.t1	Molecular Function	GO:0003924	GTPase activity	Interpro	MGO:0003924
TcSYL_0024990	TcSYL_0024990.t1	Molecular Function	GO:0003924	GTPase activity	Interpro	MGO:0003924
TcSYL_0025050	TcSYL_0025050.t1	Molecular Function	GO:0003924	GTPase activity	Interpro	MGO:0003924
TcSYL_0025230	TcSYL_0025230.t1	Molecular Function	GO:0003924	GTPase activity	Interpro	MGO:0003924
TcSYL_0025260	TcSYL_0025260.t1	Molecular Function	GO:0003924	GTPase activity	Interpro	MGO:0003924
TcSYL_0025320	TcSYL_0025320.t1	Molecular Function	GO:0003924	GTPase activity	Interpro	MGO:0003924
TcSYL_0027130	TcSYL_0027130.t1	Cellular Component	GO:0016021	integral component of membrane	Interpro	CGO:0016021
TcSYL_0027430	TcSYL_0027430.t1	Biological Process	GO:0007018	microtubule-based movement	Interpro	BGO:0007018
TcSYL_0027430	TcSYL_0027430.t1	Molecular Function	GO:0003777	microtubule motor activity	Interpro	MGO:0003777
TcSYL_0027430	TcSYL_0027430.t1	Molecular Function	GO:0005524	ATP binding	Interpro	MGO:0005524
TcSYL_0027430	TcSYL_0027430.t1	Molecular Function	GO:0008017	microtubule binding	Interpro	MGO:0008017
TcSYL_0030630	TcSYL_0030630.t1	Biological Process	GO:0006351	transcription, DNA-templated	Interpro	BGO:0006351
TcSYL_0030630	TcSYL_0030630.t1	Molecular Function	GO:0003677	DNA binding	Interpro	MGO:0003677
TcSYL_0030630	TcSYL_0030630.t1	Molecular Function	GO:0003899	DNA-directed 5'-3' RNA polymerase activity	Interpro	MGO:0003899
TcSYL_0032830	TcSYL_0032830.t1	Biological Process	GO:0008152	metabolic process	Interpro	BGO:0008152
TcSYL_0032830	TcSYL_0032830.t1	Molecular Function	GO:0016787	hydrolase activity	Interpro	MGO:0016787
TcSYL_0032900	TcSYL_0032900.t1	Biological Process	GO:0008152	metabolic process	Interpro	BGO:0008152
TcSYL_0032900	TcSYL_0032900.t1	Molecular Function	GO:0016787	hydrolase activity	Interpro	MGO:0016787
TcSYL_0033060	TcSYL_0033060.t1	Biological Process	GO:0008152	metabolic process	Interpro	BGO:0008152
TcSYL_0033060	TcSYL_0033060.t1	Molecular Function	GO:0016787	hydrolase activity	Interpro	MGO:0016787
TcSYL_0033090	TcSYL_0033090.t1	Biological Process	GO:0008152	metabolic process	Interpro	BGO:0008152
TcSYL_0033090	TcSYL_0033090.t1	Molecular Function	GO:0016787	hydrolase activity	Interpro	MGO:0016787
TcSYL_0033110	TcSYL_0033110.t1	Biological Process	GO:0008152	metabolic process	Interpro	BGO:0008152
TcSYL_0033110	TcSYL_0033110.t1	Molecular Function	GO:0016787	hydrolase activity	Interpro	MGO:0016787
TcSYL_0033220	TcSYL_0033220.t1	Biological Process	GO:0008152	metabolic process	Interpro	BGO:0008152
TcSYL_0033220	TcSYL_0033220.t1	Molecular Function	GO:0016787	hydrolase activity	Interpro	MGO:0016787
TcSYL_0035370	TcSYL_0035370.t1	Biological Process	GO:0008152	metabolic process	Interpro	BGO:0008152
TcSYL_0035370	TcSYL_0035370.t1	Molecular Function	GO:0016787	hydrolase activity	Interpro	MGO:0016787
TcSYL_0036190	TcSYL_0036190.t1	Biological Process	GO:0008152	metabolic process	Interpro	BGO:0008152
TcSYL_0036190	TcSYL_0036190.t1	Molecular Function	GO:0016787	hydrolase activity	Interpro	MGO:0016787
TcSYL_0036390	TcSYL_0036390.t1	Biological Process	GO:0008152	metabolic process	Interpro	BGO:0008152
TcSYL_0036390	TcSYL_0036390.t1	Molecular Function	GO:0016787	hydrolase activity	Interpro	MGO:0016787
TcSYL_0036590	TcSYL_0036590.t1	Biological Process	GO:0008152	metabolic process	Interpro	BGO:0008152
TcSYL_0036590	TcSYL_0036590.t1	Molecular Function	GO:0016787	hydrolase activity	Interpro	MGO:0016787
TcSYL_0036810	TcSYL_0036810.t1	Biological Process	GO:0008152	metabolic process	Interpro	BGO:0008152
TcSYL_0036810	TcSYL_0036810.t1	Molecular Function	GO:0016787	hydrolase activity	Interpro	MGO:0016787
TcSYL_0040760	TcSYL_0040760.t1	Biological Process	GO:0055085	transmembrane transport	Interpro	BGO:0055085
TcSYL_0040760	TcSYL_0040760.t1	Cellular Component	GO:0016021	integral component of membrane	Interpro	CGO:0016021
TcSYL_0040760	TcSYL_0040760.t1	Molecular Function	GO:0005524	ATP binding	Interpro	MGO:0005524
TcSYL_0040760	TcSYL_0040760.t1	Molecular Function	GO:0042626	ATPase activity, coupled to transmembrane movement of substances	Interpro	MGO:0042626
TcSYL_0042470	TcSYL_0042470.t1	Molecular Function	GO:0003676	nucleic acid binding	Interpro	MGO:0003676
TcSYL_0042470	TcSYL_0042470.t1	Molecular Function	GO:0004527	exonuclease activity	Interpro	MGO:0004527
TcSYL_0043090	TcSYL_0043090.t1	Biological Process	GO:0055114	oxidation-reduction process	Interpro	BGO:0055114
TcSYL_0043090	TcSYL_0043090.t1	Molecular Function	GO:0016491	oxidoreductase activity	Interpro	MGO:0016491
TcSYL_0044150	TcSYL_0044150.t1	Biological Process	GO:0006260	DNA replication	Interpro	BGO:0006260
TcSYL_0044150	TcSYL_0044150.t1	Biological Process	GO:0055114	oxidation-reduction process	Interpro	BGO:0055114
TcSYL_0044620	TcSYL_0044620.t1	Molecular Function	GO:0010181	FMN binding	Interpro	MGO:0010181
TcSYL_0044630	TcSYL_0044630.t1	Biological Process	GO:0055114	oxidation-reduction process	Interpro	BGO:0055114
TcSYL_0044630	TcSYL_0044630.t1	Molecular Function	GO:0016491	oxidoreductase activity	Interpro	MGO:0016491
TcSYL_0045080	TcSYL_0045080.t1	Cellular Component	GO:0016021	integral component of membrane	Interpro	CGO:0016021
TcSYL_0045790	TcSYL_0045790.t1	Molecular Function	GO:0003676	nucleic acid binding	Interpro	MGO:0003676
TcSYL_0045950	TcSYL_0045950.t1	Biological Process	GO:0006412	translation	Interpro	BGO:0006412
TcSYL_0045950	TcSYL_0045950.t1	Cellular Component	GO:0005622	intracellular	Interpro	CGO:0005622
TcSYL_0045950	TcSYL_0045950.t1	Cellular Component	GO:0005840	ribosome	Interpro	CGO:0005840
TcSYL_0045950	TcSYL_0045950.t1	Molecular Function	GO:0003735	structural constituent of ribosome	Interpro	MGO:0003735
TcSYL_0046290	TcSYL_0046290.t1	Biological Process	GO:0005975	carbohydrate metabolic process	Interpro	BGO:0005975
TcSYL_0046290	TcSYL_0046290.t1	Molecular Function	GO:0003824	catalytic activity	Interpro	MGO:0003824
TcSYL_0046290	TcSYL_0046290.t1	Molecular Function	GO:0016853	isomerase activity	Interpro	MGO:0016853
TcSYL_0046290	TcSYL_0046290.t1	Molecular Function	GO:0030246	carbohydrate binding	Interpro	MGO:0030246
TcSYL_0047970	TcSYL_0047970.t1	Biological Process	GO:0055114	oxidation-reduction process	Interpro	BGO:0055114
TcSYL_0047970	TcSYL_0047970.t1	Molecular Function	GO:0004470	malic enzyme activity	Interpro	MGO:0004470
TcSYL_0047970	TcSYL_0047970.t1	Molecular Function	GO:0004471	malate dehydrogenase (decarboxylating) (NAD+) activity	Interpro	MGO:0004471
TcSYL_0047970	TcSYL_0047970.t1	Molecular Function	GO:0051287	NAD binding	Interpro	MGO:0051287
TcSYL_0048010	TcSYL_0048010.t1	Biological Process	GO:0055085	transmembrane transport	Interpro	BGO:0055085
TcSYL_0048010	TcSYL_0048010.t1	Cellular Component	GO:0016020	membrane	Interpro	CGO:0016020
TcSYL_0048010	TcSYL_0048010.t1	Cellular Component	GO:0016021	integral component of membrane	Interpro	CGO:0016021
TcSYL_0048010	TcSYL_0048010.t1	Molecular Function	GO:0022857	transmembrane transporter activity	Interpro	MGO:0022857
TcSYL_0048280	TcSYL_0048280.t1	Biological Process	GO:0009058	biosynthetic process	Interpro	BGO:0009058
TcSYL_0048280	TcSYL_0048280.t1	Molecular Function	GO:0030170	pyridoxal phosphate binding	Interpro	MGO:0030170
TcSYL_0049360	TcSYL_0049360.t1	Molecular Function	GO:0003924	GTPase activity	Interpro	MGO:0003924
TcSYL_0049490	TcSYL_0049490.t1	Molecular Function	GO:0003924	GTPase activity	Interpro	MGO:0003924
TcSYL_0049610	TcSYL_0049610.t1	Molecular Function	GO:0003924	GTPase activity	Interpro	MGO:0003924
TcSYL_0049920	TcSYL_0049920.t1	Molecular Function	GO:0003924	GTPase activity	Interpro	MGO:0003924
TcSYL_0049940	TcSYL_0049940.t1	Molecular Function	GO:0003924	GTPase activity	Interpro	MGO:0003924
TcSYL_0053920	TcSYL_0053920.t1	Biological Process	GO:0008152	metabolic process	Interpro	BGO:0008152
TcSYL_0053920	TcSYL_0053920.t1	Molecular Function	GO:0016787	hydrolase activity	Interpro	MGO:0016787
TcSYL_0054000	TcSYL_0054000.t1	Biological Process	GO:0008152	metabolic process	Interpro	BGO:0008152
TcSYL_0054000	TcSYL_0054000.t1	Molecular Function	GO:0016787	hydrolase activity	Interpro	MGO:0016787
TcSYL_0063430	TcSYL_0063430.t1	Molecular Function	GO:0003723	RNA binding	Interpro	MGO:0003723
TcSYL_0063430	TcSYL_0063430.t1	Molecular Function	GO:0005488	binding	Interpro	MGO:0005488
TcSYL_0063450	TcSYL_0063450.t1	Molecular Function	GO:0005488	binding	Interpro	MGO:0005488
TcSYL_0064420	TcSYL_0064420.t1	Biological Process	GO:0045454	cell redox homeostasis	Interpro	BGO:0045454
TcSYL_0064420	TcSYL_0064420.t1	Biological Process	GO:0055114	oxidation-reduction process	Interpro	BGO:0055114
TcSYL_0064420	TcSYL_0064420.t1	Molecular Function	GO:0016209	antioxidant activity	Interpro	MGO:0016209
TcSYL_0064420	TcSYL_0064420.t1	Molecular Function	GO:0016491	oxidoreductase activity	Interpro	MGO:0016491
TcSYL_0064420	TcSYL_0064420.t1	Molecular Function	GO:0051920	peroxiredoxin activity	Interpro	MGO:0051920
TcSYL_0064430	TcSYL_0064430.t1	Biological Process	GO:0045454	cell redox homeostasis	Interpro	BGO:0045454
TcSYL_0064430	TcSYL_0064430.t1	Biological Process	GO:0055114	oxidation-reduction process	Interpro	BGO:0055114
TcSYL_0064430	TcSYL_0064430.t1	Molecular Function	GO:0016209	antioxidant activity	Interpro	MGO:0016209
TcSYL_0064430	TcSYL_0064430.t1	Molecular Function	GO:0016491	oxidoreductase activity	Interpro	MGO:0016491
TcSYL_0064430	TcSYL_0064430.t1	Molecular Function	GO:0051920	peroxiredoxin activity	Interpro	MGO:0051920
TcSYL_0064450	TcSYL_0064450.t1	Biological Process	GO:0006520	cellular amino acid metabolic process	Interpro	BGO:0006520
TcSYL_0064450	TcSYL_0064450.t1	Biological Process	GO:0055114	oxidation-reduction process	Interpro	BGO:0055114
TcSYL_0064450	TcSYL_0064450.t1	Molecular Function	GO:0016491	oxidoreductase activity	Interpro	MGO:0016491
TcSYL_0064780	TcSYL_0064780.t1	Molecular Function	GO:0003824	catalytic activity	Interpro	MGO:0003824
TcSYL_0064780	TcSYL_0064780.t1	Molecular Function	GO:0016301	kinase activity	Interpro	MGO:0016301
TcSYL_0064780	TcSYL_0064780.t1	Molecular Function	GO:0016772	transferase activity, transferring phosphorus-containing groups	Interpro	MGO:0016772
TcSYL_0065010	TcSYL_0065010.t1	Biological Process	GO:0006419	alanyl-tRNA aminoacylation	Interpro	BGO:0006419
TcSYL_0065010	TcSYL_0065010.t1	Biological Process	GO:0043039	tRNA aminoacylation	Interpro	BGO:0043039
TcSYL_0065010	TcSYL_0065010.t1	Molecular Function	GO:0000166	nucleotide binding	Interpro	MGO:0000166
TcSYL_0065010	TcSYL_0065010.t1	Molecular Function	GO:0004812	aminoacyl-tRNA ligase activity	Interpro	MGO:0004812
TcSYL_0065010	TcSYL_0065010.t1	Molecular Function	GO:0004813	alanine-tRNA ligase activity	Interpro	MGO:0004813
TcSYL_0065010	TcSYL_0065010.t1	Molecular Function	GO:0005524	ATP binding	Interpro	MGO:0005524
TcSYL_0072720	TcSYL_0072720.t1	Molecular Function	GO:0005515	protein binding	Interpro	MGO:0005515
TcSYL_0073420	TcSYL_0073420.t1	Biological Process	GO:0006631	fatty acid metabolic process	Interpro	BGO:0006631
TcSYL_0073420	TcSYL_0073420.t1	Biological Process	GO:0055114	oxidation-reduction process	Interpro	BGO:0055114
TcSYL_0073420	TcSYL_0073420.t1	Molecular Function	GO:0003857	3-hydroxyacyl-CoA dehydrogenase activity	Interpro	MGO:0003857
TcSYL_0073420	TcSYL_0073420.t1	Molecular Function	GO:0016491	oxidoreductase activity	Interpro	MGO:0016491
TcSYL_0073420	TcSYL_0073420.t1	Molecular Function	GO:0070403	NAD+ binding	Interpro	MGO:0070403
TcSYL_0073760	TcSYL_0073760.t1	Biological Process	GO:0006412	translation	Interpro	BGO:0006412
TcSYL_0073760	TcSYL_0073760.t1	Cellular Component	GO:0005622	intracellular	Interpro	CGO:0005622
TcSYL_0073760	TcSYL_0073760.t1	Cellular Component	GO:0005840	ribosome	Interpro	CGO:0005840
TcSYL_0073760	TcSYL_0073760.t1	Molecular Function	GO:0003735	structural constituent of ribosome	Interpro	MGO:0003735
TcSYL_0074000	TcSYL_0074000.t1	Biological Process	GO:0006520	cellular amino acid metabolic process	Interpro	BGO:0006520
TcSYL_0074000	TcSYL_0074000.t1	Biological Process	GO:0055114	oxidation-reduction process	Interpro	BGO:0055114
TcSYL_0074000	TcSYL_0074000.t1	Molecular Function	GO:0016491	oxidoreductase activity	Interpro	MGO:0016491
TcSYL_0074000	TcSYL_0074000.t1	Molecular Function	GO:0016639	oxidoreductase activity, acting on the CH-NH2 group of donors, NAD or NADP as acceptor	Interpro	MGO:0016639
TcSYL_0074500	TcSYL_0074500.t1	Biological Process	GO:0006412	translation	Interpro	BGO:0006412
TcSYL_0074500	TcSYL_0074500.t1	Cellular Component	GO:0005622	intracellular	Interpro	CGO:0005622
TcSYL_0074500	TcSYL_0074500.t1	Cellular Component	GO:0005840	ribosome	Interpro	CGO:0005840
TcSYL_0074500	TcSYL_0074500.t1	Molecular Function	GO:0003735	structural constituent of ribosome	Interpro	MGO:0003735
TcSYL_0074700	TcSYL_0074700.t1	Biological Process	GO:0006412	translation	Interpro	BGO:0006412
TcSYL_0074700	TcSYL_0074700.t1	Cellular Component	GO:0005840	ribosome	Interpro	CGO:0005840
TcSYL_0074700	TcSYL_0074700.t1	Molecular Function	GO:0003735	structural constituent of ribosome	Interpro	MGO:0003735
TcSYL_0074770	TcSYL_0074770.t1	Biological Process	GO:0055114	oxidation-reduction process	Interpro	BGO:0055114
TcSYL_0074770	TcSYL_0074770.t1	Molecular Function	GO:0005506	iron ion binding	Interpro	MGO:0005506
TcSYL_0074770	TcSYL_0074770.t1	Molecular Function	GO:0016705	oxidoreductase activity, acting on paired donors, with incorporation or reduction of molecular oxygen	Interpro	MGO:0016705
TcSYL_0074770	TcSYL_0074770.t1	Molecular Function	GO:0020037	heme binding	Interpro	MGO:0020037
TcSYL_0074830	TcSYL_0074830.t1	Biological Process	GO:0006090	pyruvate metabolic process	Interpro	BGO:0006090
TcSYL_0074830	TcSYL_0074830.t1	Biological Process	GO:0016310	phosphorylation	Interpro	BGO:0016310
TcSYL_0074830	TcSYL_0074830.t1	Molecular Function	GO:0003824	catalytic activity	Interpro	MGO:0003824
TcSYL_0074830	TcSYL_0074830.t1	Molecular Function	GO:0005524	ATP binding	Interpro	MGO:0005524
TcSYL_0074830	TcSYL_0074830.t1	Molecular Function	GO:0016301	kinase activity	Interpro	MGO:0016301
TcSYL_0074830	TcSYL_0074830.t1	Molecular Function	GO:0016772	transferase activity, transferring phosphorus-containing groups	Interpro	MGO:0016772
TcSYL_0074830	TcSYL_0074830.t1	Molecular Function	GO:0050242	pyruvate, phosphate dikinase activity	Interpro	MGO:0050242
TcSYL_0074850	TcSYL_0074850.t1	Biological Process	GO:0016310	phosphorylation	Interpro	BGO:0016310
TcSYL_0074850	TcSYL_0074850.t1	Molecular Function	GO:0003824	catalytic activity	Interpro	MGO:0003824
TcSYL_0074850	TcSYL_0074850.t1	Molecular Function	GO:0016772	transferase activity, transferring phosphorus-containing groups	Interpro	MGO:0016772
TcSYL_0074870	TcSYL_0074870.t1	Biological Process	GO:0006412	translation	Interpro	BGO:0006412
TcSYL_0074870	TcSYL_0074870.t1	Cellular Component	GO:0015935	small ribosomal subunit	Interpro	CGO:0015935
TcSYL_0074870	TcSYL_0074870.t1	Molecular Function	GO:0003735	structural constituent of ribosome	Interpro	MGO:0003735
TcSYL_0075000	TcSYL_0075000.t1	Biological Process	GO:0006412	translation	Interpro	BGO:0006412
TcSYL_0075000	TcSYL_0075000.t1	Cellular Component	GO:0005622	intracellular	Interpro	CGO:0005622
TcSYL_0075000	TcSYL_0075000.t1	Cellular Component	GO:0005840	ribosome	Interpro	CGO:0005840
TcSYL_0075000	TcSYL_0075000.t1	Molecular Function	GO:0003735	structural constituent of ribosome	Interpro	MGO:0003735
TcSYL_0077240	TcSYL_0077240.t1	Biological Process	GO:0055114	oxidation-reduction process	Interpro	BGO:0055114
TcSYL_0077240	TcSYL_0077240.t1	Molecular Function	GO:0016491	oxidoreductase activity	Interpro	MGO:0016491
TcSYL_0078680	TcSYL_0078680.t1	Biological Process	GO:0007076	mitotic chromosome condensation	Interpro	BGO:0007076
TcSYL_0078680	TcSYL_0078680.t1	Cellular Component	GO:0000796	condensin complex	Interpro	CGO:0000796
TcSYL_0078950	TcSYL_0078950.t1	Biological Process	GO:0046654	tetrahydrofolate biosynthetic process	Interpro	BGO:0046654
TcSYL_0078950	TcSYL_0078950.t1	Biological Process	GO:0055114	oxidation-reduction process	Interpro	BGO:0055114
TcSYL_0078950	TcSYL_0078950.t1	Molecular Function	GO:0004146	dihydrofolate reductase activity	Interpro	MGO:0004146
TcSYL_0078960	TcSYL_0078960.t1	Biological Process	GO:0006231	dTMP biosynthetic process	Interpro	BGO:0006231
TcSYL_0078960	TcSYL_0078960.t1	Molecular Function	GO:0004799	thymidylate synthase activity	Interpro	MGO:0004799
TcSYL_0078970	TcSYL_0078970.t1	Biological Process	GO:0055114	oxidation-reduction process	Interpro	BGO:0055114
TcSYL_0078970	TcSYL_0078970.t1	Molecular Function	GO:0016627	oxidoreductase activity, acting on the CH-CH group of donors	Interpro	MGO:0016627
TcSYL_0078970	TcSYL_0078970.t1	Molecular Function	GO:0050660	flavin adenine dinucleotide binding	Interpro	MGO:0050660
TcSYL_0079230	TcSYL_0079230.t1	Biological Process	GO:0009264	deoxyribonucleotide catabolic process	Interpro	BGO:0009264
TcSYL_0079230	TcSYL_0079230.t1	Cellular Component	GO:0005737	cytoplasm	Interpro	CGO:0005737
TcSYL_0079230	TcSYL_0079230.t1	Molecular Function	GO:0004139	deoxyribose-phosphate aldolase activity	Interpro	MGO:0004139
TcSYL_0079230	TcSYL_0079230.t1	Molecular Function	GO:0016829	lyase activity	Interpro	MGO:0016829
TcSYL_0080410	TcSYL_0080410.t1	Molecular Function	GO:0003676	nucleic acid binding	Interpro	MGO:0003676
TcSYL_0080530	TcSYL_0080530.t1	Biological Process	GO:0007017	microtubule-based process	Interpro	BGO:0007017
TcSYL_0080530	TcSYL_0080530.t1	Cellular Component	GO:0030286	dynein complex	Interpro	CGO:0030286
TcSYL_0082410	TcSYL_0082410.t1	Biological Process	GO:0055114	oxidation-reduction process	Interpro	BGO:0055114
TcSYL_0082410	TcSYL_0082410.t1	Molecular Function	GO:0010309	acireductone dioxygenase [iron(II)-requiring] activity	Interpro	MGO:0010309
TcSYL_0083140	TcSYL_0083140.t1	Biological Process	GO:0009190	cyclic nucleotide biosynthetic process	Interpro	BGO:0009190
TcSYL_0083140	TcSYL_0083140.t1	Biological Process	GO:0035556	intracellular signal transduction	Interpro	BGO:0035556
TcSYL_0083140	TcSYL_0083140.t1	Molecular Function	GO:0016849	phosphorus-oxygen lyase activity	Interpro	MGO:0016849
TcSYL_0086390	TcSYL_0086390.t1	Biological Process	GO:0006468	protein phosphorylation	Interpro	BGO:0006468
TcSYL_0086390	TcSYL_0086390.t1	Molecular Function	GO:0004672	protein kinase activity	Interpro	MGO:0004672
TcSYL_0086390	TcSYL_0086390.t1	Molecular Function	GO:0005524	ATP binding	Interpro	MGO:0005524
TcSYL_0086430	TcSYL_0086430.t1	Biological Process	GO:0008152	metabolic process	Interpro	BGO:0008152
TcSYL_0086430	TcSYL_0086430.t1	Molecular Function	GO:0003824	catalytic activity	Interpro	MGO:0003824
TcSYL_0086580	TcSYL_0086580.t1	Molecular Function	GO:0003676	nucleic acid binding	Interpro	MGO:0003676
TcSYL_0088040	TcSYL_0088040.t1	Biological Process	GO:0006412	translation	Interpro	BGO:0006412
TcSYL_0088040	TcSYL_0088040.t1	Cellular Component	GO:0005622	intracellular	Interpro	CGO:0005622
TcSYL_0088040	TcSYL_0088040.t1	Cellular Component	GO:0005840	ribosome	Interpro	CGO:0005840
TcSYL_0088040	TcSYL_0088040.t1	Molecular Function	GO:0003735	structural constituent of ribosome	Interpro	MGO:0003735
TcSYL_0088650	TcSYL_0088650.t1	Biological Process	GO:0055114	oxidation-reduction process	Interpro	BGO:0055114
TcSYL_0088650	TcSYL_0088650.t1	Molecular Function	GO:0016491	oxidoreductase activity	Interpro	MGO:0016491
TcSYL_0088800	TcSYL_0088800.t1	Cellular Component	GO:0016020	membrane	Interpro	CGO:0016020
TcSYL_0089180	TcSYL_0089180.t1	Biological Process	GO:0055114	oxidation-reduction process	Interpro	BGO:0055114
TcSYL_0089180	TcSYL_0089180.t1	Cellular Component	GO:0016021	integral component of membrane	Interpro	CGO:0016021
TcSYL_0089180	TcSYL_0089180.t1	Molecular Function	GO:0004506	squalene monooxygenase activity	Interpro	MGO:0004506
TcSYL_0089180	TcSYL_0089180.t1	Molecular Function	GO:0050660	flavin adenine dinucleotide binding	Interpro	MGO:0050660
TcSYL_0089620	TcSYL_0089620.t1	Molecular Function	GO:0003723	RNA binding	Interpro	MGO:0003723
TcSYL_0094810	TcSYL_0094810.t1	Cellular Component	GO:0016021	integral component of membrane	Interpro	CGO:0016021
TcSYL_0097300	TcSYL_0097300.t1	Biological Process	GO:0009116	nucleoside metabolic process	Interpro	BGO:0009116
TcSYL_0097300	TcSYL_0097300.t1	Molecular Function	GO:0003824	catalytic activity	Interpro	MGO:0003824
TcSYL_0102170	TcSYL_0102170.t1	Biological Process	GO:0008152	metabolic process	Interpro	BGO:0008152
TcSYL_0102170	TcSYL_0102170.t1	Molecular Function	GO:0003824	catalytic activity	Interpro	MGO:0003824
TcSYL_0103320	TcSYL_0103320.t1	Biological Process	GO:0006412	translation	Interpro	BGO:0006412
TcSYL_0103320	TcSYL_0103320.t1	Cellular Component	GO:0015934	large ribosomal subunit	Interpro	CGO:0015934
TcSYL_0103320	TcSYL_0103320.t1	Molecular Function	GO:0003735	structural constituent of ribosome	Interpro	MGO:0003735
TcSYL_0103500	TcSYL_0103500.t1	Biological Process	GO:0008152	metabolic process	Interpro	BGO:0008152
TcSYL_0103500	TcSYL_0103500.t1	Biological Process	GO:0008299	isoprenoid biosynthetic process	Interpro	BGO:0008299
TcSYL_0103500	TcSYL_0103500.t1	Molecular Function	GO:0003824	catalytic activity	Interpro	MGO:0003824
TcSYL_0103500	TcSYL_0103500.t1	Molecular Function	GO:0004421	hydroxymethylglutaryl-CoA synthase activity	Interpro	MGO:0004421
TcSYL_0103620	TcSYL_0103620.t1	Biological Process	GO:0006629	lipid metabolic process	Interpro	BGO:0006629
TcSYL_0106870	TcSYL_0106870.t1	Biological Process	GO:0055114	oxidation-reduction process	Interpro	BGO:0055114
TcSYL_0106870	TcSYL_0106870.t1	Molecular Function	GO:0016491	oxidoreductase activity	Interpro	MGO:0016491
TcSYL_0106960	TcSYL_0106960.t1	Biological Process	GO:0006418	tRNA aminoacylation for protein translation	Interpro	BGO:0006418
TcSYL_0106960	TcSYL_0106960.t1	Molecular Function	GO:0000166	nucleotide binding	Interpro	MGO:0000166
TcSYL_0106960	TcSYL_0106960.t1	Molecular Function	GO:0002161	aminoacyl-tRNA editing activity	Interpro	MGO:0002161
TcSYL_0106960	TcSYL_0106960.t1	Molecular Function	GO:0004812	aminoacyl-tRNA ligase activity	Interpro	MGO:0004812
TcSYL_0106960	TcSYL_0106960.t1	Molecular Function	GO:0005524	ATP binding	Interpro	MGO:0005524
TcSYL_0108800	TcSYL_0108800.t1	Molecular Function	GO:0003824	catalytic activity	Interpro	MGO:0003824
TcSYL_0109230	TcSYL_0109230.t1	Molecular Function	GO:0003676	nucleic acid binding	Interpro	MGO:0003676
TcSYL_0109230	TcSYL_0109230.t1	Molecular Function	GO:0005524	ATP binding	Interpro	MGO:0005524
TcSYL_0110370	TcSYL_0110370.t1	Biological Process	GO:0007018	microtubule-based movement	Interpro	BGO:0007018
TcSYL_0110370	TcSYL_0110370.t1	Molecular Function	GO:0003777	microtubule motor activity	Interpro	MGO:0003777
TcSYL_0110370	TcSYL_0110370.t1	Molecular Function	GO:0005524	ATP binding	Interpro	MGO:0005524
TcSYL_0110370	TcSYL_0110370.t1	Molecular Function	GO:0008017	microtubule binding	Interpro	MGO:0008017
TcSYL_0110640	TcSYL_0110640.t1	Biological Process	GO:0006520	cellular amino acid metabolic process	Interpro	BGO:0006520
TcSYL_0110640	TcSYL_0110640.t1	Molecular Function	GO:0016597	amino acid binding	Interpro	MGO:0016597
TcSYL_0110640	TcSYL_0110640.t1	Molecular Function	GO:0016743	carboxyl- or carbamoyltransferase activity	Interpro	MGO:0016743
TcSYL_0111210	TcSYL_0111210.t1	Biological Process	GO:0006096	glycolytic process	Interpro	BGO:0006096
TcSYL_0111210	TcSYL_0111210.t1	Molecular Function	GO:0004618	phosphoglycerate kinase activity	Interpro	MGO:0004618
TcSYL_0111640	TcSYL_0111640.t1	Molecular Function	GO:0005515	protein binding	Interpro	MGO:0005515
TcSYL_0112300	TcSYL_0112300.t1	Cellular Component	GO:0016459	myosin complex	Interpro	CGO:0016459
TcSYL_0112300	TcSYL_0112300.t1	Molecular Function	GO:0003774	motor activity	Interpro	MGO:0003774
TcSYL_0112300	TcSYL_0112300.t1	Molecular Function	GO:0005515	protein binding	Interpro	MGO:0005515
TcSYL_0112300	TcSYL_0112300.t1	Molecular Function	GO:0005524	ATP binding	Interpro	MGO:0005524
TcSYL_0112320	TcSYL_0112320.t1	Biological Process	GO:0006412	translation	Interpro	BGO:0006412
TcSYL_0112320	TcSYL_0112320.t1	Cellular Component	GO:0005840	ribosome	Interpro	CGO:0005840
TcSYL_0112320	TcSYL_0112320.t1	Molecular Function	GO:0003735	structural constituent of ribosome	Interpro	MGO:0003735
TcSYL_0112970	TcSYL_0112970.t1	Molecular Function	GO:0005525	GTP binding	Interpro	MGO:0005525
TcSYL_0114280	TcSYL_0114280.t1	Biological Process	GO:0006412	translation	Interpro	BGO:0006412
TcSYL_0114280	TcSYL_0114280.t1	Cellular Component	GO:0005622	intracellular	Interpro	CGO:0005622
TcSYL_0114280	TcSYL_0114280.t1	Cellular Component	GO:0015935	small ribosomal subunit	Interpro	CGO:0015935
TcSYL_0114280	TcSYL_0114280.t1	Molecular Function	GO:0003735	structural constituent of ribosome	Interpro	MGO:0003735
TcSYL_0114280	TcSYL_0114280.t1	Molecular Function	GO:0019843	rRNA binding	Interpro	MGO:0019843
TcSYL_0114930	TcSYL_0114930.t1	Biological Process	GO:0008152	metabolic process	Interpro	BGO:0008152
TcSYL_0114930	TcSYL_0114930.t1	Molecular Function	GO:0016787	hydrolase activity	Interpro	MGO:0016787
TcSYL_0116000	TcSYL_0116000.t1	Molecular Function	GO:0005524	ATP binding	Interpro	MGO:0005524
TcSYL_0116130	TcSYL_0116130.t1	Biological Process	GO:0032259	methylation	Interpro	BGO:0032259
TcSYL_0116130	TcSYL_0116130.t1	Molecular Function	GO:0008168	methyltransferase activity	Interpro	MGO:0008168
TcSYL_0116190	TcSYL_0116190.t1	Molecular Function	GO:0004462	lactoylglutathione lyase activity	Interpro	MGO:0004462
TcSYL_0116190	TcSYL_0116190.t1	Molecular Function	GO:0046872	metal ion binding	Interpro	MGO:0046872
TcSYL_0116320	TcSYL_0116320.t1	Molecular Function	GO:0030170	pyridoxal phosphate binding	Interpro	MGO:0030170
TcSYL_0117560	TcSYL_0117560.t1	Biological Process	GO:0008152	metabolic process	Interpro	BGO:0008152
TcSYL_0117560	TcSYL_0117560.t1	Cellular Component	GO:0005737	cytoplasm	Interpro	CGO:0005737
TcSYL_0117560	TcSYL_0117560.t1	Molecular Function	GO:0005524	ATP binding	Interpro	MGO:0005524
TcSYL_0117560	TcSYL_0117560.t1	Molecular Function	GO:0016301	kinase activity	Interpro	MGO:0016301
TcSYL_0117560	TcSYL_0117560.t1	Molecular Function	GO:0016773	phosphotransferase activity, alcohol group as acceptor	Interpro	MGO:0016773
TcSYL_0121230	TcSYL_0121230.t1	Biological Process	GO:0006412	translation	Interpro	BGO:0006412
TcSYL_0121230	TcSYL_0121230.t1	Cellular Component	GO:0005622	intracellular	Interpro	CGO:0005622
TcSYL_0121230	TcSYL_0121230.t1	Cellular Component	GO:0005840	ribosome	Interpro	CGO:0005840
TcSYL_0121230	TcSYL_0121230.t1	Cellular Component	GO:0015935	small ribosomal subunit	Interpro	CGO:0015935
TcSYL_0121230	TcSYL_0121230.t1	Molecular Function	GO:0003735	structural constituent of ribosome	Interpro	MGO:0003735
TcSYL_0122290	TcSYL_0122290.t1	Biological Process	GO:0005975	carbohydrate metabolic process	Interpro	BGO:0005975
TcSYL_0122290	TcSYL_0122290.t1	Biological Process	GO:0006099	tricarboxylic acid cycle	Interpro	BGO:0006099
TcSYL_0122290	TcSYL_0122290.t1	Biological Process	GO:0019752	carboxylic acid metabolic process	Interpro	BGO:0019752
TcSYL_0122290	TcSYL_0122290.t1	Biological Process	GO:0055114	oxidation-reduction process	Interpro	BGO:0055114
TcSYL_0122290	TcSYL_0122290.t1	Molecular Function	GO:0003824	catalytic activity	Interpro	MGO:0003824
TcSYL_0122290	TcSYL_0122290.t1	Molecular Function	GO:0016491	oxidoreductase activity	Interpro	MGO:0016491
TcSYL_0122290	TcSYL_0122290.t1	Molecular Function	GO:0016616	oxidoreductase activity, acting on the CH-OH group of donors, NAD or NADP as acceptor	Interpro	MGO:0016616
TcSYL_0122290	TcSYL_0122290.t1	Molecular Function	GO:0030060	L-malate dehydrogenase activity	Interpro	MGO:0030060
TcSYL_0123480	TcSYL_0123480.t1	Molecular Function	GO:0003676	nucleic acid binding	Interpro	MGO:0003676
TcSYL_0123480	TcSYL_0123480.t1	Molecular Function	GO:0005524	ATP binding	Interpro	MGO:0005524
TcSYL_0131100	TcSYL_0131100.t1	Biological Process	GO:0055114	oxidation-reduction process	Interpro	BGO:0055114
TcSYL_0131100	TcSYL_0131100.t1	Molecular Function	GO:0016491	oxidoreductase activity	Interpro	MGO:0016491
TcSYL_0131150	TcSYL_0131150.t1	Biological Process	GO:0017013	protein flavinylation	Interpro	BGO:0017013
TcSYL_0132760	TcSYL_0132760.t1	Biological Process	GO:0009058	biosynthetic process	Interpro	BGO:0009058
TcSYL_0132760	TcSYL_0132760.t1	Molecular Function	GO:0030170	pyridoxal phosphate binding	Interpro	MGO:0030170
TcSYL_0132860	TcSYL_0132860.t1	Molecular Function	GO:0046872	metal ion binding	Interpro	MGO:0046872
TcSYL_0137880	TcSYL_0137880.t1	Molecular Function	GO:0008757	S-adenosylmethionine-dependent methyltransferase activity	Interpro	MGO:0008757
TcSYL_0138350	TcSYL_0138350.t1	Biological Process	GO:0006412	translation	Interpro	BGO:0006412
TcSYL_0138350	TcSYL_0138350.t1	Cellular Component	GO:0005622	intracellular	Interpro	CGO:0005622
TcSYL_0138350	TcSYL_0138350.t1	Cellular Component	GO:0005840	ribosome	Interpro	CGO:0005840
TcSYL_0138350	TcSYL_0138350.t1	Molecular Function	GO:0003735	structural constituent of ribosome	Interpro	MGO:0003735
TcSYL_0138500	TcSYL_0138500.t1	Biological Process	GO:0006468	protein phosphorylation	Interpro	BGO:0006468
TcSYL_0138500	TcSYL_0138500.t1	Molecular Function	GO:0004672	protein kinase activity	Interpro	MGO:0004672
TcSYL_0138500	TcSYL_0138500.t1	Molecular Function	GO:0005524	ATP binding	Interpro	MGO:0005524
TcSYL_0138540	TcSYL_0138540.t1	Biological Process	GO:0008152	metabolic process	Interpro	BGO:0008152
TcSYL_0138540	TcSYL_0138540.t1	Molecular Function	GO:0008410	CoA-transferase activity	Interpro	MGO:0008410
TcSYL_0138580	TcSYL_0138580.t1	Biological Process	GO:0006457	protein folding	Interpro	BGO:0006457
TcSYL_0138580	TcSYL_0138580.t1	Biological Process	GO:0006950	response to stress	Interpro	BGO:0006950
TcSYL_0138580	TcSYL_0138580.t1	Molecular Function	GO:0005524	ATP binding	Interpro	MGO:0005524
TcSYL_0138580	TcSYL_0138580.t1	Molecular Function	GO:0051082	unfolded protein binding	Interpro	MGO:0051082
TcSYL_0138670	TcSYL_0138670.t1	Biological Process	GO:0006508	proteolysis	Interpro	BGO:0006508
TcSYL_0138670	TcSYL_0138670.t1	Molecular Function	GO:0004181	metallocarboxypeptidase activity	Interpro	MGO:0004181
TcSYL_0139600	TcSYL_0139600.t1	Cellular Component	GO:0005622	intracellular	Interpro	CGO:0005622
TcSYL_0139600	TcSYL_0139600.t1	Molecular Function	GO:0005525	GTP binding	Interpro	MGO:0005525
TcSYL_0139680	TcSYL_0139680.t1	Biological Process	GO:0006457	protein folding	Interpro	BGO:0006457
TcSYL_0139680	TcSYL_0139680.t1	Molecular Function	GO:0005524	ATP binding	Interpro	MGO:0005524
TcSYL_0139680	TcSYL_0139680.t1	Molecular Function	GO:0051082	unfolded protein binding	Interpro	MGO:0051082
TcSYL_0140060	TcSYL_0140060.t1	Biological Process	GO:0006081	cellular aldehyde metabolic process	Interpro	BGO:0006081
TcSYL_0140060	TcSYL_0140060.t1	Biological Process	GO:0008152	metabolic process	Interpro	BGO:0008152
TcSYL_0140060	TcSYL_0140060.t1	Biological Process	GO:0055114	oxidation-reduction process	Interpro	BGO:0055114
TcSYL_0140060	TcSYL_0140060.t1	Molecular Function	GO:0016491	oxidoreductase activity	Interpro	MGO:0016491
TcSYL_0140080	TcSYL_0140080.t1	Biological Process	GO:0006006	glucose metabolic process	Interpro	BGO:0006006
TcSYL_0140080	TcSYL_0140080.t1	Biological Process	GO:0055114	oxidation-reduction process	Interpro	BGO:0055114
TcSYL_0140080	TcSYL_0140080.t1	Molecular Function	GO:0016620	oxidoreductase activity, acting on the aldehyde or oxo group of donors, NAD or NADP as acceptor	Interpro	MGO:0016620
TcSYL_0140080	TcSYL_0140080.t1	Molecular Function	GO:0050661	NADP binding	Interpro	MGO:0050661
TcSYL_0140080	TcSYL_0140080.t1	Molecular Function	GO:0051287	NAD binding	Interpro	MGO:0051287
TcSYL_0140260	TcSYL_0140260.t1	Molecular Function	GO:0005524	ATP binding	Interpro	MGO:0005524
TcSYL_0140360	TcSYL_0140360.t1	Biological Process	GO:0006597	spermine biosynthetic process	Interpro	BGO:0006597
TcSYL_0140360	TcSYL_0140360.t1	Biological Process	GO:0008295	spermidine biosynthetic process	Interpro	BGO:0008295
TcSYL_0140360	TcSYL_0140360.t1	Molecular Function	GO:0004014	adenosylmethionine decarboxylase activity	Interpro	MGO:0004014
TcSYL_0140370	TcSYL_0140370.t1	Biological Process	GO:0008295	spermidine biosynthetic process	Interpro	BGO:0008295
TcSYL_0140370	TcSYL_0140370.t1	Molecular Function	GO:0004014	adenosylmethionine decarboxylase activity	Interpro	MGO:0004014
TcSYL_0140670	TcSYL_0140670.t1	Biological Process	GO:0006556	S-adenosylmethionine biosynthetic process	Interpro	BGO:0006556
TcSYL_0140670	TcSYL_0140670.t1	Molecular Function	GO:0004478	methionine adenosyltransferase activity	Interpro	MGO:0004478
TcSYL_0140690	TcSYL_0140690.t1	Biological Process	GO:0055114	oxidation-reduction process	Interpro	BGO:0055114
TcSYL_0140690	TcSYL_0140690.t1	Molecular Function	GO:0005506	iron ion binding	Interpro	MGO:0005506
TcSYL_0140690	TcSYL_0140690.t1	Molecular Function	GO:0016705	oxidoreductase activity, acting on paired donors, with incorporation or reduction of molecular oxygen	Interpro	MGO:0016705
TcSYL_0140690	TcSYL_0140690.t1	Molecular Function	GO:0020037	heme binding	Interpro	MGO:0020037
TcSYL_0140720	TcSYL_0140720.t1	Biological Process	GO:0006412	translation	Interpro	BGO:0006412
TcSYL_0140720	TcSYL_0140720.t1	Cellular Component	GO:0005840	ribosome	Interpro	CGO:0005840
TcSYL_0140720	TcSYL_0140720.t1	Molecular Function	GO:0003735	structural constituent of ribosome	Interpro	MGO:0003735
TcSYL_0141670	TcSYL_0141670.t1	Biological Process	GO:0042026	protein refolding	Interpro	BGO:0042026
TcSYL_0141670	TcSYL_0141670.t1	Cellular Component	GO:0005737	cytoplasm	Interpro	CGO:0005737
TcSYL_0141670	TcSYL_0141670.t1	Molecular Function	GO:0005524	ATP binding	Interpro	MGO:0005524
TcSYL_0141690	TcSYL_0141690.t1	Biological Process	GO:0006801	superoxide metabolic process	Interpro	BGO:0006801
TcSYL_0141690	TcSYL_0141690.t1	Biological Process	GO:0055114	oxidation-reduction process	Interpro	BGO:0055114
TcSYL_0141690	TcSYL_0141690.t1	Molecular Function	GO:0004784	superoxide dismutase activity	Interpro	MGO:0004784
TcSYL_0141690	TcSYL_0141690.t1	Molecular Function	GO:0046872	metal ion binding	Interpro	MGO:0046872
TcSYL_0141820	TcSYL_0141820.t1	Biological Process	GO:0005975	carbohydrate metabolic process	Interpro	BGO:0005975
TcSYL_0141820	TcSYL_0141820.t1	Biological Process	GO:0009298	GDP-mannose biosynthetic process	Interpro	BGO:0009298
TcSYL_0141820	TcSYL_0141820.t1	Molecular Function	GO:0004476	mannose-6-phosphate isomerase activity	Interpro	MGO:0004476
TcSYL_0141820	TcSYL_0141820.t1	Molecular Function	GO:0008270	zinc ion binding	Interpro	MGO:0008270
TcSYL_0142530	TcSYL_0142530.t1	Cellular Component	GO:0005634	nucleus	Interpro	CGO:0005634
TcSYL_0142530	TcSYL_0142530.t1	Molecular Function	GO:0003676	nucleic acid binding	Interpro	MGO:0003676
TcSYL_0146090	TcSYL_0146090.t1	Biological Process	GO:0015986	ATP synthesis coupled proton transport	Interpro	BGO:0015986
TcSYL_0146090	TcSYL_0146090.t1	Biological Process	GO:0046034	ATP metabolic process	Interpro	BGO:0046034
TcSYL_0146090	TcSYL_0146090.t1	Biological Process	GO:1902600	proton transmembrane transport	Interpro	BGO:1902600
TcSYL_0146090	TcSYL_0146090.t1	Cellular Component	GO:0045261	proton-transporting ATP synthase complex, catalytic core F(1)	Interpro	CGO:0045261
TcSYL_0146090	TcSYL_0146090.t1	Molecular Function	GO:0005524	ATP binding	Interpro	MGO:0005524
TcSYL_0146090	TcSYL_0146090.t1	Molecular Function	GO:0046933	proton-transporting ATP synthase activity, rotational mechanism	Interpro	MGO:0046933
TcSYL_0146130	TcSYL_0146130.t1	Biological Process	GO:0030001	metal ion transport	Interpro	BGO:0030001
TcSYL_0146130	TcSYL_0146130.t1	Biological Process	GO:0055085	transmembrane transport	Interpro	BGO:0055085
TcSYL_0146130	TcSYL_0146130.t1	Cellular Component	GO:0016020	membrane	Interpro	CGO:0016020
TcSYL_0146130	TcSYL_0146130.t1	Molecular Function	GO:0046873	metal ion transmembrane transporter activity	Interpro	MGO:0046873
TcSYL_0146610	TcSYL_0146610.t1	Biological Process	GO:0006508	proteolysis	Interpro	BGO:0006508
TcSYL_0146610	TcSYL_0146610.t1	Cellular Component	GO:0005622	intracellular	Interpro	CGO:0005622
TcSYL_0146610	TcSYL_0146610.t1	Molecular Function	GO:0004198	calcium-dependent cysteine-type endopeptidase activity	Interpro	MGO:0004198
TcSYL_0146630	TcSYL_0146630.t1	Molecular Function	GO:0003824	catalytic activity	Interpro	MGO:0003824
TcSYL_0146950	TcSYL_0146950.t1	Molecular Function	GO:0005515	protein binding	Interpro	MGO:0005515
TcSYL_0147240	TcSYL_0147240.t1	Biological Process	GO:0006412	translation	Interpro	BGO:0006412
TcSYL_0147240	TcSYL_0147240.t1	Cellular Component	GO:0005622	intracellular	Interpro	CGO:0005622
TcSYL_0147240	TcSYL_0147240.t1	Cellular Component	GO:0005840	ribosome	Interpro	CGO:0005840
TcSYL_0147240	TcSYL_0147240.t1	Molecular Function	GO:0003735	structural constituent of ribosome	Interpro	MGO:0003735
TcSYL_0157150	TcSYL_0157150.t1	Biological Process	GO:0009165	nucleotide biosynthetic process	Interpro	BGO:0009165
TcSYL_0157150	TcSYL_0157150.t1	Molecular Function	GO:0000287	magnesium ion binding	Interpro	MGO:0000287
TcSYL_0157150	TcSYL_0157150.t1	Molecular Function	GO:0004749	ribose phosphate diphosphokinase activity	Interpro	MGO:0004749
TcSYL_0159110	TcSYL_0159110.t1	Biological Process	GO:0008033	tRNA processing	Interpro	BGO:0008033
TcSYL_0159110	TcSYL_0159110.t1	Biological Process	GO:0055114	oxidation-reduction process	Interpro	BGO:0055114
TcSYL_0159110	TcSYL_0159110.t1	Molecular Function	GO:0017150	tRNA dihydrouridine synthase activity	Interpro	MGO:0017150
TcSYL_0159110	TcSYL_0159110.t1	Molecular Function	GO:0050660	flavin adenine dinucleotide binding	Interpro	MGO:0050660
TcSYL_0159950	TcSYL_0159950.t1	Biological Process	GO:0055114	oxidation-reduction process	Interpro	BGO:0055114
TcSYL_0159950	TcSYL_0159950.t1	Molecular Function	GO:0016491	oxidoreductase activity	Interpro	MGO:0016491
TcSYL_0159950	TcSYL_0159950.t1	Molecular Function	GO:0050660	flavin adenine dinucleotide binding	Interpro	MGO:0050660
TcSYL_0159950	TcSYL_0159950.t1	Molecular Function	GO:0071949	FAD binding	Interpro	MGO:0071949
TcSYL_0163070	TcSYL_0163070.t1	Biological Process	GO:0009116	nucleoside metabolic process	Interpro	BGO:0009116
TcSYL_0163070	TcSYL_0163070.t1	Molecular Function	GO:0003824	catalytic activity	Interpro	MGO:0003824
TcSYL_0163150	TcSYL_0163150.t1	Biological Process	GO:0016192	vesicle-mediated transport	Interpro	BGO:0016192
TcSYL_0164150	TcSYL_0164150.t1	Biological Process	GO:0006207	'de novo' pyrimidine nucleobase biosynthetic process	Interpro	BGO:0006207
TcSYL_0164150	TcSYL_0164150.t1	Biological Process	GO:0006221	pyrimidine nucleotide biosynthetic process	Interpro	BGO:0006221
TcSYL_0164150	TcSYL_0164150.t1	Biological Process	GO:0008152	metabolic process	Interpro	BGO:0008152
TcSYL_0164150	TcSYL_0164150.t1	Molecular Function	GO:0003824	catalytic activity	Interpro	MGO:0003824
TcSYL_0164150	TcSYL_0164150.t1	Molecular Function	GO:0004590	orotidine-5'-phosphate decarboxylase activity	Interpro	MGO:0004590
TcSYL_0166900	TcSYL_0166900.t1	Molecular Function	GO:0005515	protein binding	Interpro	MGO:0005515
TcSYL_0166920	TcSYL_0166920.t1	Biological Process	GO:0055114	oxidation-reduction process	Interpro	BGO:0055114
TcSYL_0166920	TcSYL_0166920.t1	Molecular Function	GO:0016491	oxidoreductase activity	Interpro	MGO:0016491
TcSYL_0166920	TcSYL_0166920.t1	Molecular Function	GO:0050661	NADP binding	Interpro	MGO:0050661
TcSYL_0166920	TcSYL_0166920.t1	Molecular Function	GO:0051287	NAD binding	Interpro	MGO:0051287
TcSYL_0167480	TcSYL_0167480.t1	Biological Process	GO:0007018	microtubule-based movement	Interpro	BGO:0007018
TcSYL_0167480	TcSYL_0167480.t1	Molecular Function	GO:0003777	microtubule motor activity	Interpro	MGO:0003777
TcSYL_0167480	TcSYL_0167480.t1	Molecular Function	GO:0005524	ATP binding	Interpro	MGO:0005524
TcSYL_0167480	TcSYL_0167480.t1	Molecular Function	GO:0008017	microtubule binding	Interpro	MGO:0008017
TcSYL_0169200	TcSYL_0169200.t1	Biological Process	GO:0001678	cellular glucose homeostasis	Interpro	BGO:0001678
TcSYL_0169200	TcSYL_0169200.t1	Biological Process	GO:0005975	carbohydrate metabolic process	Interpro	BGO:0005975
TcSYL_0169200	TcSYL_0169200.t1	Molecular Function	GO:0004396	hexokinase activity	Interpro	MGO:0004396
TcSYL_0169200	TcSYL_0169200.t1	Molecular Function	GO:0005524	ATP binding	Interpro	MGO:0005524
TcSYL_0169200	TcSYL_0169200.t1	Molecular Function	GO:0005536	glucose binding	Interpro	MGO:0005536
TcSYL_0169200	TcSYL_0169200.t1	Molecular Function	GO:0016773	phosphotransferase activity, alcohol group as acceptor	Interpro	MGO:0016773
TcSYL_0169970	TcSYL_0169970.t1	Molecular Function	GO:0003676	nucleic acid binding	Interpro	MGO:0003676
TcSYL_0170460	TcSYL_0170460.t1	Biological Process	GO:0006418	tRNA aminoacylation for protein translation	Interpro	BGO:0006418
TcSYL_0170460	TcSYL_0170460.t1	Molecular Function	GO:0000166	nucleotide binding	Interpro	MGO:0000166
TcSYL_0170460	TcSYL_0170460.t1	Molecular Function	GO:0004812	aminoacyl-tRNA ligase activity	Interpro	MGO:0004812
TcSYL_0170460	TcSYL_0170460.t1	Molecular Function	GO:0005524	ATP binding	Interpro	MGO:0005524
TcSYL_0170470	TcSYL_0170470.t1	Biological Process	GO:0006418	tRNA aminoacylation for protein translation	Interpro	BGO:0006418
TcSYL_0170470	TcSYL_0170470.t1	Molecular Function	GO:0000166	nucleotide binding	Interpro	MGO:0000166
TcSYL_0170470	TcSYL_0170470.t1	Molecular Function	GO:0004812	aminoacyl-tRNA ligase activity	Interpro	MGO:0004812
TcSYL_0170470	TcSYL_0170470.t1	Molecular Function	GO:0005524	ATP binding	Interpro	MGO:0005524
TcSYL_0170820	TcSYL_0170820.t1	Molecular Function	GO:0005515	protein binding	Interpro	MGO:0005515
TcSYL_0171020	TcSYL_0171020.t1	Biological Process	GO:0006298	mismatch repair	Interpro	BGO:0006298
TcSYL_0171020	TcSYL_0171020.t1	Molecular Function	GO:0005524	ATP binding	Interpro	MGO:0005524
TcSYL_0171020	TcSYL_0171020.t1	Molecular Function	GO:0030983	mismatched DNA binding	Interpro	MGO:0030983
TcSYL_0171130	TcSYL_0171130.t1	Biological Process	GO:0007018	microtubule-based movement	Interpro	BGO:0007018
TcSYL_0171130	TcSYL_0171130.t1	Molecular Function	GO:0003777	microtubule motor activity	Interpro	MGO:0003777
TcSYL_0171130	TcSYL_0171130.t1	Molecular Function	GO:0005524	ATP binding	Interpro	MGO:0005524
TcSYL_0171130	TcSYL_0171130.t1	Molecular Function	GO:0008017	microtubule binding	Interpro	MGO:0008017
TcSYL_0171140	TcSYL_0171140.t1	Biological Process	GO:0007018	microtubule-based movement	Interpro	BGO:0007018
TcSYL_0171140	TcSYL_0171140.t1	Molecular Function	GO:0003777	microtubule motor activity	Interpro	MGO:0003777
TcSYL_0171140	TcSYL_0171140.t1	Molecular Function	GO:0005524	ATP binding	Interpro	MGO:0005524
TcSYL_0171140	TcSYL_0171140.t1	Molecular Function	GO:0008017	microtubule binding	Interpro	MGO:0008017
TcSYL_0171190	TcSYL_0171190.t1	Biological Process	GO:0006457	protein folding	Interpro	BGO:0006457
TcSYL_0171190	TcSYL_0171190.t1	Molecular Function	GO:0005524	ATP binding	Interpro	MGO:0005524
TcSYL_0171190	TcSYL_0171190.t1	Molecular Function	GO:0051082	unfolded protein binding	Interpro	MGO:0051082
TcSYL_0172220	TcSYL_0172220.t1	Cellular Component	GO:0016020	membrane	Interpro	CGO:0016020
TcSYL_0178370	TcSYL_0178370.t1	Biological Process	GO:0009058	biosynthetic process	Interpro	BGO:0009058
TcSYL_0178370	TcSYL_0178370.t1	Molecular Function	GO:0030170	pyridoxal phosphate binding	Interpro	MGO:0030170
TcSYL_0179520	TcSYL_0179520.t1	Molecular Function	GO:0008239	dipeptidyl-peptidase activity	Interpro	MGO:0008239
TcSYL_0180910	TcSYL_0180910.t1	Biological Process	GO:0006470	protein dephosphorylation	Interpro	BGO:0006470
TcSYL_0180910	TcSYL_0180910.t1	Molecular Function	GO:0004725	protein tyrosine phosphatase activity	Interpro	MGO:0004725
TcSYL_0180910	TcSYL_0180910.t1	Molecular Function	GO:0008239	dipeptidyl-peptidase activity	Interpro	MGO:0008239
TcSYL_0180910	TcSYL_0180910.t1	Molecular Function	GO:0016787	hydrolase activity	Interpro	MGO:0016787
TcSYL_0182330	TcSYL_0182330.t1	Biological Process	GO:0006784	heme a biosynthetic process	Interpro	BGO:0006784
TcSYL_0182330	TcSYL_0182330.t1	Biological Process	GO:0055114	oxidation-reduction process	Interpro	BGO:0055114
TcSYL_0182330	TcSYL_0182330.t1	Cellular Component	GO:0016021	integral component of membrane	Interpro	CGO:0016021
TcSYL_0182330	TcSYL_0182330.t1	Molecular Function	GO:0016627	oxidoreductase activity, acting on the CH-CH group of donors	Interpro	MGO:0016627
TcSYL_0182550	TcSYL_0182550.t1	Molecular Function	GO:0005515	protein binding	Interpro	MGO:0005515
TcSYL_0191590	TcSYL_0191590.t1	Biological Process	GO:0006629	lipid metabolic process	Interpro	BGO:0006629
TcSYL_0201410	TcSYL_0201410.t1	Molecular Function	GO:0005524	ATP binding	Interpro	MGO:0005524
TcSYL_0201410	TcSYL_0201410.t1	Molecular Function	GO:0016887	ATPase activity	Interpro	MGO:0016887
TcSYL_0201760	TcSYL_0201760.t1	Molecular Function	GO:0003677	DNA binding	Interpro	MGO:0003677
TcSYL_0201810	TcSYL_0201810.t1	Biological Process	GO:0006561	proline biosynthetic process	Interpro	BGO:0006561
TcSYL_0201810	TcSYL_0201810.t1	Biological Process	GO:0055114	oxidation-reduction process	Interpro	BGO:0055114
TcSYL_0201810	TcSYL_0201810.t1	Molecular Function	GO:0004735	pyrroline-5-carboxylate reductase activity	Interpro	MGO:0004735
TcSYL_0201940	TcSYL_0201940.t1	Biological Process	GO:0006526	arginine biosynthetic process	Interpro	BGO:0006526
TcSYL_0201940	TcSYL_0201940.t1	Biological Process	GO:0008152	metabolic process	Interpro	BGO:0008152
TcSYL_0201940	TcSYL_0201940.t1	Cellular Component	GO:0005737	cytoplasm	Interpro	CGO:0005737
TcSYL_0201940	TcSYL_0201940.t1	Molecular Function	GO:0008777	acetylornithine deacetylase activity	Interpro	MGO:0008777
TcSYL_0201940	TcSYL_0201940.t1	Molecular Function	GO:0016787	hydrolase activity	Interpro	MGO:0016787
TcSYL_0201960	TcSYL_0201960.t1	Molecular Function	GO:0009055	electron transfer activity	Interpro	MGO:0009055
TcSYL_0201960	TcSYL_0201960.t1	Molecular Function	GO:0020037	heme binding	Interpro	MGO:0020037
TcSYL_0203190	TcSYL_0203190.t1	Molecular Function	GO:0003824	catalytic activity	Interpro	MGO:0003824
TcSYL_0203230	TcSYL_0203230.t1	Molecular Function	GO:0003824	catalytic activity	Interpro	MGO:0003824
TcSYL_0203230	TcSYL_0203230.t1	Molecular Function	GO:0046872	metal ion binding	Interpro	MGO:0046872
TcSYL_0203300	TcSYL_0203300.t1	Biological Process	GO:0006412	translation	Interpro	BGO:0006412
TcSYL_0203300	TcSYL_0203300.t1	Cellular Component	GO:0005622	intracellular	Interpro	CGO:0005622
TcSYL_0203300	TcSYL_0203300.t1	Cellular Component	GO:0005840	ribosome	Interpro	CGO:0005840
TcSYL_0203300	TcSYL_0203300.t1	Molecular Function	GO:0003735	structural constituent of ribosome	Interpro	MGO:0003735

## Sheet: Resume TcII 27°C Down
Terms	Count
Biological Process	178
oxidation-reduction process	34
metabolic process	26
translation	20
transmembrane transport	7
microtubule-based movement	6
cellular amino acid metabolic process	4
carbohydrate metabolic process	4
biosynthetic process	4
protein folding	3
proteolysis	3
glycolytic process	3
tRNA aminoacylation for protein translation	3
protein phosphorylation	2
phosphorylation	2
lipid metabolic process	2
nucleoside metabolic process	2
cell redox homeostasis	2
spermidine biosynthetic process	2
pyrimidine nucleotide biosynthetic process	1
proline biosynthetic process	1
nucleotide biosynthetic process	1
fatty acid metabolic process	1
DNA replication	1
GDP-mannose biosynthetic process	1
dTMP biosynthetic process	1
glucose 6-phosphate metabolic process	1
phospholipid biosynthetic process	1
glucose metabolic process	1
protein flavinylation	1
carboxylic acid metabolic process	1
drug transmembrane transport	1
heme a biosynthetic process	1
response to oxidative stress	1
inositol biosynthetic process	1
'de novo' pyrimidine nucleobase biosynthetic process	1
intracellular signal transduction	1
ATP metabolic process	1
isoprenoid biosynthetic process	1
deoxyribonucleotide catabolic process	1
cellular glucose homeostasis	1
protein dephosphorylation	1
arginine biosynthetic process	1
dephosphorylation	1
S-adenosylmethionine biosynthetic process	1
protein refolding	1
spermine biosynthetic process	1
proton transmembrane transport	1
tetrahydrofolate biosynthetic process	1
pyruvate metabolic process	1
ATP synthesis coupled proton transport	1
response to stress	1
chromosome organization	1
cyclic nucleotide biosynthetic process	1
metal ion transport	1
superoxide metabolic process	1
methylation	1
transcription, DNA-templated	1
translational elongation	1
cellular aldehyde metabolic process	1
tricarboxylic acid cycle	1
vesicle-mediated transport	1
tRNA aminoacylation	1
alanyl-tRNA aminoacylation	1
tRNA processing	1
mismatch repair	1
mitotic chromosome condensation	1
microtubule-based process	1
Cellular Component	65
ribosome	17
intracellular	15
integral component of membrane	12
membrane	5
small ribosomal subunit	4
cytoplasm	4
nucleus	2
condensin complex	1
proton-transporting ATP synthase complex, catalytic core F(1)	1
dynein complex	1
myosin complex	1
chromosome	1
large ribosomal subunit	1
Molecular Function	296
ATP binding	34
oxidoreductase activity	20
structural constituent of ribosome	20
catalytic activity	17
hydrolase activity	16
GTPase activity	13
protein binding	9
nucleic acid binding	9
metal ion binding	7
microtubule motor activity	6
microtubule binding	6
pyridoxal phosphate binding	5
nucleotide binding	5
flavin adenine dinucleotide binding	4
aminoacyl-tRNA ligase activity	4
transferase activity, transferring phosphorus-containing groups	3
binding	3
ATPase activity	3
DNA binding	3
RNA binding	3
NAD binding	3
heme binding	3
kinase activity	3
unfolded protein binding	3
dipeptidyl-peptidase activity	2
peroxiredoxin activity	2
oxidoreductase activity, acting on paired donors, with incorporation or reduction of molecular oxygen	2
glucose binding	2
protein kinase activity	2
GTP binding	2
NADP binding	2
antioxidant activity	2
oxidoreductase activity, acting on the CH-CH group of donors	2
iron ion binding	2
phosphotransferase activity, alcohol group as acceptor	2
zinc ion binding	2
metallocarboxypeptidase activity	2
adenosylmethionine decarboxylase activity	2
alanine-tRNA ligase activity	1
proton-transporting ATP synthase activity, rotational mechanism	1
phosphoglycerate kinase activity	1
DNA-directed DNA polymerase activity	1
squalene monooxygenase activity	1
hexokinase activity	1
oxidoreductase activity, acting on the CH-NH2 group of donors, NAD or NADP as acceptor	1
antiporter activity	1
DNA-directed 5'-3' RNA polymerase activity	1
hydroxymethylglutaryl-CoA synthase activity	1
ribose phosphate diphosphokinase activity	1
inositol-3-phosphate synthase activity	1
transaminase activity	1
drug transmembrane transporter activity	1
oxidoreductase activity, acting on the aldehyde or oxo group of donors, NAD or NADP as acceptor	1
isomerase activity	1
DNA polymerase activity	1
acetylornithine deacetylase activity	1
glutathione peroxidase activity	1
lactoylglutathione lyase activity	1
protein tyrosine/serine/threonine phosphatase activity	1
L-malate dehydrogenase activity	1
pyrroline-5-carboxylate reductase activity	1
lyase activity	1
rRNA binding	1
tRNA dihydrouridine synthase activity	1
superoxide dismutase activity	1
electron transfer activity	1
orotidine-5'-phosphate decarboxylase activity	1
malic enzyme activity	1
FMN binding	1
mannose-6-phosphate isomerase activity	1
glucokinase activity	1
acireductone dioxygenase [iron(II)-requiring] activity	1
oxidoreductase activity, acting on the CH-OH group of donors, NAD or NADP as acceptor	1
metal ion transmembrane transporter activity	1
phosphatase activity	1
exonuclease activity	1
phosphorus-oxygen lyase activity	1
methionine adenosyltransferase activity	1
CoA-transferase activity	1
methyltransferase activity	1
protein tyrosine phosphatase activity	1
ATPase activity, coupled to transmembrane movement of substances	1
proton-exporting ATPase activity, phosphorylative mechanism	1
FAD binding	1
cofactor binding	1
translation elongation factor activity	1
pyruvate, phosphate dikinase activity	1
amino acid binding	1
deoxyribose-phosphate aldolase activity	1
calcium-dependent cysteine-type endopeptidase activity	1
S-adenosylmethionine-dependent methyltransferase activity	1
NAD+ binding	1
dihydrofolate reductase activity	1
aminoacyl-tRNA editing activity	1
thymidylate synthase activity	1
carbohydrate binding	1
6-phosphofructokinase activity	1
carboxyl- or carbamoyltransferase activity	1
transmembrane transporter activity	1
mismatched DNA binding	1
motor activity	1
magnesium ion binding	1
3-hydroxyacyl-CoA dehydrogenase activity	1
malate dehydrogenase (decarboxylating) (NAD+) activity	1
null	1
proton export across plasma membrane	1
Ontology	1
GO Term Name	1
Grand Total	541

## Sheet: TcI 27°C Up  
Gene ID	Transcript ID(s)	Ontology	GO ID	GO Term Name	Source	sort_key
TcSYL_0000150	TcSYL_0000150.t1	Cellular Component	GO:0031514	motile cilium	Interpro	CGO:0031514
TcSYL_0000150	TcSYL_0000150.t1	Molecular Function	GO:0005516	calmodulin binding	Interpro	MGO:0005516
TcSYL_0000530	TcSYL_0000530.t1	Biological Process	GO:0030163	protein catabolic process	Interpro	BGO:0030163
TcSYL_0000530	TcSYL_0000530.t1	Cellular Component	GO:0005737	cytoplasm	Interpro	CGO:0005737
TcSYL_0000530	TcSYL_0000530.t1	Molecular Function	GO:0005524	ATP binding	Interpro	MGO:0005524
TcSYL_0000530	TcSYL_0000530.t1	Molecular Function	GO:0016787	hydrolase activity	Interpro	MGO:0016787
TcSYL_0000660	TcSYL_0000660.t1	Biological Process	GO:0006000	fructose metabolic process	Interpro	BGO:0006000
TcSYL_0000660	TcSYL_0000660.t1	Molecular Function	GO:0003873	6-phosphofructo-2-kinase activity	Interpro	MGO:0003873
TcSYL_0000660	TcSYL_0000660.t1	Molecular Function	GO:0005524	ATP binding	Interpro	MGO:0005524
TcSYL_0000740	TcSYL_0000740.t1	Molecular Function	GO:0005515	protein binding	Interpro	MGO:0005515
TcSYL_0000760	TcSYL_0000760.t1	Molecular Function	GO:0005515	protein binding	Interpro	MGO:0005515
TcSYL_0000770	TcSYL_0000770.t1	Molecular Function	GO:0005515	protein binding	Interpro	MGO:0005515
TcSYL_0000780	TcSYL_0000780.t1	Molecular Function	GO:0008289	lipid binding	Interpro	MGO:0008289
TcSYL_0000800	TcSYL_0000800.t1	Biological Process	GO:0006468	protein phosphorylation	Interpro	BGO:0006468
TcSYL_0000800	TcSYL_0000800.t1	Molecular Function	GO:0004672	protein kinase activity	Interpro	MGO:0004672
TcSYL_0000800	TcSYL_0000800.t1	Molecular Function	GO:0005524	ATP binding	Interpro	MGO:0005524
TcSYL_0000820	TcSYL_0000820.t1	Molecular Function	GO:0003755	peptidyl-prolyl cis-trans isomerase activity	Interpro	MGO:0003755
TcSYL_0000890	TcSYL_0000890.t1	Biological Process	GO:0006468	protein phosphorylation	Interpro	BGO:0006468
TcSYL_0000890	TcSYL_0000890.t1	Molecular Function	GO:0004672	protein kinase activity	Interpro	MGO:0004672
TcSYL_0000890	TcSYL_0000890.t1	Molecular Function	GO:0005524	ATP binding	Interpro	MGO:0005524
TcSYL_0000910	TcSYL_0000910.t1	Molecular Function	GO:0005515	protein binding	Interpro	MGO:0005515
TcSYL_0000920	TcSYL_0000920.t1	Molecular Function	GO:0005515	protein binding	Interpro	MGO:0005515
TcSYL_0000940	TcSYL_0000940.t1	Molecular Function	GO:0008168	methyltransferase activity	Interpro	MGO:0008168
TcSYL_0001100	TcSYL_0001100.t1	Biological Process	GO:0008152	metabolic process	Interpro	BGO:0008152
TcSYL_0001100	TcSYL_0001100.t1	Molecular Function	GO:0016746	transferase activity, transferring acyl groups	Interpro	MGO:0016746
TcSYL_0001150	TcSYL_0001150.t1	Molecular Function	GO:0003924	GTPase activity	Interpro	MGO:0003924
TcSYL_0001150	TcSYL_0001150.t1	Molecular Function	GO:0005525	GTP binding	Interpro	MGO:0005525
TcSYL_0001170	TcSYL_0001170.t1	Biological Process	GO:0007264	small GTPase mediated signal transduction	Interpro	BGO:0007264
TcSYL_0001170	TcSYL_0001170.t1	Molecular Function	GO:0005092	GDP-dissociation inhibitor activity	Interpro	MGO:0005092
TcSYL_0001200	TcSYL_0001200.t1	Biological Process	GO:0006486	protein glycosylation	Interpro	BGO:0006486
TcSYL_0001200	TcSYL_0001200.t1	Molecular Function	GO:0003980	UDP-glucose:glycoprotein glucosyltransferase activity	Interpro	MGO:0003980
TcSYL_0001250	TcSYL_0001250.t1	Molecular Function	GO:0005488	binding	Interpro	MGO:0005488
TcSYL_0001260	TcSYL_0001260.t1	Molecular Function	GO:0005488	binding	Interpro	MGO:0005488
TcSYL_0001340	TcSYL_0001340.t1	Molecular Function	GO:0016829	lyase activity	Interpro	MGO:0016829
TcSYL_0001350	TcSYL_0001350.t1	Molecular Function	GO:0016836	hydro-lyase activity	Interpro	MGO:0016836
TcSYL_0001400	TcSYL_0001400.t1	Biological Process	GO:0008152	metabolic process	Interpro	BGO:0008152
TcSYL_0001400	TcSYL_0001400.t1	Molecular Function	GO:0003824	catalytic activity	Interpro	MGO:0003824
TcSYL_0001980	TcSYL_0001980.t1	Biological Process	GO:0006289	nucleotide-excision repair	Interpro	BGO:0006289
TcSYL_0001980	TcSYL_0001980.t1	Biological Process	GO:0043161	proteasome-mediated ubiquitin-dependent protein catabolic process	Interpro	BGO:0043161
TcSYL_0001980	TcSYL_0001980.t1	Molecular Function	GO:0003684	damaged DNA binding	Interpro	MGO:0003684
TcSYL_0001980	TcSYL_0001980.t1	Molecular Function	GO:0005515	protein binding	Interpro	MGO:0005515
TcSYL_0003200	TcSYL_0003200.t1	Biological Process	GO:0006383	transcription by RNA polymerase III	Interpro	BGO:0006383
TcSYL_0003200	TcSYL_0003200.t1	Cellular Component	GO:0005666	RNA polymerase III complex	Interpro	CGO:0005666
TcSYL_0003210	TcSYL_0003210.t1	Molecular Function	GO:0016746	transferase activity, transferring acyl groups	Interpro	MGO:0016746
TcSYL_0003220	TcSYL_0003220.t1	Molecular Function	GO:0016746	transferase activity, transferring acyl groups	Interpro	MGO:0016746
TcSYL_0003280	TcSYL_0003280.t1	Molecular Function	GO:0016787	hydrolase activity	Interpro	MGO:0016787
TcSYL_0003310	TcSYL_0003310.t1	Molecular Function	GO:0005515	protein binding	Interpro	MGO:0005515
TcSYL_0003330	TcSYL_0003330.t1	Biological Process	GO:0006412	translation	Interpro	BGO:0006412
TcSYL_0003330	TcSYL_0003330.t1	Cellular Component	GO:0005840	ribosome	Interpro	CGO:0005840
TcSYL_0003330	TcSYL_0003330.t1	Molecular Function	GO:0003735	structural constituent of ribosome	Interpro	MGO:0003735
TcSYL_0003920	TcSYL_0003920.t1	Molecular Function	GO:0005515	protein binding	Interpro	MGO:0005515
TcSYL_0004520	TcSYL_0004520.t1	Molecular Function	GO:0005515	protein binding	Interpro	MGO:0005515
TcSYL_0005100	TcSYL_0005100.t1	Molecular Function	GO:0005524	ATP binding	Interpro	MGO:0005524
TcSYL_0005230	TcSYL_0005230.t1	Biological Process	GO:0000226	microtubule cytoskeleton organization	Interpro	BGO:0000226
TcSYL_0005230	TcSYL_0005230.t1	Biological Process	GO:0007020	microtubule nucleation	Interpro	BGO:0007020
TcSYL_0005230	TcSYL_0005230.t1	Cellular Component	GO:0000922	spindle pole	Interpro	CGO:0000922
TcSYL_0005230	TcSYL_0005230.t1	Cellular Component	GO:0005815	microtubule organizing center	Interpro	CGO:0005815
TcSYL_0005230	TcSYL_0005230.t1	Molecular Function	GO:0043015	gamma-tubulin binding	Interpro	MGO:0043015
TcSYL_0005290	TcSYL_0005290.t1	Molecular Function	GO:0003676	nucleic acid binding	Interpro	MGO:0003676
TcSYL_0005290	TcSYL_0005290.t1	Molecular Function	GO:0005524	ATP binding	Interpro	MGO:0005524
TcSYL_0005300	TcSYL_0005300.t1	Molecular Function	GO:0003676	nucleic acid binding	Interpro	MGO:0003676
TcSYL_0005300	TcSYL_0005300.t1	Molecular Function	GO:0005524	ATP binding	Interpro	MGO:0005524
TcSYL_0005450	TcSYL_0005450.t1	Molecular Function	GO:0005515	protein binding	Interpro	MGO:0005515
TcSYL_0005600	TcSYL_0005600.t1	Molecular Function	GO:0008168	methyltransferase activity	Interpro	MGO:0008168
TcSYL_0005810	TcSYL_0005810.t1	Molecular Function	GO:0005515	protein binding	Interpro	MGO:0005515
TcSYL_0006030	TcSYL_0006030.t1	Biological Process	GO:0042254	ribosome biogenesis	Interpro	BGO:0042254
TcSYL_0006030	TcSYL_0006030.t1	Cellular Component	GO:0005622	intracellular	Interpro	CGO:0005622
TcSYL_0006100	TcSYL_0006100.t1	Biological Process	GO:0006506	GPI anchor biosynthetic process	Interpro	BGO:0006506
TcSYL_0006100	TcSYL_0006100.t1	Molecular Function	GO:0017176	phosphatidylinositol N-acetylglucosaminyltransferase activity	Interpro	MGO:0017176
TcSYL_0006150	TcSYL_0006150.t1	Molecular Function	GO:0005515	protein binding	Interpro	MGO:0005515
TcSYL_0006200	TcSYL_0006200.t1	Molecular Function	GO:0005515	protein binding	Interpro	MGO:0005515
TcSYL_0008000	TcSYL_0008000.t1	Biological Process	GO:0006470	protein dephosphorylation	Interpro	BGO:0006470
TcSYL_0008000	TcSYL_0008000.t1	Biological Process	GO:0016311	dephosphorylation	Interpro	BGO:0016311
TcSYL_0008000	TcSYL_0008000.t1	Molecular Function	GO:0008138	protein tyrosine/serine/threonine phosphatase activity	Interpro	MGO:0008138
TcSYL_0008000	TcSYL_0008000.t1	Molecular Function	GO:0016791	phosphatase activity	Interpro	MGO:0016791
TcSYL_0008060	TcSYL_0008060.t1	Molecular Function	GO:0005524	ATP binding	Interpro	MGO:0005524
TcSYL_0008060	TcSYL_0008060.t1	Molecular Function	GO:0016887	ATPase activity	Interpro	MGO:0016887
TcSYL_0009610	TcSYL_0009610.t1	Biological Process	GO:0000079	regulation of cyclin-dependent protein serine/threonine kinase activity	Interpro	BGO:0000079
TcSYL_0009610	TcSYL_0009610.t1	Molecular Function	GO:0019901	protein kinase binding	Interpro	MGO:0019901
TcSYL_0010130	TcSYL_0010130.t1	Molecular Function	GO:0005515	protein binding	Interpro	MGO:0005515
TcSYL_0010240	TcSYL_0010240.t1	Biological Process	GO:0006511	ubiquitin-dependent protein catabolic process	Interpro	BGO:0006511
TcSYL_0010330	TcSYL_0010330.t1	Biological Process	GO:0018342	protein prenylation	Interpro	BGO:0018342
TcSYL_0010330	TcSYL_0010330.t1	Molecular Function	GO:0008318	protein prenyltransferase activity	Interpro	MGO:0008318
TcSYL_0010550	TcSYL_0010550.t1	Molecular Function	GO:0008270	zinc ion binding	Interpro	MGO:0008270
TcSYL_0010740	TcSYL_0010740.t1	Molecular Function	GO:0005488	binding	Interpro	MGO:0005488
TcSYL_0011060	TcSYL_0011060.t1	Biological Process	GO:0006886	intracellular protein transport	Interpro	BGO:0006886
TcSYL_0011060	TcSYL_0011060.t1	Cellular Component	GO:0005801	cis-Golgi network	Interpro	CGO:0005801
TcSYL_0011060	TcSYL_0011060.t1	Cellular Component	GO:0016020	membrane	Interpro	CGO:0016020
TcSYL_0011140	TcSYL_0011140.t1	Molecular Function	GO:0003676	nucleic acid binding	Interpro	MGO:0003676
TcSYL_0011140	TcSYL_0011140.t1	Molecular Function	GO:0005524	ATP binding	Interpro	MGO:0005524
TcSYL_0011150	TcSYL_0011150.t1	Biological Process	GO:0006412	translation	Interpro	BGO:0006412
TcSYL_0011150	TcSYL_0011150.t1	Cellular Component	GO:0005840	ribosome	Interpro	CGO:0005840
TcSYL_0011150	TcSYL_0011150.t1	Molecular Function	GO:0003723	RNA binding	Interpro	MGO:0003723
TcSYL_0011150	TcSYL_0011150.t1	Molecular Function	GO:0003735	structural constituent of ribosome	Interpro	MGO:0003735
TcSYL_0011210	TcSYL_0011210.t1	Biological Process	GO:0048870	cell motility	Interpro	BGO:0048870
TcSYL_0011210	TcSYL_0011210.t1	Cellular Component	GO:0031514	motile cilium	Interpro	CGO:0031514
TcSYL_0011560	TcSYL_0011560.t1	Biological Process	GO:0007017	microtubule-based process	Interpro	BGO:0007017
TcSYL_0011560	TcSYL_0011560.t1	Cellular Component	GO:0030286	dynein complex	Interpro	CGO:0030286
TcSYL_0011590	TcSYL_0011590.t1	Biological Process	GO:0006904	vesicle docking involved in exocytosis	Interpro	BGO:0006904
TcSYL_0011590	TcSYL_0011590.t1	Biological Process	GO:0016192	vesicle-mediated transport	Interpro	BGO:0016192
TcSYL_0011600	TcSYL_0011600.t1	Biological Process	GO:0006904	vesicle docking involved in exocytosis	Interpro	BGO:0006904
TcSYL_0011600	TcSYL_0011600.t1	Biological Process	GO:0016192	vesicle-mediated transport	Interpro	BGO:0016192
TcSYL_0011670	TcSYL_0011670.t1	Biological Process	GO:0006281	DNA repair	Interpro	BGO:0006281
TcSYL_0011670	TcSYL_0011670.t1	Molecular Function	GO:0004519	endonuclease activity	Interpro	MGO:0004519
TcSYL_0013180	TcSYL_0013180.t1	Biological Process	GO:0006508	proteolysis	Interpro	BGO:0006508
TcSYL_0013180	TcSYL_0013180.t1	Molecular Function	GO:0008236	serine-type peptidase activity	Interpro	MGO:0008236
TcSYL_0013580	TcSYL_0013580.t1	Biological Process	GO:0006468	protein phosphorylation	Interpro	BGO:0006468
TcSYL_0013580	TcSYL_0013580.t1	Molecular Function	GO:0004672	protein kinase activity	Interpro	MGO:0004672
TcSYL_0013580	TcSYL_0013580.t1	Molecular Function	GO:0005524	ATP binding	Interpro	MGO:0005524
TcSYL_0013660	TcSYL_0013660.t1	Biological Process	GO:0006468	protein phosphorylation	Interpro	BGO:0006468
TcSYL_0013660	TcSYL_0013660.t1	Molecular Function	GO:0004672	protein kinase activity	Interpro	MGO:0004672
TcSYL_0013660	TcSYL_0013660.t1	Molecular Function	GO:0005524	ATP binding	Interpro	MGO:0005524
TcSYL_0013690	TcSYL_0013690.t1	Molecular Function	GO:0005515	protein binding	Interpro	MGO:0005515
TcSYL_0013860	TcSYL_0013860.t1	Biological Process	GO:0006412	translation	Interpro	BGO:0006412
TcSYL_0013860	TcSYL_0013860.t1	Cellular Component	GO:0005840	ribosome	Interpro	CGO:0005840
TcSYL_0013860	TcSYL_0013860.t1	Molecular Function	GO:0003735	structural constituent of ribosome	Interpro	MGO:0003735
TcSYL_0013990	TcSYL_0013990.t1	Biological Process	GO:0016192	vesicle-mediated transport	Interpro	BGO:0016192
TcSYL_0013990	TcSYL_0013990.t1	Cellular Component	GO:0016021	integral component of membrane	Interpro	CGO:0016021
TcSYL_0014000	TcSYL_0014000.t1	Molecular Function	GO:0005515	protein binding	Interpro	MGO:0005515
TcSYL_0014030	TcSYL_0014030.t1	Molecular Function	GO:0005515	protein binding	Interpro	MGO:0005515
TcSYL_0014260	TcSYL_0014260.t1	Biological Process	GO:0006464	cellular protein modification process	Interpro	BGO:0006464
TcSYL_0014700	TcSYL_0014700.t1	Biological Process	GO:0006950	response to stress	Interpro	BGO:0006950
TcSYL_0014740	TcSYL_0014740.t1	Biological Process	GO:0006468	protein phosphorylation	Interpro	BGO:0006468
TcSYL_0014740	TcSYL_0014740.t1	Molecular Function	GO:0004672	protein kinase activity	Interpro	MGO:0004672
TcSYL_0014740	TcSYL_0014740.t1	Molecular Function	GO:0005524	ATP binding	Interpro	MGO:0005524
TcSYL_0014840	TcSYL_0014840.t1	Biological Process	GO:0006468	protein phosphorylation	Interpro	BGO:0006468
TcSYL_0014840	TcSYL_0014840.t1	Molecular Function	GO:0004672	protein kinase activity	Interpro	MGO:0004672
TcSYL_0014840	TcSYL_0014840.t1	Molecular Function	GO:0005524	ATP binding	Interpro	MGO:0005524
TcSYL_0014850	TcSYL_0014850.t1	Molecular Function	GO:0005488	binding	Interpro	MGO:0005488
TcSYL_0014860	TcSYL_0014860.t1	Molecular Function	GO:0005488	binding	Interpro	MGO:0005488
TcSYL_0014870	TcSYL_0014870.t1	Molecular Function	GO:0046912	transferase activity, transferring acyl groups, acyl groups converted into alkyl on transfer	Interpro	MGO:0046912
TcSYL_0014930	TcSYL_0014930.t1	Biological Process	GO:0006351	transcription, DNA-templated	Interpro	BGO:0006351
TcSYL_0014930	TcSYL_0014930.t1	Cellular Component	GO:0005634	nucleus	Interpro	CGO:0005634
TcSYL_0014930	TcSYL_0014930.t1	Molecular Function	GO:0003677	DNA binding	Interpro	MGO:0003677
TcSYL_0014930	TcSYL_0014930.t1	Molecular Function	GO:0003899	DNA-directed 5'-3' RNA polymerase activity	Interpro	MGO:0003899
TcSYL_0015080	TcSYL_0015080.t1	Biological Process	GO:0007018	microtubule-based movement	Interpro	BGO:0007018
TcSYL_0015080	TcSYL_0015080.t1	Cellular Component	GO:0005868	cytoplasmic dynein complex	Interpro	CGO:0005868
TcSYL_0015260	TcSYL_0015260.t1	Biological Process	GO:0006418	tRNA aminoacylation for protein translation	Interpro	BGO:0006418
TcSYL_0015260	TcSYL_0015260.t1	Molecular Function	GO:0000166	nucleotide binding	Interpro	MGO:0000166
TcSYL_0015260	TcSYL_0015260.t1	Molecular Function	GO:0002161	aminoacyl-tRNA editing activity	Interpro	MGO:0002161
TcSYL_0015260	TcSYL_0015260.t1	Molecular Function	GO:0004812	aminoacyl-tRNA ligase activity	Interpro	MGO:0004812
TcSYL_0015260	TcSYL_0015260.t1	Molecular Function	GO:0005524	ATP binding	Interpro	MGO:0005524
TcSYL_0015270	TcSYL_0015270.t1	Biological Process	GO:0006433	prolyl-tRNA aminoacylation	Interpro	BGO:0006433
TcSYL_0015270	TcSYL_0015270.t1	Cellular Component	GO:0005737	cytoplasm	Interpro	CGO:0005737
TcSYL_0015270	TcSYL_0015270.t1	Molecular Function	GO:0000166	nucleotide binding	Interpro	MGO:0000166
TcSYL_0015270	TcSYL_0015270.t1	Molecular Function	GO:0004827	proline-tRNA ligase activity	Interpro	MGO:0004827
TcSYL_0015270	TcSYL_0015270.t1	Molecular Function	GO:0005524	ATP binding	Interpro	MGO:0005524
TcSYL_0015600	TcSYL_0015600.t1	Molecular Function	GO:0046872	metal ion binding	Interpro	MGO:0046872
TcSYL_0016040	TcSYL_0016040.t1	Molecular Function	GO:0005509	calcium ion binding	Interpro	MGO:0005509
TcSYL_0016170	TcSYL_0016170.t1	Molecular Function	GO:0005515	protein binding	Interpro	MGO:0005515
TcSYL_0016580	TcSYL_0016580.t1	Cellular Component	GO:0016021	integral component of membrane	Interpro	CGO:0016021
TcSYL_0017120	TcSYL_0017120.t1	Molecular Function	GO:0005515	protein binding	Interpro	MGO:0005515
TcSYL_0019220	TcSYL_0019220.t1	Biological Process	GO:0006468	protein phosphorylation	Interpro	BGO:0006468
TcSYL_0019220	TcSYL_0019220.t1	Molecular Function	GO:0004672	protein kinase activity	Interpro	MGO:0004672
TcSYL_0019220	TcSYL_0019220.t1	Molecular Function	GO:0005524	ATP binding	Interpro	MGO:0005524
TcSYL_0019460	TcSYL_0019460.t1	Biological Process	GO:0006355	regulation of transcription, DNA-templated	Interpro	BGO:0006355
TcSYL_0019460	TcSYL_0019460.t1	Cellular Component	GO:0005634	nucleus	Interpro	CGO:0005634
TcSYL_0019470	TcSYL_0019470.t1	Molecular Function	GO:0005515	protein binding	Interpro	MGO:0005515
TcSYL_0019610	TcSYL_0019610.t1	Biological Process	GO:0006468	protein phosphorylation	Interpro	BGO:0006468
TcSYL_0019610	TcSYL_0019610.t1	Molecular Function	GO:0004672	protein kinase activity	Interpro	MGO:0004672
TcSYL_0019610	TcSYL_0019610.t1	Molecular Function	GO:0005524	ATP binding	Interpro	MGO:0005524
TcSYL_0019820	TcSYL_0019820.t1	Molecular Function	GO:0005509	calcium ion binding	Interpro	MGO:0005509
TcSYL_0019840	TcSYL_0019840.t1	Biological Process	GO:0006465	signal peptide processing	Interpro	BGO:0006465
TcSYL_0019840	TcSYL_0019840.t1	Cellular Component	GO:0005787	signal peptidase complex	Interpro	CGO:0005787
TcSYL_0019840	TcSYL_0019840.t1	Cellular Component	GO:0016021	integral component of membrane	Interpro	CGO:0016021
TcSYL_0019840	TcSYL_0019840.t1	Molecular Function	GO:0008233	peptidase activity	Interpro	MGO:0008233
TcSYL_0019860	TcSYL_0019860.t1	Biological Process	GO:0006468	protein phosphorylation	Interpro	BGO:0006468
TcSYL_0019860	TcSYL_0019860.t1	Molecular Function	GO:0004672	protein kinase activity	Interpro	MGO:0004672
TcSYL_0019860	TcSYL_0019860.t1	Molecular Function	GO:0005524	ATP binding	Interpro	MGO:0005524
TcSYL_0023080	TcSYL_0023080.t1	Molecular Function	GO:0003676	nucleic acid binding	Interpro	MGO:0003676
TcSYL_0023100	TcSYL_0023100.t1	Biological Process	GO:0006529	asparagine biosynthetic process	Interpro	BGO:0006529
TcSYL_0023100	TcSYL_0023100.t1	Cellular Component	GO:0005737	cytoplasm	Interpro	CGO:0005737
TcSYL_0023100	TcSYL_0023100.t1	Molecular Function	GO:0004071	aspartate-ammonia ligase activity	Interpro	MGO:0004071
TcSYL_0023110	TcSYL_0023110.t1	Molecular Function	GO:0005515	protein binding	Interpro	MGO:0005515
TcSYL_0023200	TcSYL_0023200.t1	Biological Process	GO:0007018	microtubule-based movement	Interpro	BGO:0007018
TcSYL_0023200	TcSYL_0023200.t1	Cellular Component	GO:0030286	dynein complex	Interpro	CGO:0030286
TcSYL_0023200	TcSYL_0023200.t1	Molecular Function	GO:0003777	microtubule motor activity	Interpro	MGO:0003777
TcSYL_0023260	TcSYL_0023260.t1	Molecular Function	GO:0005515	protein binding	Interpro	MGO:0005515
TcSYL_0025990	TcSYL_0025990.t1	Molecular Function	GO:0005515	protein binding	Interpro	MGO:0005515
TcSYL_0026010	TcSYL_0026010.t1	Molecular Function	GO:0035091	phosphatidylinositol binding	Interpro	MGO:0035091
TcSYL_0026510	TcSYL_0026510.t1	Biological Process	GO:0032958	inositol phosphate biosynthetic process	Interpro	BGO:0032958
TcSYL_0026510	TcSYL_0026510.t1	Molecular Function	GO:0016301	kinase activity	Interpro	MGO:0016301
TcSYL_0026790	TcSYL_0026790.t1	Cellular Component	GO:0005634	nucleus	Interpro	CGO:0005634
TcSYL_0027150	TcSYL_0027150.t1	Cellular Component	GO:0016021	integral component of membrane	Interpro	CGO:0016021
TcSYL_0027200	TcSYL_0027200.t1	Biological Process	GO:0006468	protein phosphorylation	Interpro	BGO:0006468
TcSYL_0027200	TcSYL_0027200.t1	Molecular Function	GO:0004672	protein kinase activity	Interpro	MGO:0004672
TcSYL_0027200	TcSYL_0027200.t1	Molecular Function	GO:0005524	ATP binding	Interpro	MGO:0005524
TcSYL_0027210	TcSYL_0027210.t1	Molecular Function	GO:0005524	ATP binding	Interpro	MGO:0005524
TcSYL_0027260	TcSYL_0027260.t1	Molecular Function	GO:0003824	catalytic activity	Interpro	MGO:0003824
TcSYL_0027510	TcSYL_0027510.t1	Biological Process	GO:0031123	RNA 3'-end processing	Interpro	BGO:0031123
TcSYL_0027510	TcSYL_0027510.t1	Biological Process	GO:0043631	RNA polyadenylation	Interpro	BGO:0043631
TcSYL_0027510	TcSYL_0027510.t1	Molecular Function	GO:0003723	RNA binding	Interpro	MGO:0003723
TcSYL_0027510	TcSYL_0027510.t1	Molecular Function	GO:0004652	polynucleotide adenylyltransferase activity	Interpro	MGO:0004652
TcSYL_0027510	TcSYL_0027510.t1	Molecular Function	GO:0016779	nucleotidyltransferase activity	Interpro	MGO:0016779
TcSYL_0027610	TcSYL_0027610.t1	Molecular Function	GO:0005515	protein binding	Interpro	MGO:0005515
TcSYL_0027620	TcSYL_0027620.t1	Biological Process	GO:0006418	tRNA aminoacylation for protein translation	Interpro	BGO:0006418
TcSYL_0027620	TcSYL_0027620.t1	Molecular Function	GO:0000166	nucleotide binding	Interpro	MGO:0000166
TcSYL_0027620	TcSYL_0027620.t1	Molecular Function	GO:0004812	aminoacyl-tRNA ligase activity	Interpro	MGO:0004812
TcSYL_0027620	TcSYL_0027620.t1	Molecular Function	GO:0004831	tyrosine-tRNA ligase activity	Interpro	MGO:0004831
TcSYL_0027620	TcSYL_0027620.t1	Molecular Function	GO:0005524	ATP binding	Interpro	MGO:0005524
TcSYL_0031380	TcSYL_0031380.t1	Biological Process	GO:0006812	cation transport	Interpro	BGO:0006812
TcSYL_0031380	TcSYL_0031380.t1	Biological Process	GO:0055085	transmembrane transport	Interpro	BGO:0055085
TcSYL_0031380	TcSYL_0031380.t1	Cellular Component	GO:0016021	integral component of membrane	Interpro	CGO:0016021
TcSYL_0031380	TcSYL_0031380.t1	Molecular Function	GO:0008324	cation transmembrane transporter activity	Interpro	MGO:0008324
TcSYL_0031600	TcSYL_0031600.t1	Molecular Function	GO:0008237	metallopeptidase activity	Interpro	MGO:0008237
TcSYL_0031600	TcSYL_0031600.t1	Molecular Function	GO:0008270	zinc ion binding	Interpro	MGO:0008270
TcSYL_0041200	TcSYL_0041200.t1	Molecular Function	GO:0005515	protein binding	Interpro	MGO:0005515
TcSYL_0041270	TcSYL_0041270.t1	Biological Process	GO:0051603	proteolysis involved in cellular protein catabolic process	Interpro	BGO:0051603
TcSYL_0041270	TcSYL_0041270.t1	Cellular Component	GO:0005839	proteasome core complex	Interpro	CGO:0005839
TcSYL_0041270	TcSYL_0041270.t1	Molecular Function	GO:0004298	threonine-type endopeptidase activity	Interpro	MGO:0004298
TcSYL_0043160	TcSYL_0043160.t1	Molecular Function	GO:0005524	ATP binding	Interpro	MGO:0005524
TcSYL_0043230	TcSYL_0043230.t1	Molecular Function	GO:0003676	nucleic acid binding	Interpro	MGO:0003676
TcSYL_0043470	TcSYL_0043470.t1	Molecular Function	GO:0005515	protein binding	Interpro	MGO:0005515
TcSYL_0043480	TcSYL_0043480.t1	Molecular Function	GO:0005515	protein binding	Interpro	MGO:0005515
TcSYL_0043620	TcSYL_0043620.t1	Molecular Function	GO:0005515	protein binding	Interpro	MGO:0005515
TcSYL_0043910	TcSYL_0043910.t1	Biological Process	GO:0007018	microtubule-based movement	Interpro	BGO:0007018
TcSYL_0043910	TcSYL_0043910.t1	Cellular Component	GO:0030286	dynein complex	Interpro	CGO:0030286
TcSYL_0043910	TcSYL_0043910.t1	Molecular Function	GO:0003777	microtubule motor activity	Interpro	MGO:0003777
TcSYL_0043920	TcSYL_0043920.t1	Biological Process	GO:0007018	microtubule-based movement	Interpro	BGO:0007018
TcSYL_0043920	TcSYL_0043920.t1	Cellular Component	GO:0030286	dynein complex	Interpro	CGO:0030286
TcSYL_0043920	TcSYL_0043920.t1	Molecular Function	GO:0003777	microtubule motor activity	Interpro	MGO:0003777
TcSYL_0044050	TcSYL_0044050.t1	Molecular Function	GO:0016787	hydrolase activity	Interpro	MGO:0016787
TcSYL_0044650	TcSYL_0044650.t1	Biological Process	GO:0006396	RNA processing	Interpro	BGO:0006396
TcSYL_0044650	TcSYL_0044650.t1	Molecular Function	GO:0004525	ribonuclease III activity	Interpro	MGO:0004525
TcSYL_0044770	TcSYL_0044770.t1	Biological Process	GO:0006281	DNA repair	Interpro	BGO:0006281
TcSYL_0044810	TcSYL_0044810.t1	Molecular Function	GO:0003676	nucleic acid binding	Interpro	MGO:0003676
TcSYL_0044810	TcSYL_0044810.t1	Molecular Function	GO:0005524	ATP binding	Interpro	MGO:0005524
TcSYL_0045150	TcSYL_0045150.t1	Molecular Function	GO:0005524	ATP binding	Interpro	MGO:0005524
TcSYL_0045150	TcSYL_0045150.t1	Molecular Function	GO:0016887	ATPase activity	Interpro	MGO:0016887
TcSYL_0045230	TcSYL_0045230.t1	Cellular Component	GO:0005622	intracellular	Interpro	CGO:0005622
TcSYL_0045230	TcSYL_0045230.t1	Molecular Function	GO:0003779	actin binding	Interpro	MGO:0003779
TcSYL_0045250	TcSYL_0045250.t1	Biological Process	GO:0015031	protein transport	Interpro	BGO:0015031
TcSYL_0045320	TcSYL_0045320.t1	Biological Process	GO:0007268	chemical synaptic transmission	Interpro	BGO:0007268
TcSYL_0045320	TcSYL_0045320.t1	Molecular Function	GO:0005515	protein binding	Interpro	MGO:0005515
TcSYL_0045320	TcSYL_0045320.t1	Molecular Function	GO:0033130	acetylcholine receptor binding	Interpro	MGO:0033130
TcSYL_0045320	TcSYL_0045320.t1	Molecular Function	GO:0043495	protein membrane anchor	Interpro	MGO:0043495
TcSYL_0045340	TcSYL_0045340.t1	Molecular Function	GO:0003924	GTPase activity	Interpro	MGO:0003924
TcSYL_0045340	TcSYL_0045340.t1	Molecular Function	GO:0005525	GTP binding	Interpro	MGO:0005525
TcSYL_0045820	TcSYL_0045820.t1	Molecular Function	GO:0003678	DNA helicase activity	Interpro	MGO:0003678
TcSYL_0045820	TcSYL_0045820.t1	Molecular Function	GO:0005524	ATP binding	Interpro	MGO:0005524
TcSYL_0045860	TcSYL_0045860.t1	Biological Process	GO:0055114	oxidation-reduction process	Interpro	BGO:0055114
TcSYL_0045860	TcSYL_0045860.t1	Molecular Function	GO:0010181	FMN binding	Interpro	MGO:0010181
TcSYL_0045860	TcSYL_0045860.t1	Molecular Function	GO:0016491	oxidoreductase activity	Interpro	MGO:0016491
TcSYL_0045880	TcSYL_0045880.t1	Molecular Function	GO:0003676	nucleic acid binding	Interpro	MGO:0003676
TcSYL_0046010	TcSYL_0046010.t1	Molecular Function	GO:0005509	calcium ion binding	Interpro	MGO:0005509
TcSYL_0046340	TcSYL_0046340.t1	Biological Process	GO:0006265	DNA topological change	Interpro	BGO:0006265
TcSYL_0046340	TcSYL_0046340.t1	Cellular Component	GO:0005694	chromosome	Interpro	CGO:0005694
TcSYL_0046340	TcSYL_0046340.t1	Molecular Function	GO:0003677	DNA binding	Interpro	MGO:0003677
TcSYL_0046340	TcSYL_0046340.t1	Molecular Function	GO:0003917	DNA topoisomerase type I activity	Interpro	MGO:0003917
TcSYL_0046360	TcSYL_0046360.t1	Molecular Function	GO:0046872	metal ion binding	Interpro	MGO:0046872
TcSYL_0046410	TcSYL_0046410.t1	Molecular Function	GO:0005515	protein binding	Interpro	MGO:0005515
TcSYL_0046720	TcSYL_0046720.t1	Biological Process	GO:0006412	translation	Interpro	BGO:0006412
TcSYL_0046720	TcSYL_0046720.t1	Cellular Component	GO:0005840	ribosome	Interpro	CGO:0005840
TcSYL_0046720	TcSYL_0046720.t1	Molecular Function	GO:0003735	structural constituent of ribosome	Interpro	MGO:0003735
TcSYL_0046840	TcSYL_0046840.t1	Biological Process	GO:0007018	microtubule-based movement	Interpro	BGO:0007018
TcSYL_0046840	TcSYL_0046840.t1	Cellular Component	GO:0030286	dynein complex	Interpro	CGO:0030286
TcSYL_0046840	TcSYL_0046840.t1	Molecular Function	GO:0003777	microtubule motor activity	Interpro	MGO:0003777
TcSYL_0046850	TcSYL_0046850.t1	Biological Process	GO:0007018	microtubule-based movement	Interpro	BGO:0007018
TcSYL_0046850	TcSYL_0046850.t1	Cellular Component	GO:0030286	dynein complex	Interpro	CGO:0030286
TcSYL_0046850	TcSYL_0046850.t1	Molecular Function	GO:0003777	microtubule motor activity	Interpro	MGO:0003777
TcSYL_0046940	TcSYL_0046940.t1	Molecular Function	GO:0003824	catalytic activity	Interpro	MGO:0003824
TcSYL_0047180	TcSYL_0047180.t1	Biological Process	GO:0006886	intracellular protein transport	Interpro	BGO:0006886
TcSYL_0047180	TcSYL_0047180.t1	Biological Process	GO:0016192	vesicle-mediated transport	Interpro	BGO:0016192
TcSYL_0047180	TcSYL_0047180.t1	Cellular Component	GO:0030117	membrane coat	Interpro	CGO:0030117
TcSYL_0047180	TcSYL_0047180.t1	Molecular Function	GO:0005198	structural molecule activity	Interpro	MGO:0005198
TcSYL_0047950	TcSYL_0047950.t1	Molecular Function	GO:0051287	NAD binding	Interpro	MGO:0051287
TcSYL_0048020	TcSYL_0048020.t1	Biological Process	GO:0007018	microtubule-based movement	Interpro	BGO:0007018
TcSYL_0048020	TcSYL_0048020.t1	Molecular Function	GO:0003777	microtubule motor activity	Interpro	MGO:0003777
TcSYL_0048020	TcSYL_0048020.t1	Molecular Function	GO:0005524	ATP binding	Interpro	MGO:0005524
TcSYL_0048020	TcSYL_0048020.t1	Molecular Function	GO:0008017	microtubule binding	Interpro	MGO:0008017
TcSYL_0048030	TcSYL_0048030.t1	Biological Process	GO:0007018	microtubule-based movement	Interpro	BGO:0007018
TcSYL_0048030	TcSYL_0048030.t1	Molecular Function	GO:0003777	microtubule motor activity	Interpro	MGO:0003777
TcSYL_0048030	TcSYL_0048030.t1	Molecular Function	GO:0005524	ATP binding	Interpro	MGO:0005524
TcSYL_0048030	TcSYL_0048030.t1	Molecular Function	GO:0008017	microtubule binding	Interpro	MGO:0008017
TcSYL_0048130	TcSYL_0048130.t1	Molecular Function	GO:0005515	protein binding	Interpro	MGO:0005515
TcSYL_0048140	TcSYL_0048140.t1	Molecular Function	GO:0005515	protein binding	Interpro	MGO:0005515
TcSYL_0048150	TcSYL_0048150.t1	Molecular Function	GO:0005515	protein binding	Interpro	MGO:0005515
TcSYL_0048600	TcSYL_0048600.t1	Molecular Function	GO:0005515	protein binding	Interpro	MGO:0005515
TcSYL_0048630	TcSYL_0048630.t1	Molecular Function	GO:0005488	binding	Interpro	MGO:0005488
TcSYL_0050000	TcSYL_0050000.t1	Biological Process	GO:0055114	oxidation-reduction process	Interpro	BGO:0055114
TcSYL_0050000	TcSYL_0050000.t1	Molecular Function	GO:0016491	oxidoreductase activity	Interpro	MGO:0016491
TcSYL_0050070	TcSYL_0050070.t1	Molecular Function	GO:0003676	nucleic acid binding	Interpro	MGO:0003676
TcSYL_0050070	TcSYL_0050070.t1	Molecular Function	GO:0005524	ATP binding	Interpro	MGO:0005524
TcSYL_0050160	TcSYL_0050160.t1	Biological Process	GO:0008152	metabolic process	Interpro	BGO:0008152
TcSYL_0050160	TcSYL_0050160.t1	Molecular Function	GO:0016787	hydrolase activity	Interpro	MGO:0016787
TcSYL_0051060	TcSYL_0051060.t1	Molecular Function	GO:0005515	protein binding	Interpro	MGO:0005515
TcSYL_0051870	TcSYL_0051870.t1	Biological Process	GO:0006511	ubiquitin-dependent protein catabolic process	Interpro	BGO:0006511
TcSYL_0051870	TcSYL_0051870.t1	Molecular Function	GO:0031625	ubiquitin protein ligase binding	Interpro	MGO:0031625
TcSYL_0057230	TcSYL_0057230.t1	Biological Process	GO:0006468	protein phosphorylation	Interpro	BGO:0006468
TcSYL_0057230	TcSYL_0057230.t1	Molecular Function	GO:0004672	protein kinase activity	Interpro	MGO:0004672
TcSYL_0057230	TcSYL_0057230.t1	Molecular Function	GO:0005524	ATP binding	Interpro	MGO:0005524
TcSYL_0057250	TcSYL_0057250.t1	Biological Process	GO:0006886	intracellular protein transport	Interpro	BGO:0006886
TcSYL_0057250	TcSYL_0057250.t1	Biological Process	GO:0016192	vesicle-mediated transport	Interpro	BGO:0016192
TcSYL_0057250	TcSYL_0057250.t1	Molecular Function	GO:0005488	binding	Interpro	MGO:0005488
TcSYL_0057280	TcSYL_0057280.t1	Biological Process	GO:0046854	phosphatidylinositol phosphorylation	Interpro	BGO:0046854
TcSYL_0057310	TcSYL_0057310.t1	Biological Process	GO:0006468	protein phosphorylation	Interpro	BGO:0006468
TcSYL_0057310	TcSYL_0057310.t1	Molecular Function	GO:0004672	protein kinase activity	Interpro	MGO:0004672
TcSYL_0057310	TcSYL_0057310.t1	Molecular Function	GO:0005524	ATP binding	Interpro	MGO:0005524
TcSYL_0057360	TcSYL_0057360.t1	Molecular Function	GO:0005524	ATP binding	Interpro	MGO:0005524
TcSYL_0057360	TcSYL_0057360.t1	Molecular Function	GO:0046872	metal ion binding	Interpro	MGO:0046872
TcSYL_0057460	TcSYL_0057460.t1	Molecular Function	GO:0005488	binding	Interpro	MGO:0005488
TcSYL_0057470	TcSYL_0057470.t1	Molecular Function	GO:0005488	binding	Interpro	MGO:0005488
TcSYL_0057610	TcSYL_0057610.t1	Molecular Function	GO:0005524	ATP binding	Interpro	MGO:0005524
TcSYL_0057610	TcSYL_0057610.t1	Molecular Function	GO:0046872	metal ion binding	Interpro	MGO:0046872
TcSYL_0062090	TcSYL_0062090.t1	Cellular Component	GO:0005634	nucleus	Interpro	CGO:0005634
TcSYL_0062090	TcSYL_0062090.t1	Molecular Function	GO:0003676	nucleic acid binding	Interpro	MGO:0003676
TcSYL_0062090	TcSYL_0062090.t1	Molecular Function	GO:0003723	RNA binding	Interpro	MGO:0003723
TcSYL_0062090	TcSYL_0062090.t1	Molecular Function	GO:0004386	helicase activity	Interpro	MGO:0004386
TcSYL_0062090	TcSYL_0062090.t1	Molecular Function	GO:0005524	ATP binding	Interpro	MGO:0005524
TcSYL_0062250	TcSYL_0062250.t1	Molecular Function	GO:0003676	nucleic acid binding	Interpro	MGO:0003676
TcSYL_0062250	TcSYL_0062250.t1	Molecular Function	GO:0005524	ATP binding	Interpro	MGO:0005524
TcSYL_0063220	TcSYL_0063220.t1	Molecular Function	GO:0005515	protein binding	Interpro	MGO:0005515
TcSYL_0064110	TcSYL_0064110.t1	Biological Process	GO:0007165	signal transduction	Interpro	BGO:0007165
TcSYL_0064110	TcSYL_0064110.t1	Molecular Function	GO:0004114	3',5'-cyclic-nucleotide phosphodiesterase activity	Interpro	MGO:0004114
TcSYL_0064110	TcSYL_0064110.t1	Molecular Function	GO:0005515	protein binding	Interpro	MGO:0005515
TcSYL_0064150	TcSYL_0064150.t1	Biological Process	GO:0043039	tRNA aminoacylation	Interpro	BGO:0043039
TcSYL_0064150	TcSYL_0064150.t1	Molecular Function	GO:0004812	aminoacyl-tRNA ligase activity	Interpro	MGO:0004812
TcSYL_0064150	TcSYL_0064150.t1	Molecular Function	GO:0005524	ATP binding	Interpro	MGO:0005524
TcSYL_0064310	TcSYL_0064310.t1	Biological Process	GO:0030001	metal ion transport	Interpro	BGO:0030001
TcSYL_0064310	TcSYL_0064310.t1	Biological Process	GO:0055085	transmembrane transport	Interpro	BGO:0055085
TcSYL_0064310	TcSYL_0064310.t1	Cellular Component	GO:0016020	membrane	Interpro	CGO:0016020
TcSYL_0064310	TcSYL_0064310.t1	Molecular Function	GO:0046873	metal ion transmembrane transporter activity	Interpro	MGO:0046873
TcSYL_0064460	TcSYL_0064460.t1	Molecular Function	GO:0051536	iron-sulfur cluster binding	Interpro	MGO:0051536
TcSYL_0064980	TcSYL_0064980.t1	Biological Process	GO:0006468	protein phosphorylation	Interpro	BGO:0006468
TcSYL_0064980	TcSYL_0064980.t1	Molecular Function	GO:0004672	protein kinase activity	Interpro	MGO:0004672
TcSYL_0064980	TcSYL_0064980.t1	Molecular Function	GO:0005524	ATP binding	Interpro	MGO:0005524
TcSYL_0073440	TcSYL_0073440.t1	Biological Process	GO:0006508	proteolysis	Interpro	BGO:0006508
TcSYL_0073440	TcSYL_0073440.t1	Molecular Function	GO:0004222	metalloendopeptidase activity	Interpro	MGO:0004222
TcSYL_0073440	TcSYL_0073440.t1	Molecular Function	GO:0005524	ATP binding	Interpro	MGO:0005524
TcSYL_0073730	TcSYL_0073730.t1	Cellular Component	GO:0016020	membrane	Interpro	CGO:0016020
TcSYL_0073730	TcSYL_0073730.t1	Molecular Function	GO:0005524	ATP binding	Interpro	MGO:0005524
TcSYL_0073730	TcSYL_0073730.t1	Molecular Function	GO:0016887	ATPase activity	Interpro	MGO:0016887
TcSYL_0073870	TcSYL_0073870.t1	Molecular Function	GO:0004386	helicase activity	Interpro	MGO:0004386
TcSYL_0073950	TcSYL_0073950.t1	Molecular Function	GO:0005515	protein binding	Interpro	MGO:0005515
TcSYL_0074640	TcSYL_0074640.t1	Molecular Function	GO:0005488	binding	Interpro	MGO:0005488
TcSYL_0074890	TcSYL_0074890.t1	Molecular Function	GO:0005515	protein binding	Interpro	MGO:0005515
TcSYL_0074970	TcSYL_0074970.t1	Cellular Component	GO:0016020	membrane	Interpro	CGO:0016020
TcSYL_0075040	TcSYL_0075040.t1	Molecular Function	GO:0005524	ATP binding	Interpro	MGO:0005524
TcSYL_0075040	TcSYL_0075040.t1	Molecular Function	GO:0016887	ATPase activity	Interpro	MGO:0016887
TcSYL_0075340	TcSYL_0075340.t1	Molecular Function	GO:0005515	protein binding	Interpro	MGO:0005515
TcSYL_0075480	TcSYL_0075480.t1	Molecular Function	GO:0005515	protein binding	Interpro	MGO:0005515
TcSYL_0075490	TcSYL_0075490.t1	Biological Process	GO:0006468	protein phosphorylation	Interpro	BGO:0006468
TcSYL_0075490	TcSYL_0075490.t1	Molecular Function	GO:0004672	protein kinase activity	Interpro	MGO:0004672
TcSYL_0075490	TcSYL_0075490.t1	Molecular Function	GO:0005524	ATP binding	Interpro	MGO:0005524
TcSYL_0075500	TcSYL_0075500.t1	Biological Process	GO:0006468	protein phosphorylation	Interpro	BGO:0006468
TcSYL_0075500	TcSYL_0075500.t1	Molecular Function	GO:0004672	protein kinase activity	Interpro	MGO:0004672
TcSYL_0075500	TcSYL_0075500.t1	Molecular Function	GO:0005524	ATP binding	Interpro	MGO:0005524
TcSYL_0075520	TcSYL_0075520.t1	Biological Process	GO:0006796	phosphate-containing compound metabolic process	Interpro	BGO:0006796
TcSYL_0075520	TcSYL_0075520.t1	Cellular Component	GO:0005737	cytoplasm	Interpro	CGO:0005737
TcSYL_0075520	TcSYL_0075520.t1	Molecular Function	GO:0000287	magnesium ion binding	Interpro	MGO:0000287
TcSYL_0075520	TcSYL_0075520.t1	Molecular Function	GO:0004427	inorganic diphosphatase activity	Interpro	MGO:0004427
TcSYL_0076860	TcSYL_0076860.t1	Biological Process	GO:0051603	proteolysis involved in cellular protein catabolic process	Interpro	BGO:0051603
TcSYL_0076860	TcSYL_0076860.t1	Cellular Component	GO:0005839	proteasome core complex	Interpro	CGO:0005839
TcSYL_0076860	TcSYL_0076860.t1	Molecular Function	GO:0004298	threonine-type endopeptidase activity	Interpro	MGO:0004298
TcSYL_0076970	TcSYL_0076970.t1	Biological Process	GO:0006470	protein dephosphorylation	Interpro	BGO:0006470
TcSYL_0076970	TcSYL_0076970.t1	Biological Process	GO:0016311	dephosphorylation	Interpro	BGO:0016311
TcSYL_0076970	TcSYL_0076970.t1	Molecular Function	GO:0008138	protein tyrosine/serine/threonine phosphatase activity	Interpro	MGO:0008138
TcSYL_0076970	TcSYL_0076970.t1	Molecular Function	GO:0016791	phosphatase activity	Interpro	MGO:0016791
TcSYL_0077130	TcSYL_0077130.t1	Biological Process	GO:0006508	proteolysis	Interpro	BGO:0006508
TcSYL_0077130	TcSYL_0077130.t1	Biological Process	GO:0007155	cell adhesion	Interpro	BGO:0007155
TcSYL_0077130	TcSYL_0077130.t1	Cellular Component	GO:0016020	membrane	Interpro	CGO:0016020
TcSYL_0077130	TcSYL_0077130.t1	Molecular Function	GO:0004222	metalloendopeptidase activity	Interpro	MGO:0004222
TcSYL_0078740	TcSYL_0078740.t1	Molecular Function	GO:0005515	protein binding	Interpro	MGO:0005515
TcSYL_0078800	TcSYL_0078800.t1	Molecular Function	GO:0016791	phosphatase activity	Interpro	MGO:0016791
TcSYL_0078870	TcSYL_0078870.t1	Molecular Function	GO:0005515	protein binding	Interpro	MGO:0005515
TcSYL_0078890	TcSYL_0078890.t1	Biological Process	GO:0006355	regulation of transcription, DNA-templated	Interpro	BGO:0006355
TcSYL_0078910	TcSYL_0078910.t1	Molecular Function	GO:0005515	protein binding	Interpro	MGO:0005515
TcSYL_0079350	TcSYL_0079350.t1	Biological Process	GO:0006468	protein phosphorylation	Interpro	BGO:0006468
TcSYL_0079350	TcSYL_0079350.t1	Molecular Function	GO:0004672	protein kinase activity	Interpro	MGO:0004672
TcSYL_0079350	TcSYL_0079350.t1	Molecular Function	GO:0005524	ATP binding	Interpro	MGO:0005524
TcSYL_0080390	TcSYL_0080390.t1	Molecular Function	GO:0005525	GTP binding	Interpro	MGO:0005525
TcSYL_0080490	TcSYL_0080490.t1	Biological Process	GO:0006351	transcription, DNA-templated	Interpro	BGO:0006351
TcSYL_0080490	TcSYL_0080490.t1	Molecular Function	GO:0003677	DNA binding	Interpro	MGO:0003677
TcSYL_0080490	TcSYL_0080490.t1	Molecular Function	GO:0003899	DNA-directed 5'-3' RNA polymerase activity	Interpro	MGO:0003899
TcSYL_0080560	TcSYL_0080560.t1	Molecular Function	GO:0003824	catalytic activity	Interpro	MGO:0003824
TcSYL_0080570	TcSYL_0080570.t1	Biological Process	GO:0006457	protein folding	Interpro	BGO:0006457
TcSYL_0080570	TcSYL_0080570.t1	Cellular Component	GO:0016272	prefoldin complex	Interpro	CGO:0016272
TcSYL_0080570	TcSYL_0080570.t1	Molecular Function	GO:0051082	unfolded protein binding	Interpro	MGO:0051082
TcSYL_0080590	TcSYL_0080590.t1	Biological Process	GO:0006468	protein phosphorylation	Interpro	BGO:0006468
TcSYL_0080590	TcSYL_0080590.t1	Molecular Function	GO:0004672	protein kinase activity	Interpro	MGO:0004672
TcSYL_0080590	TcSYL_0080590.t1	Molecular Function	GO:0004674	protein serine/threonine kinase activity	Interpro	MGO:0004674
TcSYL_0080590	TcSYL_0080590.t1	Molecular Function	GO:0005524	ATP binding	Interpro	MGO:0005524
TcSYL_0082340	TcSYL_0082340.t1	Molecular Function	GO:0005509	calcium ion binding	Interpro	MGO:0005509
TcSYL_0082480	TcSYL_0082480.t1	Molecular Function	GO:0005524	ATP binding	Interpro	MGO:0005524
TcSYL_0083060	TcSYL_0083060.t1	Biological Process	GO:0007034	vacuolar transport	Interpro	BGO:0007034
TcSYL_0083080	TcSYL_0083080.t1	Molecular Function	GO:0005488	binding	Interpro	MGO:0005488
TcSYL_0083090	TcSYL_0083090.t1	Biological Process	GO:0042176	regulation of protein catabolic process	Interpro	BGO:0042176
TcSYL_0083090	TcSYL_0083090.t1	Cellular Component	GO:0000502	proteasome complex	Interpro	CGO:0000502
TcSYL_0083090	TcSYL_0083090.t1	Molecular Function	GO:0030234	enzyme regulator activity	Interpro	MGO:0030234
TcSYL_0083110	TcSYL_0083110.t1	Biological Process	GO:0006351	transcription, DNA-templated	Interpro	BGO:0006351
TcSYL_0083110	TcSYL_0083110.t1	Molecular Function	GO:0046983	protein dimerization activity	Interpro	MGO:0046983
TcSYL_0083330	TcSYL_0083330.t1	Cellular Component	GO:0071203	WASH complex	Interpro	CGO:0071203
TcSYL_0084150	TcSYL_0084150.t1	Biological Process	GO:0007018	microtubule-based movement	Interpro	BGO:0007018
TcSYL_0084150	TcSYL_0084150.t1	Cellular Component	GO:0030286	dynein complex	Interpro	CGO:0030286
TcSYL_0084150	TcSYL_0084150.t1	Molecular Function	GO:0003777	microtubule motor activity	Interpro	MGO:0003777
TcSYL_0084160	TcSYL_0084160.t1	Biological Process	GO:0007018	microtubule-based movement	Interpro	BGO:0007018
TcSYL_0084160	TcSYL_0084160.t1	Cellular Component	GO:0030286	dynein complex	Interpro	CGO:0030286
TcSYL_0084160	TcSYL_0084160.t1	Molecular Function	GO:0003777	microtubule motor activity	Interpro	MGO:0003777
TcSYL_0084310	TcSYL_0084310.t1	Biological Process	GO:0055114	oxidation-reduction process	Interpro	BGO:0055114
TcSYL_0084310	TcSYL_0084310.t1	Molecular Function	GO:0016627	oxidoreductase activity, acting on the CH-CH group of donors	Interpro	MGO:0016627
TcSYL_0084340	TcSYL_0084340.t1	Molecular Function	GO:0008168	methyltransferase activity	Interpro	MGO:0008168
TcSYL_0084440	TcSYL_0084440.t1	Biological Process	GO:0045454	cell redox homeostasis	Interpro	BGO:0045454
TcSYL_0085020	TcSYL_0085020.t1	Biological Process	GO:0006468	protein phosphorylation	Interpro	BGO:0006468
TcSYL_0085020	TcSYL_0085020.t1	Molecular Function	GO:0004672	protein kinase activity	Interpro	MGO:0004672
TcSYL_0085020	TcSYL_0085020.t1	Molecular Function	GO:0005524	ATP binding	Interpro	MGO:0005524
TcSYL_0085140	TcSYL_0085140.t1	Biological Process	GO:0055114	oxidation-reduction process	Interpro	BGO:0055114
TcSYL_0085140	TcSYL_0085140.t1	Molecular Function	GO:0005506	iron ion binding	Interpro	MGO:0005506
TcSYL_0085140	TcSYL_0085140.t1	Molecular Function	GO:0016705	oxidoreductase activity, acting on paired donors, with incorporation or reduction of molecular oxygen	Interpro	MGO:0016705
TcSYL_0085140	TcSYL_0085140.t1	Molecular Function	GO:0020037	heme binding	Interpro	MGO:0020037
TcSYL_0085480	TcSYL_0085480.t1	Cellular Component	GO:0031514	motile cilium	Interpro	CGO:0031514
TcSYL_0085480	TcSYL_0085480.t1	Molecular Function	GO:0005516	calmodulin binding	Interpro	MGO:0005516
TcSYL_0086460	TcSYL_0086460.t1	Molecular Function	GO:0005524	ATP binding	Interpro	MGO:0005524
TcSYL_0086470	TcSYL_0086470.t1	Molecular Function	GO:0005524	ATP binding	Interpro	MGO:0005524
TcSYL_0086500	TcSYL_0086500.t1	Molecular Function	GO:0005515	protein binding	Interpro	MGO:0005515
TcSYL_0088010	TcSYL_0088010.t1	Biological Process	GO:0006886	intracellular protein transport	Interpro	BGO:0006886
TcSYL_0088010	TcSYL_0088010.t1	Biological Process	GO:0016192	vesicle-mediated transport	Interpro	BGO:0016192
TcSYL_0088010	TcSYL_0088010.t1	Cellular Component	GO:0030117	membrane coat	Interpro	CGO:0030117
TcSYL_0088010	TcSYL_0088010.t1	Molecular Function	GO:0005198	structural molecule activity	Interpro	MGO:0005198
TcSYL_0088550	TcSYL_0088550.t1	Molecular Function	GO:0005515	protein binding	Interpro	MGO:0005515
TcSYL_0089140	TcSYL_0089140.t1	Biological Process	GO:0007018	microtubule-based movement	Interpro	BGO:0007018
TcSYL_0089140	TcSYL_0089140.t1	Cellular Component	GO:0030286	dynein complex	Interpro	CGO:0030286
TcSYL_0089140	TcSYL_0089140.t1	Molecular Function	GO:0003777	microtubule motor activity	Interpro	MGO:0003777
TcSYL_0089190	TcSYL_0089190.t1	Biological Process	GO:0007018	microtubule-based movement	Interpro	BGO:0007018
TcSYL_0089190	TcSYL_0089190.t1	Molecular Function	GO:0003777	microtubule motor activity	Interpro	MGO:0003777
TcSYL_0089190	TcSYL_0089190.t1	Molecular Function	GO:0005515	protein binding	Interpro	MGO:0005515
TcSYL_0089190	TcSYL_0089190.t1	Molecular Function	GO:0005524	ATP binding	Interpro	MGO:0005524
TcSYL_0089190	TcSYL_0089190.t1	Molecular Function	GO:0008017	microtubule binding	Interpro	MGO:0008017
TcSYL_0089270	TcSYL_0089270.t1	Molecular Function	GO:0000166	nucleotide binding	Interpro	MGO:0000166
TcSYL_0089650	TcSYL_0089650.t1	Biological Process	GO:1901642	nucleoside transmembrane transport	Interpro	BGO:1901642
TcSYL_0089650	TcSYL_0089650.t1	Cellular Component	GO:0016021	integral component of membrane	Interpro	CGO:0016021
TcSYL_0089650	TcSYL_0089650.t1	Molecular Function	GO:0005337	nucleoside transmembrane transporter activity	Interpro	MGO:0005337
TcSYL_0089750	TcSYL_0089750.t1	Biological Process	GO:0006164	purine nucleotide biosynthetic process	Interpro	BGO:0006164
TcSYL_0089750	TcSYL_0089750.t1	Molecular Function	GO:0004019	adenylosuccinate synthase activity	Interpro	MGO:0004019
TcSYL_0089750	TcSYL_0089750.t1	Molecular Function	GO:0005525	GTP binding	Interpro	MGO:0005525
TcSYL_0089760	TcSYL_0089760.t1	Biological Process	GO:0006164	purine nucleotide biosynthetic process	Interpro	BGO:0006164
TcSYL_0089760	TcSYL_0089760.t1	Molecular Function	GO:0004019	adenylosuccinate synthase activity	Interpro	MGO:0004019
TcSYL_0089760	TcSYL_0089760.t1	Molecular Function	GO:0005525	GTP binding	Interpro	MGO:0005525
TcSYL_0089920	TcSYL_0089920.t1	Biological Process	GO:0006351	transcription, DNA-templated	Interpro	BGO:0006351
TcSYL_0089920	TcSYL_0089920.t1	Molecular Function	GO:0003677	DNA binding	Interpro	MGO:0003677
TcSYL_0089920	TcSYL_0089920.t1	Molecular Function	GO:0003899	DNA-directed 5'-3' RNA polymerase activity	Interpro	MGO:0003899
TcSYL_0091730	TcSYL_0091730.t1	Molecular Function	GO:0005524	ATP binding	Interpro	MGO:0005524
TcSYL_0092030	TcSYL_0092030.t1	Molecular Function	GO:0003924	GTPase activity	Interpro	MGO:0003924
TcSYL_0092030	TcSYL_0092030.t1	Molecular Function	GO:0005525	GTP binding	Interpro	MGO:0005525
TcSYL_0092090	TcSYL_0092090.t1	Biological Process	GO:0008152	metabolic process	Interpro	BGO:0008152
TcSYL_0092090	TcSYL_0092090.t1	Molecular Function	GO:0003824	catalytic activity	Interpro	MGO:0003824
TcSYL_0092370	TcSYL_0092370.t1	Biological Process	GO:0051016	barbed-end actin filament capping	Interpro	BGO:0051016
TcSYL_0092370	TcSYL_0092370.t1	Cellular Component	GO:0008290	F-actin capping protein complex	Interpro	CGO:0008290
TcSYL_0094640	TcSYL_0094640.t1	Molecular Function	GO:0005515	protein binding	Interpro	MGO:0005515
TcSYL_0094780	TcSYL_0094780.t1	Biological Process	GO:0006886	intracellular protein transport	Interpro	BGO:0006886
TcSYL_0094780	TcSYL_0094780.t1	Biological Process	GO:0006888	ER to Golgi vesicle-mediated transport	Interpro	BGO:0006888
TcSYL_0094780	TcSYL_0094780.t1	Cellular Component	GO:0030127	COPII vesicle coat	Interpro	CGO:0030127
TcSYL_0095780	TcSYL_0095780.t1	Biological Process	GO:0008152	metabolic process	Interpro	BGO:0008152
TcSYL_0095780	TcSYL_0095780.t1	Molecular Function	GO:0003824	catalytic activity	Interpro	MGO:0003824
TcSYL_0095870	TcSYL_0095870.t1	Biological Process	GO:0055114	oxidation-reduction process	Interpro	BGO:0055114
TcSYL_0095870	TcSYL_0095870.t1	Molecular Function	GO:0016491	oxidoreductase activity	Interpro	MGO:0016491
TcSYL_0095930	TcSYL_0095930.t1	Biological Process	GO:0015991	ATP hydrolysis coupled proton transport	Interpro	BGO:0015991
TcSYL_0095930	TcSYL_0095930.t1	Cellular Component	GO:0033177	proton-transporting two-sector ATPase complex, proton-transporting domain	Interpro	CGO:0033177
TcSYL_0095930	TcSYL_0095930.t1	Cellular Component	GO:0033179	proton-transporting V-type ATPase, V0 domain	Interpro	CGO:0033179
TcSYL_0095930	TcSYL_0095930.t1	Molecular Function	GO:0015078	proton transmembrane transporter activity	Interpro	MGO:0015078
TcSYL_0096060	TcSYL_0096060.t1	Molecular Function	GO:0005488	binding	Interpro	MGO:0005488
TcSYL_0096170	TcSYL_0096170.t1	Biological Process	GO:0002100	tRNA wobble adenosine to inosine editing	Interpro	BGO:0002100
TcSYL_0096170	TcSYL_0096170.t1	Molecular Function	GO:0003824	catalytic activity	Interpro	MGO:0003824
TcSYL_0096170	TcSYL_0096170.t1	Molecular Function	GO:0008251	tRNA-specific adenosine deaminase activity	Interpro	MGO:0008251
TcSYL_0096720	TcSYL_0096720.t1	Biological Process	GO:0006468	protein phosphorylation	Interpro	BGO:0006468
TcSYL_0096720	TcSYL_0096720.t1	Molecular Function	GO:0004672	protein kinase activity	Interpro	MGO:0004672
TcSYL_0096720	TcSYL_0096720.t1	Molecular Function	GO:0005524	ATP binding	Interpro	MGO:0005524
TcSYL_0096970	TcSYL_0096970.t1	Molecular Function	GO:0005515	protein binding	Interpro	MGO:0005515
TcSYL_0097930	TcSYL_0097930.t1	Molecular Function	GO:0003924	GTPase activity	Interpro	MGO:0003924
TcSYL_0097930	TcSYL_0097930.t1	Molecular Function	GO:0005525	GTP binding	Interpro	MGO:0005525
TcSYL_0097960	TcSYL_0097960.t1	Molecular Function	GO:0003924	GTPase activity	Interpro	MGO:0003924
TcSYL_0097960	TcSYL_0097960.t1	Molecular Function	GO:0005525	GTP binding	Interpro	MGO:0005525
TcSYL_0099760	TcSYL_0099760.t1	Biological Process	GO:0006508	proteolysis	Interpro	BGO:0006508
TcSYL_0099760	TcSYL_0099760.t1	Biological Process	GO:0007155	cell adhesion	Interpro	BGO:0007155
TcSYL_0099760	TcSYL_0099760.t1	Cellular Component	GO:0016020	membrane	Interpro	CGO:0016020
TcSYL_0099760	TcSYL_0099760.t1	Molecular Function	GO:0004222	metalloendopeptidase activity	Interpro	MGO:0004222
TcSYL_0102590	TcSYL_0102590.t1	Molecular Function	GO:0005515	protein binding	Interpro	MGO:0005515
TcSYL_0102650	TcSYL_0102650.t1	Biological Process	GO:0000079	regulation of cyclin-dependent protein serine/threonine kinase activity	Interpro	BGO:0000079
TcSYL_0102650	TcSYL_0102650.t1	Molecular Function	GO:0019901	protein kinase binding	Interpro	MGO:0019901
TcSYL_0102740	TcSYL_0102740.t1	Biological Process	GO:0000079	regulation of cyclin-dependent protein serine/threonine kinase activity	Interpro	BGO:0000079
TcSYL_0102740	TcSYL_0102740.t1	Molecular Function	GO:0019901	protein kinase binding	Interpro	MGO:0019901
TcSYL_0103440	TcSYL_0103440.t1	Molecular Function	GO:0005515	protein binding	Interpro	MGO:0005515
TcSYL_0103520	TcSYL_0103520.t1	Biological Process	GO:0006629	lipid metabolic process	Interpro	BGO:0006629
TcSYL_0103520	TcSYL_0103520.t1	Molecular Function	GO:0008081	phosphoric diester hydrolase activity	Interpro	MGO:0008081
TcSYL_0103640	TcSYL_0103640.t1	Biological Process	GO:0006511	ubiquitin-dependent protein catabolic process	Interpro	BGO:0006511
TcSYL_0103640	TcSYL_0103640.t1	Molecular Function	GO:0031625	ubiquitin protein ligase binding	Interpro	MGO:0031625
TcSYL_0105640	TcSYL_0105640.t1	Biological Process	GO:0006508	proteolysis	Interpro	BGO:0006508
TcSYL_0105640	TcSYL_0105640.t1	Biological Process	GO:0007155	cell adhesion	Interpro	BGO:0007155
TcSYL_0105640	TcSYL_0105640.t1	Cellular Component	GO:0016020	membrane	Interpro	CGO:0016020
TcSYL_0105640	TcSYL_0105640.t1	Molecular Function	GO:0004222	metalloendopeptidase activity	Interpro	MGO:0004222
TcSYL_0105650	TcSYL_0105650.t1	Biological Process	GO:0006508	proteolysis	Interpro	BGO:0006508
TcSYL_0105650	TcSYL_0105650.t1	Biological Process	GO:0007155	cell adhesion	Interpro	BGO:0007155
TcSYL_0105650	TcSYL_0105650.t1	Cellular Component	GO:0016020	membrane	Interpro	CGO:0016020
TcSYL_0105650	TcSYL_0105650.t1	Molecular Function	GO:0004222	metalloendopeptidase activity	Interpro	MGO:0004222
TcSYL_0106840	TcSYL_0106840.t1	Molecular Function	GO:0003723	RNA binding	Interpro	MGO:0003723
TcSYL_0106920	TcSYL_0106920.t1	Biological Process	GO:0050708	regulation of protein secretion	Interpro	BGO:0050708
TcSYL_0106920	TcSYL_0106920.t1	Cellular Component	GO:0005737	cytoplasm	Interpro	CGO:0005737
TcSYL_0106920	TcSYL_0106920.t1	Molecular Function	GO:0005515	protein binding	Interpro	MGO:0005515
TcSYL_0106990	TcSYL_0106990.t1	Molecular Function	GO:0004386	helicase activity	Interpro	MGO:0004386
TcSYL_0107040	TcSYL_0107040.t1	Biological Process	GO:0001522	pseudouridine synthesis	Interpro	BGO:0001522
TcSYL_0107040	TcSYL_0107040.t1	Biological Process	GO:0009451	RNA modification	Interpro	BGO:0009451
TcSYL_0107040	TcSYL_0107040.t1	Molecular Function	GO:0003723	RNA binding	Interpro	MGO:0003723
TcSYL_0107040	TcSYL_0107040.t1	Molecular Function	GO:0009982	pseudouridine synthase activity	Interpro	MGO:0009982
TcSYL_0107110	TcSYL_0107110.t1	Molecular Function	GO:0005525	GTP binding	Interpro	MGO:0005525
TcSYL_0107280	TcSYL_0107280.t1	Biological Process	GO:0002098	tRNA wobble uridine modification	Interpro	BGO:0002098
TcSYL_0107280	TcSYL_0107280.t1	Biological Process	GO:0008033	tRNA processing	Interpro	BGO:0008033
TcSYL_0107280	TcSYL_0107280.t1	Biological Process	GO:0034227	tRNA thio-modification	Interpro	BGO:0034227
TcSYL_0107280	TcSYL_0107280.t1	Molecular Function	GO:0000049	tRNA binding	Interpro	MGO:0000049
TcSYL_0107330	TcSYL_0107330.t1	Molecular Function	GO:0005515	protein binding	Interpro	MGO:0005515
TcSYL_0107430	TcSYL_0107430.t1	Biological Process	GO:0055114	oxidation-reduction process	Interpro	BGO:0055114
TcSYL_0107470	TcSYL_0107470.t1	Biological Process	GO:0042147	retrograde transport, endosome to Golgi	Interpro	BGO:0042147
TcSYL_0107740	TcSYL_0107740.t1	Biological Process	GO:0006457	protein folding	Interpro	BGO:0006457
TcSYL_0107740	TcSYL_0107740.t1	Molecular Function	GO:0051082	unfolded protein binding	Interpro	MGO:0051082
TcSYL_0107780	TcSYL_0107780.t1	Molecular Function	GO:0003924	GTPase activity	Interpro	MGO:0003924
TcSYL_0107780	TcSYL_0107780.t1	Molecular Function	GO:0005525	GTP binding	Interpro	MGO:0005525
TcSYL_0108820	TcSYL_0108820.t1	Biological Process	GO:0006886	intracellular protein transport	Interpro	BGO:0006886
TcSYL_0108820	TcSYL_0108820.t1	Biological Process	GO:0015031	protein transport	Interpro	BGO:0015031
TcSYL_0108820	TcSYL_0108820.t1	Biological Process	GO:0016192	vesicle-mediated transport	Interpro	BGO:0016192
TcSYL_0108820	TcSYL_0108820.t1	Cellular Component	GO:0030117	membrane coat	Interpro	CGO:0030117
TcSYL_0108820	TcSYL_0108820.t1	Molecular Function	GO:0005488	binding	Interpro	MGO:0005488
TcSYL_0108820	TcSYL_0108820.t1	Molecular Function	GO:0030276	clathrin binding	Interpro	MGO:0030276
TcSYL_0108860	TcSYL_0108860.t1	Molecular Function	GO:0005515	protein binding	Interpro	MGO:0005515
TcSYL_0108880	TcSYL_0108880.t1	Molecular Function	GO:0005515	protein binding	Interpro	MGO:0005515
TcSYL_0109300	TcSYL_0109300.t1	Biological Process	GO:0006508	proteolysis	Interpro	BGO:0006508
TcSYL_0109300	TcSYL_0109300.t1	Molecular Function	GO:0004190	aspartic-type endopeptidase activity	Interpro	MGO:0004190
TcSYL_0109300	TcSYL_0109300.t1	Molecular Function	GO:0005515	protein binding	Interpro	MGO:0005515
TcSYL_0109330	TcSYL_0109330.t1	Molecular Function	GO:0003972	RNA ligase (ATP) activity	Interpro	MGO:0003972
TcSYL_0109330	TcSYL_0109330.t1	Molecular Function	GO:0005524	ATP binding	Interpro	MGO:0005524
TcSYL_0109330	TcSYL_0109330.t1	Molecular Function	GO:0016874	ligase activity	Interpro	MGO:0016874
TcSYL_0109370	TcSYL_0109370.t1	Biological Process	GO:0008152	metabolic process	Interpro	BGO:0008152
TcSYL_0109370	TcSYL_0109370.t1	Molecular Function	GO:0003824	catalytic activity	Interpro	MGO:0003824
TcSYL_0109420	TcSYL_0109420.t1	Molecular Function	GO:0008270	zinc ion binding	Interpro	MGO:0008270
TcSYL_0109610	TcSYL_0109610.t1	Biological Process	GO:0000413	protein peptidyl-prolyl isomerization	Interpro	BGO:0000413
TcSYL_0109610	TcSYL_0109610.t1	Molecular Function	GO:0003755	peptidyl-prolyl cis-trans isomerase activity	Interpro	MGO:0003755
TcSYL_0110800	TcSYL_0110800.t1	Molecular Function	GO:0005524	ATP binding	Interpro	MGO:0005524
TcSYL_0110810	TcSYL_0110810.t1	Molecular Function	GO:0005524	ATP binding	Interpro	MGO:0005524
TcSYL_0110840	TcSYL_0110840.t1	Molecular Function	GO:0005488	binding	Interpro	MGO:0005488
TcSYL_0110840	TcSYL_0110840.t1	Molecular Function	GO:0005515	protein binding	Interpro	MGO:0005515
TcSYL_0110850	TcSYL_0110850.t1	Molecular Function	GO:0005515	protein binding	Interpro	MGO:0005515
TcSYL_0110920	TcSYL_0110920.t1	Molecular Function	GO:0005515	protein binding	Interpro	MGO:0005515
TcSYL_0111310	TcSYL_0111310.t1	Biological Process	GO:0006351	transcription, DNA-templated	Interpro	BGO:0006351
TcSYL_0111310	TcSYL_0111310.t1	Molecular Function	GO:0003677	DNA binding	Interpro	MGO:0003677
TcSYL_0111310	TcSYL_0111310.t1	Molecular Function	GO:0003899	DNA-directed 5'-3' RNA polymerase activity	Interpro	MGO:0003899
TcSYL_0111320	TcSYL_0111320.t1	Biological Process	GO:0006351	transcription, DNA-templated	Interpro	BGO:0006351
TcSYL_0111320	TcSYL_0111320.t1	Molecular Function	GO:0003677	DNA binding	Interpro	MGO:0003677
TcSYL_0111320	TcSYL_0111320.t1	Molecular Function	GO:0003899	DNA-directed 5'-3' RNA polymerase activity	Interpro	MGO:0003899
TcSYL_0111330	TcSYL_0111330.t1	Biological Process	GO:0006351	transcription, DNA-templated	Interpro	BGO:0006351
TcSYL_0111330	TcSYL_0111330.t1	Molecular Function	GO:0003677	DNA binding	Interpro	MGO:0003677
TcSYL_0111330	TcSYL_0111330.t1	Molecular Function	GO:0003899	DNA-directed 5'-3' RNA polymerase activity	Interpro	MGO:0003899
TcSYL_0111760	TcSYL_0111760.t1	Molecular Function	GO:0005515	protein binding	Interpro	MGO:0005515
TcSYL_0111780	TcSYL_0111780.t1	Biological Process	GO:0006891	intra-Golgi vesicle-mediated transport	Interpro	BGO:0006891
TcSYL_0111780	TcSYL_0111780.t1	Cellular Component	GO:0017119	Golgi transport complex	Interpro	CGO:0017119
TcSYL_0111830	TcSYL_0111830.t1	Biological Process	GO:0006468	protein phosphorylation	Interpro	BGO:0006468
TcSYL_0111830	TcSYL_0111830.t1	Molecular Function	GO:0004672	protein kinase activity	Interpro	MGO:0004672
TcSYL_0111830	TcSYL_0111830.t1	Molecular Function	GO:0005524	ATP binding	Interpro	MGO:0005524
TcSYL_0111950	TcSYL_0111950.t1	Biological Process	GO:0006821	chloride transport	Interpro	BGO:0006821
TcSYL_0111950	TcSYL_0111950.t1	Biological Process	GO:0055085	transmembrane transport	Interpro	BGO:0055085
TcSYL_0111950	TcSYL_0111950.t1	Cellular Component	GO:0016020	membrane	Interpro	CGO:0016020
TcSYL_0111950	TcSYL_0111950.t1	Molecular Function	GO:0005247	voltage-gated chloride channel activity	Interpro	MGO:0005247
TcSYL_0112050	TcSYL_0112050.t1	Biological Process	GO:0007018	microtubule-based movement	Interpro	BGO:0007018
TcSYL_0112050	TcSYL_0112050.t1	Cellular Component	GO:0005868	cytoplasmic dynein complex	Interpro	CGO:0005868
TcSYL_0112100	TcSYL_0112100.t1	Molecular Function	GO:0003860	3-hydroxyisobutyryl-CoA hydrolase activity	Interpro	MGO:0003860
TcSYL_0112250	TcSYL_0112250.t1	Molecular Function	GO:0005488	binding	Interpro	MGO:0005488
TcSYL_0112340	TcSYL_0112340.t1	Molecular Function	GO:0005515	protein binding	Interpro	MGO:0005515
TcSYL_0112480	TcSYL_0112480.t1	Molecular Function	GO:0003676	nucleic acid binding	Interpro	MGO:0003676
TcSYL_0112620	TcSYL_0112620.t1	Molecular Function	GO:0005509	calcium ion binding	Interpro	MGO:0005509
TcSYL_0112750	TcSYL_0112750.t1	Cellular Component	GO:0031514	motile cilium	Interpro	CGO:0031514
TcSYL_0112750	TcSYL_0112750.t1	Molecular Function	GO:0005516	calmodulin binding	Interpro	MGO:0005516
TcSYL_0112930	TcSYL_0112930.t1	Molecular Function	GO:0005515	protein binding	Interpro	MGO:0005515
TcSYL_0113260	TcSYL_0113260.t1	Cellular Component	GO:0005737	cytoplasm	Interpro	CGO:0005737
TcSYL_0113260	TcSYL_0113260.t1	Cellular Component	GO:0005852	eukaryotic translation initiation factor 3 complex	Interpro	CGO:0005852
TcSYL_0113260	TcSYL_0113260.t1	Molecular Function	GO:0003743	translation initiation factor activity	Interpro	MGO:0003743
TcSYL_0113300	TcSYL_0113300.t1	Biological Process	GO:0007017	microtubule-based process	Interpro	BGO:0007017
TcSYL_0113300	TcSYL_0113300.t1	Cellular Component	GO:0030286	dynein complex	Interpro	CGO:0030286
TcSYL_0113310	TcSYL_0113310.t1	Biological Process	GO:0051603	proteolysis involved in cellular protein catabolic process	Interpro	BGO:0051603
TcSYL_0113310	TcSYL_0113310.t1	Cellular Component	GO:0005839	proteasome core complex	Interpro	CGO:0005839
TcSYL_0113310	TcSYL_0113310.t1	Molecular Function	GO:0004298	threonine-type endopeptidase activity	Interpro	MGO:0004298
TcSYL_0113350	TcSYL_0113350.t1	Cellular Component	GO:0016020	membrane	Interpro	CGO:0016020
TcSYL_0113360	TcSYL_0113360.t1	Biological Process	GO:0046488	phosphatidylinositol metabolic process	Interpro	BGO:0046488
TcSYL_0113360	TcSYL_0113360.t1	Molecular Function	GO:0016307	phosphatidylinositol phosphate kinase activity	Interpro	MGO:0016307
TcSYL_0113400	TcSYL_0113400.t1	Biological Process	GO:0006904	vesicle docking involved in exocytosis	Interpro	BGO:0006904
TcSYL_0113400	TcSYL_0113400.t1	Biological Process	GO:0016192	vesicle-mediated transport	Interpro	BGO:0016192
TcSYL_0113520	TcSYL_0113520.t1	Molecular Function	GO:0005515	protein binding	Interpro	MGO:0005515
TcSYL_0113530	TcSYL_0113530.t1	Biological Process	GO:0006468	protein phosphorylation	Interpro	BGO:0006468
TcSYL_0113530	TcSYL_0113530.t1	Molecular Function	GO:0004672	protein kinase activity	Interpro	MGO:0004672
TcSYL_0113530	TcSYL_0113530.t1	Molecular Function	GO:0005524	ATP binding	Interpro	MGO:0005524
TcSYL_0113540	TcSYL_0113540.t1	Biological Process	GO:0006289	nucleotide-excision repair	Interpro	BGO:0006289
TcSYL_0113540	TcSYL_0113540.t1	Biological Process	GO:0043161	proteasome-mediated ubiquitin-dependent protein catabolic process	Interpro	BGO:0043161
TcSYL_0113540	TcSYL_0113540.t1	Molecular Function	GO:0003684	damaged DNA binding	Interpro	MGO:0003684
TcSYL_0113560	TcSYL_0113560.t1	Molecular Function	GO:0005488	binding	Interpro	MGO:0005488
TcSYL_0113580	TcSYL_0113580.t1	Cellular Component	GO:0005622	intracellular	Interpro	CGO:0005622
TcSYL_0113580	TcSYL_0113580.t1	Molecular Function	GO:0005525	GTP binding	Interpro	MGO:0005525
TcSYL_0113830	TcSYL_0113830.t1	Biological Process	GO:0006468	protein phosphorylation	Interpro	BGO:0006468
TcSYL_0113830	TcSYL_0113830.t1	Molecular Function	GO:0004672	protein kinase activity	Interpro	MGO:0004672
TcSYL_0113830	TcSYL_0113830.t1	Molecular Function	GO:0005524	ATP binding	Interpro	MGO:0005524
TcSYL_0113860	TcSYL_0113860.t1	Molecular Function	GO:0003676	nucleic acid binding	Interpro	MGO:0003676
TcSYL_0113860	TcSYL_0113860.t1	Molecular Function	GO:0004386	helicase activity	Interpro	MGO:0004386
TcSYL_0113860	TcSYL_0113860.t1	Molecular Function	GO:0005524	ATP binding	Interpro	MGO:0005524
TcSYL_0113920	TcSYL_0113920.t1	Biological Process	GO:0006468	protein phosphorylation	Interpro	BGO:0006468
TcSYL_0113920	TcSYL_0113920.t1	Molecular Function	GO:0004672	protein kinase activity	Interpro	MGO:0004672
TcSYL_0113920	TcSYL_0113920.t1	Molecular Function	GO:0005524	ATP binding	Interpro	MGO:0005524
TcSYL_0114000	TcSYL_0114000.t1	Biological Process	GO:0007018	microtubule-based movement	Interpro	BGO:0007018
TcSYL_0114000	TcSYL_0114000.t1	Cellular Component	GO:0030286	dynein complex	Interpro	CGO:0030286
TcSYL_0114000	TcSYL_0114000.t1	Molecular Function	GO:0003777	microtubule motor activity	Interpro	MGO:0003777
TcSYL_0114030	TcSYL_0114030.t1	Molecular Function	GO:0005515	protein binding	Interpro	MGO:0005515
TcSYL_0114750	TcSYL_0114750.t1	Molecular Function	GO:0003723	RNA binding	Interpro	MGO:0003723
TcSYL_0114910	TcSYL_0114910.t1	Biological Process	GO:0005975	carbohydrate metabolic process	Interpro	BGO:0005975
TcSYL_0114910	TcSYL_0114910.t1	Biological Process	GO:0008152	metabolic process	Interpro	BGO:0008152
TcSYL_0114910	TcSYL_0114910.t1	Molecular Function	GO:0003824	catalytic activity	Interpro	MGO:0003824
TcSYL_0114910	TcSYL_0114910.t1	Molecular Function	GO:0016857	racemase and epimerase activity, acting on carbohydrates and derivatives	Interpro	MGO:0016857
TcSYL_0115110	TcSYL_0115110.t1	Cellular Component	GO:0016021	integral component of membrane	Interpro	CGO:0016021
TcSYL_0115110	TcSYL_0115110.t1	Molecular Function	GO:0000166	nucleotide binding	Interpro	MGO:0000166
TcSYL_0115390	TcSYL_0115390.t1	Biological Process	GO:0006468	protein phosphorylation	Interpro	BGO:0006468
TcSYL_0115390	TcSYL_0115390.t1	Molecular Function	GO:0004672	protein kinase activity	Interpro	MGO:0004672
TcSYL_0115390	TcSYL_0115390.t1	Molecular Function	GO:0005524	ATP binding	Interpro	MGO:0005524
TcSYL_0115400	TcSYL_0115400.t1	Molecular Function	GO:0003824	catalytic activity	Interpro	MGO:0003824
TcSYL_0115450	TcSYL_0115450.t1	Molecular Function	GO:0005488	binding	Interpro	MGO:0005488
TcSYL_0115510	TcSYL_0115510.t1	Biological Process	GO:0016192	vesicle-mediated transport	Interpro	BGO:0016192
TcSYL_0115510	TcSYL_0115510.t1	Cellular Component	GO:0016021	integral component of membrane	Interpro	CGO:0016021
TcSYL_0115810	TcSYL_0115810.t1	Molecular Function	GO:0004842	ubiquitin-protein transferase activity	Interpro	MGO:0004842
TcSYL_0115920	TcSYL_0115920.t1	Molecular Function	GO:0003676	nucleic acid binding	Interpro	MGO:0003676
TcSYL_0116050	TcSYL_0116050.t1	Biological Process	GO:0006368	transcription elongation from RNA polymerase II promoter	Interpro	BGO:0006368
TcSYL_0116050	TcSYL_0116050.t1	Biological Process	GO:0016570	histone modification	Interpro	BGO:0016570
TcSYL_0116050	TcSYL_0116050.t1	Cellular Component	GO:0016593	Cdc73/Paf1 complex	Interpro	CGO:0016593
TcSYL_0116180	TcSYL_0116180.t1	Biological Process	GO:0006139	nucleobase-containing compound metabolic process	Interpro	BGO:0006139
TcSYL_0116180	TcSYL_0116180.t1	Molecular Function	GO:0003676	nucleic acid binding	Interpro	MGO:0003676
TcSYL_0116180	TcSYL_0116180.t1	Molecular Function	GO:0008270	zinc ion binding	Interpro	MGO:0008270
TcSYL_0116180	TcSYL_0116180.t1	Molecular Function	GO:0008408	3'-5' exonuclease activity	Interpro	MGO:0008408
TcSYL_0116260	TcSYL_0116260.t1	Biological Process	GO:0007017	microtubule-based process	Interpro	BGO:0007017
TcSYL_0116260	TcSYL_0116260.t1	Cellular Component	GO:0030286	dynein complex	Interpro	CGO:0030286
TcSYL_0116310	TcSYL_0116310.t1	Molecular Function	GO:0005509	calcium ion binding	Interpro	MGO:0005509
TcSYL_0116430	TcSYL_0116430.t1	Molecular Function	GO:0005515	protein binding	Interpro	MGO:0005515
TcSYL_0116570	TcSYL_0116570.t1	Biological Process	GO:0008152	metabolic process	Interpro	BGO:0008152
TcSYL_0116570	TcSYL_0116570.t1	Molecular Function	GO:0008168	methyltransferase activity	Interpro	MGO:0008168
TcSYL_0116750	TcSYL_0116750.t1	Biological Process	GO:0006071	glycerol metabolic process	Interpro	BGO:0006071
TcSYL_0116750	TcSYL_0116750.t1	Molecular Function	GO:0004371	glycerone kinase activity	Interpro	MGO:0004371
TcSYL_0116760	TcSYL_0116760.t1	Biological Process	GO:0006071	glycerol metabolic process	Interpro	BGO:0006071
TcSYL_0116760	TcSYL_0116760.t1	Molecular Function	GO:0004371	glycerone kinase activity	Interpro	MGO:0004371
TcSYL_0117190	TcSYL_0117190.t1	Biological Process	GO:0006855	drug transmembrane transport	Interpro	BGO:0006855
TcSYL_0117190	TcSYL_0117190.t1	Biological Process	GO:0055085	transmembrane transport	Interpro	BGO:0055085
TcSYL_0117190	TcSYL_0117190.t1	Cellular Component	GO:0016020	membrane	Interpro	CGO:0016020
TcSYL_0117190	TcSYL_0117190.t1	Molecular Function	GO:0015238	drug transmembrane transporter activity	Interpro	MGO:0015238
TcSYL_0117190	TcSYL_0117190.t1	Molecular Function	GO:0015297	antiporter activity	Interpro	MGO:0015297
TcSYL_0117210	TcSYL_0117210.t1	Biological Process	GO:0006855	drug transmembrane transport	Interpro	BGO:0006855
TcSYL_0117210	TcSYL_0117210.t1	Biological Process	GO:0055085	transmembrane transport	Interpro	BGO:0055085
TcSYL_0117210	TcSYL_0117210.t1	Cellular Component	GO:0016020	membrane	Interpro	CGO:0016020
TcSYL_0117210	TcSYL_0117210.t1	Molecular Function	GO:0015238	drug transmembrane transporter activity	Interpro	MGO:0015238
TcSYL_0117210	TcSYL_0117210.t1	Molecular Function	GO:0015297	antiporter activity	Interpro	MGO:0015297
TcSYL_0118140	TcSYL_0118140.t1	Biological Process	GO:0008152	metabolic process	Interpro	BGO:0008152
TcSYL_0118140	TcSYL_0118140.t1	Biological Process	GO:0055114	oxidation-reduction process	Interpro	BGO:0055114
TcSYL_0118140	TcSYL_0118140.t1	Molecular Function	GO:0016491	oxidoreductase activity	Interpro	MGO:0016491
TcSYL_0118210	TcSYL_0118210.t1	Molecular Function	GO:0003723	RNA binding	Interpro	MGO:0003723
TcSYL_0118210	TcSYL_0118210.t1	Molecular Function	GO:0005488	binding	Interpro	MGO:0005488
TcSYL_0118370	TcSYL_0118370.t1	Molecular Function	GO:0005524	ATP binding	Interpro	MGO:0005524
TcSYL_0118420	TcSYL_0118420.t1	Molecular Function	GO:0005515	protein binding	Interpro	MGO:0005515
TcSYL_0120530	TcSYL_0120530.t1	Cellular Component	GO:0005956	protein kinase CK2 complex	Interpro	CGO:0005956
TcSYL_0120530	TcSYL_0120530.t1	Molecular Function	GO:0019887	protein kinase regulator activity	Interpro	MGO:0019887
TcSYL_0121890	TcSYL_0121890.t1	Biological Process	GO:0001522	pseudouridine synthesis	Interpro	BGO:0001522
TcSYL_0121890	TcSYL_0121890.t1	Biological Process	GO:0009451	RNA modification	Interpro	BGO:0009451
TcSYL_0121890	TcSYL_0121890.t1	Molecular Function	GO:0003723	RNA binding	Interpro	MGO:0003723
TcSYL_0121890	TcSYL_0121890.t1	Molecular Function	GO:0009982	pseudouridine synthase activity	Interpro	MGO:0009982
TcSYL_0122250	TcSYL_0122250.t1	Biological Process	GO:0055085	transmembrane transport	Interpro	BGO:0055085
TcSYL_0122250	TcSYL_0122250.t1	Cellular Component	GO:0016021	integral component of membrane	Interpro	CGO:0016021
TcSYL_0122930	TcSYL_0122930.t1	Biological Process	GO:0009107	lipoate biosynthetic process	Interpro	BGO:0009107
TcSYL_0122930	TcSYL_0122930.t1	Molecular Function	GO:0003824	catalytic activity	Interpro	MGO:0003824
TcSYL_0122930	TcSYL_0122930.t1	Molecular Function	GO:0016992	lipoate synthase activity	Interpro	MGO:0016992
TcSYL_0122930	TcSYL_0122930.t1	Molecular Function	GO:0051536	iron-sulfur cluster binding	Interpro	MGO:0051536
TcSYL_0122930	TcSYL_0122930.t1	Molecular Function	GO:0051539	4 iron, 4 sulfur cluster binding	Interpro	MGO:0051539
TcSYL_0123000	TcSYL_0123000.t1	Molecular Function	GO:0005525	GTP binding	Interpro	MGO:0005525
TcSYL_0123010	TcSYL_0123010.t1	Biological Process	GO:0007018	microtubule-based movement	Interpro	BGO:0007018
TcSYL_0123010	TcSYL_0123010.t1	Molecular Function	GO:0003777	microtubule motor activity	Interpro	MGO:0003777
TcSYL_0123010	TcSYL_0123010.t1	Molecular Function	GO:0005524	ATP binding	Interpro	MGO:0005524
TcSYL_0123010	TcSYL_0123010.t1	Molecular Function	GO:0008017	microtubule binding	Interpro	MGO:0008017
TcSYL_0123020	TcSYL_0123020.t1	Biological Process	GO:0006886	intracellular protein transport	Interpro	BGO:0006886
TcSYL_0123040	TcSYL_0123040.t1	Molecular Function	GO:0003677	DNA binding	Interpro	MGO:0003677
TcSYL_0123040	TcSYL_0123040.t1	Molecular Function	GO:0043565	sequence-specific DNA binding	Interpro	MGO:0043565
TcSYL_0123070	TcSYL_0123070.t1	Biological Process	GO:0006468	protein phosphorylation	Interpro	BGO:0006468
TcSYL_0123070	TcSYL_0123070.t1	Molecular Function	GO:0004672	protein kinase activity	Interpro	MGO:0004672
TcSYL_0123070	TcSYL_0123070.t1	Molecular Function	GO:0005524	ATP binding	Interpro	MGO:0005524
TcSYL_0123450	TcSYL_0123450.t1	Biological Process	GO:0007018	microtubule-based movement	Interpro	BGO:0007018
TcSYL_0123450	TcSYL_0123450.t1	Molecular Function	GO:0003777	microtubule motor activity	Interpro	MGO:0003777
TcSYL_0123450	TcSYL_0123450.t1	Molecular Function	GO:0005524	ATP binding	Interpro	MGO:0005524
TcSYL_0123450	TcSYL_0123450.t1	Molecular Function	GO:0008017	microtubule binding	Interpro	MGO:0008017
TcSYL_0123490	TcSYL_0123490.t1	Molecular Function	GO:0005515	protein binding	Interpro	MGO:0005515
TcSYL_0123610	TcSYL_0123610.t1	Molecular Function	GO:0005488	binding	Interpro	MGO:0005488
TcSYL_0123680	TcSYL_0123680.t1	Biological Process	GO:0006364	rRNA processing	Interpro	BGO:0006364
TcSYL_0123680	TcSYL_0123680.t1	Cellular Component	GO:0032040	small-subunit processome	Interpro	CGO:0032040
TcSYL_0123730	TcSYL_0123730.t1	Biological Process	GO:0015031	protein transport	Interpro	BGO:0015031
TcSYL_0123780	TcSYL_0123780.t1	Biological Process	GO:0006614	SRP-dependent cotranslational protein targeting to membrane	Interpro	BGO:0006614
TcSYL_0123780	TcSYL_0123780.t1	Cellular Component	GO:0048500	signal recognition particle	Interpro	CGO:0048500
TcSYL_0123780	TcSYL_0123780.t1	Molecular Function	GO:0008312	7S RNA binding	Interpro	MGO:0008312
TcSYL_0131200	TcSYL_0131200.t1	Biological Process	GO:0009058	biosynthetic process	Interpro	BGO:0009058
TcSYL_0131200	TcSYL_0131200.t1	Molecular Function	GO:0030170	pyridoxal phosphate binding	Interpro	MGO:0030170
TcSYL_0131480	TcSYL_0131480.t1	Molecular Function	GO:0042626	ATPase activity, coupled to transmembrane movement of substances	Interpro	MGO:0042626
TcSYL_0132010	TcSYL_0132010.t1	Biological Process	GO:0007034	vacuolar transport	Interpro	BGO:0007034
TcSYL_0132170	TcSYL_0132170.t1	Biological Process	GO:0046488	phosphatidylinositol metabolic process	Interpro	BGO:0046488
TcSYL_0132170	TcSYL_0132170.t1	Molecular Function	GO:0016307	phosphatidylinositol phosphate kinase activity	Interpro	MGO:0016307
TcSYL_0137900	TcSYL_0137900.t1	Molecular Function	GO:0005515	protein binding	Interpro	MGO:0005515
TcSYL_0137910	TcSYL_0137910.t1	Molecular Function	GO:0005515	protein binding	Interpro	MGO:0005515
TcSYL_0138250	TcSYL_0138250.t1	Molecular Function	GO:0005525	GTP binding	Interpro	MGO:0005525
TcSYL_0138300	TcSYL_0138300.t1	Biological Process	GO:0007034	vacuolar transport	Interpro	BGO:0007034
TcSYL_0138360	TcSYL_0138360.t1	Molecular Function	GO:0005488	binding	Interpro	MGO:0005488
TcSYL_0138720	TcSYL_0138720.t1	Biological Process	GO:0006508	proteolysis	Interpro	BGO:0006508
TcSYL_0138720	TcSYL_0138720.t1	Cellular Component	GO:0005622	intracellular	Interpro	CGO:0005622
TcSYL_0138720	TcSYL_0138720.t1	Molecular Function	GO:0004177	aminopeptidase activity	Interpro	MGO:0004177
TcSYL_0138980	TcSYL_0138980.t1	Biological Process	GO:0007018	microtubule-based movement	Interpro	BGO:0007018
TcSYL_0138980	TcSYL_0138980.t1	Cellular Component	GO:0030286	dynein complex	Interpro	CGO:0030286
TcSYL_0138980	TcSYL_0138980.t1	Molecular Function	GO:0003777	microtubule motor activity	Interpro	MGO:0003777
TcSYL_0139130	TcSYL_0139130.t1	Molecular Function	GO:0005515	protein binding	Interpro	MGO:0005515
TcSYL_0139160	TcSYL_0139160.t1	Biological Process	GO:0006308	DNA catabolic process	Interpro	BGO:0006308
TcSYL_0139160	TcSYL_0139160.t1	Molecular Function	GO:0003676	nucleic acid binding	Interpro	MGO:0003676
TcSYL_0139160	TcSYL_0139160.t1	Molecular Function	GO:0004519	endonuclease activity	Interpro	MGO:0004519
TcSYL_0139160	TcSYL_0139160.t1	Molecular Function	GO:0016788	hydrolase activity, acting on ester bonds	Interpro	MGO:0016788
TcSYL_0139300	TcSYL_0139300.t1	Biological Process	GO:0042073	intraciliary transport	Interpro	BGO:0042073
TcSYL_0139390	TcSYL_0139390.t1	Cellular Component	GO:0005634	nucleus	Interpro	CGO:0005634
TcSYL_0139390	TcSYL_0139390.t1	Molecular Function	GO:0003676	nucleic acid binding	Interpro	MGO:0003676
TcSYL_0139390	TcSYL_0139390.t1	Molecular Function	GO:0008270	zinc ion binding	Interpro	MGO:0008270
TcSYL_0139450	TcSYL_0139450.t1	Biological Process	GO:0006506	GPI anchor biosynthetic process	Interpro	BGO:0006506
TcSYL_0139450	TcSYL_0139450.t1	Cellular Component	GO:0016021	integral component of membrane	Interpro	CGO:0016021
TcSYL_0139450	TcSYL_0139450.t1	Molecular Function	GO:0016758	transferase activity, transferring hexosyl groups	Interpro	MGO:0016758
TcSYL_0139750	TcSYL_0139750.t1	Biological Process	GO:0006260	DNA replication	Interpro	BGO:0006260
TcSYL_0139750	TcSYL_0139750.t1	Molecular Function	GO:0003677	DNA binding	Interpro	MGO:0003677
TcSYL_0139750	TcSYL_0139750.t1	Molecular Function	GO:0005524	ATP binding	Interpro	MGO:0005524
TcSYL_0140160	TcSYL_0140160.t1	Molecular Function	GO:0004843	thiol-dependent ubiquitin-specific protease activity	Interpro	MGO:0004843
TcSYL_0140160	TcSYL_0140160.t1	Molecular Function	GO:1990380	Lys48-specific deubiquitinase activity	Interpro	MGO:1990380
TcSYL_0140200	TcSYL_0140200.t1	Biological Process	GO:0007018	microtubule-based movement	Interpro	BGO:0007018
TcSYL_0140200	TcSYL_0140200.t1	Molecular Function	GO:0003777	microtubule motor activity	Interpro	MGO:0003777
TcSYL_0140200	TcSYL_0140200.t1	Molecular Function	GO:0005524	ATP binding	Interpro	MGO:0005524
TcSYL_0140200	TcSYL_0140200.t1	Molecular Function	GO:0008017	microtubule binding	Interpro	MGO:0008017
TcSYL_0140350	TcSYL_0140350.t1	Biological Process	GO:0006597	spermine biosynthetic process	Interpro	BGO:0006597
TcSYL_0140350	TcSYL_0140350.t1	Biological Process	GO:0008295	spermidine biosynthetic process	Interpro	BGO:0008295
TcSYL_0140350	TcSYL_0140350.t1	Molecular Function	GO:0004014	adenosylmethionine decarboxylase activity	Interpro	MGO:0004014
TcSYL_0140570	TcSYL_0140570.t1	Biological Process	GO:0007018	microtubule-based movement	Interpro	BGO:0007018
TcSYL_0140570	TcSYL_0140570.t1	Cellular Component	GO:0030286	dynein complex	Interpro	CGO:0030286
TcSYL_0140570	TcSYL_0140570.t1	Molecular Function	GO:0003777	microtubule motor activity	Interpro	MGO:0003777
TcSYL_0140700	TcSYL_0140700.t1	Cellular Component	GO:0005634	nucleus	Interpro	CGO:0005634
TcSYL_0140710	TcSYL_0140710.t1	Biological Process	GO:0006468	protein phosphorylation	Interpro	BGO:0006468
TcSYL_0140710	TcSYL_0140710.t1	Molecular Function	GO:0004672	protein kinase activity	Interpro	MGO:0004672
TcSYL_0140710	TcSYL_0140710.t1	Molecular Function	GO:0005524	ATP binding	Interpro	MGO:0005524
TcSYL_0140730	TcSYL_0140730.t1	Biological Process	GO:0015986	ATP synthesis coupled proton transport	Interpro	BGO:0015986
TcSYL_0140750	TcSYL_0140750.t1	Biological Process	GO:0000079	regulation of cyclin-dependent protein serine/threonine kinase activity	Interpro	BGO:0000079
TcSYL_0140750	TcSYL_0140750.t1	Molecular Function	GO:0019901	protein kinase binding	Interpro	MGO:0019901
TcSYL_0140830	TcSYL_0140830.t1	Cellular Component	GO:0016020	membrane	Interpro	CGO:0016020
TcSYL_0140830	TcSYL_0140830.t1	Molecular Function	GO:0004571	mannosyl-oligosaccharide 1,2-alpha-mannosidase activity	Interpro	MGO:0004571
TcSYL_0140830	TcSYL_0140830.t1	Molecular Function	GO:0005509	calcium ion binding	Interpro	MGO:0005509
TcSYL_0141750	TcSYL_0141750.t1	Molecular Function	GO:0003824	catalytic activity	Interpro	MGO:0003824
TcSYL_0141780	TcSYL_0141780.t1	Molecular Function	GO:0005515	protein binding	Interpro	MGO:0005515
TcSYL_0141830	TcSYL_0141830.t1	Molecular Function	GO:0005096	GTPase activator activity	Interpro	MGO:0005096
TcSYL_0142630	TcSYL_0142630.t1	Molecular Function	GO:0004842	ubiquitin-protein transferase activity	Interpro	MGO:0004842
TcSYL_0142830	TcSYL_0142830.t1	Molecular Function	GO:0003824	catalytic activity	Interpro	MGO:0003824
TcSYL_0142830	TcSYL_0142830.t1	Molecular Function	GO:0050662	coenzyme binding	Interpro	MGO:0050662
TcSYL_0142850	TcSYL_0142850.t1	Cellular Component	GO:0005622	intracellular	Interpro	CGO:0005622
TcSYL_0142850	TcSYL_0142850.t1	Molecular Function	GO:0003723	RNA binding	Interpro	MGO:0003723
TcSYL_0142850	TcSYL_0142850.t1	Molecular Function	GO:0019843	rRNA binding	Interpro	MGO:0019843
TcSYL_0142870	TcSYL_0142870.t1	Biological Process	GO:0007018	microtubule-based movement	Interpro	BGO:0007018
TcSYL_0142870	TcSYL_0142870.t1	Molecular Function	GO:0003777	microtubule motor activity	Interpro	MGO:0003777
TcSYL_0142870	TcSYL_0142870.t1	Molecular Function	GO:0005524	ATP binding	Interpro	MGO:0005524
TcSYL_0142870	TcSYL_0142870.t1	Molecular Function	GO:0008017	microtubule binding	Interpro	MGO:0008017
TcSYL_0145230	TcSYL_0145230.t1	Biological Process	GO:0006396	RNA processing	Interpro	BGO:0006396
TcSYL_0145230	TcSYL_0145230.t1	Molecular Function	GO:0003723	RNA binding	Interpro	MGO:0003723
TcSYL_0145760	TcSYL_0145760.t1	Biological Process	GO:0006511	ubiquitin-dependent protein catabolic process	Interpro	BGO:0006511
TcSYL_0145760	TcSYL_0145760.t1	Molecular Function	GO:0031625	ubiquitin protein ligase binding	Interpro	MGO:0031625
TcSYL_0146100	TcSYL_0146100.t1	Molecular Function	GO:0005524	ATP binding	Interpro	MGO:0005524
TcSYL_0146190	TcSYL_0146190.t1	Biological Process	GO:0006605	protein targeting	Interpro	BGO:0006605
TcSYL_0146190	TcSYL_0146190.t1	Biological Process	GO:0006886	intracellular protein transport	Interpro	BGO:0006886
TcSYL_0146190	TcSYL_0146190.t1	Biological Process	GO:0015031	protein transport	Interpro	BGO:0015031
TcSYL_0146190	TcSYL_0146190.t1	Cellular Component	GO:0016020	membrane	Interpro	CGO:0016020
TcSYL_0146190	TcSYL_0146190.t1	Molecular Function	GO:0015450	P-P-bond-hydrolysis-driven protein transmembrane transporter activity	Interpro	MGO:0015450
TcSYL_0146210	TcSYL_0146210.t1	Biological Process	GO:0007018	microtubule-based movement	Interpro	BGO:0007018
TcSYL_0146210	TcSYL_0146210.t1	Cellular Component	GO:0030286	dynein complex	Interpro	CGO:0030286
TcSYL_0146210	TcSYL_0146210.t1	Molecular Function	GO:0003777	microtubule motor activity	Interpro	MGO:0003777
TcSYL_0146220	TcSYL_0146220.t1	Biological Process	GO:0007018	microtubule-based movement	Interpro	BGO:0007018
TcSYL_0146220	TcSYL_0146220.t1	Cellular Component	GO:0030286	dynein complex	Interpro	CGO:0030286
TcSYL_0146220	TcSYL_0146220.t1	Molecular Function	GO:0003777	microtubule motor activity	Interpro	MGO:0003777
TcSYL_0146370	TcSYL_0146370.t1	Biological Process	GO:0006511	ubiquitin-dependent protein catabolic process	Interpro	BGO:0006511
TcSYL_0146370	TcSYL_0146370.t1	Biological Process	GO:0051603	proteolysis involved in cellular protein catabolic process	Interpro	BGO:0051603
TcSYL_0146370	TcSYL_0146370.t1	Cellular Component	GO:0005839	proteasome core complex	Interpro	CGO:0005839
TcSYL_0146370	TcSYL_0146370.t1	Cellular Component	GO:0019773	proteasome core complex, alpha-subunit complex	Interpro	CGO:0019773
TcSYL_0146370	TcSYL_0146370.t1	Molecular Function	GO:0004175	endopeptidase activity	Interpro	MGO:0004175
TcSYL_0146370	TcSYL_0146370.t1	Molecular Function	GO:0004298	threonine-type endopeptidase activity	Interpro	MGO:0004298
TcSYL_0146590	TcSYL_0146590.t1	Molecular Function	GO:0005515	protein binding	Interpro	MGO:0005515
TcSYL_0147030	TcSYL_0147030.t1	Molecular Function	GO:0005515	protein binding	Interpro	MGO:0005515
TcSYL_0147380	TcSYL_0147380.t1	Molecular Function	GO:0003924	GTPase activity	Interpro	MGO:0003924
TcSYL_0147380	TcSYL_0147380.t1	Molecular Function	GO:0005525	GTP binding	Interpro	MGO:0005525
TcSYL_0147750	TcSYL_0147750.t1	Biological Process	GO:0006468	protein phosphorylation	Interpro	BGO:0006468
TcSYL_0147750	TcSYL_0147750.t1	Molecular Function	GO:0004672	protein kinase activity	Interpro	MGO:0004672
TcSYL_0147750	TcSYL_0147750.t1	Molecular Function	GO:0005524	ATP binding	Interpro	MGO:0005524
TcSYL_0155880	TcSYL_0155880.t1	Biological Process	GO:0007018	microtubule-based movement	Interpro	BGO:0007018
TcSYL_0155880	TcSYL_0155880.t1	Molecular Function	GO:0003777	microtubule motor activity	Interpro	MGO:0003777
TcSYL_0155880	TcSYL_0155880.t1	Molecular Function	GO:0005524	ATP binding	Interpro	MGO:0005524
TcSYL_0155880	TcSYL_0155880.t1	Molecular Function	GO:0008017	microtubule binding	Interpro	MGO:0008017
TcSYL_0155910	TcSYL_0155910.t1	Molecular Function	GO:0005524	ATP binding	Interpro	MGO:0005524
TcSYL_0155910	TcSYL_0155910.t1	Molecular Function	GO:0016887	ATPase activity	Interpro	MGO:0016887
TcSYL_0155920	TcSYL_0155920.t1	Molecular Function	GO:0005524	ATP binding	Interpro	MGO:0005524
TcSYL_0155940	TcSYL_0155940.t1	Biological Process	GO:0006270	DNA replication initiation	Interpro	BGO:0006270
TcSYL_0155940	TcSYL_0155940.t1	Molecular Function	GO:0003677	DNA binding	Interpro	MGO:0003677
TcSYL_0155940	TcSYL_0155940.t1	Molecular Function	GO:0005524	ATP binding	Interpro	MGO:0005524
TcSYL_0155970	TcSYL_0155970.t1	Biological Process	GO:0006468	protein phosphorylation	Interpro	BGO:0006468
TcSYL_0155970	TcSYL_0155970.t1	Molecular Function	GO:0004672	protein kinase activity	Interpro	MGO:0004672
TcSYL_0155970	TcSYL_0155970.t1	Molecular Function	GO:0005524	ATP binding	Interpro	MGO:0005524
TcSYL_0156490	TcSYL_0156490.t1	Cellular Component	GO:0005739	mitochondrion	Interpro	CGO:0005739
TcSYL_0156490	TcSYL_0156490.t1	Molecular Function	GO:0003735	structural constituent of ribosome	Interpro	MGO:0003735
TcSYL_0156540	TcSYL_0156540.t1	Biological Process	GO:0006904	vesicle docking involved in exocytosis	Interpro	BGO:0006904
TcSYL_0156540	TcSYL_0156540.t1	Biological Process	GO:0016192	vesicle-mediated transport	Interpro	BGO:0016192
TcSYL_0156600	TcSYL_0156600.t1	Molecular Function	GO:0005515	protein binding	Interpro	MGO:0005515
TcSYL_0156610	TcSYL_0156610.t1	Molecular Function	GO:0005515	protein binding	Interpro	MGO:0005515
TcSYL_0156650	TcSYL_0156650.t1	Molecular Function	GO:0005515	protein binding	Interpro	MGO:0005515
TcSYL_0158430	TcSYL_0158430.t1	Biological Process	GO:0007018	microtubule-based movement	Interpro	BGO:0007018
TcSYL_0158430	TcSYL_0158430.t1	Molecular Function	GO:0003777	microtubule motor activity	Interpro	MGO:0003777
TcSYL_0158430	TcSYL_0158430.t1	Molecular Function	GO:0005524	ATP binding	Interpro	MGO:0005524
TcSYL_0158430	TcSYL_0158430.t1	Molecular Function	GO:0008017	microtubule binding	Interpro	MGO:0008017
TcSYL_0158460	TcSYL_0158460.t1	Molecular Function	GO:0005515	protein binding	Interpro	MGO:0005515
TcSYL_0159460	TcSYL_0159460.t1	Molecular Function	GO:0005509	calcium ion binding	Interpro	MGO:0005509
TcSYL_0159500	TcSYL_0159500.t1	Biological Process	GO:0006164	purine nucleotide biosynthetic process	Interpro	BGO:0006164
TcSYL_0159500	TcSYL_0159500.t1	Biological Process	GO:0055114	oxidation-reduction process	Interpro	BGO:0055114
TcSYL_0159500	TcSYL_0159500.t1	Molecular Function	GO:0003824	catalytic activity	Interpro	MGO:0003824
TcSYL_0159500	TcSYL_0159500.t1	Molecular Function	GO:0003938	IMP dehydrogenase activity	Interpro	MGO:0003938
TcSYL_0159530	TcSYL_0159530.t1	Biological Process	GO:0007018	microtubule-based movement	Interpro	BGO:0007018
TcSYL_0159530	TcSYL_0159530.t1	Molecular Function	GO:0003777	microtubule motor activity	Interpro	MGO:0003777
TcSYL_0159530	TcSYL_0159530.t1	Molecular Function	GO:0005524	ATP binding	Interpro	MGO:0005524
TcSYL_0159530	TcSYL_0159530.t1	Molecular Function	GO:0008017	microtubule binding	Interpro	MGO:0008017
TcSYL_0159540	TcSYL_0159540.t1	Molecular Function	GO:0003676	nucleic acid binding	Interpro	MGO:0003676
TcSYL_0159600	TcSYL_0159600.t1	Molecular Function	GO:0005515	protein binding	Interpro	MGO:0005515
TcSYL_0159750	TcSYL_0159750.t1	Biological Process	GO:0007018	microtubule-based movement	Interpro	BGO:0007018
TcSYL_0159750	TcSYL_0159750.t1	Molecular Function	GO:0003777	microtubule motor activity	Interpro	MGO:0003777
TcSYL_0159750	TcSYL_0159750.t1	Molecular Function	GO:0005524	ATP binding	Interpro	MGO:0005524
TcSYL_0159750	TcSYL_0159750.t1	Molecular Function	GO:0008017	microtubule binding	Interpro	MGO:0008017
TcSYL_0159900	TcSYL_0159900.t1	Molecular Function	GO:0016746	transferase activity, transferring acyl groups	Interpro	MGO:0016746
TcSYL_0159980	TcSYL_0159980.t1	Molecular Function	GO:0008270	zinc ion binding	Interpro	MGO:0008270
TcSYL_0163580	TcSYL_0163580.t1	Molecular Function	GO:0005515	protein binding	Interpro	MGO:0005515
TcSYL_0164130	TcSYL_0164130.t1	Biological Process	GO:0016579	protein deubiquitination	Interpro	BGO:0016579
TcSYL_0164130	TcSYL_0164130.t1	Molecular Function	GO:0036459	thiol-dependent ubiquitinyl hydrolase activity	Interpro	MGO:0036459
TcSYL_0164750	TcSYL_0164750.t1	Biological Process	GO:0006464	cellular protein modification process	Interpro	BGO:0006464
TcSYL_0165460	TcSYL_0165460.t1	Biological Process	GO:0006413	translational initiation	Interpro	BGO:0006413
TcSYL_0165460	TcSYL_0165460.t1	Molecular Function	GO:0003723	RNA binding	Interpro	MGO:0003723
TcSYL_0165460	TcSYL_0165460.t1	Molecular Function	GO:0003743	translation initiation factor activity	Interpro	MGO:0003743
TcSYL_0166780	TcSYL_0166780.t1	Molecular Function	GO:0005515	protein binding	Interpro	MGO:0005515
TcSYL_0167050	TcSYL_0167050.t1	Biological Process	GO:0007018	microtubule-based movement	Interpro	BGO:0007018
TcSYL_0167050	TcSYL_0167050.t1	Molecular Function	GO:0003777	microtubule motor activity	Interpro	MGO:0003777
TcSYL_0167050	TcSYL_0167050.t1	Molecular Function	GO:0005524	ATP binding	Interpro	MGO:0005524
TcSYL_0167050	TcSYL_0167050.t1	Molecular Function	GO:0008017	microtubule binding	Interpro	MGO:0008017
TcSYL_0167110	TcSYL_0167110.t1	Molecular Function	GO:0005515	protein binding	Interpro	MGO:0005515
TcSYL_0169000	TcSYL_0169000.t1	Biological Process	GO:0006265	DNA topological change	Interpro	BGO:0006265
TcSYL_0169000	TcSYL_0169000.t1	Molecular Function	GO:0003677	DNA binding	Interpro	MGO:0003677
TcSYL_0169000	TcSYL_0169000.t1	Molecular Function	GO:0003916	DNA topoisomerase activity	Interpro	MGO:0003916
TcSYL_0169080	TcSYL_0169080.t1	Molecular Function	GO:0005488	binding	Interpro	MGO:0005488
TcSYL_0169160	TcSYL_0169160.t1	Molecular Function	GO:0005509	calcium ion binding	Interpro	MGO:0005509
TcSYL_0169170	TcSYL_0169170.t1	Biological Process	GO:0055114	oxidation-reduction process	Interpro	BGO:0055114
TcSYL_0169170	TcSYL_0169170.t1	Molecular Function	GO:0016627	oxidoreductase activity, acting on the CH-CH group of donors	Interpro	MGO:0016627
TcSYL_0169170	TcSYL_0169170.t1	Molecular Function	GO:0050660	flavin adenine dinucleotide binding	Interpro	MGO:0050660
TcSYL_0169230	TcSYL_0169230.t1	Biological Process	GO:0006468	protein phosphorylation	Interpro	BGO:0006468
TcSYL_0169230	TcSYL_0169230.t1	Molecular Function	GO:0004672	protein kinase activity	Interpro	MGO:0004672
TcSYL_0169230	TcSYL_0169230.t1	Molecular Function	GO:0005488	binding	Interpro	MGO:0005488
TcSYL_0169230	TcSYL_0169230.t1	Molecular Function	GO:0005524	ATP binding	Interpro	MGO:0005524
TcSYL_0170030	TcSYL_0170030.t1	Biological Process	GO:0006457	protein folding	Interpro	BGO:0006457
TcSYL_0170030	TcSYL_0170030.t1	Molecular Function	GO:0031072	heat shock protein binding	Interpro	MGO:0031072
TcSYL_0170030	TcSYL_0170030.t1	Molecular Function	GO:0051082	unfolded protein binding	Interpro	MGO:0051082
TcSYL_0170670	TcSYL_0170670.t1	Biological Process	GO:0009116	nucleoside metabolic process	Interpro	BGO:0009116
TcSYL_0170870	TcSYL_0170870.t1	Biological Process	GO:0006468	protein phosphorylation	Interpro	BGO:0006468
TcSYL_0170870	TcSYL_0170870.t1	Molecular Function	GO:0004672	protein kinase activity	Interpro	MGO:0004672
TcSYL_0170870	TcSYL_0170870.t1	Molecular Function	GO:0005524	ATP binding	Interpro	MGO:0005524
TcSYL_0170880	TcSYL_0170880.t1	Molecular Function	GO:0005488	binding	Interpro	MGO:0005488
TcSYL_0171170	TcSYL_0171170.t1	Biological Process	GO:0006468	protein phosphorylation	Interpro	BGO:0006468
TcSYL_0171170	TcSYL_0171170.t1	Molecular Function	GO:0004672	protein kinase activity	Interpro	MGO:0004672
TcSYL_0171170	TcSYL_0171170.t1	Molecular Function	GO:0005524	ATP binding	Interpro	MGO:0005524
TcSYL_0172400	TcSYL_0172400.t1	Molecular Function	GO:0005515	protein binding	Interpro	MGO:0005515
TcSYL_0172650	TcSYL_0172650.t1	Molecular Function	GO:0005509	calcium ion binding	Interpro	MGO:0005509
TcSYL_0173270	TcSYL_0173270.t1	Biological Process	GO:0007018	microtubule-based movement	Interpro	BGO:0007018
TcSYL_0173270	TcSYL_0173270.t1	Molecular Function	GO:0003777	microtubule motor activity	Interpro	MGO:0003777
TcSYL_0173270	TcSYL_0173270.t1	Molecular Function	GO:0005524	ATP binding	Interpro	MGO:0005524
TcSYL_0173270	TcSYL_0173270.t1	Molecular Function	GO:0008017	microtubule binding	Interpro	MGO:0008017
TcSYL_0173510	TcSYL_0173510.t1	Biological Process	GO:0006887	exocytosis	Interpro	BGO:0006887
TcSYL_0173510	TcSYL_0173510.t1	Biological Process	GO:0048278	vesicle docking	Interpro	BGO:0048278
TcSYL_0173510	TcSYL_0173510.t1	Cellular Component	GO:0005737	cytoplasm	Interpro	CGO:0005737
TcSYL_0173530	TcSYL_0173530.t1	Biological Process	GO:0000398	mRNA splicing, via spliceosome	Interpro	BGO:0000398
TcSYL_0173530	TcSYL_0173530.t1	Cellular Component	GO:0046540	U4/U6 x U5 tri-snRNP complex	Interpro	CGO:0046540
TcSYL_0173940	TcSYL_0173940.t1	Molecular Function	GO:0003676	nucleic acid binding	Interpro	MGO:0003676
TcSYL_0174210	TcSYL_0174210.t1	Molecular Function	GO:0005515	protein binding	Interpro	MGO:0005515
TcSYL_0174590	TcSYL_0174590.t1	Molecular Function	GO:0008168	methyltransferase activity	Interpro	MGO:0008168
TcSYL_0174810	TcSYL_0174810.t1	Molecular Function	GO:0003824	catalytic activity	Interpro	MGO:0003824
TcSYL_0174810	TcSYL_0174810.t1	Molecular Function	GO:0051536	iron-sulfur cluster binding	Interpro	MGO:0051536
TcSYL_0174970	TcSYL_0174970.t1	Molecular Function	GO:0003677	DNA binding	Interpro	MGO:0003677
TcSYL_0175000	TcSYL_0175000.t1	Biological Process	GO:0030163	protein catabolic process	Interpro	BGO:0030163
TcSYL_0175000	TcSYL_0175000.t1	Cellular Component	GO:0005737	cytoplasm	Interpro	CGO:0005737
TcSYL_0175000	TcSYL_0175000.t1	Molecular Function	GO:0005524	ATP binding	Interpro	MGO:0005524
TcSYL_0175000	TcSYL_0175000.t1	Molecular Function	GO:0016787	hydrolase activity	Interpro	MGO:0016787
TcSYL_0175430	TcSYL_0175430.t1	Biological Process	GO:0006508	proteolysis	Interpro	BGO:0006508
TcSYL_0175430	TcSYL_0175430.t1	Molecular Function	GO:0004197	cysteine-type endopeptidase activity	Interpro	MGO:0004197
TcSYL_0175430	TcSYL_0175430.t1	Molecular Function	GO:0008234	cysteine-type peptidase activity	Interpro	MGO:0008234
TcSYL_0176290	TcSYL_0176290.t1	Biological Process	GO:0006508	proteolysis	Interpro	BGO:0006508
TcSYL_0176290	TcSYL_0176290.t1	Molecular Function	GO:0004197	cysteine-type endopeptidase activity	Interpro	MGO:0004197
TcSYL_0176290	TcSYL_0176290.t1	Molecular Function	GO:0008234	cysteine-type peptidase activity	Interpro	MGO:0008234
TcSYL_0178620	TcSYL_0178620.t1	Biological Process	GO:0006139	nucleobase-containing compound metabolic process	Interpro	BGO:0006139
TcSYL_0178620	TcSYL_0178620.t1	Molecular Function	GO:0003676	nucleic acid binding	Interpro	MGO:0003676
TcSYL_0178620	TcSYL_0178620.t1	Molecular Function	GO:0003677	DNA binding	Interpro	MGO:0003677
TcSYL_0178620	TcSYL_0178620.t1	Molecular Function	GO:0004003	ATP-dependent DNA helicase activity	Interpro	MGO:0004003
TcSYL_0178620	TcSYL_0178620.t1	Molecular Function	GO:0005524	ATP binding	Interpro	MGO:0005524
TcSYL_0178620	TcSYL_0178620.t1	Molecular Function	GO:0008026	ATP-dependent helicase activity	Interpro	MGO:0008026
TcSYL_0178620	TcSYL_0178620.t1	Molecular Function	GO:0016818	hydrolase activity, acting on acid anhydrides, in phosphorus-containing anhydrides	Interpro	MGO:0016818
TcSYL_0179120	TcSYL_0179120.t1	Molecular Function	GO:0008168	methyltransferase activity	Interpro	MGO:0008168
TcSYL_0179130	TcSYL_0179130.t1	Molecular Function	GO:0005096	GTPase activator activity	Interpro	MGO:0005096
TcSYL_0179150	TcSYL_0179150.t1	Molecular Function	GO:0005524	ATP binding	Interpro	MGO:0005524
TcSYL_0179260	TcSYL_0179260.t1	Biological Process	GO:0042254	ribosome biogenesis	Interpro	BGO:0042254
TcSYL_0179260	TcSYL_0179260.t1	Cellular Component	GO:0005634	nucleus	Interpro	CGO:0005634
TcSYL_0179800	TcSYL_0179800.t1	Biological Process	GO:0006351	transcription, DNA-templated	Interpro	BGO:0006351
TcSYL_0179800	TcSYL_0179800.t1	Molecular Function	GO:0046983	protein dimerization activity	Interpro	MGO:0046983
TcSYL_0180950	TcSYL_0180950.t1	Biological Process	GO:0030001	metal ion transport	Interpro	BGO:0030001
TcSYL_0180950	TcSYL_0180950.t1	Biological Process	GO:0055085	transmembrane transport	Interpro	BGO:0055085
TcSYL_0180950	TcSYL_0180950.t1	Cellular Component	GO:0016020	membrane	Interpro	CGO:0016020
TcSYL_0180950	TcSYL_0180950.t1	Molecular Function	GO:0046873	metal ion transmembrane transporter activity	Interpro	MGO:0046873
TcSYL_0182000	TcSYL_0182000.t1	Molecular Function	GO:0005488	binding	Interpro	MGO:0005488
TcSYL_0182020	TcSYL_0182020.t1	Molecular Function	GO:0005488	binding	Interpro	MGO:0005488
TcSYL_0182030	TcSYL_0182030.t1	Molecular Function	GO:0005515	protein binding	Interpro	MGO:0005515
TcSYL_0182130	TcSYL_0182130.t1	Molecular Function	GO:0005515	protein binding	Interpro	MGO:0005515
TcSYL_0182180	TcSYL_0182180.t1	Biological Process	GO:0006886	intracellular protein transport	Interpro	BGO:0006886
TcSYL_0182180	TcSYL_0182180.t1	Biological Process	GO:0016192	vesicle-mediated transport	Interpro	BGO:0016192
TcSYL_0182180	TcSYL_0182180.t1	Cellular Component	GO:0030117	membrane coat	Interpro	CGO:0030117
TcSYL_0182180	TcSYL_0182180.t1	Molecular Function	GO:0005488	binding	Interpro	MGO:0005488
TcSYL_0182200	TcSYL_0182200.t1	Biological Process	GO:0006886	intracellular protein transport	Interpro	BGO:0006886
TcSYL_0182200	TcSYL_0182200.t1	Biological Process	GO:0016192	vesicle-mediated transport	Interpro	BGO:0016192
TcSYL_0182200	TcSYL_0182200.t1	Cellular Component	GO:0030126	COPI vesicle coat	Interpro	CGO:0030126
TcSYL_0182200	TcSYL_0182200.t1	Molecular Function	GO:0005198	structural molecule activity	Interpro	MGO:0005198
TcSYL_0182200	TcSYL_0182200.t1	Molecular Function	GO:0005488	binding	Interpro	MGO:0005488
TcSYL_0182310	TcSYL_0182310.t1	Biological Process	GO:0055114	oxidation-reduction process	Interpro	BGO:0055114
TcSYL_0182310	TcSYL_0182310.t1	Molecular Function	GO:0033743	peptide-methionine (R)-S-oxide reductase activity	Interpro	MGO:0033743
TcSYL_0188160	TcSYL_0188160.t1	Molecular Function	GO:0005515	protein binding	Interpro	MGO:0005515
TcSYL_0188280	TcSYL_0188280.t1	Cellular Component	GO:0005622	intracellular	Interpro	CGO:0005622
TcSYL_0188280	TcSYL_0188280.t1	Molecular Function	GO:0005525	GTP binding	Interpro	MGO:0005525
TcSYL_0188380	TcSYL_0188380.t1	Biological Process	GO:0006351	transcription, DNA-templated	Interpro	BGO:0006351
TcSYL_0188380	TcSYL_0188380.t1	Molecular Function	GO:0003677	DNA binding	Interpro	MGO:0003677
TcSYL_0188380	TcSYL_0188380.t1	Molecular Function	GO:0003899	DNA-directed 5'-3' RNA polymerase activity	Interpro	MGO:0003899
TcSYL_0188390	TcSYL_0188390.t1	Biological Process	GO:0006351	transcription, DNA-templated	Interpro	BGO:0006351
TcSYL_0188390	TcSYL_0188390.t1	Molecular Function	GO:0003677	DNA binding	Interpro	MGO:0003677
TcSYL_0188390	TcSYL_0188390.t1	Molecular Function	GO:0003899	DNA-directed 5'-3' RNA polymerase activity	Interpro	MGO:0003899
TcSYL_0189180	TcSYL_0189180.t1	Biological Process	GO:0000413	protein peptidyl-prolyl isomerization	Interpro	BGO:0000413
TcSYL_0189180	TcSYL_0189180.t1	Molecular Function	GO:0003755	peptidyl-prolyl cis-trans isomerase activity	Interpro	MGO:0003755
TcSYL_0191620	TcSYL_0191620.t1	Molecular Function	GO:0005524	ATP binding	Interpro	MGO:0005524
TcSYL_0192200	TcSYL_0192200.t1	Cellular Component	GO:0000786	nucleosome	Interpro	CGO:0000786
TcSYL_0192200	TcSYL_0192200.t1	Cellular Component	GO:0005634	nucleus	Interpro	CGO:0005634
TcSYL_0192200	TcSYL_0192200.t1	Molecular Function	GO:0003677	DNA binding	Interpro	MGO:0003677
TcSYL_0192200	TcSYL_0192200.t1	Molecular Function	GO:0046982	protein heterodimerization activity	Interpro	MGO:0046982
TcSYL_0192210	TcSYL_0192210.t1	Biological Process	GO:0006468	protein phosphorylation	Interpro	BGO:0006468
TcSYL_0192210	TcSYL_0192210.t1	Molecular Function	GO:0004672	protein kinase activity	Interpro	MGO:0004672
TcSYL_0192210	TcSYL_0192210.t1	Molecular Function	GO:0005524	ATP binding	Interpro	MGO:0005524
TcSYL_0194430	TcSYL_0194430.t1	Molecular Function	GO:0005515	protein binding	Interpro	MGO:0005515
TcSYL_0195890	TcSYL_0195890.t1	Cellular Component	GO:0016459	myosin complex	Interpro	CGO:0016459
TcSYL_0195890	TcSYL_0195890.t1	Molecular Function	GO:0003774	motor activity	Interpro	MGO:0003774
TcSYL_0195890	TcSYL_0195890.t1	Molecular Function	GO:0005515	protein binding	Interpro	MGO:0005515
TcSYL_0195890	TcSYL_0195890.t1	Molecular Function	GO:0005524	ATP binding	Interpro	MGO:0005524
TcSYL_0195940	TcSYL_0195940.t1	Molecular Function	GO:0005488	binding	Interpro	MGO:0005488
TcSYL_0196150	TcSYL_0196150.t1	Biological Process	GO:0006508	proteolysis	Interpro	BGO:0006508
TcSYL_0196150	TcSYL_0196150.t1	Cellular Component	GO:0016020	membrane	Interpro	CGO:0016020
TcSYL_0196150	TcSYL_0196150.t1	Molecular Function	GO:0004222	metalloendopeptidase activity	Interpro	MGO:0004222
TcSYL_0196150	TcSYL_0196150.t1	Molecular Function	GO:0005524	ATP binding	Interpro	MGO:0005524
TcSYL_0196510	TcSYL_0196510.t1	Biological Process	GO:0042254	ribosome biogenesis	Interpro	BGO:0042254
TcSYL_0201340	TcSYL_0201340.t1	Biological Process	GO:0006751	glutathione catabolic process	Interpro	BGO:0006751
TcSYL_0201340	TcSYL_0201340.t1	Molecular Function	GO:0003839	gamma-glutamylcyclotransferase activity	Interpro	MGO:0003839
TcSYL_0201480	TcSYL_0201480.t1	Biological Process	GO:0055085	transmembrane transport	Interpro	BGO:0055085
TcSYL_0201550	TcSYL_0201550.t1	Biological Process	GO:0007018	microtubule-based movement	Interpro	BGO:0007018
TcSYL_0201550	TcSYL_0201550.t1	Molecular Function	GO:0003777	microtubule motor activity	Interpro	MGO:0003777
TcSYL_0201550	TcSYL_0201550.t1	Molecular Function	GO:0005524	ATP binding	Interpro	MGO:0005524
TcSYL_0201550	TcSYL_0201550.t1	Molecular Function	GO:0008017	microtubule binding	Interpro	MGO:0008017
TcSYL_0201780	TcSYL_0201780.t1	Molecular Function	GO:0000049	tRNA binding	Interpro	MGO:0000049
TcSYL_0201800	TcSYL_0201800.t1	Biological Process	GO:0006468	protein phosphorylation	Interpro	BGO:0006468
TcSYL_0201800	TcSYL_0201800.t1	Molecular Function	GO:0004672	protein kinase activity	Interpro	MGO:0004672
TcSYL_0201800	TcSYL_0201800.t1	Molecular Function	GO:0005524	ATP binding	Interpro	MGO:0005524
TcSYL_0202100	TcSYL_0202100.t1	Molecular Function	GO:0003824	catalytic activity	Interpro	MGO:0003824
TcSYL_0202110	TcSYL_0202110.t1	Molecular Function	GO:0019211	phosphatase activator activity	Interpro	MGO:0019211
TcSYL_0202130	TcSYL_0202130.t1	Biological Process	GO:0006468	protein phosphorylation	Interpro	BGO:0006468
TcSYL_0202130	TcSYL_0202130.t1	Molecular Function	GO:0004672	protein kinase activity	Interpro	MGO:0004672
TcSYL_0202130	TcSYL_0202130.t1	Molecular Function	GO:0005524	ATP binding	Interpro	MGO:0005524
TcSYL_0202160	TcSYL_0202160.t1	Biological Process	GO:0006468	protein phosphorylation	Interpro	BGO:0006468
TcSYL_0202160	TcSYL_0202160.t1	Molecular Function	GO:0004672	protein kinase activity	Interpro	MGO:0004672
TcSYL_0202160	TcSYL_0202160.t1	Molecular Function	GO:0005524	ATP binding	Interpro	MGO:0005524
TcSYL_0202380	TcSYL_0202380.t1	Molecular Function	GO:0004842	ubiquitin-protein transferase activity	Interpro	MGO:0004842
TcSYL_0202440	TcSYL_0202440.t1	Molecular Function	GO:0005515	protein binding	Interpro	MGO:0005515
TcSYL_0203370	TcSYL_0203370.t1	Molecular Function	GO:0004386	helicase activity	Interpro	MGO:0004386

## Sheet: Resume TcI 27°C Up
Terms	Counts
Biological Process	276
protein phosphorylation	35
microtubule-based movement	29
vesicle-mediated transport	12
proteolysis	11
oxidation-reduction process	10
transcription, DNA-templated	10
intracellular protein transport	10
metabolic process	9
transmembrane transport	8
ubiquitin-dependent protein catabolic process	5
cell adhesion	4
regulation of cyclin-dependent protein serine/threonine kinase activity	4
translation	4
vesicle docking involved in exocytosis	4
protein transport	4
proteolysis involved in cellular protein catabolic process	4
purine nucleotide biosynthetic process	3
ribosome biogenesis	3
microtubule-based process	3
vacuolar transport	3
protein folding	3
tRNA aminoacylation for protein translation	2
RNA processing	2
nucleotide-excision repair	2
cellular protein modification process	2
phosphatidylinositol metabolic process	2
DNA topological change	2
dephosphorylation	2
metal ion transport	2
RNA modification	2
drug transmembrane transport	2
GPI anchor biosynthetic process	2
pseudouridine synthesis	2
protein catabolic process	2
glycerol metabolic process	2
DNA repair	2
nucleobase-containing compound metabolic process	2
protein peptidyl-prolyl isomerization	2
regulation of transcription, DNA-templated	2
protein dephosphorylation	2
proteasome-mediated ubiquitin-dependent protein catabolic process	2
lipid metabolic process	1
tRNA aminoacylation	1
spermine biosynthetic process	1
nucleoside transmembrane transport	1
vesicle docking	1
biosynthetic process	1
signal peptide processing	1
DNA replication	1
ATP synthesis coupled proton transport	1
phosphate-containing compound metabolic process	1
tRNA wobble adenosine to inosine editing	1
DNA replication initiation	1
intra-Golgi vesicle-mediated transport	1
phosphatidylinositol phosphorylation	1
lipoate biosynthetic process	1
prolyl-tRNA aminoacylation	1
small GTPase mediated signal transduction	1
asparagine biosynthetic process	1
transcription by RNA polymerase III	1
carbohydrate metabolic process	1
translational initiation	1
cation transport	1
tRNA processing	1
protein deubiquitination	1
chloride transport	1
ER to Golgi vesicle-mediated transport	1
DNA catabolic process	1
protein glycosylation	1
RNA 3'-end processing	1
exocytosis	1
RNA polyadenylation	1
fructose metabolic process	1
rRNA processing	1
protein prenylation	1
signal transduction	1
protein targeting	1
spermidine biosynthetic process	1
glutathione catabolic process	1
SRP-dependent cotranslational protein targeting to membrane	1
ATP hydrolysis coupled proton transport	1
transcription elongation from RNA polymerase II promoter	1
cell motility	1
chemical synaptic transmission	1
histone modification	1
microtubule cytoskeleton organization	1
inositol phosphate biosynthetic process	1
microtubule nucleation	1
cell redox homeostasis	1
tRNA thio-modification	1
regulation of protein catabolic process	1
tRNA wobble uridine modification	1
regulation of protein secretion	1
barbed-end actin filament capping	1
intraciliary transport	1
mRNA splicing, via spliceosome	1
response to stress	1
nucleoside metabolic process	1
retrograde transport, endosome to Golgi	1
Cellular Component	107
membrane	16
dynein complex	16
integral component of membrane	10
cytoplasm	8
nucleus	8
intracellular	6
membrane coat	4
proteasome core complex	4
ribosome	4
motile cilium	4
cytoplasmic dynein complex	2
proton-transporting V-type ATPase, V0 domain	1
eukaryotic translation initiation factor 3 complex	1
COPI vesicle coat	1
COPII vesicle coat	1
protein kinase CK2 complex	1
chromosome	1
RNA polymerase III complex	1
signal recognition particle	1
spindle pole	1
WASH complex	1
microtubule organizing center	1
proteasome core complex, alpha-subunit complex	1
mitochondrion	1
proton-transporting two-sector ATPase complex, proton-transporting domain	1
Cdc73/Paf1 complex	1
F-actin capping protein complex	1
myosin complex	1
signal peptidase complex	1
nucleosome	1
small-subunit processome	1
cis-Golgi network	1
U4/U6 x U5 tri-snRNP complex	1
prefoldin complex	1
Golgi transport complex	1
proteasome complex	1
Molecular Function	593
ATP binding	93
protein binding	89
protein kinase activity	35
binding	28
microtubule motor activity	27
nucleic acid binding	19
DNA binding	16
catalytic activity	16
GTP binding	15
microtubule binding	14
RNA binding	11
calcium ion binding	10
DNA-directed 5'-3' RNA polymerase activity	8
GTPase activity	7
metalloendopeptidase activity	6
methyltransferase activity	6
zinc ion binding	6
nucleotide binding	5
helicase activity	5
structural constituent of ribosome	5
ATPase activity	5
hydrolase activity	5
threonine-type endopeptidase activity	4
protein kinase binding	4
metal ion binding	4
transferase activity, transferring acyl groups	4
oxidoreductase activity	4
peptidyl-prolyl cis-trans isomerase activity	3
calmodulin binding	3
unfolded protein binding	3
iron-sulfur cluster binding	3
structural molecule activity	3
ubiquitin-protein transferase activity	3
phosphatase activity	3
aminoacyl-tRNA ligase activity	3
ubiquitin protein ligase binding	3
pseudouridine synthase activity	2
protein dimerization activity	2
phosphatidylinositol phosphate kinase activity	2
endonuclease activity	2
damaged DNA binding	2
glycerone kinase activity	2
oxidoreductase activity, acting on the CH-CH group of donors	2
GTPase activator activity	2
cysteine-type endopeptidase activity	2
antiporter activity	2
cysteine-type peptidase activity	2
metal ion transmembrane transporter activity	2
protein tyrosine/serine/threonine phosphatase activity	2
tRNA binding	2
adenylosuccinate synthase activity	2
drug transmembrane transporter activity	2
translation initiation factor activity	2
DNA helicase activity	1
heat shock protein binding	1
phosphoric diester hydrolase activity	1
hydrolase activity, acting on ester bonds	1
pyridoxal phosphate binding	1
hydro-lyase activity	1
coenzyme binding	1
IMP dehydrogenase activity	1
aminoacyl-tRNA editing activity	1
inorganic diphosphatase activity	1
protein serine/threonine kinase activity	1
iron ion binding	1
RNA ligase (ATP) activity	1
aspartate-ammonia ligase activity	1
DNA topoisomerase type I activity	1
kinase activity	1
phosphatidylinositol N-acetylglucosaminyltransferase activity	1
ligase activity	1
P-P-bond-hydrolysis-driven protein transmembrane transporter activity	1
lipid binding	1
protein heterodimerization activity	1
tyrosine-tRNA ligase activity	1
protein membrane anchor	1
aspartic-type endopeptidase activity	1
proton transmembrane transporter activity	1
3-hydroxyisobutyryl-CoA hydrolase activity	1
ribonuclease III activity	1
4 iron, 4 sulfur cluster binding	1
sequence-specific DNA binding	1
mannosyl-oligosaccharide 1,2-alpha-mannosidase activity	1
thiol-dependent ubiquitin-specific protease activity	1
ATPase activity, coupled to transmembrane movement of substances	1
transferase activity, transferring acyl groups, acyl groups converted into alkyl on transfer	1
FMN binding	1
phosphatidylinositol binding	1
ATP-dependent DNA helicase activity	1
endopeptidase activity	1
metallopeptidase activity	1
polynucleotide adenylyltransferase activity	1
ATP-dependent helicase activity	1
proline-tRNA ligase activity	1
6-phosphofructo-2-kinase activity	1
enzyme regulator activity	1
7S RNA binding	1
3'-5' exonuclease activity	1
motor activity	1
protein kinase regulator activity	1
NAD binding	1
protein prenyltransferase activity	1
acetylcholine receptor binding	1
aminopeptidase activity	1
nucleoside transmembrane transporter activity	1
heme binding	1
transferase activity, transferring hexosyl groups	1
racemase and epimerase activity, acting on carbohydrates and derivatives	1
gamma-glutamylcyclotransferase activity	1
adenosylmethionine decarboxylase activity	1
gamma-tubulin binding	1
rRNA binding	1
oxidoreductase activity, acting on paired donors, with incorporation or reduction of molecular oxygen	1
serine-type peptidase activity	1
GDP-dissociation inhibitor activity	1
DNA topoisomerase activity	1
peptidase activity	1
thiol-dependent ubiquitinyl hydrolase activity	1
peptide-methionine (R)-S-oxide reductase activity	1
flavin adenine dinucleotide binding	1
clathrin binding	1
hydrolase activity, acting on acid anhydrides, in phosphorus-containing anhydrides	1
phosphatase activator activity	1
actin binding	1
tRNA-specific adenosine deaminase activity	1
nucleotidyltransferase activity	1
cation transmembrane transporter activity	1
lipoate synthase activity	1
UDP-glucose:glycoprotein glucosyltransferase activity	1
lyase activity	1
voltage-gated chloride channel activity	1
Lys48-specific deubiquitinase activity	1
3',5'-cyclic-nucleotide phosphodiesterase activity	1
magnesium ion binding	1
Ontology	1
Grand Total	977

## Sheet: TcII 28°C Down
Gene ID	Transcript ID(s)	Ontology	GO ID	GO Term Name	Source	sort_key
TcSYL_0000450	TcSYL_0000450.t1	Cellular Component	GO:0016020	membrane	Interpro	CGO:0016020
TcSYL_0000460	TcSYL_0000460.t1	Cellular Component	GO:0016020	membrane	Interpro	CGO:0016020
TcSYL_0000820	TcSYL_0000820.t1	Molecular Function	GO:0003755	peptidyl-prolyl cis-trans isomerase activity	Interpro	MGO:0003755
TcSYL_0000840	TcSYL_0000840.t1	Molecular Function	GO:0005488	binding	Interpro	MGO:0005488
TcSYL_0001190	TcSYL_0001190.t1	Biological Process	GO:0006486	protein glycosylation	Interpro	BGO:0006486
TcSYL_0001190	TcSYL_0001190.t1	Molecular Function	GO:0003980	UDP-glucose:glycoprotein glucosyltransferase activity	Interpro	MGO:0003980
TcSYL_0001430	TcSYL_0001430.t1	Biological Process	GO:0008152	metabolic process	Interpro	BGO:0008152
TcSYL_0001430	TcSYL_0001430.t1	Biological Process	GO:0055114	oxidation-reduction process	Interpro	BGO:0055114
TcSYL_0001430	TcSYL_0001430.t1	Molecular Function	GO:0016491	oxidoreductase activity	Interpro	MGO:0016491
TcSYL_0003430	TcSYL_0003430.t1	Biological Process	GO:0055114	oxidation-reduction process	Interpro	BGO:0055114
TcSYL_0003430	TcSYL_0003430.t1	Molecular Function	GO:0016491	oxidoreductase activity	Interpro	MGO:0016491
TcSYL_0004130	TcSYL_0004130.t1	Molecular Function	GO:0005524	ATP binding	Interpro	MGO:0005524
TcSYL_0004130	TcSYL_0004130.t1	Molecular Function	GO:0016887	ATPase activity	Interpro	MGO:0016887
TcSYL_0004390	TcSYL_0004390.t1	Molecular Function	GO:0005515	protein binding	Interpro	MGO:0005515
TcSYL_0004660	TcSYL_0004660.t1	Biological Process	GO:0006412	translation	Interpro	BGO:0006412
TcSYL_0004660	TcSYL_0004660.t1	Cellular Component	GO:0005622	intracellular	Interpro	CGO:0005622
TcSYL_0004660	TcSYL_0004660.t1	Cellular Component	GO:0005840	ribosome	Interpro	CGO:0005840
TcSYL_0004660	TcSYL_0004660.t1	Molecular Function	GO:0003735	structural constituent of ribosome	Interpro	MGO:0003735
TcSYL_0010260	TcSYL_0010260.t1	Molecular Function	GO:0000166	nucleotide binding	Interpro	MGO:0000166
TcSYL_0010690	TcSYL_0010690.t1	Molecular Function	GO:0004017	adenylate kinase activity	Interpro	MGO:0004017
TcSYL_0010740	TcSYL_0010740.t1	Molecular Function	GO:0005488	binding	Interpro	MGO:0005488
TcSYL_0010940	TcSYL_0010940.t1	Biological Process	GO:0006886	intracellular protein transport	Interpro	BGO:0006886
TcSYL_0010940	TcSYL_0010940.t1	Biological Process	GO:0016192	vesicle-mediated transport	Interpro	BGO:0016192
TcSYL_0010940	TcSYL_0010940.t1	Biological Process	GO:0048268	clathrin coat assembly	Interpro	BGO:0048268
TcSYL_0010940	TcSYL_0010940.t1	Cellular Component	GO:0030130	clathrin coat of trans-Golgi network vesicle	Interpro	CGO:0030130
TcSYL_0010940	TcSYL_0010940.t1	Cellular Component	GO:0030132	clathrin coat of coated pit	Interpro	CGO:0030132
TcSYL_0010940	TcSYL_0010940.t1	Cellular Component	GO:0071439	clathrin complex	Interpro	CGO:0071439
TcSYL_0010940	TcSYL_0010940.t1	Molecular Function	GO:0005198	structural molecule activity	Interpro	MGO:0005198
TcSYL_0010940	TcSYL_0010940.t1	Molecular Function	GO:0005488	binding	Interpro	MGO:0005488
TcSYL_0010940	TcSYL_0010940.t1	Molecular Function	GO:0032051	clathrin light chain binding	Interpro	MGO:0032051
TcSYL_0010950	TcSYL_0010950.t1	Molecular Function	GO:0003676	nucleic acid binding	Interpro	MGO:0003676
TcSYL_0010950	TcSYL_0010950.t1	Molecular Function	GO:0008270	zinc ion binding	Interpro	MGO:0008270
TcSYL_0011470	TcSYL_0011470.t1	Biological Process	GO:0006298	mismatch repair	Interpro	BGO:0006298
TcSYL_0011470	TcSYL_0011470.t1	Molecular Function	GO:0005524	ATP binding	Interpro	MGO:0005524
TcSYL_0011470	TcSYL_0011470.t1	Molecular Function	GO:0030983	mismatched DNA binding	Interpro	MGO:0030983
TcSYL_0011600	TcSYL_0011600.t1	Biological Process	GO:0006904	vesicle docking involved in exocytosis	Interpro	BGO:0006904
TcSYL_0011600	TcSYL_0011600.t1	Biological Process	GO:0016192	vesicle-mediated transport	Interpro	BGO:0016192
TcSYL_0011660	TcSYL_0011660.t1	Biological Process	GO:0006096	glycolytic process	Interpro	BGO:0006096
TcSYL_0011660	TcSYL_0011660.t1	Biological Process	GO:0051156	glucose 6-phosphate metabolic process	Interpro	BGO:0051156
TcSYL_0011660	TcSYL_0011660.t1	Molecular Function	GO:0004340	glucokinase activity	Interpro	MGO:0004340
TcSYL_0011660	TcSYL_0011660.t1	Molecular Function	GO:0005524	ATP binding	Interpro	MGO:0005524
TcSYL_0011660	TcSYL_0011660.t1	Molecular Function	GO:0005536	glucose binding	Interpro	MGO:0005536
TcSYL_0011680	TcSYL_0011680.t1	Biological Process	GO:0006520	cellular amino acid metabolic process	Interpro	BGO:0006520
TcSYL_0011680	TcSYL_0011680.t1	Biological Process	GO:0009058	biosynthetic process	Interpro	BGO:0009058
TcSYL_0011680	TcSYL_0011680.t1	Molecular Function	GO:0008483	transaminase activity	Interpro	MGO:0008483
TcSYL_0011680	TcSYL_0011680.t1	Molecular Function	GO:0030170	pyridoxal phosphate binding	Interpro	MGO:0030170
TcSYL_0012630	TcSYL_0012630.t1	Biological Process	GO:0006520	cellular amino acid metabolic process	Interpro	BGO:0006520
TcSYL_0012630	TcSYL_0012630.t1	Biological Process	GO:0009058	biosynthetic process	Interpro	BGO:0009058
TcSYL_0012630	TcSYL_0012630.t1	Molecular Function	GO:0008483	transaminase activity	Interpro	MGO:0008483
TcSYL_0012630	TcSYL_0012630.t1	Molecular Function	GO:0030170	pyridoxal phosphate binding	Interpro	MGO:0030170
TcSYL_0013450	TcSYL_0013450.t1	Cellular Component	GO:0005643	nuclear pore	Interpro	CGO:0005643
TcSYL_0013450	TcSYL_0013450.t1	Molecular Function	GO:0017056	structural constituent of nuclear pore	Interpro	MGO:0017056
TcSYL_0013460	TcSYL_0013460.t1	Molecular Function	GO:0003676	nucleic acid binding	Interpro	MGO:0003676
TcSYL_0013460	TcSYL_0013460.t1	Molecular Function	GO:0005524	ATP binding	Interpro	MGO:0005524
TcSYL_0013510	TcSYL_0013510.t1	Molecular Function	GO:0005524	ATP binding	Interpro	MGO:0005524
TcSYL_0013510	TcSYL_0013510.t1	Molecular Function	GO:0016887	ATPase activity	Interpro	MGO:0016887
TcSYL_0013610	TcSYL_0013610.t1	Cellular Component	GO:0005634	nucleus	Interpro	CGO:0005634
TcSYL_0013610	TcSYL_0013610.t1	Molecular Function	GO:0003677	DNA binding	Interpro	MGO:0003677
TcSYL_0013610	TcSYL_0013610.t1	Molecular Function	GO:0003887	DNA-directed DNA polymerase activity	Interpro	MGO:0003887
TcSYL_0013610	TcSYL_0013610.t1	Molecular Function	GO:0034061	DNA polymerase activity	Interpro	MGO:0034061
TcSYL_0013790	TcSYL_0013790.t1	Biological Process	GO:0006468	protein phosphorylation	Interpro	BGO:0006468
TcSYL_0013790	TcSYL_0013790.t1	Molecular Function	GO:0004672	protein kinase activity	Interpro	MGO:0004672
TcSYL_0013790	TcSYL_0013790.t1	Molecular Function	GO:0005524	ATP binding	Interpro	MGO:0005524
TcSYL_0013890	TcSYL_0013890.t1	Cellular Component	GO:0016021	integral component of membrane	Interpro	CGO:0016021
TcSYL_0014100	TcSYL_0014100.t1	Molecular Function	GO:0005524	ATP binding	Interpro	MGO:0005524
TcSYL_0014100	TcSYL_0014100.t1	Molecular Function	GO:0046872	metal ion binding	Interpro	MGO:0046872
TcSYL_0014120	TcSYL_0014120.t1	Molecular Function	GO:0005524	ATP binding	Interpro	MGO:0005524
TcSYL_0014120	TcSYL_0014120.t1	Molecular Function	GO:0046872	metal ion binding	Interpro	MGO:0046872
TcSYL_0014130	TcSYL_0014130.t1	Biological Process	GO:0006526	arginine biosynthetic process	Interpro	BGO:0006526
TcSYL_0014130	TcSYL_0014130.t1	Molecular Function	GO:0004055	argininosuccinate synthase activity	Interpro	MGO:0004055
TcSYL_0014130	TcSYL_0014130.t1	Molecular Function	GO:0005524	ATP binding	Interpro	MGO:0005524
TcSYL_0014150	TcSYL_0014150.t1	Biological Process	GO:0006207	'de novo' pyrimidine nucleobase biosynthetic process	Interpro	BGO:0006207
TcSYL_0014150	TcSYL_0014150.t1	Biological Process	GO:0006221	pyrimidine nucleotide biosynthetic process	Interpro	BGO:0006221
TcSYL_0014150	TcSYL_0014150.t1	Biological Process	GO:0008152	metabolic process	Interpro	BGO:0008152
TcSYL_0014150	TcSYL_0014150.t1	Molecular Function	GO:0003824	catalytic activity	Interpro	MGO:0003824
TcSYL_0014150	TcSYL_0014150.t1	Molecular Function	GO:0004590	orotidine-5'-phosphate decarboxylase activity	Interpro	MGO:0004590
TcSYL_0014460	TcSYL_0014460.t1	Biological Process	GO:0055085	transmembrane transport	Interpro	BGO:0055085
TcSYL_0014460	TcSYL_0014460.t1	Cellular Component	GO:0016021	integral component of membrane	Interpro	CGO:0016021
TcSYL_0014540	TcSYL_0014540.t1	Molecular Function	GO:0005524	ATP binding	Interpro	MGO:0005524
TcSYL_0014740	TcSYL_0014740.t1	Biological Process	GO:0006468	protein phosphorylation	Interpro	BGO:0006468
TcSYL_0014740	TcSYL_0014740.t1	Molecular Function	GO:0004672	protein kinase activity	Interpro	MGO:0004672
TcSYL_0014740	TcSYL_0014740.t1	Molecular Function	GO:0005524	ATP binding	Interpro	MGO:0005524
TcSYL_0014760	TcSYL_0014760.t1	Molecular Function	GO:0003676	nucleic acid binding	Interpro	MGO:0003676
TcSYL_0014890	TcSYL_0014890.t1	Molecular Function	GO:0003924	GTPase activity	Interpro	MGO:0003924
TcSYL_0014890	TcSYL_0014890.t1	Molecular Function	GO:0005525	GTP binding	Interpro	MGO:0005525
TcSYL_0014910	TcSYL_0014910.t1	Biological Process	GO:0055114	oxidation-reduction process	Interpro	BGO:0055114
TcSYL_0014910	TcSYL_0014910.t1	Molecular Function	GO:0016491	oxidoreductase activity	Interpro	MGO:0016491
TcSYL_0014910	TcSYL_0014910.t1	Molecular Function	GO:0046872	metal ion binding	Interpro	MGO:0046872
TcSYL_0014960	TcSYL_0014960.t1	Molecular Function	GO:0005488	binding	Interpro	MGO:0005488
TcSYL_0015170	TcSYL_0015170.t1	Molecular Function	GO:0016787	hydrolase activity	Interpro	MGO:0016787
TcSYL_0015880	TcSYL_0015880.t1	Molecular Function	GO:0003723	RNA binding	Interpro	MGO:0003723
TcSYL_0015880	TcSYL_0015880.t1	Molecular Function	GO:0005488	binding	Interpro	MGO:0005488
TcSYL_0016350	TcSYL_0016350.t1	Cellular Component	GO:0016021	integral component of membrane	Interpro	CGO:0016021
TcSYL_0016350	TcSYL_0016350.t1	Molecular Function	GO:0000166	nucleotide binding	Interpro	MGO:0000166
TcSYL_0016350	TcSYL_0016350.t1	Molecular Function	GO:0008553	proton-exporting ATPase activity, phosphorylative mechanism	Interpro	MGO:0008553
TcSYL_0016350	TcSYL_0016350.t1	null	GO:0120029	proton export across plasma membrane	Interpro	GO:0120029
TcSYL_0016510	TcSYL_0016510.t1	Cellular Component	GO:0016021	integral component of membrane	Interpro	CGO:0016021
TcSYL_0016720	TcSYL_0016720.t1	Cellular Component	GO:0016021	integral component of membrane	Interpro	CGO:0016021
TcSYL_0019270	TcSYL_0019270.t1	Molecular Function	GO:0005515	protein binding	Interpro	MGO:0005515
TcSYL_0019380	TcSYL_0019380.t1	Biological Process	GO:0008152	metabolic process	Interpro	BGO:0008152
TcSYL_0019380	TcSYL_0019380.t1	Molecular Function	GO:0003824	catalytic activity	Interpro	MGO:0003824
TcSYL_0019490	TcSYL_0019490.t1	Biological Process	GO:0006508	proteolysis	Interpro	BGO:0006508
TcSYL_0019490	TcSYL_0019490.t1	Molecular Function	GO:0004181	metallocarboxypeptidase activity	Interpro	MGO:0004181
TcSYL_0019550	TcSYL_0019550.t1	Molecular Function	GO:0003676	nucleic acid binding	Interpro	MGO:0003676
TcSYL_0019590	TcSYL_0019590.t1	Biological Process	GO:0007018	microtubule-based movement	Interpro	BGO:0007018
TcSYL_0019590	TcSYL_0019590.t1	Molecular Function	GO:0003777	microtubule motor activity	Interpro	MGO:0003777
TcSYL_0019590	TcSYL_0019590.t1	Molecular Function	GO:0005524	ATP binding	Interpro	MGO:0005524
TcSYL_0019590	TcSYL_0019590.t1	Molecular Function	GO:0008017	microtubule binding	Interpro	MGO:0008017
TcSYL_0019730	TcSYL_0019730.t1	Biological Process	GO:0008152	metabolic process	Interpro	BGO:0008152
TcSYL_0019730	TcSYL_0019730.t1	Molecular Function	GO:0003824	catalytic activity	Interpro	MGO:0003824
TcSYL_0019730	TcSYL_0019730.t1	Molecular Function	GO:0048037	cofactor binding	Interpro	MGO:0048037
TcSYL_0022240	TcSYL_0022240.t1	Molecular Function	GO:0005524	ATP binding	Interpro	MGO:0005524
TcSYL_0022240	TcSYL_0022240.t1	Molecular Function	GO:0016887	ATPase activity	Interpro	MGO:0016887
TcSYL_0022760	TcSYL_0022760.t1	Molecular Function	GO:0004488	methylenetetrahydrofolate dehydrogenase (NADP+) activity	Interpro	MGO:0004488
TcSYL_0023100	TcSYL_0023100.t1	Biological Process	GO:0006529	asparagine biosynthetic process	Interpro	BGO:0006529
TcSYL_0023100	TcSYL_0023100.t1	Cellular Component	GO:0005737	cytoplasm	Interpro	CGO:0005737
TcSYL_0023100	TcSYL_0023100.t1	Molecular Function	GO:0004071	aspartate-ammonia ligase activity	Interpro	MGO:0004071
TcSYL_0023180	TcSYL_0023180.t1	Molecular Function	GO:0005524	ATP binding	Interpro	MGO:0005524
TcSYL_0023200	TcSYL_0023200.t1	Biological Process	GO:0007018	microtubule-based movement	Interpro	BGO:0007018
TcSYL_0023200	TcSYL_0023200.t1	Cellular Component	GO:0030286	dynein complex	Interpro	CGO:0030286
TcSYL_0023200	TcSYL_0023200.t1	Molecular Function	GO:0003777	microtubule motor activity	Interpro	MGO:0003777
TcSYL_0023260	TcSYL_0023260.t1	Molecular Function	GO:0005515	protein binding	Interpro	MGO:0005515
TcSYL_0024300	TcSYL_0024300.t1	Molecular Function	GO:0003924	GTPase activity	Interpro	MGO:0003924
TcSYL_0024820	TcSYL_0024820.t1	Molecular Function	GO:0003924	GTPase activity	Interpro	MGO:0003924
TcSYL_0024870	TcSYL_0024870.t1	Molecular Function	GO:0003924	GTPase activity	Interpro	MGO:0003924
TcSYL_0024950	TcSYL_0024950.t1	Molecular Function	GO:0003924	GTPase activity	Interpro	MGO:0003924
TcSYL_0024990	TcSYL_0024990.t1	Molecular Function	GO:0003924	GTPase activity	Interpro	MGO:0003924
TcSYL_0025050	TcSYL_0025050.t1	Molecular Function	GO:0003924	GTPase activity	Interpro	MGO:0003924
TcSYL_0025070	TcSYL_0025070.t1	Molecular Function	GO:0003924	GTPase activity	Interpro	MGO:0003924
TcSYL_0025230	TcSYL_0025230.t1	Molecular Function	GO:0003924	GTPase activity	Interpro	MGO:0003924
TcSYL_0025260	TcSYL_0025260.t1	Molecular Function	GO:0003924	GTPase activity	Interpro	MGO:0003924
TcSYL_0025320	TcSYL_0025320.t1	Molecular Function	GO:0003924	GTPase activity	Interpro	MGO:0003924
TcSYL_0025330	TcSYL_0025330.t1	Molecular Function	GO:0003924	GTPase activity	Interpro	MGO:0003924
TcSYL_0026820	TcSYL_0026820.t1	Molecular Function	GO:0003676	nucleic acid binding	Interpro	MGO:0003676
TcSYL_0027260	TcSYL_0027260.t1	Molecular Function	GO:0003824	catalytic activity	Interpro	MGO:0003824
TcSYL_0027430	TcSYL_0027430.t1	Biological Process	GO:0007018	microtubule-based movement	Interpro	BGO:0007018
TcSYL_0027430	TcSYL_0027430.t1	Molecular Function	GO:0003777	microtubule motor activity	Interpro	MGO:0003777
TcSYL_0027430	TcSYL_0027430.t1	Molecular Function	GO:0005524	ATP binding	Interpro	MGO:0005524
TcSYL_0027430	TcSYL_0027430.t1	Molecular Function	GO:0008017	microtubule binding	Interpro	MGO:0008017
TcSYL_0027620	TcSYL_0027620.t1	Biological Process	GO:0006418	tRNA aminoacylation for protein translation	Interpro	BGO:0006418
TcSYL_0027620	TcSYL_0027620.t1	Molecular Function	GO:0000166	nucleotide binding	Interpro	MGO:0000166
TcSYL_0027620	TcSYL_0027620.t1	Molecular Function	GO:0004812	aminoacyl-tRNA ligase activity	Interpro	MGO:0004812
TcSYL_0027620	TcSYL_0027620.t1	Molecular Function	GO:0004831	tyrosine-tRNA ligase activity	Interpro	MGO:0004831
TcSYL_0027620	TcSYL_0027620.t1	Molecular Function	GO:0005524	ATP binding	Interpro	MGO:0005524
TcSYL_0027650	TcSYL_0027650.t1	Biological Process	GO:0006468	protein phosphorylation	Interpro	BGO:0006468
TcSYL_0027650	TcSYL_0027650.t1	Molecular Function	GO:0004672	protein kinase activity	Interpro	MGO:0004672
TcSYL_0027650	TcSYL_0027650.t1	Molecular Function	GO:0005524	ATP binding	Interpro	MGO:0005524
TcSYL_0032760	TcSYL_0032760.t1	Biological Process	GO:0008152	metabolic process	Interpro	BGO:0008152
TcSYL_0032760	TcSYL_0032760.t1	Molecular Function	GO:0016787	hydrolase activity	Interpro	MGO:0016787
TcSYL_0033060	TcSYL_0033060.t1	Biological Process	GO:0008152	metabolic process	Interpro	BGO:0008152
TcSYL_0033060	TcSYL_0033060.t1	Molecular Function	GO:0016787	hydrolase activity	Interpro	MGO:0016787
TcSYL_0033110	TcSYL_0033110.t1	Biological Process	GO:0008152	metabolic process	Interpro	BGO:0008152
TcSYL_0033110	TcSYL_0033110.t1	Molecular Function	GO:0016787	hydrolase activity	Interpro	MGO:0016787
TcSYL_0034470	TcSYL_0034470.t1	Molecular Function	GO:0008270	zinc ion binding	Interpro	MGO:0008270
TcSYL_0036590	TcSYL_0036590.t1	Biological Process	GO:0008152	metabolic process	Interpro	BGO:0008152
TcSYL_0036590	TcSYL_0036590.t1	Molecular Function	GO:0016787	hydrolase activity	Interpro	MGO:0016787
TcSYL_0036690	TcSYL_0036690.t1	Biological Process	GO:0008152	metabolic process	Interpro	BGO:0008152
TcSYL_0036690	TcSYL_0036690.t1	Molecular Function	GO:0016787	hydrolase activity	Interpro	MGO:0016787
TcSYL_0038440	TcSYL_0038440.t1	Biological Process	GO:0006351	transcription, DNA-templated	Interpro	BGO:0006351
TcSYL_0038440	TcSYL_0038440.t1	Molecular Function	GO:0003677	DNA binding	Interpro	MGO:0003677
TcSYL_0038440	TcSYL_0038440.t1	Molecular Function	GO:0003899	DNA-directed 5'-3' RNA polymerase activity	Interpro	MGO:0003899
TcSYL_0040160	TcSYL_0040160.t1	Biological Process	GO:0015991	ATP hydrolysis coupled proton transport	Interpro	BGO:0015991
TcSYL_0040160	TcSYL_0040160.t1	Cellular Component	GO:0033177	proton-transporting two-sector ATPase complex, proton-transporting domain	Interpro	CGO:0033177
TcSYL_0040160	TcSYL_0040160.t1	Cellular Component	GO:0033179	proton-transporting V-type ATPase, V0 domain	Interpro	CGO:0033179
TcSYL_0040160	TcSYL_0040160.t1	Molecular Function	GO:0015078	proton transmembrane transporter activity	Interpro	MGO:0015078
TcSYL_0040870	TcSYL_0040870.t1	Molecular Function	GO:0005515	protein binding	Interpro	MGO:0005515
TcSYL_0041710	TcSYL_0041710.t1	Cellular Component	GO:0000786	nucleosome	Interpro	CGO:0000786
TcSYL_0041710	TcSYL_0041710.t1	Molecular Function	GO:0003677	DNA binding	Interpro	MGO:0003677
TcSYL_0041710	TcSYL_0041710.t1	Molecular Function	GO:0046982	protein heterodimerization activity	Interpro	MGO:0046982
TcSYL_0042470	TcSYL_0042470.t1	Molecular Function	GO:0003676	nucleic acid binding	Interpro	MGO:0003676
TcSYL_0042470	TcSYL_0042470.t1	Molecular Function	GO:0004527	exonuclease activity	Interpro	MGO:0004527
TcSYL_0043620	TcSYL_0043620.t1	Molecular Function	GO:0005515	protein binding	Interpro	MGO:0005515
TcSYL_0043910	TcSYL_0043910.t1	Biological Process	GO:0007018	microtubule-based movement	Interpro	BGO:0007018
TcSYL_0043910	TcSYL_0043910.t1	Cellular Component	GO:0030286	dynein complex	Interpro	CGO:0030286
TcSYL_0043910	TcSYL_0043910.t1	Molecular Function	GO:0003777	microtubule motor activity	Interpro	MGO:0003777
TcSYL_0043920	TcSYL_0043920.t1	Biological Process	GO:0007018	microtubule-based movement	Interpro	BGO:0007018
TcSYL_0043920	TcSYL_0043920.t1	Cellular Component	GO:0030286	dynein complex	Interpro	CGO:0030286
TcSYL_0043920	TcSYL_0043920.t1	Molecular Function	GO:0003777	microtubule motor activity	Interpro	MGO:0003777
TcSYL_0044150	TcSYL_0044150.t1	Biological Process	GO:0006260	DNA replication	Interpro	BGO:0006260
TcSYL_0044150	TcSYL_0044150.t1	Biological Process	GO:0055114	oxidation-reduction process	Interpro	BGO:0055114
TcSYL_0044620	TcSYL_0044620.t1	Molecular Function	GO:0010181	FMN binding	Interpro	MGO:0010181
TcSYL_0044630	TcSYL_0044630.t1	Biological Process	GO:0055114	oxidation-reduction process	Interpro	BGO:0055114
TcSYL_0044630	TcSYL_0044630.t1	Molecular Function	GO:0016491	oxidoreductase activity	Interpro	MGO:0016491
TcSYL_0045020	TcSYL_0045020.t1	Biological Process	GO:0007018	microtubule-based movement	Interpro	BGO:0007018
TcSYL_0045020	TcSYL_0045020.t1	Molecular Function	GO:0003777	microtubule motor activity	Interpro	MGO:0003777
TcSYL_0045020	TcSYL_0045020.t1	Molecular Function	GO:0005524	ATP binding	Interpro	MGO:0005524
TcSYL_0045020	TcSYL_0045020.t1	Molecular Function	GO:0008017	microtubule binding	Interpro	MGO:0008017
TcSYL_0045080	TcSYL_0045080.t1	Cellular Component	GO:0016021	integral component of membrane	Interpro	CGO:0016021
TcSYL_0045790	TcSYL_0045790.t1	Molecular Function	GO:0003676	nucleic acid binding	Interpro	MGO:0003676
TcSYL_0046200	TcSYL_0046200.t1	Cellular Component	GO:0016021	integral component of membrane	Interpro	CGO:0016021
TcSYL_0046640	TcSYL_0046640.t1	Cellular Component	GO:0016021	integral component of membrane	Interpro	CGO:0016021
TcSYL_0046650	TcSYL_0046650.t1	Biological Process	GO:0046034	ATP metabolic process	Interpro	BGO:0046034
TcSYL_0046650	TcSYL_0046650.t1	Biological Process	GO:1902600	proton transmembrane transport	Interpro	BGO:1902600
TcSYL_0046650	TcSYL_0046650.t1	Molecular Function	GO:0005524	ATP binding	Interpro	MGO:0005524
TcSYL_0046840	TcSYL_0046840.t1	Biological Process	GO:0007018	microtubule-based movement	Interpro	BGO:0007018
TcSYL_0046840	TcSYL_0046840.t1	Cellular Component	GO:0030286	dynein complex	Interpro	CGO:0030286
TcSYL_0046840	TcSYL_0046840.t1	Molecular Function	GO:0003777	microtubule motor activity	Interpro	MGO:0003777
TcSYL_0047530	TcSYL_0047530.t1	Biological Process	GO:0006351	transcription, DNA-templated	Interpro	BGO:0006351
TcSYL_0047530	TcSYL_0047530.t1	Molecular Function	GO:0003677	DNA binding	Interpro	MGO:0003677
TcSYL_0047530	TcSYL_0047530.t1	Molecular Function	GO:0003899	DNA-directed 5'-3' RNA polymerase activity	Interpro	MGO:0003899
TcSYL_0047540	TcSYL_0047540.t1	Biological Process	GO:0006351	transcription, DNA-templated	Interpro	BGO:0006351
TcSYL_0047540	TcSYL_0047540.t1	Molecular Function	GO:0003677	DNA binding	Interpro	MGO:0003677
TcSYL_0047540	TcSYL_0047540.t1	Molecular Function	GO:0003899	DNA-directed 5'-3' RNA polymerase activity	Interpro	MGO:0003899
TcSYL_0047680	TcSYL_0047680.t1	Molecular Function	GO:0005524	ATP binding	Interpro	MGO:0005524
TcSYL_0048010	TcSYL_0048010.t1	Biological Process	GO:0055085	transmembrane transport	Interpro	BGO:0055085
TcSYL_0048010	TcSYL_0048010.t1	Cellular Component	GO:0016020	membrane	Interpro	CGO:0016020
TcSYL_0048010	TcSYL_0048010.t1	Cellular Component	GO:0016021	integral component of membrane	Interpro	CGO:0016021
TcSYL_0048010	TcSYL_0048010.t1	Molecular Function	GO:0022857	transmembrane transporter activity	Interpro	MGO:0022857
TcSYL_0048150	TcSYL_0048150.t1	Molecular Function	GO:0005515	protein binding	Interpro	MGO:0005515
TcSYL_0048390	TcSYL_0048390.t1	Biological Process	GO:0006412	translation	Interpro	BGO:0006412
TcSYL_0048390	TcSYL_0048390.t1	Molecular Function	GO:0008168	methyltransferase activity	Interpro	MGO:0008168
TcSYL_0048600	TcSYL_0048600.t1	Molecular Function	GO:0005515	protein binding	Interpro	MGO:0005515
TcSYL_0049360	TcSYL_0049360.t1	Molecular Function	GO:0003924	GTPase activity	Interpro	MGO:0003924
TcSYL_0049410	TcSYL_0049410.t1	Molecular Function	GO:0003924	GTPase activity	Interpro	MGO:0003924
TcSYL_0049430	TcSYL_0049430.t1	Molecular Function	GO:0003924	GTPase activity	Interpro	MGO:0003924
TcSYL_0049490	TcSYL_0049490.t1	Molecular Function	GO:0003924	GTPase activity	Interpro	MGO:0003924
TcSYL_0049610	TcSYL_0049610.t1	Molecular Function	GO:0003924	GTPase activity	Interpro	MGO:0003924
TcSYL_0049670	TcSYL_0049670.t1	Molecular Function	GO:0003924	GTPase activity	Interpro	MGO:0003924
TcSYL_0049920	TcSYL_0049920.t1	Molecular Function	GO:0003924	GTPase activity	Interpro	MGO:0003924
TcSYL_0049940	TcSYL_0049940.t1	Molecular Function	GO:0003924	GTPase activity	Interpro	MGO:0003924
TcSYL_0051850	TcSYL_0051850.t1	Cellular Component	GO:0016021	integral component of membrane	Interpro	CGO:0016021
TcSYL_0054000	TcSYL_0054000.t1	Biological Process	GO:0008152	metabolic process	Interpro	BGO:0008152
TcSYL_0054000	TcSYL_0054000.t1	Molecular Function	GO:0016787	hydrolase activity	Interpro	MGO:0016787
TcSYL_0057190	TcSYL_0057190.t1	Molecular Function	GO:0003676	nucleic acid binding	Interpro	MGO:0003676
TcSYL_0057190	TcSYL_0057190.t1	Molecular Function	GO:0003723	RNA binding	Interpro	MGO:0003723
TcSYL_0057340	TcSYL_0057340.t1	Biological Process	GO:0006633	fatty acid biosynthetic process	Interpro	BGO:0006633
TcSYL_0057340	TcSYL_0057340.t1	Molecular Function	GO:0003989	acetyl-CoA carboxylase activity	Interpro	MGO:0003989
TcSYL_0057340	TcSYL_0057340.t1	Molecular Function	GO:0005524	ATP binding	Interpro	MGO:0005524
TcSYL_0061230	TcSYL_0061230.t1	Biological Process	GO:0055114	oxidation-reduction process	Interpro	BGO:0055114
TcSYL_0062110	TcSYL_0062110.t1	Molecular Function	GO:0005515	protein binding	Interpro	MGO:0005515
TcSYL_0063220	TcSYL_0063220.t1	Molecular Function	GO:0005515	protein binding	Interpro	MGO:0005515
TcSYL_0073420	TcSYL_0073420.t1	Biological Process	GO:0006631	fatty acid metabolic process	Interpro	BGO:0006631
TcSYL_0073420	TcSYL_0073420.t1	Biological Process	GO:0055114	oxidation-reduction process	Interpro	BGO:0055114
TcSYL_0073420	TcSYL_0073420.t1	Molecular Function	GO:0003857	3-hydroxyacyl-CoA dehydrogenase activity	Interpro	MGO:0003857
TcSYL_0073420	TcSYL_0073420.t1	Molecular Function	GO:0016491	oxidoreductase activity	Interpro	MGO:0016491
TcSYL_0073420	TcSYL_0073420.t1	Molecular Function	GO:0070403	NAD+ binding	Interpro	MGO:0070403
TcSYL_0073730	TcSYL_0073730.t1	Cellular Component	GO:0016020	membrane	Interpro	CGO:0016020
TcSYL_0073730	TcSYL_0073730.t1	Molecular Function	GO:0005524	ATP binding	Interpro	MGO:0005524
TcSYL_0073730	TcSYL_0073730.t1	Molecular Function	GO:0016887	ATPase activity	Interpro	MGO:0016887
TcSYL_0074680	TcSYL_0074680.t1	Biological Process	GO:0006511	ubiquitin-dependent protein catabolic process	Interpro	BGO:0006511
TcSYL_0074830	TcSYL_0074830.t1	Biological Process	GO:0006090	pyruvate metabolic process	Interpro	BGO:0006090
TcSYL_0074830	TcSYL_0074830.t1	Biological Process	GO:0016310	phosphorylation	Interpro	BGO:0016310
TcSYL_0074830	TcSYL_0074830.t1	Molecular Function	GO:0003824	catalytic activity	Interpro	MGO:0003824
TcSYL_0074830	TcSYL_0074830.t1	Molecular Function	GO:0005524	ATP binding	Interpro	MGO:0005524
TcSYL_0074830	TcSYL_0074830.t1	Molecular Function	GO:0016301	kinase activity	Interpro	MGO:0016301
TcSYL_0074830	TcSYL_0074830.t1	Molecular Function	GO:0016772	transferase activity, transferring phosphorus-containing groups	Interpro	MGO:0016772
TcSYL_0074830	TcSYL_0074830.t1	Molecular Function	GO:0050242	pyruvate, phosphate dikinase activity	Interpro	MGO:0050242
TcSYL_0075310	TcSYL_0075310.t1	Molecular Function	GO:0005488	binding	Interpro	MGO:0005488
TcSYL_0077130	TcSYL_0077130.t1	Biological Process	GO:0006508	proteolysis	Interpro	BGO:0006508
TcSYL_0077130	TcSYL_0077130.t1	Biological Process	GO:0007155	cell adhesion	Interpro	BGO:0007155
TcSYL_0077130	TcSYL_0077130.t1	Cellular Component	GO:0016020	membrane	Interpro	CGO:0016020
TcSYL_0077130	TcSYL_0077130.t1	Molecular Function	GO:0004222	metalloendopeptidase activity	Interpro	MGO:0004222
TcSYL_0078650	TcSYL_0078650.t1	Molecular Function	GO:0005515	protein binding	Interpro	MGO:0005515
TcSYL_0078910	TcSYL_0078910.t1	Molecular Function	GO:0005515	protein binding	Interpro	MGO:0005515
TcSYL_0080820	TcSYL_0080820.t1	Biological Process	GO:0006508	proteolysis	Interpro	BGO:0006508
TcSYL_0080820	TcSYL_0080820.t1	Cellular Component	GO:0005622	intracellular	Interpro	CGO:0005622
TcSYL_0080820	TcSYL_0080820.t1	Molecular Function	GO:0004198	calcium-dependent cysteine-type endopeptidase activity	Interpro	MGO:0004198
TcSYL_0083310	TcSYL_0083310.t1	Cellular Component	GO:0071203	WASH complex	Interpro	CGO:0071203
TcSYL_0084160	TcSYL_0084160.t1	Biological Process	GO:0007018	microtubule-based movement	Interpro	BGO:0007018
TcSYL_0084160	TcSYL_0084160.t1	Cellular Component	GO:0030286	dynein complex	Interpro	CGO:0030286
TcSYL_0084160	TcSYL_0084160.t1	Molecular Function	GO:0003777	microtubule motor activity	Interpro	MGO:0003777
TcSYL_0084220	TcSYL_0084220.t1	Molecular Function	GO:0005524	ATP binding	Interpro	MGO:0005524
TcSYL_0084540	TcSYL_0084540.t1	Molecular Function	GO:0005515	protein binding	Interpro	MGO:0005515
TcSYL_0084710	TcSYL_0084710.t1	Biological Process	GO:0006468	protein phosphorylation	Interpro	BGO:0006468
TcSYL_0084710	TcSYL_0084710.t1	Molecular Function	GO:0004672	protein kinase activity	Interpro	MGO:0004672
TcSYL_0084710	TcSYL_0084710.t1	Molecular Function	GO:0005524	ATP binding	Interpro	MGO:0005524
TcSYL_0084820	TcSYL_0084820.t1	Biological Process	GO:0006412	translation	Interpro	BGO:0006412
TcSYL_0084820	TcSYL_0084820.t1	Cellular Component	GO:0005840	ribosome	Interpro	CGO:0005840
TcSYL_0084820	TcSYL_0084820.t1	Molecular Function	GO:0003735	structural constituent of ribosome	Interpro	MGO:0003735
TcSYL_0085480	TcSYL_0085480.t1	Cellular Component	GO:0031514	motile cilium	Interpro	CGO:0031514
TcSYL_0085480	TcSYL_0085480.t1	Molecular Function	GO:0005516	calmodulin binding	Interpro	MGO:0005516
TcSYL_0086430	TcSYL_0086430.t1	Biological Process	GO:0008152	metabolic process	Interpro	BGO:0008152
TcSYL_0086430	TcSYL_0086430.t1	Molecular Function	GO:0003824	catalytic activity	Interpro	MGO:0003824
TcSYL_0086460	TcSYL_0086460.t1	Molecular Function	GO:0005524	ATP binding	Interpro	MGO:0005524
TcSYL_0088500	TcSYL_0088500.t1	Molecular Function	GO:0019239	deaminase activity	Interpro	MGO:0019239
TcSYL_0088520	TcSYL_0088520.t1	Molecular Function	GO:0019239	deaminase activity	Interpro	MGO:0019239
TcSYL_0088630	TcSYL_0088630.t1	Biological Process	GO:0055085	transmembrane transport	Interpro	BGO:0055085
TcSYL_0088630	TcSYL_0088630.t1	Cellular Component	GO:0016020	membrane	Interpro	CGO:0016020
TcSYL_0088630	TcSYL_0088630.t1	Molecular Function	GO:0015267	channel activity	Interpro	MGO:0015267
TcSYL_0089110	TcSYL_0089110.t1	Molecular Function	GO:0005524	ATP binding	Interpro	MGO:0005524
TcSYL_0089130	TcSYL_0089130.t1	Biological Process	GO:0007018	microtubule-based movement	Interpro	BGO:0007018
TcSYL_0089130	TcSYL_0089130.t1	Cellular Component	GO:0030286	dynein complex	Interpro	CGO:0030286
TcSYL_0089130	TcSYL_0089130.t1	Molecular Function	GO:0003777	microtubule motor activity	Interpro	MGO:0003777
TcSYL_0089270	TcSYL_0089270.t1	Molecular Function	GO:0000166	nucleotide binding	Interpro	MGO:0000166
TcSYL_0089650	TcSYL_0089650.t1	Biological Process	GO:1901642	nucleoside transmembrane transport	Interpro	BGO:1901642
TcSYL_0089650	TcSYL_0089650.t1	Cellular Component	GO:0016021	integral component of membrane	Interpro	CGO:0016021
TcSYL_0089650	TcSYL_0089650.t1	Molecular Function	GO:0005337	nucleoside transmembrane transporter activity	Interpro	MGO:0005337
TcSYL_0090210	TcSYL_0090210.t1	Biological Process	GO:0006418	tRNA aminoacylation for protein translation	Interpro	BGO:0006418
TcSYL_0090210	TcSYL_0090210.t1	Molecular Function	GO:0000166	nucleotide binding	Interpro	MGO:0000166
TcSYL_0090210	TcSYL_0090210.t1	Molecular Function	GO:0004812	aminoacyl-tRNA ligase activity	Interpro	MGO:0004812
TcSYL_0090210	TcSYL_0090210.t1	Molecular Function	GO:0005524	ATP binding	Interpro	MGO:0005524
TcSYL_0090820	TcSYL_0090820.t1	Biological Process	GO:0055114	oxidation-reduction process	Interpro	BGO:0055114
TcSYL_0090820	TcSYL_0090820.t1	Molecular Function	GO:0016491	oxidoreductase activity	Interpro	MGO:0016491
TcSYL_0091710	TcSYL_0091710.t1	Molecular Function	GO:0019239	deaminase activity	Interpro	MGO:0019239
TcSYL_0091780	TcSYL_0091780.t1	Biological Process	GO:0051260	protein homooligomerization	Interpro	BGO:0051260
TcSYL_0091780	TcSYL_0091780.t1	Molecular Function	GO:0005515	protein binding	Interpro	MGO:0005515
TcSYL_0092160	TcSYL_0092160.t1	Biological Process	GO:0055114	oxidation-reduction process	Interpro	BGO:0055114
TcSYL_0092160	TcSYL_0092160.t1	Molecular Function	GO:0016491	oxidoreductase activity	Interpro	MGO:0016491
TcSYL_0092270	TcSYL_0092270.t1	Molecular Function	GO:0003676	nucleic acid binding	Interpro	MGO:0003676
TcSYL_0092270	TcSYL_0092270.t1	Molecular Function	GO:0005524	ATP binding	Interpro	MGO:0005524
TcSYL_0092430	TcSYL_0092430.t1	Biological Process	GO:0016567	protein ubiquitination	Interpro	BGO:0016567
TcSYL_0092430	TcSYL_0092430.t1	Molecular Function	GO:0004842	ubiquitin-protein transferase activity	Interpro	MGO:0004842
TcSYL_0092560	TcSYL_0092560.t1	Biological Process	GO:0006508	proteolysis	Interpro	BGO:0006508
TcSYL_0092560	TcSYL_0092560.t1	Biological Process	GO:0007155	cell adhesion	Interpro	BGO:0007155
TcSYL_0092560	TcSYL_0092560.t1	Cellular Component	GO:0016020	membrane	Interpro	CGO:0016020
TcSYL_0092560	TcSYL_0092560.t1	Molecular Function	GO:0004222	metalloendopeptidase activity	Interpro	MGO:0004222
TcSYL_0094810	TcSYL_0094810.t1	Cellular Component	GO:0016021	integral component of membrane	Interpro	CGO:0016021
TcSYL_0095800	TcSYL_0095800.t1	Biological Process	GO:0000723	telomere maintenance	Interpro	BGO:0000723
TcSYL_0095800	TcSYL_0095800.t1	Biological Process	GO:0006281	DNA repair	Interpro	BGO:0006281
TcSYL_0095800	TcSYL_0095800.t1	Molecular Function	GO:0003678	DNA helicase activity	Interpro	MGO:0003678
TcSYL_0103260	TcSYL_0103260.t1	Molecular Function	GO:0005488	binding	Interpro	MGO:0005488
TcSYL_0104240	TcSYL_0104240.t1	Biological Process	GO:0006468	protein phosphorylation	Interpro	BGO:0006468
TcSYL_0104240	TcSYL_0104240.t1	Molecular Function	GO:0004672	protein kinase activity	Interpro	MGO:0004672
TcSYL_0104240	TcSYL_0104240.t1	Molecular Function	GO:0005524	ATP binding	Interpro	MGO:0005524
TcSYL_0106820	TcSYL_0106820.t1	Biological Process	GO:0055114	oxidation-reduction process	Interpro	BGO:0055114
TcSYL_0106820	TcSYL_0106820.t1	Molecular Function	GO:0016491	oxidoreductase activity	Interpro	MGO:0016491
TcSYL_0106960	TcSYL_0106960.t1	Biological Process	GO:0006418	tRNA aminoacylation for protein translation	Interpro	BGO:0006418
TcSYL_0106960	TcSYL_0106960.t1	Molecular Function	GO:0000166	nucleotide binding	Interpro	MGO:0000166
TcSYL_0106960	TcSYL_0106960.t1	Molecular Function	GO:0002161	aminoacyl-tRNA editing activity	Interpro	MGO:0002161
TcSYL_0106960	TcSYL_0106960.t1	Molecular Function	GO:0004812	aminoacyl-tRNA ligase activity	Interpro	MGO:0004812
TcSYL_0106960	TcSYL_0106960.t1	Molecular Function	GO:0005524	ATP binding	Interpro	MGO:0005524
TcSYL_0108610	TcSYL_0108610.t1	Biological Process	GO:0006468	protein phosphorylation	Interpro	BGO:0006468
TcSYL_0108610	TcSYL_0108610.t1	Molecular Function	GO:0004672	protein kinase activity	Interpro	MGO:0004672
TcSYL_0108610	TcSYL_0108610.t1	Molecular Function	GO:0005524	ATP binding	Interpro	MGO:0005524
TcSYL_0108800	TcSYL_0108800.t1	Molecular Function	GO:0003824	catalytic activity	Interpro	MGO:0003824
TcSYL_0109230	TcSYL_0109230.t1	Molecular Function	GO:0003676	nucleic acid binding	Interpro	MGO:0003676
TcSYL_0109230	TcSYL_0109230.t1	Molecular Function	GO:0005524	ATP binding	Interpro	MGO:0005524
TcSYL_0109380	TcSYL_0109380.t1	Biological Process	GO:0008152	metabolic process	Interpro	BGO:0008152
TcSYL_0109380	TcSYL_0109380.t1	Molecular Function	GO:0003824	catalytic activity	Interpro	MGO:0003824
TcSYL_0109400	TcSYL_0109400.t1	Biological Process	GO:0008152	metabolic process	Interpro	BGO:0008152
TcSYL_0109400	TcSYL_0109400.t1	Molecular Function	GO:0003824	catalytic activity	Interpro	MGO:0003824
TcSYL_0109410	TcSYL_0109410.t1	Biological Process	GO:0008152	metabolic process	Interpro	BGO:0008152
TcSYL_0109410	TcSYL_0109410.t1	Molecular Function	GO:0003824	catalytic activity	Interpro	MGO:0003824
TcSYL_0110370	TcSYL_0110370.t1	Biological Process	GO:0007018	microtubule-based movement	Interpro	BGO:0007018
TcSYL_0110370	TcSYL_0110370.t1	Molecular Function	GO:0003777	microtubule motor activity	Interpro	MGO:0003777
TcSYL_0110370	TcSYL_0110370.t1	Molecular Function	GO:0005524	ATP binding	Interpro	MGO:0005524
TcSYL_0110370	TcSYL_0110370.t1	Molecular Function	GO:0008017	microtubule binding	Interpro	MGO:0008017
TcSYL_0110640	TcSYL_0110640.t1	Biological Process	GO:0006520	cellular amino acid metabolic process	Interpro	BGO:0006520
TcSYL_0110640	TcSYL_0110640.t1	Molecular Function	GO:0016597	amino acid binding	Interpro	MGO:0016597
TcSYL_0110640	TcSYL_0110640.t1	Molecular Function	GO:0016743	carboxyl- or carbamoyltransferase activity	Interpro	MGO:0016743
TcSYL_0110690	TcSYL_0110690.t1	Molecular Function	GO:0005515	protein binding	Interpro	MGO:0005515
TcSYL_0110730	TcSYL_0110730.t1	Molecular Function	GO:0005515	protein binding	Interpro	MGO:0005515
TcSYL_0110880	TcSYL_0110880.t1	Biological Process	GO:0007018	microtubule-based movement	Interpro	BGO:0007018
TcSYL_0110880	TcSYL_0110880.t1	Molecular Function	GO:0003777	microtubule motor activity	Interpro	MGO:0003777
TcSYL_0110880	TcSYL_0110880.t1	Molecular Function	GO:0005524	ATP binding	Interpro	MGO:0005524
TcSYL_0110880	TcSYL_0110880.t1	Molecular Function	GO:0008017	microtubule binding	Interpro	MGO:0008017
TcSYL_0111640	TcSYL_0111640.t1	Molecular Function	GO:0005515	protein binding	Interpro	MGO:0005515
TcSYL_0111660	TcSYL_0111660.t1	Molecular Function	GO:0016787	hydrolase activity	Interpro	MGO:0016787
TcSYL_0111750	TcSYL_0111750.t1	Biological Process	GO:0008152	metabolic process	Interpro	BGO:0008152
TcSYL_0111750	TcSYL_0111750.t1	Biological Process	GO:0055114	oxidation-reduction process	Interpro	BGO:0055114
TcSYL_0111750	TcSYL_0111750.t1	Molecular Function	GO:0016491	oxidoreductase activity	Interpro	MGO:0016491
TcSYL_0111830	TcSYL_0111830.t1	Biological Process	GO:0006468	protein phosphorylation	Interpro	BGO:0006468
TcSYL_0111830	TcSYL_0111830.t1	Molecular Function	GO:0004672	protein kinase activity	Interpro	MGO:0004672
TcSYL_0111830	TcSYL_0111830.t1	Molecular Function	GO:0005524	ATP binding	Interpro	MGO:0005524
TcSYL_0111950	TcSYL_0111950.t1	Biological Process	GO:0006821	chloride transport	Interpro	BGO:0006821
TcSYL_0111950	TcSYL_0111950.t1	Biological Process	GO:0055085	transmembrane transport	Interpro	BGO:0055085
TcSYL_0111950	TcSYL_0111950.t1	Cellular Component	GO:0016020	membrane	Interpro	CGO:0016020
TcSYL_0111950	TcSYL_0111950.t1	Molecular Function	GO:0005247	voltage-gated chloride channel activity	Interpro	MGO:0005247
TcSYL_0112290	TcSYL_0112290.t1	Cellular Component	GO:0016459	myosin complex	Interpro	CGO:0016459
TcSYL_0112290	TcSYL_0112290.t1	Molecular Function	GO:0003774	motor activity	Interpro	MGO:0003774
TcSYL_0112290	TcSYL_0112290.t1	Molecular Function	GO:0005524	ATP binding	Interpro	MGO:0005524
TcSYL_0112300	TcSYL_0112300.t1	Cellular Component	GO:0016459	myosin complex	Interpro	CGO:0016459
TcSYL_0112300	TcSYL_0112300.t1	Molecular Function	GO:0003774	motor activity	Interpro	MGO:0003774
TcSYL_0112300	TcSYL_0112300.t1	Molecular Function	GO:0005515	protein binding	Interpro	MGO:0005515
TcSYL_0112300	TcSYL_0112300.t1	Molecular Function	GO:0005524	ATP binding	Interpro	MGO:0005524
TcSYL_0112750	TcSYL_0112750.t1	Cellular Component	GO:0031514	motile cilium	Interpro	CGO:0031514
TcSYL_0112750	TcSYL_0112750.t1	Molecular Function	GO:0005516	calmodulin binding	Interpro	MGO:0005516
TcSYL_0113920	TcSYL_0113920.t1	Biological Process	GO:0006468	protein phosphorylation	Interpro	BGO:0006468
TcSYL_0113920	TcSYL_0113920.t1	Molecular Function	GO:0004672	protein kinase activity	Interpro	MGO:0004672
TcSYL_0113920	TcSYL_0113920.t1	Molecular Function	GO:0005524	ATP binding	Interpro	MGO:0005524
TcSYL_0113960	TcSYL_0113960.t1	Molecular Function	GO:0005524	ATP binding	Interpro	MGO:0005524
TcSYL_0115110	TcSYL_0115110.t1	Cellular Component	GO:0016021	integral component of membrane	Interpro	CGO:0016021
TcSYL_0115110	TcSYL_0115110.t1	Molecular Function	GO:0000166	nucleotide binding	Interpro	MGO:0000166
TcSYL_0115120	TcSYL_0115120.t1	Cellular Component	GO:0016021	integral component of membrane	Interpro	CGO:0016021
TcSYL_0115560	TcSYL_0115560.t1	Molecular Function	GO:0003676	nucleic acid binding	Interpro	MGO:0003676
TcSYL_0116130	TcSYL_0116130.t1	Biological Process	GO:0032259	methylation	Interpro	BGO:0032259
TcSYL_0116130	TcSYL_0116130.t1	Molecular Function	GO:0008168	methyltransferase activity	Interpro	MGO:0008168
TcSYL_0116170	TcSYL_0116170.t1	Molecular Function	GO:0031072	heat shock protein binding	Interpro	MGO:0031072
TcSYL_0116170	TcSYL_0116170.t1	Molecular Function	GO:0051082	unfolded protein binding	Interpro	MGO:0051082
TcSYL_0116250	TcSYL_0116250.t1	Molecular Function	GO:0003676	nucleic acid binding	Interpro	MGO:0003676
TcSYL_0116250	TcSYL_0116250.t1	Molecular Function	GO:0005524	ATP binding	Interpro	MGO:0005524
TcSYL_0116320	TcSYL_0116320.t1	Molecular Function	GO:0030170	pyridoxal phosphate binding	Interpro	MGO:0030170
TcSYL_0116880	TcSYL_0116880.t1	Biological Process	GO:0006979	response to oxidative stress	Interpro	BGO:0006979
TcSYL_0116880	TcSYL_0116880.t1	Biological Process	GO:0055114	oxidation-reduction process	Interpro	BGO:0055114
TcSYL_0116880	TcSYL_0116880.t1	Molecular Function	GO:0004601	peroxidase activity	Interpro	MGO:0004601
TcSYL_0116880	TcSYL_0116880.t1	Molecular Function	GO:0020037	heme binding	Interpro	MGO:0020037
TcSYL_0117690	TcSYL_0117690.t1	Biological Process	GO:0006468	protein phosphorylation	Interpro	BGO:0006468
TcSYL_0117690	TcSYL_0117690.t1	Molecular Function	GO:0004672	protein kinase activity	Interpro	MGO:0004672
TcSYL_0117690	TcSYL_0117690.t1	Molecular Function	GO:0005524	ATP binding	Interpro	MGO:0005524
TcSYL_0118370	TcSYL_0118370.t1	Molecular Function	GO:0005524	ATP binding	Interpro	MGO:0005524
TcSYL_0118550	TcSYL_0118550.t1	Biological Process	GO:0008152	metabolic process	Interpro	BGO:0008152
TcSYL_0118550	TcSYL_0118550.t1	Molecular Function	GO:0016787	hydrolase activity	Interpro	MGO:0016787
TcSYL_0120530	TcSYL_0120530.t1	Cellular Component	GO:0005956	protein kinase CK2 complex	Interpro	CGO:0005956
TcSYL_0120530	TcSYL_0120530.t1	Molecular Function	GO:0019887	protein kinase regulator activity	Interpro	MGO:0019887
TcSYL_0123080	TcSYL_0123080.t1	Biological Process	GO:0006468	protein phosphorylation	Interpro	BGO:0006468
TcSYL_0123080	TcSYL_0123080.t1	Molecular Function	GO:0004672	protein kinase activity	Interpro	MGO:0004672
TcSYL_0123080	TcSYL_0123080.t1	Molecular Function	GO:0005524	ATP binding	Interpro	MGO:0005524
TcSYL_0123450	TcSYL_0123450.t1	Biological Process	GO:0007018	microtubule-based movement	Interpro	BGO:0007018
TcSYL_0123450	TcSYL_0123450.t1	Molecular Function	GO:0003777	microtubule motor activity	Interpro	MGO:0003777
TcSYL_0123450	TcSYL_0123450.t1	Molecular Function	GO:0005524	ATP binding	Interpro	MGO:0005524
TcSYL_0123450	TcSYL_0123450.t1	Molecular Function	GO:0008017	microtubule binding	Interpro	MGO:0008017
TcSYL_0123610	TcSYL_0123610.t1	Molecular Function	GO:0005488	binding	Interpro	MGO:0005488
TcSYL_0123700	TcSYL_0123700.t1	Molecular Function	GO:0005488	binding	Interpro	MGO:0005488
TcSYL_0131660	TcSYL_0131660.t1	Molecular Function	GO:0005488	binding	Interpro	MGO:0005488
TcSYL_0132280	TcSYL_0132280.t1	Biological Process	GO:0006468	protein phosphorylation	Interpro	BGO:0006468
TcSYL_0132280	TcSYL_0132280.t1	Molecular Function	GO:0004672	protein kinase activity	Interpro	MGO:0004672
TcSYL_0132280	TcSYL_0132280.t1	Molecular Function	GO:0005524	ATP binding	Interpro	MGO:0005524
TcSYL_0137760	TcSYL_0137760.t1	Molecular Function	GO:0005509	calcium ion binding	Interpro	MGO:0005509
TcSYL_0137830	TcSYL_0137830.t1	Molecular Function	GO:0005509	calcium ion binding	Interpro	MGO:0005509
TcSYL_0137850	TcSYL_0137850.t1	Biological Process	GO:0006887	exocytosis	Interpro	BGO:0006887
TcSYL_0137850	TcSYL_0137850.t1	Cellular Component	GO:0000145	exocyst	Interpro	CGO:0000145
TcSYL_0137900	TcSYL_0137900.t1	Molecular Function	GO:0005515	protein binding	Interpro	MGO:0005515
TcSYL_0137910	TcSYL_0137910.t1	Molecular Function	GO:0005515	protein binding	Interpro	MGO:0005515
TcSYL_0138500	TcSYL_0138500.t1	Biological Process	GO:0006468	protein phosphorylation	Interpro	BGO:0006468
TcSYL_0138500	TcSYL_0138500.t1	Molecular Function	GO:0004672	protein kinase activity	Interpro	MGO:0004672
TcSYL_0138500	TcSYL_0138500.t1	Molecular Function	GO:0005524	ATP binding	Interpro	MGO:0005524
TcSYL_0138580	TcSYL_0138580.t1	Biological Process	GO:0006457	protein folding	Interpro	BGO:0006457
TcSYL_0138580	TcSYL_0138580.t1	Biological Process	GO:0006950	response to stress	Interpro	BGO:0006950
TcSYL_0138580	TcSYL_0138580.t1	Molecular Function	GO:0005524	ATP binding	Interpro	MGO:0005524
TcSYL_0138580	TcSYL_0138580.t1	Molecular Function	GO:0051082	unfolded protein binding	Interpro	MGO:0051082
TcSYL_0138670	TcSYL_0138670.t1	Biological Process	GO:0006508	proteolysis	Interpro	BGO:0006508
TcSYL_0138670	TcSYL_0138670.t1	Molecular Function	GO:0004181	metallocarboxypeptidase activity	Interpro	MGO:0004181
TcSYL_0138810	TcSYL_0138810.t1	Biological Process	GO:0006464	cellular protein modification process	Interpro	BGO:0006464
TcSYL_0139290	TcSYL_0139290.t1	Molecular Function	GO:0005488	binding	Interpro	MGO:0005488
TcSYL_0139510	TcSYL_0139510.t1	Molecular Function	GO:0005488	binding	Interpro	MGO:0005488
TcSYL_0139680	TcSYL_0139680.t1	Biological Process	GO:0006457	protein folding	Interpro	BGO:0006457
TcSYL_0139680	TcSYL_0139680.t1	Molecular Function	GO:0005524	ATP binding	Interpro	MGO:0005524
TcSYL_0139680	TcSYL_0139680.t1	Molecular Function	GO:0051082	unfolded protein binding	Interpro	MGO:0051082
TcSYL_0140060	TcSYL_0140060.t1	Biological Process	GO:0006081	cellular aldehyde metabolic process	Interpro	BGO:0006081
TcSYL_0140060	TcSYL_0140060.t1	Biological Process	GO:0008152	metabolic process	Interpro	BGO:0008152
TcSYL_0140060	TcSYL_0140060.t1	Biological Process	GO:0055114	oxidation-reduction process	Interpro	BGO:0055114
TcSYL_0140060	TcSYL_0140060.t1	Molecular Function	GO:0016491	oxidoreductase activity	Interpro	MGO:0016491
TcSYL_0140670	TcSYL_0140670.t1	Biological Process	GO:0006556	S-adenosylmethionine biosynthetic process	Interpro	BGO:0006556
TcSYL_0140670	TcSYL_0140670.t1	Molecular Function	GO:0004478	methionine adenosyltransferase activity	Interpro	MGO:0004478
TcSYL_0140680	TcSYL_0140680.t1	Biological Process	GO:0006556	S-adenosylmethionine biosynthetic process	Interpro	BGO:0006556
TcSYL_0140680	TcSYL_0140680.t1	Molecular Function	GO:0004478	methionine adenosyltransferase activity	Interpro	MGO:0004478
TcSYL_0140690	TcSYL_0140690.t1	Biological Process	GO:0055114	oxidation-reduction process	Interpro	BGO:0055114
TcSYL_0140690	TcSYL_0140690.t1	Molecular Function	GO:0005506	iron ion binding	Interpro	MGO:0005506
TcSYL_0140690	TcSYL_0140690.t1	Molecular Function	GO:0016705	oxidoreductase activity, acting on paired donors, with incorporation or reduction of molecular oxygen	Interpro	MGO:0016705
TcSYL_0140690	TcSYL_0140690.t1	Molecular Function	GO:0020037	heme binding	Interpro	MGO:0020037
TcSYL_0141670	TcSYL_0141670.t1	Biological Process	GO:0042026	protein refolding	Interpro	BGO:0042026
TcSYL_0141670	TcSYL_0141670.t1	Cellular Component	GO:0005737	cytoplasm	Interpro	CGO:0005737
TcSYL_0141670	TcSYL_0141670.t1	Molecular Function	GO:0005524	ATP binding	Interpro	MGO:0005524
TcSYL_0141690	TcSYL_0141690.t1	Biological Process	GO:0006801	superoxide metabolic process	Interpro	BGO:0006801
TcSYL_0141690	TcSYL_0141690.t1	Biological Process	GO:0055114	oxidation-reduction process	Interpro	BGO:0055114
TcSYL_0141690	TcSYL_0141690.t1	Molecular Function	GO:0004784	superoxide dismutase activity	Interpro	MGO:0004784
TcSYL_0141690	TcSYL_0141690.t1	Molecular Function	GO:0046872	metal ion binding	Interpro	MGO:0046872
TcSYL_0141900	TcSYL_0141900.t1	Molecular Function	GO:0004674	protein serine/threonine kinase activity	Interpro	MGO:0004674
TcSYL_0146090	TcSYL_0146090.t1	Biological Process	GO:0015986	ATP synthesis coupled proton transport	Interpro	BGO:0015986
TcSYL_0146090	TcSYL_0146090.t1	Biological Process	GO:0046034	ATP metabolic process	Interpro	BGO:0046034
TcSYL_0146090	TcSYL_0146090.t1	Biological Process	GO:1902600	proton transmembrane transport	Interpro	BGO:1902600
TcSYL_0146090	TcSYL_0146090.t1	Cellular Component	GO:0045261	proton-transporting ATP synthase complex, catalytic core F(1)	Interpro	CGO:0045261
TcSYL_0146090	TcSYL_0146090.t1	Molecular Function	GO:0005524	ATP binding	Interpro	MGO:0005524
TcSYL_0146090	TcSYL_0146090.t1	Molecular Function	GO:0046933	proton-transporting ATP synthase activity, rotational mechanism	Interpro	MGO:0046933
TcSYL_0146220	TcSYL_0146220.t1	Biological Process	GO:0007018	microtubule-based movement	Interpro	BGO:0007018
TcSYL_0146220	TcSYL_0146220.t1	Cellular Component	GO:0030286	dynein complex	Interpro	CGO:0030286
TcSYL_0146220	TcSYL_0146220.t1	Molecular Function	GO:0003777	microtubule motor activity	Interpro	MGO:0003777
TcSYL_0146230	TcSYL_0146230.t1	Biological Process	GO:0007018	microtubule-based movement	Interpro	BGO:0007018
TcSYL_0146230	TcSYL_0146230.t1	Cellular Component	GO:0030286	dynein complex	Interpro	CGO:0030286
TcSYL_0146230	TcSYL_0146230.t1	Molecular Function	GO:0003777	microtubule motor activity	Interpro	MGO:0003777
TcSYL_0146610	TcSYL_0146610.t1	Biological Process	GO:0006508	proteolysis	Interpro	BGO:0006508
TcSYL_0146610	TcSYL_0146610.t1	Cellular Component	GO:0005622	intracellular	Interpro	CGO:0005622
TcSYL_0146610	TcSYL_0146610.t1	Molecular Function	GO:0004198	calcium-dependent cysteine-type endopeptidase activity	Interpro	MGO:0004198
TcSYL_0147360	TcSYL_0147360.t1	Molecular Function	GO:0000166	nucleotide binding	Interpro	MGO:0000166
TcSYL_0155920	TcSYL_0155920.t1	Molecular Function	GO:0005524	ATP binding	Interpro	MGO:0005524
TcSYL_0155950	TcSYL_0155950.t1	Biological Process	GO:0055085	transmembrane transport	Interpro	BGO:0055085
TcSYL_0155950	TcSYL_0155950.t1	Cellular Component	GO:0016021	integral component of membrane	Interpro	CGO:0016021
TcSYL_0155970	TcSYL_0155970.t1	Biological Process	GO:0006468	protein phosphorylation	Interpro	BGO:0006468
TcSYL_0155970	TcSYL_0155970.t1	Molecular Function	GO:0004672	protein kinase activity	Interpro	MGO:0004672
TcSYL_0155970	TcSYL_0155970.t1	Molecular Function	GO:0005524	ATP binding	Interpro	MGO:0005524
TcSYL_0156030	TcSYL_0156030.t1	Molecular Function	GO:0005515	protein binding	Interpro	MGO:0005515
TcSYL_0156090	TcSYL_0156090.t1	Molecular Function	GO:0005524	ATP binding	Interpro	MGO:0005524
TcSYL_0156090	TcSYL_0156090.t1	Molecular Function	GO:0016787	hydrolase activity	Interpro	MGO:0016787
TcSYL_0156570	TcSYL_0156570.t1	Molecular Function	GO:0005515	protein binding	Interpro	MGO:0005515
TcSYL_0156600	TcSYL_0156600.t1	Molecular Function	GO:0005515	protein binding	Interpro	MGO:0005515
TcSYL_0156750	TcSYL_0156750.t1	Molecular Function	GO:0005524	ATP binding	Interpro	MGO:0005524
TcSYL_0156750	TcSYL_0156750.t1	Molecular Function	GO:0008716	D-alanine-D-alanine ligase activity	Interpro	MGO:0008716
TcSYL_0156750	TcSYL_0156750.t1	Molecular Function	GO:0046872	metal ion binding	Interpro	MGO:0046872
TcSYL_0157420	TcSYL_0157420.t1	Molecular Function	GO:0005524	ATP binding	Interpro	MGO:0005524
TcSYL_0157420	TcSYL_0157420.t1	Molecular Function	GO:0016887	ATPase activity	Interpro	MGO:0016887
TcSYL_0158430	TcSYL_0158430.t1	Biological Process	GO:0007018	microtubule-based movement	Interpro	BGO:0007018
TcSYL_0158430	TcSYL_0158430.t1	Molecular Function	GO:0003777	microtubule motor activity	Interpro	MGO:0003777
TcSYL_0158430	TcSYL_0158430.t1	Molecular Function	GO:0005524	ATP binding	Interpro	MGO:0005524
TcSYL_0158430	TcSYL_0158430.t1	Molecular Function	GO:0008017	microtubule binding	Interpro	MGO:0008017
TcSYL_0158520	TcSYL_0158520.t1	Biological Process	GO:0006468	protein phosphorylation	Interpro	BGO:0006468
TcSYL_0158520	TcSYL_0158520.t1	Molecular Function	GO:0004672	protein kinase activity	Interpro	MGO:0004672
TcSYL_0158520	TcSYL_0158520.t1	Molecular Function	GO:0005524	ATP binding	Interpro	MGO:0005524
TcSYL_0159540	TcSYL_0159540.t1	Molecular Function	GO:0003676	nucleic acid binding	Interpro	MGO:0003676
TcSYL_0159630	TcSYL_0159630.t1	Molecular Function	GO:0003676	nucleic acid binding	Interpro	MGO:0003676
TcSYL_0159630	TcSYL_0159630.t1	Molecular Function	GO:0005524	ATP binding	Interpro	MGO:0005524
TcSYL_0164130	TcSYL_0164130.t1	Biological Process	GO:0016579	protein deubiquitination	Interpro	BGO:0016579
TcSYL_0164130	TcSYL_0164130.t1	Molecular Function	GO:0036459	thiol-dependent ubiquitinyl hydrolase activity	Interpro	MGO:0036459
TcSYL_0164150	TcSYL_0164150.t1	Biological Process	GO:0006207	'de novo' pyrimidine nucleobase biosynthetic process	Interpro	BGO:0006207
TcSYL_0164150	TcSYL_0164150.t1	Biological Process	GO:0006221	pyrimidine nucleotide biosynthetic process	Interpro	BGO:0006221
TcSYL_0164150	TcSYL_0164150.t1	Biological Process	GO:0008152	metabolic process	Interpro	BGO:0008152
TcSYL_0164150	TcSYL_0164150.t1	Molecular Function	GO:0003824	catalytic activity	Interpro	MGO:0003824
TcSYL_0164150	TcSYL_0164150.t1	Molecular Function	GO:0004590	orotidine-5'-phosphate decarboxylase activity	Interpro	MGO:0004590
TcSYL_0164920	TcSYL_0164920.t1	Biological Process	GO:0006468	protein phosphorylation	Interpro	BGO:0006468
TcSYL_0164920	TcSYL_0164920.t1	Molecular Function	GO:0004672	protein kinase activity	Interpro	MGO:0004672
TcSYL_0164920	TcSYL_0164920.t1	Molecular Function	GO:0005524	ATP binding	Interpro	MGO:0005524
TcSYL_0166980	TcSYL_0166980.t1	Molecular Function	GO:0003676	nucleic acid binding	Interpro	MGO:0003676
TcSYL_0167050	TcSYL_0167050.t1	Biological Process	GO:0007018	microtubule-based movement	Interpro	BGO:0007018
TcSYL_0167050	TcSYL_0167050.t1	Molecular Function	GO:0003777	microtubule motor activity	Interpro	MGO:0003777
TcSYL_0167050	TcSYL_0167050.t1	Molecular Function	GO:0005524	ATP binding	Interpro	MGO:0005524
TcSYL_0167050	TcSYL_0167050.t1	Molecular Function	GO:0008017	microtubule binding	Interpro	MGO:0008017
TcSYL_0167130	TcSYL_0167130.t1	Biological Process	GO:0006508	proteolysis	Interpro	BGO:0006508
TcSYL_0167130	TcSYL_0167130.t1	Biological Process	GO:0007155	cell adhesion	Interpro	BGO:0007155
TcSYL_0167130	TcSYL_0167130.t1	Cellular Component	GO:0016020	membrane	Interpro	CGO:0016020
TcSYL_0167130	TcSYL_0167130.t1	Molecular Function	GO:0004222	metalloendopeptidase activity	Interpro	MGO:0004222
TcSYL_0167320	TcSYL_0167320.t1	Biological Process	GO:0055114	oxidation-reduction process	Interpro	BGO:0055114
TcSYL_0167320	TcSYL_0167320.t1	Molecular Function	GO:0016491	oxidoreductase activity	Interpro	MGO:0016491
TcSYL_0167480	TcSYL_0167480.t1	Biological Process	GO:0007018	microtubule-based movement	Interpro	BGO:0007018
TcSYL_0167480	TcSYL_0167480.t1	Molecular Function	GO:0003777	microtubule motor activity	Interpro	MGO:0003777
TcSYL_0167480	TcSYL_0167480.t1	Molecular Function	GO:0005524	ATP binding	Interpro	MGO:0005524
TcSYL_0167480	TcSYL_0167480.t1	Molecular Function	GO:0008017	microtubule binding	Interpro	MGO:0008017
TcSYL_0169020	TcSYL_0169020.t1	Biological Process	GO:0006468	protein phosphorylation	Interpro	BGO:0006468
TcSYL_0169020	TcSYL_0169020.t1	Molecular Function	GO:0004672	protein kinase activity	Interpro	MGO:0004672
TcSYL_0169020	TcSYL_0169020.t1	Molecular Function	GO:0005524	ATP binding	Interpro	MGO:0005524
TcSYL_0169200	TcSYL_0169200.t1	Biological Process	GO:0001678	cellular glucose homeostasis	Interpro	BGO:0001678
TcSYL_0169200	TcSYL_0169200.t1	Biological Process	GO:0005975	carbohydrate metabolic process	Interpro	BGO:0005975
TcSYL_0169200	TcSYL_0169200.t1	Molecular Function	GO:0004396	hexokinase activity	Interpro	MGO:0004396
TcSYL_0169200	TcSYL_0169200.t1	Molecular Function	GO:0005524	ATP binding	Interpro	MGO:0005524
TcSYL_0169200	TcSYL_0169200.t1	Molecular Function	GO:0005536	glucose binding	Interpro	MGO:0005536
TcSYL_0169200	TcSYL_0169200.t1	Molecular Function	GO:0016773	phosphotransferase activity, alcohol group as acceptor	Interpro	MGO:0016773
TcSYL_0170010	TcSYL_0170010.t1	Biological Process	GO:0015031	protein transport	Interpro	BGO:0015031
TcSYL_0170010	TcSYL_0170010.t1	Biological Process	GO:0042147	retrograde transport, endosome to Golgi	Interpro	BGO:0042147
TcSYL_0170010	TcSYL_0170010.t1	Cellular Component	GO:0030906	retromer, cargo-selective complex	Interpro	CGO:0030906
TcSYL_0170460	TcSYL_0170460.t1	Biological Process	GO:0006418	tRNA aminoacylation for protein translation	Interpro	BGO:0006418
TcSYL_0170460	TcSYL_0170460.t1	Molecular Function	GO:0000166	nucleotide binding	Interpro	MGO:0000166
TcSYL_0170460	TcSYL_0170460.t1	Molecular Function	GO:0004812	aminoacyl-tRNA ligase activity	Interpro	MGO:0004812
TcSYL_0170460	TcSYL_0170460.t1	Molecular Function	GO:0005524	ATP binding	Interpro	MGO:0005524
TcSYL_0171130	TcSYL_0171130.t1	Biological Process	GO:0007018	microtubule-based movement	Interpro	BGO:0007018
TcSYL_0171130	TcSYL_0171130.t1	Molecular Function	GO:0003777	microtubule motor activity	Interpro	MGO:0003777
TcSYL_0171130	TcSYL_0171130.t1	Molecular Function	GO:0005524	ATP binding	Interpro	MGO:0005524
TcSYL_0171130	TcSYL_0171130.t1	Molecular Function	GO:0008017	microtubule binding	Interpro	MGO:0008017
TcSYL_0171140	TcSYL_0171140.t1	Biological Process	GO:0007018	microtubule-based movement	Interpro	BGO:0007018
TcSYL_0171140	TcSYL_0171140.t1	Molecular Function	GO:0003777	microtubule motor activity	Interpro	MGO:0003777
TcSYL_0171140	TcSYL_0171140.t1	Molecular Function	GO:0005524	ATP binding	Interpro	MGO:0005524
TcSYL_0171140	TcSYL_0171140.t1	Molecular Function	GO:0008017	microtubule binding	Interpro	MGO:0008017
TcSYL_0171740	TcSYL_0171740.t1	Biological Process	GO:0055114	oxidation-reduction process	Interpro	BGO:0055114
TcSYL_0172230	TcSYL_0172230.t1	Cellular Component	GO:0016020	membrane	Interpro	CGO:0016020
TcSYL_0172400	TcSYL_0172400.t1	Molecular Function	GO:0005515	protein binding	Interpro	MGO:0005515
TcSYL_0172670	TcSYL_0172670.t1	Molecular Function	GO:0003676	nucleic acid binding	Interpro	MGO:0003676
TcSYL_0172670	TcSYL_0172670.t1	Molecular Function	GO:0004527	exonuclease activity	Interpro	MGO:0004527
TcSYL_0173220	TcSYL_0173220.t1	Molecular Function	GO:0008641	ubiquitin-like modifier activating enzyme activity	Interpro	MGO:0008641
TcSYL_0173270	TcSYL_0173270.t1	Biological Process	GO:0007018	microtubule-based movement	Interpro	BGO:0007018
TcSYL_0173270	TcSYL_0173270.t1	Molecular Function	GO:0003777	microtubule motor activity	Interpro	MGO:0003777
TcSYL_0173270	TcSYL_0173270.t1	Molecular Function	GO:0005524	ATP binding	Interpro	MGO:0005524
TcSYL_0173270	TcSYL_0173270.t1	Molecular Function	GO:0008017	microtubule binding	Interpro	MGO:0008017
TcSYL_0173940	TcSYL_0173940.t1	Molecular Function	GO:0003676	nucleic acid binding	Interpro	MGO:0003676
TcSYL_0174330	TcSYL_0174330.t1	Biological Process	GO:0006812	cation transport	Interpro	BGO:0006812
TcSYL_0174330	TcSYL_0174330.t1	Biological Process	GO:0055085	transmembrane transport	Interpro	BGO:0055085
TcSYL_0174330	TcSYL_0174330.t1	Cellular Component	GO:0016021	integral component of membrane	Interpro	CGO:0016021
TcSYL_0174330	TcSYL_0174330.t1	Molecular Function	GO:0015299	solute:proton antiporter activity	Interpro	MGO:0015299
TcSYL_0174460	TcSYL_0174460.t1	Cellular Component	GO:0016020	membrane	Interpro	CGO:0016020
TcSYL_0174460	TcSYL_0174460.t1	Molecular Function	GO:0004571	mannosyl-oligosaccharide 1,2-alpha-mannosidase activity	Interpro	MGO:0004571
TcSYL_0174460	TcSYL_0174460.t1	Molecular Function	GO:0005509	calcium ion binding	Interpro	MGO:0005509
TcSYL_0174660	TcSYL_0174660.t1	Biological Process	GO:0006281	DNA repair	Interpro	BGO:0006281
TcSYL_0174660	TcSYL_0174660.t1	Molecular Function	GO:0004518	nuclease activity	Interpro	MGO:0004518
TcSYL_0175280	TcSYL_0175280.t1	Biological Process	GO:0006508	proteolysis	Interpro	BGO:0006508
TcSYL_0175280	TcSYL_0175280.t1	Molecular Function	GO:0004197	cysteine-type endopeptidase activity	Interpro	MGO:0004197
TcSYL_0175280	TcSYL_0175280.t1	Molecular Function	GO:0008234	cysteine-type peptidase activity	Interpro	MGO:0008234
TcSYL_0175430	TcSYL_0175430.t1	Biological Process	GO:0006508	proteolysis	Interpro	BGO:0006508
TcSYL_0175430	TcSYL_0175430.t1	Molecular Function	GO:0004197	cysteine-type endopeptidase activity	Interpro	MGO:0004197
TcSYL_0175430	TcSYL_0175430.t1	Molecular Function	GO:0008234	cysteine-type peptidase activity	Interpro	MGO:0008234
TcSYL_0176270	TcSYL_0176270.t1	Biological Process	GO:0006508	proteolysis	Interpro	BGO:0006508
TcSYL_0176270	TcSYL_0176270.t1	Molecular Function	GO:0004197	cysteine-type endopeptidase activity	Interpro	MGO:0004197
TcSYL_0176270	TcSYL_0176270.t1	Molecular Function	GO:0008234	cysteine-type peptidase activity	Interpro	MGO:0008234
TcSYL_0177440	TcSYL_0177440.t1	Molecular Function	GO:0005515	protein binding	Interpro	MGO:0005515
TcSYL_0178370	TcSYL_0178370.t1	Biological Process	GO:0009058	biosynthetic process	Interpro	BGO:0009058
TcSYL_0178370	TcSYL_0178370.t1	Molecular Function	GO:0030170	pyridoxal phosphate binding	Interpro	MGO:0030170
TcSYL_0179140	TcSYL_0179140.t1	Biological Process	GO:0006265	DNA topological change	Interpro	BGO:0006265
TcSYL_0179140	TcSYL_0179140.t1	Molecular Function	GO:0003677	DNA binding	Interpro	MGO:0003677
TcSYL_0179140	TcSYL_0179140.t1	Molecular Function	GO:0003916	DNA topoisomerase activity	Interpro	MGO:0003916
TcSYL_0179190	TcSYL_0179190.t1	Molecular Function	GO:0003676	nucleic acid binding	Interpro	MGO:0003676
TcSYL_0179520	TcSYL_0179520.t1	Molecular Function	GO:0008239	dipeptidyl-peptidase activity	Interpro	MGO:0008239
TcSYL_0180600	TcSYL_0180600.t1	Biological Process	GO:0006265	DNA topological change	Interpro	BGO:0006265
TcSYL_0180600	TcSYL_0180600.t1	Molecular Function	GO:0003677	DNA binding	Interpro	MGO:0003677
TcSYL_0180600	TcSYL_0180600.t1	Molecular Function	GO:0003918	DNA topoisomerase type II (ATP-hydrolyzing) activity	Interpro	MGO:0003918
TcSYL_0180600	TcSYL_0180600.t1	Molecular Function	GO:0005524	ATP binding	Interpro	MGO:0005524
TcSYL_0180610	TcSYL_0180610.t1	Biological Process	GO:0006265	DNA topological change	Interpro	BGO:0006265
TcSYL_0180610	TcSYL_0180610.t1	Molecular Function	GO:0003677	DNA binding	Interpro	MGO:0003677
TcSYL_0180610	TcSYL_0180610.t1	Molecular Function	GO:0003918	DNA topoisomerase type II (ATP-hydrolyzing) activity	Interpro	MGO:0003918
TcSYL_0180610	TcSYL_0180610.t1	Molecular Function	GO:0005524	ATP binding	Interpro	MGO:0005524
TcSYL_0181420	TcSYL_0181420.t1	Biological Process	GO:0046034	ATP metabolic process	Interpro	BGO:0046034
TcSYL_0181420	TcSYL_0181420.t1	Biological Process	GO:1902600	proton transmembrane transport	Interpro	BGO:1902600
TcSYL_0182000	TcSYL_0182000.t1	Molecular Function	GO:0005488	binding	Interpro	MGO:0005488
TcSYL_0182550	TcSYL_0182550.t1	Molecular Function	GO:0005515	protein binding	Interpro	MGO:0005515
TcSYL_0184890	TcSYL_0184890.t1	Molecular Function	GO:0005515	protein binding	Interpro	MGO:0005515
TcSYL_0187900	TcSYL_0187900.t1	Molecular Function	GO:0005515	protein binding	Interpro	MGO:0005515
TcSYL_0188000	TcSYL_0188000.t1	Cellular Component	GO:0031514	motile cilium	Interpro	CGO:0031514
TcSYL_0188000	TcSYL_0188000.t1	Molecular Function	GO:0005516	calmodulin binding	Interpro	MGO:0005516
TcSYL_0189090	TcSYL_0189090.t1	Biological Process	GO:0006511	ubiquitin-dependent protein catabolic process	Interpro	BGO:0006511
TcSYL_0189090	TcSYL_0189090.t1	Molecular Function	GO:0031625	ubiquitin protein ligase binding	Interpro	MGO:0031625
TcSYL_0191620	TcSYL_0191620.t1	Molecular Function	GO:0005524	ATP binding	Interpro	MGO:0005524
TcSYL_0195880	TcSYL_0195880.t1	Cellular Component	GO:0016459	myosin complex	Interpro	CGO:0016459
TcSYL_0195880	TcSYL_0195880.t1	Molecular Function	GO:0003774	motor activity	Interpro	MGO:0003774
TcSYL_0195880	TcSYL_0195880.t1	Molecular Function	GO:0005524	ATP binding	Interpro	MGO:0005524
TcSYL_0200910	TcSYL_0200910.t1	Biological Process	GO:0008299	isoprenoid biosynthetic process	Interpro	BGO:0008299
TcSYL_0201360	TcSYL_0201360.t1	Biological Process	GO:0006886	intracellular protein transport	Interpro	BGO:0006886
TcSYL_0201360	TcSYL_0201360.t1	Biological Process	GO:0016192	vesicle-mediated transport	Interpro	BGO:0016192
TcSYL_0201360	TcSYL_0201360.t1	Cellular Component	GO:0030131	clathrin adaptor complex	Interpro	CGO:0030131
TcSYL_0201960	TcSYL_0201960.t1	Molecular Function	GO:0009055	electron transfer activity	Interpro	MGO:0009055
TcSYL_0201960	TcSYL_0201960.t1	Molecular Function	GO:0020037	heme binding	Interpro	MGO:0020037
TcSYL_0202000	TcSYL_0202000.t1	Molecular Function	GO:0003824	catalytic activity	Interpro	MGO:0003824
TcSYL_0202000	TcSYL_0202000.t1	Molecular Function	GO:0046872	metal ion binding	Interpro	MGO:0046872
TcSYL_0202010	TcSYL_0202010.t1	Biological Process	GO:0006508	proteolysis	Interpro	BGO:0006508
TcSYL_0202010	TcSYL_0202010.t1	Molecular Function	GO:0003824	catalytic activity	Interpro	MGO:0003824
TcSYL_0202010	TcSYL_0202010.t1	Molecular Function	GO:0046872	metal ion binding	Interpro	MGO:0046872
TcSYL_0202160	TcSYL_0202160.t1	Biological Process	GO:0006468	protein phosphorylation	Interpro	BGO:0006468
TcSYL_0202160	TcSYL_0202160.t1	Molecular Function	GO:0004672	protein kinase activity	Interpro	MGO:0004672
TcSYL_0202160	TcSYL_0202160.t1	Molecular Function	GO:0005524	ATP binding	Interpro	MGO:0005524
TcSYL_0202360	TcSYL_0202360.t1	Biological Process	GO:0006418	tRNA aminoacylation for protein translation	Interpro	BGO:0006418
TcSYL_0202360	TcSYL_0202360.t1	Molecular Function	GO:0000166	nucleotide binding	Interpro	MGO:0000166
TcSYL_0202360	TcSYL_0202360.t1	Molecular Function	GO:0004812	aminoacyl-tRNA ligase activity	Interpro	MGO:0004812
TcSYL_0202360	TcSYL_0202360.t1	Molecular Function	GO:0005524	ATP binding	Interpro	MGO:0005524
TcSYL_0202380	TcSYL_0202380.t1	Molecular Function	GO:0004842	ubiquitin-protein transferase activity	Interpro	MGO:0004842
TcSYL_0202440	TcSYL_0202440.t1	Molecular Function	GO:0005515	protein binding	Interpro	MGO:0005515
TcSYL_0202500	TcSYL_0202500.t1	Molecular Function	GO:0003676	nucleic acid binding	Interpro	MGO:0003676
TcSYL_0202500	TcSYL_0202500.t1	Molecular Function	GO:0005524	ATP binding	Interpro	MGO:0005524
TcSYL_0203230	TcSYL_0203230.t1	Molecular Function	GO:0003824	catalytic activity	Interpro	MGO:0003824
TcSYL_0203230	TcSYL_0203230.t1	Molecular Function	GO:0046872	metal ion binding	Interpro	MGO:0046872
TcSYL_0203280	TcSYL_0203280.t1	Molecular Function	GO:0005515	protein binding	Interpro	MGO:0005515
TcSYL_0203370	TcSYL_0203370.t1	Molecular Function	GO:0004386	helicase activity	Interpro	MGO:0004386

## Sheet: Resume TcII 28°C Down
Terms	Count
Biological Process	170
microtubule-based movement	20
metabolic process	18
protein phosphorylation	17
oxidation-reduction process	17
proteolysis	11
transmembrane transport	6
tRNA aminoacylation for protein translation	5
cellular amino acid metabolic process	3
DNA topological change	3
proton transmembrane transport	3
transcription, DNA-templated	3
translation	3
cell adhesion	3
ATP metabolic process	3
biosynthetic process	3
vesicle-mediated transport	3
ubiquitin-dependent protein catabolic process	2
S-adenosylmethionine biosynthetic process	2
pyrimidine nucleotide biosynthetic process	2
intracellular protein transport	2
'de novo' pyrimidine nucleobase biosynthetic process	2
protein folding	2
DNA repair	2
glucose 6-phosphate metabolic process	1
response to stress	1
cellular glucose homeostasis	1
DNA replication	1
telomere maintenance	1
isoprenoid biosynthetic process	1
protein ubiquitination	1
cation transport	1
pyruvate metabolic process	1
methylation	1
fatty acid metabolic process	1
vesicle docking involved in exocytosis	1
chloride transport	1
asparagine biosynthetic process	1
protein transport	1
nucleoside transmembrane transport	1
ATP hydrolysis coupled proton transport	1
ATP synthesis coupled proton transport	1
fatty acid biosynthetic process	1
phosphorylation	1
response to oxidative stress	1
protein deubiquitination	1
retrograde transport, endosome to Golgi	1
carbohydrate metabolic process	1
superoxide metabolic process	1
exocytosis	1
cellular protein modification process	1
protein homooligomerization	1
clathrin coat assembly	1
cellular aldehyde metabolic process	1
glycolytic process	1
protein refolding	1
protein glycosylation	1
arginine biosynthetic process	1
mismatch repair	1
Cellular Component	62
integral component of membrane	16
membrane	11
dynein complex	8
intracellular	3
myosin complex	3
motile cilium	3
cytoplasm	2
ribosome	2
protein kinase CK2 complex	1
clathrin complex	1
proton-transporting two-sector ATPase complex, proton-transporting domain	1
clathrin coat of trans-Golgi network vesicle	1
nucleus	1
clathrin adaptor complex	1
proton-transporting ATP synthase complex, catalytic core F(1)	1
clathrin coat of coated pit	1
proton-transporting V-type ATPase, V0 domain	1
retromer, cargo-selective complex	1
WASH complex	1
nuclear pore	1
exocyst	1
nucleosome	1
Molecular Function	391
ATP binding	75
protein binding	29
microtubule motor activity	20
GTPase activity	20
nucleic acid binding	19
protein kinase activity	17
catalytic activity	14
binding	13
microtubule binding	12
oxidoreductase activity	11
nucleotide binding	10
hydrolase activity	10
DNA binding	8
metal ion binding	8
ATPase activity	5
aminoacyl-tRNA ligase activity	5
pyridoxal phosphate binding	4
cysteine-type peptidase activity	3
DNA-directed 5'-3' RNA polymerase activity	3
calmodulin binding	3
deaminase activity	3
cysteine-type endopeptidase activity	3
heme binding	3
metalloendopeptidase activity	3
motor activity	3
unfolded protein binding	3
calcium ion binding	3
RNA binding	2
DNA topoisomerase type II (ATP-hydrolyzing) activity	2
transaminase activity	2
methionine adenosyltransferase activity	2
glucose binding	2
orotidine-5'-phosphate decarboxylase activity	2
structural constituent of ribosome	2
methyltransferase activity	2
ubiquitin-protein transferase activity	2
exonuclease activity	2
zinc ion binding	2
calcium-dependent cysteine-type endopeptidase activity	2
metallocarboxypeptidase activity	2
protein serine/threonine kinase activity	1
tyrosine-tRNA ligase activity	1
structural constituent of nuclear pore	1
hexokinase activity	1
cofactor binding	1
amino acid binding	1
FMN binding	1
iron ion binding	1
thiol-dependent ubiquitinyl hydrolase activity	1
kinase activity	1
UDP-glucose:glycoprotein glucosyltransferase activity	1
mannosyl-oligosaccharide 1,2-alpha-mannosidase activity	1
adenylate kinase activity	1
aminoacyl-tRNA editing activity	1
proton-exporting ATPase activity, phosphorylative mechanism	1
3-hydroxyacyl-CoA dehydrogenase activity	1
glucokinase activity	1
D-alanine-D-alanine ligase activity	1
structural molecule activity	1
acetyl-CoA carboxylase activity	1
transferase activity, transferring phosphorus-containing groups	1
methylenetetrahydrofolate dehydrogenase (NADP+) activity	1
ubiquitin-like modifier activating enzyme activity	1
dipeptidyl-peptidase activity	1
voltage-gated chloride channel activity	1
argininosuccinate synthase activity	1
protein heterodimerization activity	1
DNA helicase activity	1
protein kinase regulator activity	1
mismatched DNA binding	1
proton transmembrane transporter activity	1
DNA polymerase activity	1
proton-transporting ATP synthase activity, rotational mechanism	1
NAD+ binding	1
pyruvate, phosphate dikinase activity	1
nuclease activity	1
solute:proton antiporter activity	1
DNA topoisomerase activity	1
channel activity	1
nucleoside transmembrane transporter activity	1
superoxide dismutase activity	1
aspartate-ammonia ligase activity	1
GTP binding	1
carboxyl- or carbamoyltransferase activity	1
transmembrane transporter activity	1
DNA-directed DNA polymerase activity	1
ubiquitin protein ligase binding	1
oxidoreductase activity, acting on paired donors, with incorporation or reduction of molecular oxygen	1
clathrin light chain binding	1
peptidyl-prolyl cis-trans isomerase activity	1
heat shock protein binding	1
peroxidase activity	1
helicase activity	1
phosphotransferase activity, alcohol group as acceptor	1
electron transfer activity	1
null	1
proton export across plasma membrane	1
Ontology	1
Grand Total	625

## Sheet: TcII 28°C Up
Gene ID	Transcript ID(s)	Ontology	GO ID	GO Term Name	Source	sort_key
TcSYL_0000150	TcSYL_0000150.t1	Cellular Component	GO:0031514	motile cilium	Interpro	CGO:0031514
TcSYL_0000150	TcSYL_0000150.t1	Molecular Function	GO:0005516	calmodulin binding	Interpro	MGO:0005516
TcSYL_0000470	TcSYL_0000470.t1	Biological Process	GO:0055085	transmembrane transport	Interpro	BGO:0055085
TcSYL_0000470	TcSYL_0000470.t1	Cellular Component	GO:0016021	integral component of membrane	Interpro	CGO:0016021
TcSYL_0000510	TcSYL_0000510.t1	Molecular Function	GO:0003676	nucleic acid binding	Interpro	MGO:0003676
TcSYL_0000540	TcSYL_0000540.t1	Biological Process	GO:0055114	oxidation-reduction process	Interpro	BGO:0055114
TcSYL_0000540	TcSYL_0000540.t1	Molecular Function	GO:0016491	oxidoreductase activity	Interpro	MGO:0016491
TcSYL_0000560	TcSYL_0000560.t1	Biological Process	GO:0006139	nucleobase-containing compound metabolic process	Interpro	BGO:0006139
TcSYL_0000560	TcSYL_0000560.t1	Molecular Function	GO:0003676	nucleic acid binding	Interpro	MGO:0003676
TcSYL_0000560	TcSYL_0000560.t1	Molecular Function	GO:0005524	ATP binding	Interpro	MGO:0005524
TcSYL_0000560	TcSYL_0000560.t1	Molecular Function	GO:0008026	ATP-dependent helicase activity	Interpro	MGO:0008026
TcSYL_0000560	TcSYL_0000560.t1	Molecular Function	GO:0016818	hydrolase activity, acting on acid anhydrides, in phosphorus-containing anhydrides	Interpro	MGO:0016818
TcSYL_0000660	TcSYL_0000660.t1	Biological Process	GO:0006000	fructose metabolic process	Interpro	BGO:0006000
TcSYL_0000660	TcSYL_0000660.t1	Molecular Function	GO:0003873	6-phosphofructo-2-kinase activity	Interpro	MGO:0003873
TcSYL_0000660	TcSYL_0000660.t1	Molecular Function	GO:0005524	ATP binding	Interpro	MGO:0005524
TcSYL_0000700	TcSYL_0000700.t1	Biological Process	GO:0006796	phosphate-containing compound metabolic process	Interpro	BGO:0006796
TcSYL_0000700	TcSYL_0000700.t1	Cellular Component	GO:0005737	cytoplasm	Interpro	CGO:0005737
TcSYL_0000700	TcSYL_0000700.t1	Molecular Function	GO:0000287	magnesium ion binding	Interpro	MGO:0000287
TcSYL_0000700	TcSYL_0000700.t1	Molecular Function	GO:0004427	inorganic diphosphatase activity	Interpro	MGO:0004427
TcSYL_0000730	TcSYL_0000730.t1	Molecular Function	GO:0003676	nucleic acid binding	Interpro	MGO:0003676
TcSYL_0000730	TcSYL_0000730.t1	Molecular Function	GO:0003723	RNA binding	Interpro	MGO:0003723
TcSYL_0000730	TcSYL_0000730.t1	Molecular Function	GO:0003743	translation initiation factor activity	Interpro	MGO:0003743
TcSYL_0000740	TcSYL_0000740.t1	Molecular Function	GO:0005515	protein binding	Interpro	MGO:0005515
TcSYL_0000760	TcSYL_0000760.t1	Molecular Function	GO:0005515	protein binding	Interpro	MGO:0005515
TcSYL_0000780	TcSYL_0000780.t1	Molecular Function	GO:0008289	lipid binding	Interpro	MGO:0008289
TcSYL_0000810	TcSYL_0000810.t1	Biological Process	GO:0006139	nucleobase-containing compound metabolic process	Interpro	BGO:0006139
TcSYL_0000810	TcSYL_0000810.t1	Molecular Function	GO:0003676	nucleic acid binding	Interpro	MGO:0003676
TcSYL_0000810	TcSYL_0000810.t1	Molecular Function	GO:0005524	ATP binding	Interpro	MGO:0005524
TcSYL_0000810	TcSYL_0000810.t1	Molecular Function	GO:0008026	ATP-dependent helicase activity	Interpro	MGO:0008026
TcSYL_0000810	TcSYL_0000810.t1	Molecular Function	GO:0016818	hydrolase activity, acting on acid anhydrides, in phosphorus-containing anhydrides	Interpro	MGO:0016818
TcSYL_0000890	TcSYL_0000890.t1	Biological Process	GO:0006468	protein phosphorylation	Interpro	BGO:0006468
TcSYL_0000890	TcSYL_0000890.t1	Molecular Function	GO:0004672	protein kinase activity	Interpro	MGO:0004672
TcSYL_0000890	TcSYL_0000890.t1	Molecular Function	GO:0005524	ATP binding	Interpro	MGO:0005524
TcSYL_0000910	TcSYL_0000910.t1	Molecular Function	GO:0005515	protein binding	Interpro	MGO:0005515
TcSYL_0000920	TcSYL_0000920.t1	Molecular Function	GO:0005515	protein binding	Interpro	MGO:0005515
TcSYL_0000940	TcSYL_0000940.t1	Molecular Function	GO:0008168	methyltransferase activity	Interpro	MGO:0008168
TcSYL_0000960	TcSYL_0000960.t1	Biological Process	GO:0006096	glycolytic process	Interpro	BGO:0006096
TcSYL_0000960	TcSYL_0000960.t1	Molecular Function	GO:0003872	6-phosphofructokinase activity	Interpro	MGO:0003872
TcSYL_0001050	TcSYL_0001050.t1	Biological Process	GO:0007018	microtubule-based movement	Interpro	BGO:0007018
TcSYL_0001050	TcSYL_0001050.t1	Molecular Function	GO:0003777	microtubule motor activity	Interpro	MGO:0003777
TcSYL_0001050	TcSYL_0001050.t1	Molecular Function	GO:0005524	ATP binding	Interpro	MGO:0005524
TcSYL_0001050	TcSYL_0001050.t1	Molecular Function	GO:0008017	microtubule binding	Interpro	MGO:0008017
TcSYL_0001070	TcSYL_0001070.t1	Biological Process	GO:0006744	ubiquinone biosynthetic process	Interpro	BGO:0006744
TcSYL_0001070	TcSYL_0001070.t1	Biological Process	GO:0055114	oxidation-reduction process	Interpro	BGO:0055114
TcSYL_0001090	TcSYL_0001090.t1	Biological Process	GO:0016579	protein deubiquitination	Interpro	BGO:0016579
TcSYL_0001090	TcSYL_0001090.t1	Molecular Function	GO:0036459	thiol-dependent ubiquitinyl hydrolase activity	Interpro	MGO:0036459
TcSYL_0001100	TcSYL_0001100.t1	Biological Process	GO:0008152	metabolic process	Interpro	BGO:0008152
TcSYL_0001100	TcSYL_0001100.t1	Molecular Function	GO:0016746	transferase activity, transferring acyl groups	Interpro	MGO:0016746
TcSYL_0001110	TcSYL_0001110.t1	Biological Process	GO:0006261	DNA-dependent DNA replication	Interpro	BGO:0006261
TcSYL_0001130	TcSYL_0001130.t1	Biological Process	GO:0046168	glycerol-3-phosphate catabolic process	Interpro	BGO:0046168
TcSYL_0001130	TcSYL_0001130.t1	Biological Process	GO:0055114	oxidation-reduction process	Interpro	BGO:0055114
TcSYL_0001130	TcSYL_0001130.t1	Molecular Function	GO:0016616	oxidoreductase activity, acting on the CH-OH group of donors, NAD or NADP as acceptor	Interpro	MGO:0016616
TcSYL_0001130	TcSYL_0001130.t1	Molecular Function	GO:0051287	NAD binding	Interpro	MGO:0051287
TcSYL_0001170	TcSYL_0001170.t1	Biological Process	GO:0007264	small GTPase mediated signal transduction	Interpro	BGO:0007264
TcSYL_0001170	TcSYL_0001170.t1	Molecular Function	GO:0005092	GDP-dissociation inhibitor activity	Interpro	MGO:0005092
TcSYL_0001250	TcSYL_0001250.t1	Molecular Function	GO:0005488	binding	Interpro	MGO:0005488
TcSYL_0001260	TcSYL_0001260.t1	Molecular Function	GO:0005488	binding	Interpro	MGO:0005488
TcSYL_0001340	TcSYL_0001340.t1	Molecular Function	GO:0016829	lyase activity	Interpro	MGO:0016829
TcSYL_0001390	TcSYL_0001390.t1	Biological Process	GO:0006412	translation	Interpro	BGO:0006412
TcSYL_0001390	TcSYL_0001390.t1	Cellular Component	GO:0005622	intracellular	Interpro	CGO:0005622
TcSYL_0001390	TcSYL_0001390.t1	Cellular Component	GO:0005840	ribosome	Interpro	CGO:0005840
TcSYL_0001390	TcSYL_0001390.t1	Molecular Function	GO:0003735	structural constituent of ribosome	Interpro	MGO:0003735
TcSYL_0001410	TcSYL_0001410.t1	Biological Process	GO:0006468	protein phosphorylation	Interpro	BGO:0006468
TcSYL_0001410	TcSYL_0001410.t1	Molecular Function	GO:0004672	protein kinase activity	Interpro	MGO:0004672
TcSYL_0001410	TcSYL_0001410.t1	Molecular Function	GO:0005524	ATP binding	Interpro	MGO:0005524
TcSYL_0001450	TcSYL_0001450.t1	Molecular Function	GO:0005524	ATP binding	Interpro	MGO:0005524
TcSYL_0001450	TcSYL_0001450.t1	Molecular Function	GO:0016887	ATPase activity	Interpro	MGO:0016887
TcSYL_0001460	TcSYL_0001460.t1	Molecular Function	GO:0005524	ATP binding	Interpro	MGO:0005524
TcSYL_0001460	TcSYL_0001460.t1	Molecular Function	GO:0016887	ATPase activity	Interpro	MGO:0016887
TcSYL_0001510	TcSYL_0001510.t1	Molecular Function	GO:0005507	copper ion binding	Interpro	MGO:0005507
TcSYL_0001520	TcSYL_0001520.t1	Biological Process	GO:0006269	DNA replication, synthesis of RNA primer	Interpro	BGO:0006269
TcSYL_0001520	TcSYL_0001520.t1	Molecular Function	GO:0003896	DNA primase activity	Interpro	MGO:0003896
TcSYL_0001610	TcSYL_0001610.t1	Biological Process	GO:0006412	translation	Interpro	BGO:0006412
TcSYL_0001610	TcSYL_0001610.t1	Cellular Component	GO:0005840	ribosome	Interpro	CGO:0005840
TcSYL_0001610	TcSYL_0001610.t1	Molecular Function	GO:0003735	structural constituent of ribosome	Interpro	MGO:0003735
TcSYL_0001930	TcSYL_0001930.t1	Molecular Function	GO:0005524	ATP binding	Interpro	MGO:0005524
TcSYL_0001930	TcSYL_0001930.t1	Molecular Function	GO:0016887	ATPase activity	Interpro	MGO:0016887
TcSYL_0001960	TcSYL_0001960.t1	Cellular Component	GO:0016021	integral component of membrane	Interpro	CGO:0016021
TcSYL_0001970	TcSYL_0001970.t1	Cellular Component	GO:0016021	integral component of membrane	Interpro	CGO:0016021
TcSYL_0002010	TcSYL_0002010.t1	Biological Process	GO:0055085	transmembrane transport	Interpro	BGO:0055085
TcSYL_0002010	TcSYL_0002010.t1	Cellular Component	GO:0016021	integral component of membrane	Interpro	CGO:0016021
TcSYL_0002580	TcSYL_0002580.t1	Biological Process	GO:0015031	protein transport	Interpro	BGO:0015031
TcSYL_0003190	TcSYL_0003190.t1	Biological Process	GO:0006468	protein phosphorylation	Interpro	BGO:0006468
TcSYL_0003190	TcSYL_0003190.t1	Molecular Function	GO:0004672	protein kinase activity	Interpro	MGO:0004672
TcSYL_0003190	TcSYL_0003190.t1	Molecular Function	GO:0005524	ATP binding	Interpro	MGO:0005524
TcSYL_0003200	TcSYL_0003200.t1	Biological Process	GO:0006383	transcription by RNA polymerase III	Interpro	BGO:0006383
TcSYL_0003200	TcSYL_0003200.t1	Cellular Component	GO:0005666	RNA polymerase III complex	Interpro	CGO:0005666
TcSYL_0003210	TcSYL_0003210.t1	Molecular Function	GO:0016746	transferase activity, transferring acyl groups	Interpro	MGO:0016746
TcSYL_0003280	TcSYL_0003280.t1	Molecular Function	GO:0016787	hydrolase activity	Interpro	MGO:0016787
TcSYL_0003520	TcSYL_0003520.t1	Molecular Function	GO:0016787	hydrolase activity	Interpro	MGO:0016787
TcSYL_0003520	TcSYL_0003520.t1	Molecular Function	GO:0016810	hydrolase activity, acting on carbon-nitrogen (but not peptide) bonds	Interpro	MGO:0016810
TcSYL_0003780	TcSYL_0003780.t1	Biological Process	GO:0016567	protein ubiquitination	Interpro	BGO:0016567
TcSYL_0003780	TcSYL_0003780.t1	Molecular Function	GO:0004842	ubiquitin-protein transferase activity	Interpro	MGO:0004842
TcSYL_0003920	TcSYL_0003920.t1	Molecular Function	GO:0005515	protein binding	Interpro	MGO:0005515
TcSYL_0003960	TcSYL_0003960.t1	Molecular Function	GO:0003824	catalytic activity	Interpro	MGO:0003824
TcSYL_0003960	TcSYL_0003960.t1	Molecular Function	GO:0050662	coenzyme binding	Interpro	MGO:0050662
TcSYL_0003980	TcSYL_0003980.t1	Biological Process	GO:0006414	translational elongation	Interpro	BGO:0006414
TcSYL_0003980	TcSYL_0003980.t1	Molecular Function	GO:0003746	translation elongation factor activity	Interpro	MGO:0003746
TcSYL_0004070	TcSYL_0004070.t1	Molecular Function	GO:0003676	nucleic acid binding	Interpro	MGO:0003676
TcSYL_0004100	TcSYL_0004100.t1	Biological Process	GO:0006817	phosphate ion transport	Interpro	BGO:0006817
TcSYL_0004100	TcSYL_0004100.t1	Cellular Component	GO:0016020	membrane	Interpro	CGO:0016020
TcSYL_0004100	TcSYL_0004100.t1	Molecular Function	GO:0005315	inorganic phosphate transmembrane transporter activity	Interpro	MGO:0005315
TcSYL_0004220	TcSYL_0004220.t1	Cellular Component	GO:0005622	intracellular	Interpro	CGO:0005622
TcSYL_0004220	TcSYL_0004220.t1	Molecular Function	GO:0003779	actin binding	Interpro	MGO:0003779
TcSYL_0004290	TcSYL_0004290.t1	Biological Process	GO:0044237	cellular metabolic process	Interpro	BGO:0044237
TcSYL_0004290	TcSYL_0004290.t1	Molecular Function	GO:0000166	nucleotide binding	Interpro	MGO:0000166
TcSYL_0004290	TcSYL_0004290.t1	Molecular Function	GO:0003824	catalytic activity	Interpro	MGO:0003824
TcSYL_0004380	TcSYL_0004380.t1	Molecular Function	GO:0005096	GTPase activator activity	Interpro	MGO:0005096
TcSYL_0004400	TcSYL_0004400.t1	Biological Process	GO:0006464	cellular protein modification process	Interpro	BGO:0006464
TcSYL_0004600	TcSYL_0004600.t1	Molecular Function	GO:0003924	GTPase activity	Interpro	MGO:0003924
TcSYL_0004600	TcSYL_0004600.t1	Molecular Function	GO:0005525	GTP binding	Interpro	MGO:0005525
TcSYL_0004920	TcSYL_0004920.t1	Biological Process	GO:0006396	RNA processing	Interpro	BGO:0006396
TcSYL_0004920	TcSYL_0004920.t1	Molecular Function	GO:0005515	protein binding	Interpro	MGO:0005515
TcSYL_0004940	TcSYL_0004940.t1	Molecular Function	GO:0005525	GTP binding	Interpro	MGO:0005525
TcSYL_0005100	TcSYL_0005100.t1	Molecular Function	GO:0005524	ATP binding	Interpro	MGO:0005524
TcSYL_0005230	TcSYL_0005230.t1	Biological Process	GO:0000226	microtubule cytoskeleton organization	Interpro	BGO:0000226
TcSYL_0005230	TcSYL_0005230.t1	Biological Process	GO:0007020	microtubule nucleation	Interpro	BGO:0007020
TcSYL_0005230	TcSYL_0005230.t1	Cellular Component	GO:0000922	spindle pole	Interpro	CGO:0000922
TcSYL_0005230	TcSYL_0005230.t1	Cellular Component	GO:0005815	microtubule organizing center	Interpro	CGO:0005815
TcSYL_0005230	TcSYL_0005230.t1	Molecular Function	GO:0043015	gamma-tubulin binding	Interpro	MGO:0043015
TcSYL_0005260	TcSYL_0005260.t1	Cellular Component	GO:0005622	intracellular	Interpro	CGO:0005622
TcSYL_0005260	TcSYL_0005260.t1	Molecular Function	GO:0005525	GTP binding	Interpro	MGO:0005525
TcSYL_0005370	TcSYL_0005370.t1	Biological Process	GO:0006412	translation	Interpro	BGO:0006412
TcSYL_0005370	TcSYL_0005370.t1	Cellular Component	GO:0005622	intracellular	Interpro	CGO:0005622
TcSYL_0005370	TcSYL_0005370.t1	Cellular Component	GO:0005840	ribosome	Interpro	CGO:0005840
TcSYL_0005370	TcSYL_0005370.t1	Molecular Function	GO:0003735	structural constituent of ribosome	Interpro	MGO:0003735
TcSYL_0005450	TcSYL_0005450.t1	Molecular Function	GO:0005515	protein binding	Interpro	MGO:0005515
TcSYL_0005910	TcSYL_0005910.t1	Cellular Component	GO:0016459	myosin complex	Interpro	CGO:0016459
TcSYL_0005910	TcSYL_0005910.t1	Molecular Function	GO:0003774	motor activity	Interpro	MGO:0003774
TcSYL_0005910	TcSYL_0005910.t1	Molecular Function	GO:0005524	ATP binding	Interpro	MGO:0005524
TcSYL_0006100	TcSYL_0006100.t1	Biological Process	GO:0006506	GPI anchor biosynthetic process	Interpro	BGO:0006506
TcSYL_0006100	TcSYL_0006100.t1	Molecular Function	GO:0017176	phosphatidylinositol N-acetylglucosaminyltransferase activity	Interpro	MGO:0017176
TcSYL_0006140	TcSYL_0006140.t1	Molecular Function	GO:0005515	protein binding	Interpro	MGO:0005515
TcSYL_0006150	TcSYL_0006150.t1	Molecular Function	GO:0005515	protein binding	Interpro	MGO:0005515
TcSYL_0006190	TcSYL_0006190.t1	Molecular Function	GO:0016787	hydrolase activity	Interpro	MGO:0016787
TcSYL_0006200	TcSYL_0006200.t1	Molecular Function	GO:0005515	protein binding	Interpro	MGO:0005515
TcSYL_0006210	TcSYL_0006210.t1	Biological Process	GO:0051276	chromosome organization	Interpro	BGO:0051276
TcSYL_0006210	TcSYL_0006210.t1	Cellular Component	GO:0005694	chromosome	Interpro	CGO:0005694
TcSYL_0006210	TcSYL_0006210.t1	Molecular Function	GO:0005515	protein binding	Interpro	MGO:0005515
TcSYL_0006210	TcSYL_0006210.t1	Molecular Function	GO:0005524	ATP binding	Interpro	MGO:0005524
TcSYL_0006260	TcSYL_0006260.t1	Biological Process	GO:0006270	DNA replication initiation	Interpro	BGO:0006270
TcSYL_0006260	TcSYL_0006260.t1	Molecular Function	GO:0003677	DNA binding	Interpro	MGO:0003677
TcSYL_0006260	TcSYL_0006260.t1	Molecular Function	GO:0005524	ATP binding	Interpro	MGO:0005524
TcSYL_0008060	TcSYL_0008060.t1	Molecular Function	GO:0005524	ATP binding	Interpro	MGO:0005524
TcSYL_0008060	TcSYL_0008060.t1	Molecular Function	GO:0016887	ATPase activity	Interpro	MGO:0016887
TcSYL_0008730	TcSYL_0008730.t1	Biological Process	GO:0006298	mismatch repair	Interpro	BGO:0006298
TcSYL_0008730	TcSYL_0008730.t1	Molecular Function	GO:0005524	ATP binding	Interpro	MGO:0005524
TcSYL_0008730	TcSYL_0008730.t1	Molecular Function	GO:0030983	mismatched DNA binding	Interpro	MGO:0030983
TcSYL_0008790	TcSYL_0008790.t1	Molecular Function	GO:0008641	ubiquitin-like modifier activating enzyme activity	Interpro	MGO:0008641
TcSYL_0009100	TcSYL_0009100.t1	Biological Process	GO:0006412	translation	Interpro	BGO:0006412
TcSYL_0009100	TcSYL_0009100.t1	Cellular Component	GO:0005622	intracellular	Interpro	CGO:0005622
TcSYL_0009100	TcSYL_0009100.t1	Cellular Component	GO:0005840	ribosome	Interpro	CGO:0005840
TcSYL_0009100	TcSYL_0009100.t1	Molecular Function	GO:0003735	structural constituent of ribosome	Interpro	MGO:0003735
TcSYL_0009610	TcSYL_0009610.t1	Biological Process	GO:0000079	regulation of cyclin-dependent protein serine/threonine kinase activity	Interpro	BGO:0000079
TcSYL_0009610	TcSYL_0009610.t1	Molecular Function	GO:0019901	protein kinase binding	Interpro	MGO:0019901
TcSYL_0010130	TcSYL_0010130.t1	Molecular Function	GO:0005515	protein binding	Interpro	MGO:0005515
TcSYL_0010190	TcSYL_0010190.t1	Biological Process	GO:0009435	NAD biosynthetic process	Interpro	BGO:0009435
TcSYL_0010190	TcSYL_0010190.t1	Molecular Function	GO:0004514	nicotinate-nucleotide diphosphorylase (carboxylating) activity	Interpro	MGO:0004514
TcSYL_0010240	TcSYL_0010240.t1	Biological Process	GO:0006511	ubiquitin-dependent protein catabolic process	Interpro	BGO:0006511
TcSYL_0010330	TcSYL_0010330.t1	Biological Process	GO:0018342	protein prenylation	Interpro	BGO:0018342
TcSYL_0010330	TcSYL_0010330.t1	Molecular Function	GO:0008318	protein prenyltransferase activity	Interpro	MGO:0008318
TcSYL_0010460	TcSYL_0010460.t1	Biological Process	GO:0006355	regulation of transcription, DNA-templated	Interpro	BGO:0006355
TcSYL_0010550	TcSYL_0010550.t1	Molecular Function	GO:0008270	zinc ion binding	Interpro	MGO:0008270
TcSYL_0010700	TcSYL_0010700.t1	Molecular Function	GO:0005524	ATP binding	Interpro	MGO:0005524
TcSYL_0010760	TcSYL_0010760.t1	Biological Process	GO:0006414	translational elongation	Interpro	BGO:0006414
TcSYL_0010760	TcSYL_0010760.t1	Molecular Function	GO:0003746	translation elongation factor activity	Interpro	MGO:0003746
TcSYL_0011060	TcSYL_0011060.t1	Biological Process	GO:0006886	intracellular protein transport	Interpro	BGO:0006886
TcSYL_0011060	TcSYL_0011060.t1	Cellular Component	GO:0005801	cis-Golgi network	Interpro	CGO:0005801
TcSYL_0011060	TcSYL_0011060.t1	Cellular Component	GO:0016020	membrane	Interpro	CGO:0016020
TcSYL_0011090	TcSYL_0011090.t1	Biological Process	GO:0008152	metabolic process	Interpro	BGO:0008152
TcSYL_0011090	TcSYL_0011090.t1	Biological Process	GO:0055114	oxidation-reduction process	Interpro	BGO:0055114
TcSYL_0011090	TcSYL_0011090.t1	Molecular Function	GO:0016491	oxidoreductase activity	Interpro	MGO:0016491
TcSYL_0011140	TcSYL_0011140.t1	Molecular Function	GO:0003676	nucleic acid binding	Interpro	MGO:0003676
TcSYL_0011140	TcSYL_0011140.t1	Molecular Function	GO:0005524	ATP binding	Interpro	MGO:0005524
TcSYL_0011210	TcSYL_0011210.t1	Biological Process	GO:0048870	cell motility	Interpro	BGO:0048870
TcSYL_0011210	TcSYL_0011210.t1	Cellular Component	GO:0031514	motile cilium	Interpro	CGO:0031514
TcSYL_0011590	TcSYL_0011590.t1	Biological Process	GO:0006904	vesicle docking involved in exocytosis	Interpro	BGO:0006904
TcSYL_0011590	TcSYL_0011590.t1	Biological Process	GO:0016192	vesicle-mediated transport	Interpro	BGO:0016192
TcSYL_0011610	TcSYL_0011610.t1	Molecular Function	GO:0005525	GTP binding	Interpro	MGO:0005525
TcSYL_0013170	TcSYL_0013170.t1	Biological Process	GO:0006508	proteolysis	Interpro	BGO:0006508
TcSYL_0013530	TcSYL_0013530.t1	Molecular Function	GO:0005524	ATP binding	Interpro	MGO:0005524
TcSYL_0013530	TcSYL_0013530.t1	Molecular Function	GO:0016887	ATPase activity	Interpro	MGO:0016887
TcSYL_0013630	TcSYL_0013630.t1	Biological Process	GO:0006413	translational initiation	Interpro	BGO:0006413
TcSYL_0013630	TcSYL_0013630.t1	Molecular Function	GO:0003743	translation initiation factor activity	Interpro	MGO:0003743
TcSYL_0013690	TcSYL_0013690.t1	Molecular Function	GO:0005515	protein binding	Interpro	MGO:0005515
TcSYL_0013850	TcSYL_0013850.t1	Biological Process	GO:0006801	superoxide metabolic process	Interpro	BGO:0006801
TcSYL_0013850	TcSYL_0013850.t1	Biological Process	GO:0055114	oxidation-reduction process	Interpro	BGO:0055114
TcSYL_0013850	TcSYL_0013850.t1	Molecular Function	GO:0004784	superoxide dismutase activity	Interpro	MGO:0004784
TcSYL_0013850	TcSYL_0013850.t1	Molecular Function	GO:0046872	metal ion binding	Interpro	MGO:0046872
TcSYL_0013860	TcSYL_0013860.t1	Biological Process	GO:0006412	translation	Interpro	BGO:0006412
TcSYL_0013860	TcSYL_0013860.t1	Cellular Component	GO:0005840	ribosome	Interpro	CGO:0005840
TcSYL_0013860	TcSYL_0013860.t1	Molecular Function	GO:0003735	structural constituent of ribosome	Interpro	MGO:0003735
TcSYL_0013990	TcSYL_0013990.t1	Biological Process	GO:0016192	vesicle-mediated transport	Interpro	BGO:0016192
TcSYL_0013990	TcSYL_0013990.t1	Cellular Component	GO:0016021	integral component of membrane	Interpro	CGO:0016021
TcSYL_0014000	TcSYL_0014000.t1	Molecular Function	GO:0005515	protein binding	Interpro	MGO:0005515
TcSYL_0014030	TcSYL_0014030.t1	Molecular Function	GO:0005515	protein binding	Interpro	MGO:0005515
TcSYL_0014210	TcSYL_0014210.t1	Molecular Function	GO:0016772	transferase activity, transferring phosphorus-containing groups	Interpro	MGO:0016772
TcSYL_0014260	TcSYL_0014260.t1	Biological Process	GO:0006464	cellular protein modification process	Interpro	BGO:0006464
TcSYL_0014280	TcSYL_0014280.t1	Biological Process	GO:0016311	dephosphorylation	Interpro	BGO:0016311
TcSYL_0014280	TcSYL_0014280.t1	Molecular Function	GO:0008138	protein tyrosine/serine/threonine phosphatase activity	Interpro	MGO:0008138
TcSYL_0014280	TcSYL_0014280.t1	Molecular Function	GO:0016791	phosphatase activity	Interpro	MGO:0016791
TcSYL_0014700	TcSYL_0014700.t1	Biological Process	GO:0006950	response to stress	Interpro	BGO:0006950
TcSYL_0014840	TcSYL_0014840.t1	Biological Process	GO:0006468	protein phosphorylation	Interpro	BGO:0006468
TcSYL_0014840	TcSYL_0014840.t1	Molecular Function	GO:0004672	protein kinase activity	Interpro	MGO:0004672
TcSYL_0014840	TcSYL_0014840.t1	Molecular Function	GO:0005524	ATP binding	Interpro	MGO:0005524
TcSYL_0014850	TcSYL_0014850.t1	Molecular Function	GO:0005488	binding	Interpro	MGO:0005488
TcSYL_0014860	TcSYL_0014860.t1	Molecular Function	GO:0005488	binding	Interpro	MGO:0005488
TcSYL_0014910	TcSYL_0014910.t1	Biological Process	GO:0055114	oxidation-reduction process	Interpro	BGO:0055114
TcSYL_0014910	TcSYL_0014910.t1	Molecular Function	GO:0016491	oxidoreductase activity	Interpro	MGO:0016491
TcSYL_0014910	TcSYL_0014910.t1	Molecular Function	GO:0046872	metal ion binding	Interpro	MGO:0046872
TcSYL_0014920	TcSYL_0014920.t1	Biological Process	GO:0006351	transcription, DNA-templated	Interpro	BGO:0006351
TcSYL_0014920	TcSYL_0014920.t1	Cellular Component	GO:0005634	nucleus	Interpro	CGO:0005634
TcSYL_0014920	TcSYL_0014920.t1	Molecular Function	GO:0003677	DNA binding	Interpro	MGO:0003677
TcSYL_0014920	TcSYL_0014920.t1	Molecular Function	GO:0003899	DNA-directed 5'-3' RNA polymerase activity	Interpro	MGO:0003899
TcSYL_0014930	TcSYL_0014930.t1	Biological Process	GO:0006351	transcription, DNA-templated	Interpro	BGO:0006351
TcSYL_0014930	TcSYL_0014930.t1	Cellular Component	GO:0005634	nucleus	Interpro	CGO:0005634
TcSYL_0014930	TcSYL_0014930.t1	Molecular Function	GO:0003677	DNA binding	Interpro	MGO:0003677
TcSYL_0014930	TcSYL_0014930.t1	Molecular Function	GO:0003899	DNA-directed 5'-3' RNA polymerase activity	Interpro	MGO:0003899
TcSYL_0014940	TcSYL_0014940.t1	Biological Process	GO:0006412	translation	Interpro	BGO:0006412
TcSYL_0014940	TcSYL_0014940.t1	Cellular Component	GO:0005840	ribosome	Interpro	CGO:0005840
TcSYL_0014940	TcSYL_0014940.t1	Molecular Function	GO:0003735	structural constituent of ribosome	Interpro	MGO:0003735
TcSYL_0015080	TcSYL_0015080.t1	Biological Process	GO:0007018	microtubule-based movement	Interpro	BGO:0007018
TcSYL_0015080	TcSYL_0015080.t1	Cellular Component	GO:0005868	cytoplasmic dynein complex	Interpro	CGO:0005868
TcSYL_0015270	TcSYL_0015270.t1	Biological Process	GO:0006433	prolyl-tRNA aminoacylation	Interpro	BGO:0006433
TcSYL_0015270	TcSYL_0015270.t1	Cellular Component	GO:0005737	cytoplasm	Interpro	CGO:0005737
TcSYL_0015270	TcSYL_0015270.t1	Molecular Function	GO:0000166	nucleotide binding	Interpro	MGO:0000166
TcSYL_0015270	TcSYL_0015270.t1	Molecular Function	GO:0004827	proline-tRNA ligase activity	Interpro	MGO:0004827
TcSYL_0015270	TcSYL_0015270.t1	Molecular Function	GO:0005524	ATP binding	Interpro	MGO:0005524
TcSYL_0015300	TcSYL_0015300.t1	Biological Process	GO:0008654	phospholipid biosynthetic process	Interpro	BGO:0008654
TcSYL_0015300	TcSYL_0015300.t1	Biological Process	GO:0009058	biosynthetic process	Interpro	BGO:0009058
TcSYL_0015300	TcSYL_0015300.t1	Cellular Component	GO:0016020	membrane	Interpro	CGO:0016020
TcSYL_0015300	TcSYL_0015300.t1	Molecular Function	GO:0003824	catalytic activity	Interpro	MGO:0003824
TcSYL_0015300	TcSYL_0015300.t1	Molecular Function	GO:0016780	phosphotransferase activity, for other substituted phosphate groups	Interpro	MGO:0016780
TcSYL_0015500	TcSYL_0015500.t1	Molecular Function	GO:0046872	metal ion binding	Interpro	MGO:0046872
TcSYL_0015800	TcSYL_0015800.t1	Biological Process	GO:0006412	translation	Interpro	BGO:0006412
TcSYL_0015800	TcSYL_0015800.t1	Cellular Component	GO:0005622	intracellular	Interpro	CGO:0005622
TcSYL_0015800	TcSYL_0015800.t1	Cellular Component	GO:0005840	ribosome	Interpro	CGO:0005840
TcSYL_0015800	TcSYL_0015800.t1	Molecular Function	GO:0003735	structural constituent of ribosome	Interpro	MGO:0003735
TcSYL_0016170	TcSYL_0016170.t1	Molecular Function	GO:0005515	protein binding	Interpro	MGO:0005515
TcSYL_0016360	TcSYL_0016360.t1	Cellular Component	GO:0016021	integral component of membrane	Interpro	CGO:0016021
TcSYL_0016830	TcSYL_0016830.t1	Biological Process	GO:0007018	microtubule-based movement	Interpro	BGO:0007018
TcSYL_0016830	TcSYL_0016830.t1	Molecular Function	GO:0003777	microtubule motor activity	Interpro	MGO:0003777
TcSYL_0016830	TcSYL_0016830.t1	Molecular Function	GO:0005524	ATP binding	Interpro	MGO:0005524
TcSYL_0016830	TcSYL_0016830.t1	Molecular Function	GO:0008017	microtubule binding	Interpro	MGO:0008017
TcSYL_0016880	TcSYL_0016880.t1	Biological Process	GO:0055085	transmembrane transport	Interpro	BGO:0055085
TcSYL_0019220	TcSYL_0019220.t1	Biological Process	GO:0006468	protein phosphorylation	Interpro	BGO:0006468
TcSYL_0019220	TcSYL_0019220.t1	Molecular Function	GO:0004672	protein kinase activity	Interpro	MGO:0004672
TcSYL_0019220	TcSYL_0019220.t1	Molecular Function	GO:0005524	ATP binding	Interpro	MGO:0005524
TcSYL_0019420	TcSYL_0019420.t1	Molecular Function	GO:0005524	ATP binding	Interpro	MGO:0005524
TcSYL_0019420	TcSYL_0019420.t1	Molecular Function	GO:0008716	D-alanine-D-alanine ligase activity	Interpro	MGO:0008716
TcSYL_0019420	TcSYL_0019420.t1	Molecular Function	GO:0046872	metal ion binding	Interpro	MGO:0046872
TcSYL_0019460	TcSYL_0019460.t1	Biological Process	GO:0006355	regulation of transcription, DNA-templated	Interpro	BGO:0006355
TcSYL_0019460	TcSYL_0019460.t1	Cellular Component	GO:0005634	nucleus	Interpro	CGO:0005634
TcSYL_0019470	TcSYL_0019470.t1	Molecular Function	GO:0005515	protein binding	Interpro	MGO:0005515
TcSYL_0019570	TcSYL_0019570.t1	Biological Process	GO:0007018	microtubule-based movement	Interpro	BGO:0007018
TcSYL_0019570	TcSYL_0019570.t1	Molecular Function	GO:0003777	microtubule motor activity	Interpro	MGO:0003777
TcSYL_0019570	TcSYL_0019570.t1	Molecular Function	GO:0005524	ATP binding	Interpro	MGO:0005524
TcSYL_0019570	TcSYL_0019570.t1	Molecular Function	GO:0008017	microtubule binding	Interpro	MGO:0008017
TcSYL_0019610	TcSYL_0019610.t1	Biological Process	GO:0006468	protein phosphorylation	Interpro	BGO:0006468
TcSYL_0019610	TcSYL_0019610.t1	Molecular Function	GO:0004672	protein kinase activity	Interpro	MGO:0004672
TcSYL_0019610	TcSYL_0019610.t1	Molecular Function	GO:0005524	ATP binding	Interpro	MGO:0005524
TcSYL_0019790	TcSYL_0019790.t1	Molecular Function	GO:0005488	binding	Interpro	MGO:0005488
TcSYL_0019820	TcSYL_0019820.t1	Molecular Function	GO:0005509	calcium ion binding	Interpro	MGO:0005509
TcSYL_0019840	TcSYL_0019840.t1	Biological Process	GO:0006465	signal peptide processing	Interpro	BGO:0006465
TcSYL_0019840	TcSYL_0019840.t1	Cellular Component	GO:0005787	signal peptidase complex	Interpro	CGO:0005787
TcSYL_0019840	TcSYL_0019840.t1	Cellular Component	GO:0016021	integral component of membrane	Interpro	CGO:0016021
TcSYL_0019840	TcSYL_0019840.t1	Molecular Function	GO:0008233	peptidase activity	Interpro	MGO:0008233
TcSYL_0019860	TcSYL_0019860.t1	Biological Process	GO:0006468	protein phosphorylation	Interpro	BGO:0006468
TcSYL_0019860	TcSYL_0019860.t1	Molecular Function	GO:0004672	protein kinase activity	Interpro	MGO:0004672
TcSYL_0019860	TcSYL_0019860.t1	Molecular Function	GO:0005524	ATP binding	Interpro	MGO:0005524
TcSYL_0022330	TcSYL_0022330.t1	Molecular Function	GO:0005524	ATP binding	Interpro	MGO:0005524
TcSYL_0022330	TcSYL_0022330.t1	Molecular Function	GO:0016887	ATPase activity	Interpro	MGO:0016887
TcSYL_0022650	TcSYL_0022650.t1	Biological Process	GO:0009116	nucleoside metabolic process	Interpro	BGO:0009116
TcSYL_0022740	TcSYL_0022740.t1	Molecular Function	GO:0005525	GTP binding	Interpro	MGO:0005525
TcSYL_0022770	TcSYL_0022770.t1	Biological Process	GO:0055114	oxidation-reduction process	Interpro	BGO:0055114
TcSYL_0022770	TcSYL_0022770.t1	Molecular Function	GO:0004488	methylenetetrahydrofolate dehydrogenase (NADP+) activity	Interpro	MGO:0004488
TcSYL_0022810	TcSYL_0022810.t1	Molecular Function	GO:0005515	protein binding	Interpro	MGO:0005515
TcSYL_0022830	TcSYL_0022830.t1	Molecular Function	GO:0016779	nucleotidyltransferase activity	Interpro	MGO:0016779
TcSYL_0023020	TcSYL_0023020.t1	Cellular Component	GO:0005783	endoplasmic reticulum	Interpro	CGO:0005783
TcSYL_0023080	TcSYL_0023080.t1	Molecular Function	GO:0003676	nucleic acid binding	Interpro	MGO:0003676
TcSYL_0023110	TcSYL_0023110.t1	Molecular Function	GO:0005515	protein binding	Interpro	MGO:0005515
TcSYL_0023130	TcSYL_0023130.t1	Biological Process	GO:0006412	translation	Interpro	BGO:0006412
TcSYL_0023130	TcSYL_0023130.t1	Cellular Component	GO:0005840	ribosome	Interpro	CGO:0005840
TcSYL_0023130	TcSYL_0023130.t1	Molecular Function	GO:0003735	structural constituent of ribosome	Interpro	MGO:0003735
TcSYL_0023240	TcSYL_0023240.t1	Molecular Function	GO:0003676	nucleic acid binding	Interpro	MGO:0003676
TcSYL_0023410	TcSYL_0023410.t1	Molecular Function	GO:0005515	protein binding	Interpro	MGO:0005515
TcSYL_0023490	TcSYL_0023490.t1	Biological Process	GO:0006457	protein folding	Interpro	BGO:0006457
TcSYL_0023490	TcSYL_0023490.t1	Cellular Component	GO:0016272	prefoldin complex	Interpro	CGO:0016272
TcSYL_0023740	TcSYL_0023740.t1	Biological Process	GO:0006631	fatty acid metabolic process	Interpro	BGO:0006631
TcSYL_0023740	TcSYL_0023740.t1	Biological Process	GO:0055114	oxidation-reduction process	Interpro	BGO:0055114
TcSYL_0023740	TcSYL_0023740.t1	Molecular Function	GO:0003857	3-hydroxyacyl-CoA dehydrogenase activity	Interpro	MGO:0003857
TcSYL_0023740	TcSYL_0023740.t1	Molecular Function	GO:0016491	oxidoreductase activity	Interpro	MGO:0016491
TcSYL_0023740	TcSYL_0023740.t1	Molecular Function	GO:0070403	NAD+ binding	Interpro	MGO:0070403
TcSYL_0025510	TcSYL_0025510.t1	Molecular Function	GO:0005488	binding	Interpro	MGO:0005488
TcSYL_0025560	TcSYL_0025560.t1	Molecular Function	GO:0005524	ATP binding	Interpro	MGO:0005524
TcSYL_0025840	TcSYL_0025840.t1	Biological Process	GO:0006355	regulation of transcription, DNA-templated	Interpro	BGO:0006355
TcSYL_0025840	TcSYL_0025840.t1	Biological Process	GO:0016573	histone acetylation	Interpro	BGO:0016573
TcSYL_0025840	TcSYL_0025840.t1	Molecular Function	GO:0004402	histone acetyltransferase activity	Interpro	MGO:0004402
TcSYL_0025990	TcSYL_0025990.t1	Molecular Function	GO:0005515	protein binding	Interpro	MGO:0005515
TcSYL_0026010	TcSYL_0026010.t1	Molecular Function	GO:0035091	phosphatidylinositol binding	Interpro	MGO:0035091
TcSYL_0026510	TcSYL_0026510.t1	Biological Process	GO:0032958	inositol phosphate biosynthetic process	Interpro	BGO:0032958
TcSYL_0026510	TcSYL_0026510.t1	Molecular Function	GO:0016301	kinase activity	Interpro	MGO:0016301
TcSYL_0027130	TcSYL_0027130.t1	Cellular Component	GO:0016021	integral component of membrane	Interpro	CGO:0016021
TcSYL_0027140	TcSYL_0027140.t1	Cellular Component	GO:0016021	integral component of membrane	Interpro	CGO:0016021
TcSYL_0027200	TcSYL_0027200.t1	Biological Process	GO:0006468	protein phosphorylation	Interpro	BGO:0006468
TcSYL_0027200	TcSYL_0027200.t1	Molecular Function	GO:0004672	protein kinase activity	Interpro	MGO:0004672
TcSYL_0027200	TcSYL_0027200.t1	Molecular Function	GO:0005524	ATP binding	Interpro	MGO:0005524
TcSYL_0027700	TcSYL_0027700.t1	Biological Process	GO:0006850	mitochondrial pyruvate transmembrane transport	Interpro	BGO:0006850
TcSYL_0027700	TcSYL_0027700.t1	Cellular Component	GO:0005743	mitochondrial inner membrane	Interpro	CGO:0005743
TcSYL_0030630	TcSYL_0030630.t1	Biological Process	GO:0006351	transcription, DNA-templated	Interpro	BGO:0006351
TcSYL_0030630	TcSYL_0030630.t1	Molecular Function	GO:0003677	DNA binding	Interpro	MGO:0003677
TcSYL_0030630	TcSYL_0030630.t1	Molecular Function	GO:0003899	DNA-directed 5'-3' RNA polymerase activity	Interpro	MGO:0003899
TcSYL_0030880	TcSYL_0030880.t1	Biological Process	GO:0006508	proteolysis	Interpro	BGO:0006508
TcSYL_0030880	TcSYL_0030880.t1	Biological Process	GO:0007155	cell adhesion	Interpro	BGO:0007155
TcSYL_0030880	TcSYL_0030880.t1	Cellular Component	GO:0016020	membrane	Interpro	CGO:0016020
TcSYL_0030880	TcSYL_0030880.t1	Molecular Function	GO:0004222	metalloendopeptidase activity	Interpro	MGO:0004222
TcSYL_0030970	TcSYL_0030970.t1	Biological Process	GO:0006508	proteolysis	Interpro	BGO:0006508
TcSYL_0030970	TcSYL_0030970.t1	Biological Process	GO:0007155	cell adhesion	Interpro	BGO:0007155
TcSYL_0030970	TcSYL_0030970.t1	Cellular Component	GO:0016020	membrane	Interpro	CGO:0016020
TcSYL_0030970	TcSYL_0030970.t1	Molecular Function	GO:0004222	metalloendopeptidase activity	Interpro	MGO:0004222
TcSYL_0031380	TcSYL_0031380.t1	Biological Process	GO:0006812	cation transport	Interpro	BGO:0006812
TcSYL_0031380	TcSYL_0031380.t1	Biological Process	GO:0055085	transmembrane transport	Interpro	BGO:0055085
TcSYL_0031380	TcSYL_0031380.t1	Cellular Component	GO:0016021	integral component of membrane	Interpro	CGO:0016021
TcSYL_0031380	TcSYL_0031380.t1	Molecular Function	GO:0008324	cation transmembrane transporter activity	Interpro	MGO:0008324
TcSYL_0031600	TcSYL_0031600.t1	Molecular Function	GO:0008237	metallopeptidase activity	Interpro	MGO:0008237
TcSYL_0031600	TcSYL_0031600.t1	Molecular Function	GO:0008270	zinc ion binding	Interpro	MGO:0008270
TcSYL_0031620	TcSYL_0031620.t1	Biological Process	GO:0008152	metabolic process	Interpro	BGO:0008152
TcSYL_0031620	TcSYL_0031620.t1	Molecular Function	GO:0003824	catalytic activity	Interpro	MGO:0003824
TcSYL_0032830	TcSYL_0032830.t1	Biological Process	GO:0008152	metabolic process	Interpro	BGO:0008152
TcSYL_0032830	TcSYL_0032830.t1	Molecular Function	GO:0016787	hydrolase activity	Interpro	MGO:0016787
TcSYL_0033220	TcSYL_0033220.t1	Biological Process	GO:0008152	metabolic process	Interpro	BGO:0008152
TcSYL_0033220	TcSYL_0033220.t1	Molecular Function	GO:0016787	hydrolase activity	Interpro	MGO:0016787
TcSYL_0035370	TcSYL_0035370.t1	Biological Process	GO:0008152	metabolic process	Interpro	BGO:0008152
TcSYL_0035370	TcSYL_0035370.t1	Molecular Function	GO:0016787	hydrolase activity	Interpro	MGO:0016787
TcSYL_0035550	TcSYL_0035550.t1	Biological Process	GO:0008152	metabolic process	Interpro	BGO:0008152
TcSYL_0035550	TcSYL_0035550.t1	Molecular Function	GO:0016787	hydrolase activity	Interpro	MGO:0016787
TcSYL_0035620	TcSYL_0035620.t1	Biological Process	GO:0008152	metabolic process	Interpro	BGO:0008152
TcSYL_0035620	TcSYL_0035620.t1	Molecular Function	GO:0016787	hydrolase activity	Interpro	MGO:0016787
TcSYL_0035830	TcSYL_0035830.t1	Biological Process	GO:0008152	metabolic process	Interpro	BGO:0008152
TcSYL_0035830	TcSYL_0035830.t1	Molecular Function	GO:0016787	hydrolase activity	Interpro	MGO:0016787
TcSYL_0036190	TcSYL_0036190.t1	Biological Process	GO:0008152	metabolic process	Interpro	BGO:0008152
TcSYL_0036190	TcSYL_0036190.t1	Molecular Function	GO:0016787	hydrolase activity	Interpro	MGO:0016787
TcSYL_0038340	TcSYL_0038340.t1	Biological Process	GO:0045454	cell redox homeostasis	Interpro	BGO:0045454
TcSYL_0038340	TcSYL_0038340.t1	Biological Process	GO:0055114	oxidation-reduction process	Interpro	BGO:0055114
TcSYL_0038340	TcSYL_0038340.t1	Molecular Function	GO:0016491	oxidoreductase activity	Interpro	MGO:0016491
TcSYL_0038340	TcSYL_0038340.t1	Molecular Function	GO:0050660	flavin adenine dinucleotide binding	Interpro	MGO:0050660
TcSYL_0040750	TcSYL_0040750.t1	Cellular Component	GO:0016020	membrane	Interpro	CGO:0016020
TcSYL_0041200	TcSYL_0041200.t1	Molecular Function	GO:0005515	protein binding	Interpro	MGO:0005515
TcSYL_0041250	TcSYL_0041250.t1	Biological Process	GO:0000413	protein peptidyl-prolyl isomerization	Interpro	BGO:0000413
TcSYL_0041250	TcSYL_0041250.t1	Molecular Function	GO:0003755	peptidyl-prolyl cis-trans isomerase activity	Interpro	MGO:0003755
TcSYL_0041370	TcSYL_0041370.t1	Cellular Component	GO:0000786	nucleosome	Interpro	CGO:0000786
TcSYL_0041370	TcSYL_0041370.t1	Molecular Function	GO:0003677	DNA binding	Interpro	MGO:0003677
TcSYL_0041370	TcSYL_0041370.t1	Molecular Function	GO:0046982	protein heterodimerization activity	Interpro	MGO:0046982
TcSYL_0041380	TcSYL_0041380.t1	Cellular Component	GO:0000786	nucleosome	Interpro	CGO:0000786
TcSYL_0041380	TcSYL_0041380.t1	Molecular Function	GO:0003677	DNA binding	Interpro	MGO:0003677
TcSYL_0041380	TcSYL_0041380.t1	Molecular Function	GO:0046982	protein heterodimerization activity	Interpro	MGO:0046982
TcSYL_0041390	TcSYL_0041390.t1	Cellular Component	GO:0000786	nucleosome	Interpro	CGO:0000786
TcSYL_0041390	TcSYL_0041390.t1	Molecular Function	GO:0003677	DNA binding	Interpro	MGO:0003677
TcSYL_0041390	TcSYL_0041390.t1	Molecular Function	GO:0046982	protein heterodimerization activity	Interpro	MGO:0046982
TcSYL_0041400	TcSYL_0041400.t1	Cellular Component	GO:0000786	nucleosome	Interpro	CGO:0000786
TcSYL_0041400	TcSYL_0041400.t1	Molecular Function	GO:0003677	DNA binding	Interpro	MGO:0003677
TcSYL_0041400	TcSYL_0041400.t1	Molecular Function	GO:0046982	protein heterodimerization activity	Interpro	MGO:0046982
TcSYL_0041500	TcSYL_0041500.t1	Cellular Component	GO:0000786	nucleosome	Interpro	CGO:0000786
TcSYL_0041500	TcSYL_0041500.t1	Molecular Function	GO:0003677	DNA binding	Interpro	MGO:0003677
TcSYL_0041500	TcSYL_0041500.t1	Molecular Function	GO:0046982	protein heterodimerization activity	Interpro	MGO:0046982
TcSYL_0041680	TcSYL_0041680.t1	Cellular Component	GO:0000786	nucleosome	Interpro	CGO:0000786
TcSYL_0041680	TcSYL_0041680.t1	Molecular Function	GO:0003677	DNA binding	Interpro	MGO:0003677
TcSYL_0041680	TcSYL_0041680.t1	Molecular Function	GO:0046982	protein heterodimerization activity	Interpro	MGO:0046982
TcSYL_0041850	TcSYL_0041850.t1	Cellular Component	GO:0000786	nucleosome	Interpro	CGO:0000786
TcSYL_0041850	TcSYL_0041850.t1	Molecular Function	GO:0003677	DNA binding	Interpro	MGO:0003677
TcSYL_0041850	TcSYL_0041850.t1	Molecular Function	GO:0046982	protein heterodimerization activity	Interpro	MGO:0046982
TcSYL_0041950	TcSYL_0041950.t1	Cellular Component	GO:0000786	nucleosome	Interpro	CGO:0000786
TcSYL_0041950	TcSYL_0041950.t1	Molecular Function	GO:0003677	DNA binding	Interpro	MGO:0003677
TcSYL_0041950	TcSYL_0041950.t1	Molecular Function	GO:0046982	protein heterodimerization activity	Interpro	MGO:0046982
TcSYL_0041990	TcSYL_0041990.t1	Cellular Component	GO:0000786	nucleosome	Interpro	CGO:0000786
TcSYL_0041990	TcSYL_0041990.t1	Molecular Function	GO:0003677	DNA binding	Interpro	MGO:0003677
TcSYL_0041990	TcSYL_0041990.t1	Molecular Function	GO:0046982	protein heterodimerization activity	Interpro	MGO:0046982
TcSYL_0042190	TcSYL_0042190.t1	Cellular Component	GO:0000786	nucleosome	Interpro	CGO:0000786
TcSYL_0042190	TcSYL_0042190.t1	Molecular Function	GO:0003677	DNA binding	Interpro	MGO:0003677
TcSYL_0042190	TcSYL_0042190.t1	Molecular Function	GO:0046982	protein heterodimerization activity	Interpro	MGO:0046982
TcSYL_0042300	TcSYL_0042300.t1	Cellular Component	GO:0000786	nucleosome	Interpro	CGO:0000786
TcSYL_0042300	TcSYL_0042300.t1	Molecular Function	GO:0003677	DNA binding	Interpro	MGO:0003677
TcSYL_0042300	TcSYL_0042300.t1	Molecular Function	GO:0046982	protein heterodimerization activity	Interpro	MGO:0046982
TcSYL_0042980	TcSYL_0042980.t1	Biological Process	GO:0006412	translation	Interpro	BGO:0006412
TcSYL_0042980	TcSYL_0042980.t1	Cellular Component	GO:0015935	small ribosomal subunit	Interpro	CGO:0015935
TcSYL_0042980	TcSYL_0042980.t1	Molecular Function	GO:0003735	structural constituent of ribosome	Interpro	MGO:0003735
TcSYL_0043050	TcSYL_0043050.t1	Biological Process	GO:0006508	proteolysis	Interpro	BGO:0006508
TcSYL_0043050	TcSYL_0043050.t1	Biological Process	GO:0007155	cell adhesion	Interpro	BGO:0007155
TcSYL_0043050	TcSYL_0043050.t1	Cellular Component	GO:0016020	membrane	Interpro	CGO:0016020
TcSYL_0043050	TcSYL_0043050.t1	Molecular Function	GO:0004222	metalloendopeptidase activity	Interpro	MGO:0004222
TcSYL_0043070	TcSYL_0043070.t1	Biological Process	GO:0015991	ATP hydrolysis coupled proton transport	Interpro	BGO:0015991
TcSYL_0043070	TcSYL_0043070.t1	Cellular Component	GO:0033177	proton-transporting two-sector ATPase complex, proton-transporting domain	Interpro	CGO:0033177
TcSYL_0043070	TcSYL_0043070.t1	Cellular Component	GO:0033179	proton-transporting V-type ATPase, V0 domain	Interpro	CGO:0033179
TcSYL_0043070	TcSYL_0043070.t1	Molecular Function	GO:0015078	proton transmembrane transporter activity	Interpro	MGO:0015078
TcSYL_0043090	TcSYL_0043090.t1	Biological Process	GO:0055114	oxidation-reduction process	Interpro	BGO:0055114
TcSYL_0043090	TcSYL_0043090.t1	Molecular Function	GO:0016491	oxidoreductase activity	Interpro	MGO:0016491
TcSYL_0043230	TcSYL_0043230.t1	Molecular Function	GO:0003676	nucleic acid binding	Interpro	MGO:0003676
TcSYL_0043470	TcSYL_0043470.t1	Molecular Function	GO:0005515	protein binding	Interpro	MGO:0005515
TcSYL_0043480	TcSYL_0043480.t1	Molecular Function	GO:0005515	protein binding	Interpro	MGO:0005515
TcSYL_0044030	TcSYL_0044030.t1	Molecular Function	GO:0005488	binding	Interpro	MGO:0005488
TcSYL_0044040	TcSYL_0044040.t1	Biological Process	GO:0006468	protein phosphorylation	Interpro	BGO:0006468
TcSYL_0044040	TcSYL_0044040.t1	Molecular Function	GO:0004672	protein kinase activity	Interpro	MGO:0004672
TcSYL_0044040	TcSYL_0044040.t1	Molecular Function	GO:0005524	ATP binding	Interpro	MGO:0005524
TcSYL_0044050	TcSYL_0044050.t1	Molecular Function	GO:0016787	hydrolase activity	Interpro	MGO:0016787
TcSYL_0044140	TcSYL_0044140.t1	Biological Process	GO:0006260	DNA replication	Interpro	BGO:0006260
TcSYL_0044140	TcSYL_0044140.t1	Biological Process	GO:0055114	oxidation-reduction process	Interpro	BGO:0055114
TcSYL_0044200	TcSYL_0044200.t1	Molecular Function	GO:0005488	binding	Interpro	MGO:0005488
TcSYL_0044750	TcSYL_0044750.t1	Biological Process	GO:0006281	DNA repair	Interpro	BGO:0006281
TcSYL_0044770	TcSYL_0044770.t1	Biological Process	GO:0006281	DNA repair	Interpro	BGO:0006281
TcSYL_0044810	TcSYL_0044810.t1	Molecular Function	GO:0003676	nucleic acid binding	Interpro	MGO:0003676
TcSYL_0044810	TcSYL_0044810.t1	Molecular Function	GO:0005524	ATP binding	Interpro	MGO:0005524
TcSYL_0044840	TcSYL_0044840.t1	Biological Process	GO:0016192	vesicle-mediated transport	Interpro	BGO:0016192
TcSYL_0044840	TcSYL_0044840.t1	Cellular Component	GO:0016020	membrane	Interpro	CGO:0016020
TcSYL_0044850	TcSYL_0044850.t1	Biological Process	GO:0016192	vesicle-mediated transport	Interpro	BGO:0016192
TcSYL_0044850	TcSYL_0044850.t1	Cellular Component	GO:0016020	membrane	Interpro	CGO:0016020
TcSYL_0045060	TcSYL_0045060.t1	Molecular Function	GO:0003676	nucleic acid binding	Interpro	MGO:0003676
TcSYL_0045060	TcSYL_0045060.t1	Molecular Function	GO:0005524	ATP binding	Interpro	MGO:0005524
TcSYL_0045150	TcSYL_0045150.t1	Molecular Function	GO:0005524	ATP binding	Interpro	MGO:0005524
TcSYL_0045150	TcSYL_0045150.t1	Molecular Function	GO:0016887	ATPase activity	Interpro	MGO:0016887
TcSYL_0045170	TcSYL_0045170.t1	Biological Process	GO:0006470	protein dephosphorylation	Interpro	BGO:0006470
TcSYL_0045170	TcSYL_0045170.t1	Biological Process	GO:0016311	dephosphorylation	Interpro	BGO:0016311
TcSYL_0045170	TcSYL_0045170.t1	Molecular Function	GO:0005515	protein binding	Interpro	MGO:0005515
TcSYL_0045170	TcSYL_0045170.t1	Molecular Function	GO:0008138	protein tyrosine/serine/threonine phosphatase activity	Interpro	MGO:0008138
TcSYL_0045170	TcSYL_0045170.t1	Molecular Function	GO:0016791	phosphatase activity	Interpro	MGO:0016791
TcSYL_0045190	TcSYL_0045190.t1	Molecular Function	GO:0005515	protein binding	Interpro	MGO:0005515
TcSYL_0045220	TcSYL_0045220.t1	Molecular Function	GO:0005515	protein binding	Interpro	MGO:0005515
TcSYL_0045230	TcSYL_0045230.t1	Cellular Component	GO:0005622	intracellular	Interpro	CGO:0005622
TcSYL_0045230	TcSYL_0045230.t1	Molecular Function	GO:0003779	actin binding	Interpro	MGO:0003779
TcSYL_0045260	TcSYL_0045260.t1	Biological Process	GO:0006418	tRNA aminoacylation for protein translation	Interpro	BGO:0006418
TcSYL_0045260	TcSYL_0045260.t1	Cellular Component	GO:0005737	cytoplasm	Interpro	CGO:0005737
TcSYL_0045260	TcSYL_0045260.t1	Molecular Function	GO:0000166	nucleotide binding	Interpro	MGO:0000166
TcSYL_0045260	TcSYL_0045260.t1	Molecular Function	GO:0003676	nucleic acid binding	Interpro	MGO:0003676
TcSYL_0045260	TcSYL_0045260.t1	Molecular Function	GO:0004812	aminoacyl-tRNA ligase activity	Interpro	MGO:0004812
TcSYL_0045260	TcSYL_0045260.t1	Molecular Function	GO:0005524	ATP binding	Interpro	MGO:0005524
TcSYL_0045320	TcSYL_0045320.t1	Biological Process	GO:0007268	chemical synaptic transmission	Interpro	BGO:0007268
TcSYL_0045320	TcSYL_0045320.t1	Molecular Function	GO:0005515	protein binding	Interpro	MGO:0005515
TcSYL_0045320	TcSYL_0045320.t1	Molecular Function	GO:0033130	acetylcholine receptor binding	Interpro	MGO:0033130
TcSYL_0045320	TcSYL_0045320.t1	Molecular Function	GO:0043495	protein membrane anchor	Interpro	MGO:0043495
TcSYL_0045810	TcSYL_0045810.t1	Molecular Function	GO:0000062	fatty-acyl-CoA binding	Interpro	MGO:0000062
TcSYL_0045820	TcSYL_0045820.t1	Molecular Function	GO:0003678	DNA helicase activity	Interpro	MGO:0003678
TcSYL_0045820	TcSYL_0045820.t1	Molecular Function	GO:0005524	ATP binding	Interpro	MGO:0005524
TcSYL_0045860	TcSYL_0045860.t1	Biological Process	GO:0055114	oxidation-reduction process	Interpro	BGO:0055114
TcSYL_0045860	TcSYL_0045860.t1	Molecular Function	GO:0010181	FMN binding	Interpro	MGO:0010181
TcSYL_0045860	TcSYL_0045860.t1	Molecular Function	GO:0016491	oxidoreductase activity	Interpro	MGO:0016491
TcSYL_0045870	TcSYL_0045870.t1	Molecular Function	GO:0005515	protein binding	Interpro	MGO:0005515
TcSYL_0045890	TcSYL_0045890.t1	Biological Process	GO:0006412	translation	Interpro	BGO:0006412
TcSYL_0045890	TcSYL_0045890.t1	Cellular Component	GO:0005840	ribosome	Interpro	CGO:0005840
TcSYL_0045890	TcSYL_0045890.t1	Molecular Function	GO:0003735	structural constituent of ribosome	Interpro	MGO:0003735
TcSYL_0045900	TcSYL_0045900.t1	Biological Process	GO:0006614	SRP-dependent cotranslational protein targeting to membrane	Interpro	BGO:0006614
TcSYL_0045900	TcSYL_0045900.t1	Cellular Component	GO:0005786	signal recognition particle, endoplasmic reticulum targeting	Interpro	CGO:0005786
TcSYL_0045900	TcSYL_0045900.t1	Molecular Function	GO:0005047	signal recognition particle binding	Interpro	MGO:0005047
TcSYL_0045900	TcSYL_0045900.t1	Molecular Function	GO:0008312	7S RNA binding	Interpro	MGO:0008312
TcSYL_0045900	TcSYL_0045900.t1	Molecular Function	GO:0030942	endoplasmic reticulum signal peptide binding	Interpro	MGO:0030942
TcSYL_0045920	TcSYL_0045920.t1	Biological Process	GO:0034227	tRNA thio-modification	Interpro	BGO:0034227
TcSYL_0045920	TcSYL_0045920.t1	Cellular Component	GO:0005737	cytoplasm	Interpro	CGO:0005737
TcSYL_0046050	TcSYL_0046050.t1	Biological Process	GO:0006139	nucleobase-containing compound metabolic process	Interpro	BGO:0006139
TcSYL_0046050	TcSYL_0046050.t1	Biological Process	GO:0006396	RNA processing	Interpro	BGO:0006396
TcSYL_0046050	TcSYL_0046050.t1	Biological Process	GO:0044237	cellular metabolic process	Interpro	BGO:0044237
TcSYL_0046050	TcSYL_0046050.t1	Cellular Component	GO:0000176	nuclear exosome (RNase complex)	Interpro	CGO:0000176
TcSYL_0046050	TcSYL_0046050.t1	Molecular Function	GO:0000166	nucleotide binding	Interpro	MGO:0000166
TcSYL_0046050	TcSYL_0046050.t1	Molecular Function	GO:0003676	nucleic acid binding	Interpro	MGO:0003676
TcSYL_0046050	TcSYL_0046050.t1	Molecular Function	GO:0003824	catalytic activity	Interpro	MGO:0003824
TcSYL_0046050	TcSYL_0046050.t1	Molecular Function	GO:0008408	3'-5' exonuclease activity	Interpro	MGO:0008408
TcSYL_0046220	TcSYL_0046220.t1	Biological Process	GO:0008152	metabolic process	Interpro	BGO:0008152
TcSYL_0046220	TcSYL_0046220.t1	Molecular Function	GO:0003824	catalytic activity	Interpro	MGO:0003824
TcSYL_0046220	TcSYL_0046220.t1	Molecular Function	GO:0016747	transferase activity, transferring acyl groups other than amino-acyl groups	Interpro	MGO:0016747
TcSYL_0046290	TcSYL_0046290.t1	Biological Process	GO:0005975	carbohydrate metabolic process	Interpro	BGO:0005975
TcSYL_0046290	TcSYL_0046290.t1	Molecular Function	GO:0003824	catalytic activity	Interpro	MGO:0003824
TcSYL_0046290	TcSYL_0046290.t1	Molecular Function	GO:0016853	isomerase activity	Interpro	MGO:0016853
TcSYL_0046290	TcSYL_0046290.t1	Molecular Function	GO:0030246	carbohydrate binding	Interpro	MGO:0030246
TcSYL_0046330	TcSYL_0046330.t1	Biological Process	GO:0006265	DNA topological change	Interpro	BGO:0006265
TcSYL_0046330	TcSYL_0046330.t1	Cellular Component	GO:0005694	chromosome	Interpro	CGO:0005694
TcSYL_0046330	TcSYL_0046330.t1	Molecular Function	GO:0003677	DNA binding	Interpro	MGO:0003677
TcSYL_0046330	TcSYL_0046330.t1	Molecular Function	GO:0003917	DNA topoisomerase type I activity	Interpro	MGO:0003917
TcSYL_0046360	TcSYL_0046360.t1	Molecular Function	GO:0046872	metal ion binding	Interpro	MGO:0046872
TcSYL_0046390	TcSYL_0046390.t1	Molecular Function	GO:0003678	DNA helicase activity	Interpro	MGO:0003678
TcSYL_0046390	TcSYL_0046390.t1	Molecular Function	GO:0005524	ATP binding	Interpro	MGO:0005524
TcSYL_0046400	TcSYL_0046400.t1	Molecular Function	GO:0005524	ATP binding	Interpro	MGO:0005524
TcSYL_0046720	TcSYL_0046720.t1	Biological Process	GO:0006412	translation	Interpro	BGO:0006412
TcSYL_0046720	TcSYL_0046720.t1	Cellular Component	GO:0005840	ribosome	Interpro	CGO:0005840
TcSYL_0046720	TcSYL_0046720.t1	Molecular Function	GO:0003735	structural constituent of ribosome	Interpro	MGO:0003735
TcSYL_0046880	TcSYL_0046880.t1	Molecular Function	GO:0008289	lipid binding	Interpro	MGO:0008289
TcSYL_0046900	TcSYL_0046900.t1	Molecular Function	GO:0005515	protein binding	Interpro	MGO:0005515
TcSYL_0046940	TcSYL_0046940.t1	Molecular Function	GO:0003824	catalytic activity	Interpro	MGO:0003824
TcSYL_0047180	TcSYL_0047180.t1	Biological Process	GO:0006886	intracellular protein transport	Interpro	BGO:0006886
TcSYL_0047180	TcSYL_0047180.t1	Biological Process	GO:0016192	vesicle-mediated transport	Interpro	BGO:0016192
TcSYL_0047180	TcSYL_0047180.t1	Cellular Component	GO:0030117	membrane coat	Interpro	CGO:0030117
TcSYL_0047180	TcSYL_0047180.t1	Molecular Function	GO:0005198	structural molecule activity	Interpro	MGO:0005198
TcSYL_0047690	TcSYL_0047690.t1	Molecular Function	GO:0005515	protein binding	Interpro	MGO:0005515
TcSYL_0047800	TcSYL_0047800.t1	Biological Process	GO:1901642	nucleoside transmembrane transport	Interpro	BGO:1901642
TcSYL_0047800	TcSYL_0047800.t1	Cellular Component	GO:0016021	integral component of membrane	Interpro	CGO:0016021
TcSYL_0047800	TcSYL_0047800.t1	Molecular Function	GO:0005337	nucleoside transmembrane transporter activity	Interpro	MGO:0005337
TcSYL_0047840	TcSYL_0047840.t1	Biological Process	GO:0006260	DNA replication	Interpro	BGO:0006260
TcSYL_0047840	TcSYL_0047840.t1	Cellular Component	GO:0005663	DNA replication factor C complex	Interpro	CGO:0005663
TcSYL_0047840	TcSYL_0047840.t1	Molecular Function	GO:0003677	DNA binding	Interpro	MGO:0003677
TcSYL_0047840	TcSYL_0047840.t1	Molecular Function	GO:0003689	DNA clamp loader activity	Interpro	MGO:0003689
TcSYL_0047840	TcSYL_0047840.t1	Molecular Function	GO:0005524	ATP binding	Interpro	MGO:0005524
TcSYL_0047900	TcSYL_0047900.t1	Biological Process	GO:0008152	metabolic process	Interpro	BGO:0008152
TcSYL_0047900	TcSYL_0047900.t1	Molecular Function	GO:0004807	triose-phosphate isomerase activity	Interpro	MGO:0004807
TcSYL_0048000	TcSYL_0048000.t1	Biological Process	GO:0006614	SRP-dependent cotranslational protein targeting to membrane	Interpro	BGO:0006614
TcSYL_0048000	TcSYL_0048000.t1	Cellular Component	GO:0048500	signal recognition particle	Interpro	CGO:0048500
TcSYL_0048000	TcSYL_0048000.t1	Molecular Function	GO:0005525	GTP binding	Interpro	MGO:0005525
TcSYL_0048000	TcSYL_0048000.t1	Molecular Function	GO:0008312	7S RNA binding	Interpro	MGO:0008312
TcSYL_0048020	TcSYL_0048020.t1	Biological Process	GO:0007018	microtubule-based movement	Interpro	BGO:0007018
TcSYL_0048020	TcSYL_0048020.t1	Molecular Function	GO:0003777	microtubule motor activity	Interpro	MGO:0003777
TcSYL_0048020	TcSYL_0048020.t1	Molecular Function	GO:0005524	ATP binding	Interpro	MGO:0005524
TcSYL_0048020	TcSYL_0048020.t1	Molecular Function	GO:0008017	microtubule binding	Interpro	MGO:0008017
TcSYL_0048030	TcSYL_0048030.t1	Biological Process	GO:0007018	microtubule-based movement	Interpro	BGO:0007018
TcSYL_0048030	TcSYL_0048030.t1	Molecular Function	GO:0003777	microtubule motor activity	Interpro	MGO:0003777
TcSYL_0048030	TcSYL_0048030.t1	Molecular Function	GO:0005524	ATP binding	Interpro	MGO:0005524
TcSYL_0048030	TcSYL_0048030.t1	Molecular Function	GO:0008017	microtubule binding	Interpro	MGO:0008017
TcSYL_0048070	TcSYL_0048070.t1	Biological Process	GO:0008033	tRNA processing	Interpro	BGO:0008033
TcSYL_0048070	TcSYL_0048070.t1	Molecular Function	GO:0008168	methyltransferase activity	Interpro	MGO:0008168
TcSYL_0048140	TcSYL_0048140.t1	Molecular Function	GO:0005515	protein binding	Interpro	MGO:0005515
TcSYL_0048190	TcSYL_0048190.t1	Molecular Function	GO:0005515	protein binding	Interpro	MGO:0005515
TcSYL_0048350	TcSYL_0048350.t1	Biological Process	GO:0008152	metabolic process	Interpro	BGO:0008152
TcSYL_0048350	TcSYL_0048350.t1	Molecular Function	GO:0003824	catalytic activity	Interpro	MGO:0003824
TcSYL_0048430	TcSYL_0048430.t1	Molecular Function	GO:0016829	lyase activity	Interpro	MGO:0016829
TcSYL_0048440	TcSYL_0048440.t1	Molecular Function	GO:0016829	lyase activity	Interpro	MGO:0016829
TcSYL_0048630	TcSYL_0048630.t1	Molecular Function	GO:0005488	binding	Interpro	MGO:0005488
TcSYL_0048660	TcSYL_0048660.t1	Biological Process	GO:0006370	7-methylguanosine mRNA capping	Interpro	BGO:0006370
TcSYL_0048660	TcSYL_0048660.t1	Molecular Function	GO:0004483	mRNA (nucleoside-2'-O-)-methyltransferase activity	Interpro	MGO:0004483
TcSYL_0048680	TcSYL_0048680.t1	Biological Process	GO:0006412	translation	Interpro	BGO:0006412
TcSYL_0048680	TcSYL_0048680.t1	Cellular Component	GO:0005840	ribosome	Interpro	CGO:0005840
TcSYL_0048680	TcSYL_0048680.t1	Cellular Component	GO:0015934	large ribosomal subunit	Interpro	CGO:0015934
TcSYL_0048680	TcSYL_0048680.t1	Molecular Function	GO:0003735	structural constituent of ribosome	Interpro	MGO:0003735
TcSYL_0050000	TcSYL_0050000.t1	Biological Process	GO:0055114	oxidation-reduction process	Interpro	BGO:0055114
TcSYL_0050000	TcSYL_0050000.t1	Molecular Function	GO:0016491	oxidoreductase activity	Interpro	MGO:0016491
TcSYL_0050020	TcSYL_0050020.t1	Molecular Function	GO:0003723	RNA binding	Interpro	MGO:0003723
TcSYL_0050020	TcSYL_0050020.t1	Molecular Function	GO:0005488	binding	Interpro	MGO:0005488
TcSYL_0050020	TcSYL_0050020.t1	Molecular Function	GO:0005515	protein binding	Interpro	MGO:0005515
TcSYL_0050090	TcSYL_0050090.t1	Biological Process	GO:0006412	translation	Interpro	BGO:0006412
TcSYL_0050090	TcSYL_0050090.t1	Cellular Component	GO:0005840	ribosome	Interpro	CGO:0005840
TcSYL_0050090	TcSYL_0050090.t1	Cellular Component	GO:0015934	large ribosomal subunit	Interpro	CGO:0015934
TcSYL_0050090	TcSYL_0050090.t1	Molecular Function	GO:0003735	structural constituent of ribosome	Interpro	MGO:0003735
TcSYL_0050160	TcSYL_0050160.t1	Biological Process	GO:0008152	metabolic process	Interpro	BGO:0008152
TcSYL_0050160	TcSYL_0050160.t1	Molecular Function	GO:0016787	hydrolase activity	Interpro	MGO:0016787
TcSYL_0050170	TcSYL_0050170.t1	Biological Process	GO:0001522	pseudouridine synthesis	Interpro	BGO:0001522
TcSYL_0050170	TcSYL_0050170.t1	Biological Process	GO:0009451	RNA modification	Interpro	BGO:0009451
TcSYL_0050170	TcSYL_0050170.t1	Molecular Function	GO:0003723	RNA binding	Interpro	MGO:0003723
TcSYL_0050170	TcSYL_0050170.t1	Molecular Function	GO:0009982	pseudouridine synthase activity	Interpro	MGO:0009982
TcSYL_0050810	TcSYL_0050810.t1	Biological Process	GO:0006465	signal peptide processing	Interpro	BGO:0006465
TcSYL_0050810	TcSYL_0050810.t1	Cellular Component	GO:0005787	signal peptidase complex	Interpro	CGO:0005787
TcSYL_0050810	TcSYL_0050810.t1	Cellular Component	GO:0016021	integral component of membrane	Interpro	CGO:0016021
TcSYL_0050810	TcSYL_0050810.t1	Molecular Function	GO:0008233	peptidase activity	Interpro	MGO:0008233
TcSYL_0051060	TcSYL_0051060.t1	Molecular Function	GO:0005515	protein binding	Interpro	MGO:0005515
TcSYL_0051820	TcSYL_0051820.t1	Cellular Component	GO:0016021	integral component of membrane	Interpro	CGO:0016021
TcSYL_0051870	TcSYL_0051870.t1	Biological Process	GO:0006511	ubiquitin-dependent protein catabolic process	Interpro	BGO:0006511
TcSYL_0051870	TcSYL_0051870.t1	Molecular Function	GO:0031625	ubiquitin protein ligase binding	Interpro	MGO:0031625
TcSYL_0052040	TcSYL_0052040.t1	Cellular Component	GO:0016021	integral component of membrane	Interpro	CGO:0016021
TcSYL_0053920	TcSYL_0053920.t1	Biological Process	GO:0008152	metabolic process	Interpro	BGO:0008152
TcSYL_0053920	TcSYL_0053920.t1	Molecular Function	GO:0016787	hydrolase activity	Interpro	MGO:0016787
TcSYL_0053940	TcSYL_0053940.t1	Biological Process	GO:0008152	metabolic process	Interpro	BGO:0008152
TcSYL_0053940	TcSYL_0053940.t1	Molecular Function	GO:0016787	hydrolase activity	Interpro	MGO:0016787
TcSYL_0054000	TcSYL_0054000.t1	Biological Process	GO:0008152	metabolic process	Interpro	BGO:0008152
TcSYL_0054000	TcSYL_0054000.t1	Molecular Function	GO:0016787	hydrolase activity	Interpro	MGO:0016787
TcSYL_0056160	TcSYL_0056160.t1	Biological Process	GO:0055114	oxidation-reduction process	Interpro	BGO:0055114
TcSYL_0056160	TcSYL_0056160.t1	Molecular Function	GO:0016491	oxidoreductase activity	Interpro	MGO:0016491
TcSYL_0057200	TcSYL_0057200.t1	Biological Process	GO:0016480	negative regulation of transcription by RNA polymerase III	Interpro	BGO:0016480
TcSYL_0057230	TcSYL_0057230.t1	Biological Process	GO:0006468	protein phosphorylation	Interpro	BGO:0006468
TcSYL_0057230	TcSYL_0057230.t1	Molecular Function	GO:0004672	protein kinase activity	Interpro	MGO:0004672
TcSYL_0057230	TcSYL_0057230.t1	Molecular Function	GO:0005524	ATP binding	Interpro	MGO:0005524
TcSYL_0057250	TcSYL_0057250.t1	Biological Process	GO:0006886	intracellular protein transport	Interpro	BGO:0006886
TcSYL_0057250	TcSYL_0057250.t1	Biological Process	GO:0016192	vesicle-mediated transport	Interpro	BGO:0016192
TcSYL_0057250	TcSYL_0057250.t1	Molecular Function	GO:0005488	binding	Interpro	MGO:0005488
TcSYL_0057280	TcSYL_0057280.t1	Biological Process	GO:0046854	phosphatidylinositol phosphorylation	Interpro	BGO:0046854
TcSYL_0057450	TcSYL_0057450.t1	Molecular Function	GO:0003824	catalytic activity	Interpro	MGO:0003824
TcSYL_0057450	TcSYL_0057450.t1	Molecular Function	GO:0046872	metal ion binding	Interpro	MGO:0046872
TcSYL_0060380	TcSYL_0060380.t1	Molecular Function	GO:0016787	hydrolase activity	Interpro	MGO:0016787
TcSYL_0062090	TcSYL_0062090.t1	Cellular Component	GO:0005634	nucleus	Interpro	CGO:0005634
TcSYL_0062090	TcSYL_0062090.t1	Molecular Function	GO:0003676	nucleic acid binding	Interpro	MGO:0003676
TcSYL_0062090	TcSYL_0062090.t1	Molecular Function	GO:0003723	RNA binding	Interpro	MGO:0003723
TcSYL_0062090	TcSYL_0062090.t1	Molecular Function	GO:0004386	helicase activity	Interpro	MGO:0004386
TcSYL_0062090	TcSYL_0062090.t1	Molecular Function	GO:0005524	ATP binding	Interpro	MGO:0005524
TcSYL_0062250	TcSYL_0062250.t1	Molecular Function	GO:0003676	nucleic acid binding	Interpro	MGO:0003676
TcSYL_0062250	TcSYL_0062250.t1	Molecular Function	GO:0005524	ATP binding	Interpro	MGO:0005524
TcSYL_0063420	TcSYL_0063420.t1	Molecular Function	GO:0005488	binding	Interpro	MGO:0005488
TcSYL_0063420	TcSYL_0063420.t1	Molecular Function	GO:0005515	protein binding	Interpro	MGO:0005515
TcSYL_0063430	TcSYL_0063430.t1	Molecular Function	GO:0003723	RNA binding	Interpro	MGO:0003723
TcSYL_0063430	TcSYL_0063430.t1	Molecular Function	GO:0005488	binding	Interpro	MGO:0005488
TcSYL_0063440	TcSYL_0063440.t1	Biological Process	GO:0006886	intracellular protein transport	Interpro	BGO:0006886
TcSYL_0063440	TcSYL_0063440.t1	Biological Process	GO:0016192	vesicle-mediated transport	Interpro	BGO:0016192
TcSYL_0063440	TcSYL_0063440.t1	Cellular Component	GO:0030117	membrane coat	Interpro	CGO:0030117
TcSYL_0063440	TcSYL_0063440.t1	Molecular Function	GO:0005488	binding	Interpro	MGO:0005488
TcSYL_0063550	TcSYL_0063550.t1	Biological Process	GO:0006508	proteolysis	Interpro	BGO:0006508
TcSYL_0063550	TcSYL_0063550.t1	Cellular Component	GO:0005622	intracellular	Interpro	CGO:0005622
TcSYL_0063550	TcSYL_0063550.t1	Molecular Function	GO:0004198	calcium-dependent cysteine-type endopeptidase activity	Interpro	MGO:0004198
TcSYL_0064050	TcSYL_0064050.t1	Molecular Function	GO:0005515	protein binding	Interpro	MGO:0005515
TcSYL_0064140	TcSYL_0064140.t1	Biological Process	GO:0006275	regulation of DNA replication	Interpro	BGO:0006275
TcSYL_0064140	TcSYL_0064140.t1	Molecular Function	GO:0003677	DNA binding	Interpro	MGO:0003677
TcSYL_0064140	TcSYL_0064140.t1	Molecular Function	GO:0030337	DNA polymerase processivity factor activity	Interpro	MGO:0030337
TcSYL_0064160	TcSYL_0064160.t1	Biological Process	GO:0006298	mismatch repair	Interpro	BGO:0006298
TcSYL_0064160	TcSYL_0064160.t1	Molecular Function	GO:0005524	ATP binding	Interpro	MGO:0005524
TcSYL_0064160	TcSYL_0064160.t1	Molecular Function	GO:0030983	mismatched DNA binding	Interpro	MGO:0030983
TcSYL_0064250	TcSYL_0064250.t1	Molecular Function	GO:0005509	calcium ion binding	Interpro	MGO:0005509
TcSYL_0064420	TcSYL_0064420.t1	Biological Process	GO:0045454	cell redox homeostasis	Interpro	BGO:0045454
TcSYL_0064420	TcSYL_0064420.t1	Biological Process	GO:0055114	oxidation-reduction process	Interpro	BGO:0055114
TcSYL_0064420	TcSYL_0064420.t1	Molecular Function	GO:0016209	antioxidant activity	Interpro	MGO:0016209
TcSYL_0064420	TcSYL_0064420.t1	Molecular Function	GO:0016491	oxidoreductase activity	Interpro	MGO:0016491
TcSYL_0064420	TcSYL_0064420.t1	Molecular Function	GO:0051920	peroxiredoxin activity	Interpro	MGO:0051920
TcSYL_0064430	TcSYL_0064430.t1	Biological Process	GO:0045454	cell redox homeostasis	Interpro	BGO:0045454
TcSYL_0064430	TcSYL_0064430.t1	Biological Process	GO:0055114	oxidation-reduction process	Interpro	BGO:0055114
TcSYL_0064430	TcSYL_0064430.t1	Molecular Function	GO:0016209	antioxidant activity	Interpro	MGO:0016209
TcSYL_0064430	TcSYL_0064430.t1	Molecular Function	GO:0016491	oxidoreductase activity	Interpro	MGO:0016491
TcSYL_0064430	TcSYL_0064430.t1	Molecular Function	GO:0051920	peroxiredoxin activity	Interpro	MGO:0051920
TcSYL_0073240	TcSYL_0073240.t1	Molecular Function	GO:0003924	GTPase activity	Interpro	MGO:0003924
TcSYL_0073240	TcSYL_0073240.t1	Molecular Function	GO:0005525	GTP binding	Interpro	MGO:0005525
TcSYL_0073360	TcSYL_0073360.t1	Molecular Function	GO:0000062	fatty-acyl-CoA binding	Interpro	MGO:0000062
TcSYL_0073500	TcSYL_0073500.t1	Biological Process	GO:0008152	metabolic process	Interpro	BGO:0008152
TcSYL_0073500	TcSYL_0073500.t1	Molecular Function	GO:0016746	transferase activity, transferring acyl groups	Interpro	MGO:0016746
TcSYL_0073580	TcSYL_0073580.t1	Biological Process	GO:0006886	intracellular protein transport	Interpro	BGO:0006886
TcSYL_0073580	TcSYL_0073580.t1	Biological Process	GO:0016192	vesicle-mediated transport	Interpro	BGO:0016192
TcSYL_0073580	TcSYL_0073580.t1	Cellular Component	GO:0030131	clathrin adaptor complex	Interpro	CGO:0030131
TcSYL_0073610	TcSYL_0073610.t1	Molecular Function	GO:0003676	nucleic acid binding	Interpro	MGO:0003676
TcSYL_0073610	TcSYL_0073610.t1	Molecular Function	GO:0005524	ATP binding	Interpro	MGO:0005524
TcSYL_0073720	TcSYL_0073720.t1	Molecular Function	GO:0035091	phosphatidylinositol binding	Interpro	MGO:0035091
TcSYL_0073760	TcSYL_0073760.t1	Biological Process	GO:0006412	translation	Interpro	BGO:0006412
TcSYL_0073760	TcSYL_0073760.t1	Cellular Component	GO:0005622	intracellular	Interpro	CGO:0005622
TcSYL_0073760	TcSYL_0073760.t1	Cellular Component	GO:0005840	ribosome	Interpro	CGO:0005840
TcSYL_0073760	TcSYL_0073760.t1	Molecular Function	GO:0003735	structural constituent of ribosome	Interpro	MGO:0003735
TcSYL_0073870	TcSYL_0073870.t1	Molecular Function	GO:0004386	helicase activity	Interpro	MGO:0004386
TcSYL_0073950	TcSYL_0073950.t1	Molecular Function	GO:0005515	protein binding	Interpro	MGO:0005515
TcSYL_0074000	TcSYL_0074000.t1	Biological Process	GO:0006520	cellular amino acid metabolic process	Interpro	BGO:0006520
TcSYL_0074000	TcSYL_0074000.t1	Biological Process	GO:0055114	oxidation-reduction process	Interpro	BGO:0055114
TcSYL_0074000	TcSYL_0074000.t1	Molecular Function	GO:0016491	oxidoreductase activity	Interpro	MGO:0016491
TcSYL_0074000	TcSYL_0074000.t1	Molecular Function	GO:0016639	oxidoreductase activity, acting on the CH-NH2 group of donors, NAD or NADP as acceptor	Interpro	MGO:0016639
TcSYL_0074500	TcSYL_0074500.t1	Biological Process	GO:0006412	translation	Interpro	BGO:0006412
TcSYL_0074500	TcSYL_0074500.t1	Cellular Component	GO:0005622	intracellular	Interpro	CGO:0005622
TcSYL_0074500	TcSYL_0074500.t1	Cellular Component	GO:0005840	ribosome	Interpro	CGO:0005840
TcSYL_0074500	TcSYL_0074500.t1	Molecular Function	GO:0003735	structural constituent of ribosome	Interpro	MGO:0003735
TcSYL_0074640	TcSYL_0074640.t1	Molecular Function	GO:0005488	binding	Interpro	MGO:0005488
TcSYL_0074700	TcSYL_0074700.t1	Biological Process	GO:0006412	translation	Interpro	BGO:0006412
TcSYL_0074700	TcSYL_0074700.t1	Cellular Component	GO:0005840	ribosome	Interpro	CGO:0005840
TcSYL_0074700	TcSYL_0074700.t1	Molecular Function	GO:0003735	structural constituent of ribosome	Interpro	MGO:0003735
TcSYL_0074790	TcSYL_0074790.t1	Biological Process	GO:0015031	protein transport	Interpro	BGO:0015031
TcSYL_0074790	TcSYL_0074790.t1	Cellular Component	GO:0016020	membrane	Interpro	CGO:0016020
TcSYL_0074870	TcSYL_0074870.t1	Biological Process	GO:0006412	translation	Interpro	BGO:0006412
TcSYL_0074870	TcSYL_0074870.t1	Cellular Component	GO:0015935	small ribosomal subunit	Interpro	CGO:0015935
TcSYL_0074870	TcSYL_0074870.t1	Molecular Function	GO:0003735	structural constituent of ribosome	Interpro	MGO:0003735
TcSYL_0074890	TcSYL_0074890.t1	Molecular Function	GO:0005515	protein binding	Interpro	MGO:0005515
TcSYL_0074930	TcSYL_0074930.t1	Biological Process	GO:0007018	microtubule-based movement	Interpro	BGO:0007018
TcSYL_0074930	TcSYL_0074930.t1	Molecular Function	GO:0003777	microtubule motor activity	Interpro	MGO:0003777
TcSYL_0074930	TcSYL_0074930.t1	Molecular Function	GO:0005524	ATP binding	Interpro	MGO:0005524
TcSYL_0074930	TcSYL_0074930.t1	Molecular Function	GO:0008017	microtubule binding	Interpro	MGO:0008017
TcSYL_0074970	TcSYL_0074970.t1	Cellular Component	GO:0016020	membrane	Interpro	CGO:0016020
TcSYL_0075000	TcSYL_0075000.t1	Biological Process	GO:0006412	translation	Interpro	BGO:0006412
TcSYL_0075000	TcSYL_0075000.t1	Cellular Component	GO:0005622	intracellular	Interpro	CGO:0005622
TcSYL_0075000	TcSYL_0075000.t1	Cellular Component	GO:0005840	ribosome	Interpro	CGO:0005840
TcSYL_0075000	TcSYL_0075000.t1	Molecular Function	GO:0003735	structural constituent of ribosome	Interpro	MGO:0003735
TcSYL_0075040	TcSYL_0075040.t1	Molecular Function	GO:0005524	ATP binding	Interpro	MGO:0005524
TcSYL_0075040	TcSYL_0075040.t1	Molecular Function	GO:0016887	ATPase activity	Interpro	MGO:0016887
TcSYL_0075280	TcSYL_0075280.t1	Molecular Function	GO:0016874	ligase activity	Interpro	MGO:0016874
TcSYL_0075350	TcSYL_0075350.t1	Biological Process	GO:0006364	rRNA processing	Interpro	BGO:0006364
TcSYL_0075350	TcSYL_0075350.t1	Molecular Function	GO:0005515	protein binding	Interpro	MGO:0005515
TcSYL_0075400	TcSYL_0075400.t1	Biological Process	GO:0000723	telomere maintenance	Interpro	BGO:0000723
TcSYL_0075400	TcSYL_0075400.t1	Biological Process	GO:0006281	DNA repair	Interpro	BGO:0006281
TcSYL_0075400	TcSYL_0075400.t1	Molecular Function	GO:0003678	DNA helicase activity	Interpro	MGO:0003678
TcSYL_0075480	TcSYL_0075480.t1	Molecular Function	GO:0005515	protein binding	Interpro	MGO:0005515
TcSYL_0075500	TcSYL_0075500.t1	Biological Process	GO:0006468	protein phosphorylation	Interpro	BGO:0006468
TcSYL_0075500	TcSYL_0075500.t1	Molecular Function	GO:0004672	protein kinase activity	Interpro	MGO:0004672
TcSYL_0075500	TcSYL_0075500.t1	Molecular Function	GO:0005524	ATP binding	Interpro	MGO:0005524
TcSYL_0075520	TcSYL_0075520.t1	Biological Process	GO:0006796	phosphate-containing compound metabolic process	Interpro	BGO:0006796
TcSYL_0075520	TcSYL_0075520.t1	Cellular Component	GO:0005737	cytoplasm	Interpro	CGO:0005737
TcSYL_0075520	TcSYL_0075520.t1	Molecular Function	GO:0000287	magnesium ion binding	Interpro	MGO:0000287
TcSYL_0075520	TcSYL_0075520.t1	Molecular Function	GO:0004427	inorganic diphosphatase activity	Interpro	MGO:0004427
TcSYL_0075560	TcSYL_0075560.t1	Biological Process	GO:0006418	tRNA aminoacylation for protein translation	Interpro	BGO:0006418
TcSYL_0075560	TcSYL_0075560.t1	Molecular Function	GO:0000166	nucleotide binding	Interpro	MGO:0000166
TcSYL_0075560	TcSYL_0075560.t1	Molecular Function	GO:0004812	aminoacyl-tRNA ligase activity	Interpro	MGO:0004812
TcSYL_0075560	TcSYL_0075560.t1	Molecular Function	GO:0005524	ATP binding	Interpro	MGO:0005524
TcSYL_0076410	TcSYL_0076410.t1	Molecular Function	GO:0005524	ATP binding	Interpro	MGO:0005524
TcSYL_0076410	TcSYL_0076410.t1	Molecular Function	GO:0016887	ATPase activity	Interpro	MGO:0016887
TcSYL_0076700	TcSYL_0076700.t1	Molecular Function	GO:0005515	protein binding	Interpro	MGO:0005515
TcSYL_0076860	TcSYL_0076860.t1	Biological Process	GO:0051603	proteolysis involved in cellular protein catabolic process	Interpro	BGO:0051603
TcSYL_0076860	TcSYL_0076860.t1	Cellular Component	GO:0005839	proteasome core complex	Interpro	CGO:0005839
TcSYL_0076860	TcSYL_0076860.t1	Molecular Function	GO:0004298	threonine-type endopeptidase activity	Interpro	MGO:0004298
TcSYL_0076960	TcSYL_0076960.t1	Biological Process	GO:0055085	transmembrane transport	Interpro	BGO:0055085
TcSYL_0076960	TcSYL_0076960.t1	Cellular Component	GO:0016021	integral component of membrane	Interpro	CGO:0016021
TcSYL_0076970	TcSYL_0076970.t1	Biological Process	GO:0006470	protein dephosphorylation	Interpro	BGO:0006470
TcSYL_0076970	TcSYL_0076970.t1	Biological Process	GO:0016311	dephosphorylation	Interpro	BGO:0016311
TcSYL_0076970	TcSYL_0076970.t1	Molecular Function	GO:0008138	protein tyrosine/serine/threonine phosphatase activity	Interpro	MGO:0008138
TcSYL_0076970	TcSYL_0076970.t1	Molecular Function	GO:0016791	phosphatase activity	Interpro	MGO:0016791
TcSYL_0077160	TcSYL_0077160.t1	Cellular Component	GO:0016459	myosin complex	Interpro	CGO:0016459
TcSYL_0077160	TcSYL_0077160.t1	Molecular Function	GO:0003774	motor activity	Interpro	MGO:0003774
TcSYL_0077160	TcSYL_0077160.t1	Molecular Function	GO:0005524	ATP binding	Interpro	MGO:0005524
TcSYL_0077180	TcSYL_0077180.t1	Cellular Component	GO:0016459	myosin complex	Interpro	CGO:0016459
TcSYL_0077180	TcSYL_0077180.t1	Molecular Function	GO:0003774	motor activity	Interpro	MGO:0003774
TcSYL_0077180	TcSYL_0077180.t1	Molecular Function	GO:0005524	ATP binding	Interpro	MGO:0005524
TcSYL_0078610	TcSYL_0078610.t1	Biological Process	GO:0006412	translation	Interpro	BGO:0006412
TcSYL_0078610	TcSYL_0078610.t1	Cellular Component	GO:0005622	intracellular	Interpro	CGO:0005622
TcSYL_0078610	TcSYL_0078610.t1	Cellular Component	GO:0005840	ribosome	Interpro	CGO:0005840
TcSYL_0078610	TcSYL_0078610.t1	Molecular Function	GO:0003735	structural constituent of ribosome	Interpro	MGO:0003735
TcSYL_0078800	TcSYL_0078800.t1	Molecular Function	GO:0016791	phosphatase activity	Interpro	MGO:0016791
TcSYL_0078870	TcSYL_0078870.t1	Molecular Function	GO:0005515	protein binding	Interpro	MGO:0005515
TcSYL_0078880	TcSYL_0078880.t1	Molecular Function	GO:0005515	protein binding	Interpro	MGO:0005515
TcSYL_0078890	TcSYL_0078890.t1	Biological Process	GO:0006355	regulation of transcription, DNA-templated	Interpro	BGO:0006355
TcSYL_0078950	TcSYL_0078950.t1	Biological Process	GO:0046654	tetrahydrofolate biosynthetic process	Interpro	BGO:0046654
TcSYL_0078950	TcSYL_0078950.t1	Biological Process	GO:0055114	oxidation-reduction process	Interpro	BGO:0055114
TcSYL_0078950	TcSYL_0078950.t1	Molecular Function	GO:0004146	dihydrofolate reductase activity	Interpro	MGO:0004146
TcSYL_0078960	TcSYL_0078960.t1	Biological Process	GO:0006231	dTMP biosynthetic process	Interpro	BGO:0006231
TcSYL_0078960	TcSYL_0078960.t1	Molecular Function	GO:0004799	thymidylate synthase activity	Interpro	MGO:0004799
TcSYL_0078990	TcSYL_0078990.t1	Molecular Function	GO:0004045	aminoacyl-tRNA hydrolase activity	Interpro	MGO:0004045
TcSYL_0079130	TcSYL_0079130.t1	Molecular Function	GO:0005515	protein binding	Interpro	MGO:0005515
TcSYL_0079180	TcSYL_0079180.t1	Biological Process	GO:0006508	proteolysis	Interpro	BGO:0006508
TcSYL_0079180	TcSYL_0079180.t1	Biological Process	GO:0007155	cell adhesion	Interpro	BGO:0007155
TcSYL_0079180	TcSYL_0079180.t1	Cellular Component	GO:0016020	membrane	Interpro	CGO:0016020
TcSYL_0079180	TcSYL_0079180.t1	Molecular Function	GO:0004222	metalloendopeptidase activity	Interpro	MGO:0004222
TcSYL_0079350	TcSYL_0079350.t1	Biological Process	GO:0006468	protein phosphorylation	Interpro	BGO:0006468
TcSYL_0079350	TcSYL_0079350.t1	Molecular Function	GO:0004672	protein kinase activity	Interpro	MGO:0004672
TcSYL_0079350	TcSYL_0079350.t1	Molecular Function	GO:0005524	ATP binding	Interpro	MGO:0005524
TcSYL_0079390	TcSYL_0079390.t1	Biological Process	GO:0006508	proteolysis	Interpro	BGO:0006508
TcSYL_0079390	TcSYL_0079390.t1	Molecular Function	GO:0008234	cysteine-type peptidase activity	Interpro	MGO:0008234
TcSYL_0080370	TcSYL_0080370.t1	Molecular Function	GO:0005515	protein binding	Interpro	MGO:0005515
TcSYL_0080390	TcSYL_0080390.t1	Molecular Function	GO:0005525	GTP binding	Interpro	MGO:0005525
TcSYL_0080410	TcSYL_0080410.t1	Molecular Function	GO:0003676	nucleic acid binding	Interpro	MGO:0003676
TcSYL_0080490	TcSYL_0080490.t1	Biological Process	GO:0006351	transcription, DNA-templated	Interpro	BGO:0006351
TcSYL_0080490	TcSYL_0080490.t1	Molecular Function	GO:0003677	DNA binding	Interpro	MGO:0003677
TcSYL_0080490	TcSYL_0080490.t1	Molecular Function	GO:0003899	DNA-directed 5'-3' RNA polymerase activity	Interpro	MGO:0003899
TcSYL_0080570	TcSYL_0080570.t1	Biological Process	GO:0006457	protein folding	Interpro	BGO:0006457
TcSYL_0080570	TcSYL_0080570.t1	Cellular Component	GO:0016272	prefoldin complex	Interpro	CGO:0016272
TcSYL_0080570	TcSYL_0080570.t1	Molecular Function	GO:0051082	unfolded protein binding	Interpro	MGO:0051082
TcSYL_0080600	TcSYL_0080600.t1	Molecular Function	GO:0005515	protein binding	Interpro	MGO:0005515
TcSYL_0080640	TcSYL_0080640.t1	Molecular Function	GO:0005488	binding	Interpro	MGO:0005488
TcSYL_0082270	TcSYL_0082270.t1	Molecular Function	GO:0005515	protein binding	Interpro	MGO:0005515
TcSYL_0082280	TcSYL_0082280.t1	Biological Process	GO:0055114	oxidation-reduction process	Interpro	BGO:0055114
TcSYL_0082280	TcSYL_0082280.t1	Molecular Function	GO:0008137	NADH dehydrogenase (ubiquinone) activity	Interpro	MGO:0008137
TcSYL_0082280	TcSYL_0082280.t1	Molecular Function	GO:0048038	quinone binding	Interpro	MGO:0048038
TcSYL_0082280	TcSYL_0082280.t1	Molecular Function	GO:0051536	iron-sulfur cluster binding	Interpro	MGO:0051536
TcSYL_0082280	TcSYL_0082280.t1	Molecular Function	GO:0051539	4 iron, 4 sulfur cluster binding	Interpro	MGO:0051539
TcSYL_0082400	TcSYL_0082400.t1	Biological Process	GO:0055114	oxidation-reduction process	Interpro	BGO:0055114
TcSYL_0082400	TcSYL_0082400.t1	Molecular Function	GO:0016627	oxidoreductase activity, acting on the CH-CH group of donors	Interpro	MGO:0016627
TcSYL_0082400	TcSYL_0082400.t1	Molecular Function	GO:0050660	flavin adenine dinucleotide binding	Interpro	MGO:0050660
TcSYL_0082410	TcSYL_0082410.t1	Biological Process	GO:0055114	oxidation-reduction process	Interpro	BGO:0055114
TcSYL_0082410	TcSYL_0082410.t1	Molecular Function	GO:0010309	acireductone dioxygenase [iron(II)-requiring] activity	Interpro	MGO:0010309
TcSYL_0082470	TcSYL_0082470.t1	Molecular Function	GO:0005524	ATP binding	Interpro	MGO:0005524
TcSYL_0082480	TcSYL_0082480.t1	Molecular Function	GO:0005524	ATP binding	Interpro	MGO:0005524
TcSYL_0082490	TcSYL_0082490.t1	Biological Process	GO:0006355	regulation of transcription, DNA-templated	Interpro	BGO:0006355
TcSYL_0082490	TcSYL_0082490.t1	Molecular Function	GO:0003677	DNA binding	Interpro	MGO:0003677
TcSYL_0082500	TcSYL_0082500.t1	Molecular Function	GO:0005515	protein binding	Interpro	MGO:0005515
TcSYL_0082910	TcSYL_0082910.t1	Molecular Function	GO:0005515	protein binding	Interpro	MGO:0005515
TcSYL_0082950	TcSYL_0082950.t1	Biological Process	GO:0006420	arginyl-tRNA aminoacylation	Interpro	BGO:0006420
TcSYL_0082950	TcSYL_0082950.t1	Cellular Component	GO:0005737	cytoplasm	Interpro	CGO:0005737
TcSYL_0082950	TcSYL_0082950.t1	Molecular Function	GO:0000166	nucleotide binding	Interpro	MGO:0000166
TcSYL_0082950	TcSYL_0082950.t1	Molecular Function	GO:0004814	arginine-tRNA ligase activity	Interpro	MGO:0004814
TcSYL_0082950	TcSYL_0082950.t1	Molecular Function	GO:0005524	ATP binding	Interpro	MGO:0005524
TcSYL_0082960	TcSYL_0082960.t1	Biological Process	GO:0006418	tRNA aminoacylation for protein translation	Interpro	BGO:0006418
TcSYL_0082960	TcSYL_0082960.t1	Biological Process	GO:0006420	arginyl-tRNA aminoacylation	Interpro	BGO:0006420
TcSYL_0082960	TcSYL_0082960.t1	Molecular Function	GO:0000166	nucleotide binding	Interpro	MGO:0000166
TcSYL_0082960	TcSYL_0082960.t1	Molecular Function	GO:0004812	aminoacyl-tRNA ligase activity	Interpro	MGO:0004812
TcSYL_0082960	TcSYL_0082960.t1	Molecular Function	GO:0004814	arginine-tRNA ligase activity	Interpro	MGO:0004814
TcSYL_0082960	TcSYL_0082960.t1	Molecular Function	GO:0005524	ATP binding	Interpro	MGO:0005524
TcSYL_0083060	TcSYL_0083060.t1	Biological Process	GO:0007034	vacuolar transport	Interpro	BGO:0007034
TcSYL_0083090	TcSYL_0083090.t1	Biological Process	GO:0042176	regulation of protein catabolic process	Interpro	BGO:0042176
TcSYL_0083090	TcSYL_0083090.t1	Cellular Component	GO:0000502	proteasome complex	Interpro	CGO:0000502
TcSYL_0083090	TcSYL_0083090.t1	Molecular Function	GO:0030234	enzyme regulator activity	Interpro	MGO:0030234
TcSYL_0083100	TcSYL_0083100.t1	Cellular Component	GO:0005743	mitochondrial inner membrane	Interpro	CGO:0005743
TcSYL_0083100	TcSYL_0083100.t1	Cellular Component	GO:0061617	MICOS complex	Interpro	CGO:0061617
TcSYL_0083120	TcSYL_0083120.t1	Molecular Function	GO:0016747	transferase activity, transferring acyl groups other than amino-acyl groups	Interpro	MGO:0016747
TcSYL_0083270	TcSYL_0083270.t1	Biological Process	GO:0006413	translational initiation	Interpro	BGO:0006413
TcSYL_0083270	TcSYL_0083270.t1	Cellular Component	GO:0005737	cytoplasm	Interpro	CGO:0005737
TcSYL_0083270	TcSYL_0083270.t1	Molecular Function	GO:0003723	RNA binding	Interpro	MGO:0003723
TcSYL_0083270	TcSYL_0083270.t1	Molecular Function	GO:0003743	translation initiation factor activity	Interpro	MGO:0003743
TcSYL_0083320	TcSYL_0083320.t1	Cellular Component	GO:0071203	WASH complex	Interpro	CGO:0071203
TcSYL_0083330	TcSYL_0083330.t1	Cellular Component	GO:0071203	WASH complex	Interpro	CGO:0071203
TcSYL_0083340	TcSYL_0083340.t1	Cellular Component	GO:0071203	WASH complex	Interpro	CGO:0071203
TcSYL_0083380	TcSYL_0083380.t1	Molecular Function	GO:0005515	protein binding	Interpro	MGO:0005515
TcSYL_0083380	TcSYL_0083380.t1	Molecular Function	GO:0046872	metal ion binding	Interpro	MGO:0046872
TcSYL_0084150	TcSYL_0084150.t1	Biological Process	GO:0007018	microtubule-based movement	Interpro	BGO:0007018
TcSYL_0084150	TcSYL_0084150.t1	Cellular Component	GO:0030286	dynein complex	Interpro	CGO:0030286
TcSYL_0084150	TcSYL_0084150.t1	Molecular Function	GO:0003777	microtubule motor activity	Interpro	MGO:0003777
TcSYL_0084260	TcSYL_0084260.t1	Biological Process	GO:0006464	cellular protein modification process	Interpro	BGO:0006464
TcSYL_0084340	TcSYL_0084340.t1	Molecular Function	GO:0008168	methyltransferase activity	Interpro	MGO:0008168
TcSYL_0084440	TcSYL_0084440.t1	Biological Process	GO:0045454	cell redox homeostasis	Interpro	BGO:0045454
TcSYL_0085010	TcSYL_0085010.t1	Biological Process	GO:0006468	protein phosphorylation	Interpro	BGO:0006468
TcSYL_0085010	TcSYL_0085010.t1	Molecular Function	GO:0004672	protein kinase activity	Interpro	MGO:0004672
TcSYL_0085010	TcSYL_0085010.t1	Molecular Function	GO:0005524	ATP binding	Interpro	MGO:0005524
TcSYL_0086470	TcSYL_0086470.t1	Molecular Function	GO:0005524	ATP binding	Interpro	MGO:0005524
TcSYL_0086550	TcSYL_0086550.t1	Biological Process	GO:0006270	DNA replication initiation	Interpro	BGO:0006270
TcSYL_0086550	TcSYL_0086550.t1	Molecular Function	GO:0003677	DNA binding	Interpro	MGO:0003677
TcSYL_0086550	TcSYL_0086550.t1	Molecular Function	GO:0005524	ATP binding	Interpro	MGO:0005524
TcSYL_0086700	TcSYL_0086700.t1	Biological Process	GO:0006351	transcription, DNA-templated	Interpro	BGO:0006351
TcSYL_0086700	TcSYL_0086700.t1	Molecular Function	GO:0003676	nucleic acid binding	Interpro	MGO:0003676
TcSYL_0086700	TcSYL_0086700.t1	Molecular Function	GO:0008270	zinc ion binding	Interpro	MGO:0008270
TcSYL_0087250	TcSYL_0087250.t1	Biological Process	GO:0006281	DNA repair	Interpro	BGO:0006281
TcSYL_0087250	TcSYL_0087250.t1	Cellular Component	GO:0005634	nucleus	Interpro	CGO:0005634
TcSYL_0087250	TcSYL_0087250.t1	Molecular Function	GO:0008081	phosphoric diester hydrolase activity	Interpro	MGO:0008081
TcSYL_0088000	TcSYL_0088000.t1	Molecular Function	GO:0005515	protein binding	Interpro	MGO:0005515
TcSYL_0088010	TcSYL_0088010.t1	Biological Process	GO:0006886	intracellular protein transport	Interpro	BGO:0006886
TcSYL_0088010	TcSYL_0088010.t1	Biological Process	GO:0016192	vesicle-mediated transport	Interpro	BGO:0016192
TcSYL_0088010	TcSYL_0088010.t1	Cellular Component	GO:0030117	membrane coat	Interpro	CGO:0030117
TcSYL_0088010	TcSYL_0088010.t1	Molecular Function	GO:0005198	structural molecule activity	Interpro	MGO:0005198
TcSYL_0088420	TcSYL_0088420.t1	Molecular Function	GO:0005515	protein binding	Interpro	MGO:0005515
TcSYL_0088600	TcSYL_0088600.t1	Molecular Function	GO:0016787	hydrolase activity	Interpro	MGO:0016787
TcSYL_0088610	TcSYL_0088610.t1	Molecular Function	GO:0008168	methyltransferase activity	Interpro	MGO:0008168
TcSYL_0088650	TcSYL_0088650.t1	Biological Process	GO:0055114	oxidation-reduction process	Interpro	BGO:0055114
TcSYL_0088650	TcSYL_0088650.t1	Molecular Function	GO:0016491	oxidoreductase activity	Interpro	MGO:0016491
TcSYL_0088800	TcSYL_0088800.t1	Cellular Component	GO:0016020	membrane	Interpro	CGO:0016020
TcSYL_0089080	TcSYL_0089080.t1	Molecular Function	GO:0005524	ATP binding	Interpro	MGO:0005524
TcSYL_0089750	TcSYL_0089750.t1	Biological Process	GO:0006164	purine nucleotide biosynthetic process	Interpro	BGO:0006164
TcSYL_0089750	TcSYL_0089750.t1	Molecular Function	GO:0004019	adenylosuccinate synthase activity	Interpro	MGO:0004019
TcSYL_0089750	TcSYL_0089750.t1	Molecular Function	GO:0005525	GTP binding	Interpro	MGO:0005525
TcSYL_0089830	TcSYL_0089830.t1	Cellular Component	GO:0005759	mitochondrial matrix	Interpro	CGO:0005759
TcSYL_0089840	TcSYL_0089840.t1	Cellular Component	GO:0005759	mitochondrial matrix	Interpro	CGO:0005759
TcSYL_0089920	TcSYL_0089920.t1	Biological Process	GO:0006351	transcription, DNA-templated	Interpro	BGO:0006351
TcSYL_0089920	TcSYL_0089920.t1	Molecular Function	GO:0003677	DNA binding	Interpro	MGO:0003677
TcSYL_0089920	TcSYL_0089920.t1	Molecular Function	GO:0003899	DNA-directed 5'-3' RNA polymerase activity	Interpro	MGO:0003899
TcSYL_0090250	TcSYL_0090250.t1	Biological Process	GO:0006418	tRNA aminoacylation for protein translation	Interpro	BGO:0006418
TcSYL_0090250	TcSYL_0090250.t1	Molecular Function	GO:0000166	nucleotide binding	Interpro	MGO:0000166
TcSYL_0090250	TcSYL_0090250.t1	Molecular Function	GO:0004812	aminoacyl-tRNA ligase activity	Interpro	MGO:0004812
TcSYL_0090250	TcSYL_0090250.t1	Molecular Function	GO:0005524	ATP binding	Interpro	MGO:0005524
TcSYL_0091100	TcSYL_0091100.t1	Biological Process	GO:0055114	oxidation-reduction process	Interpro	BGO:0055114
TcSYL_0091100	TcSYL_0091100.t1	Molecular Function	GO:0016491	oxidoreductase activity	Interpro	MGO:0016491
TcSYL_0091730	TcSYL_0091730.t1	Molecular Function	GO:0005524	ATP binding	Interpro	MGO:0005524
TcSYL_0091830	TcSYL_0091830.t1	Biological Process	GO:0006468	protein phosphorylation	Interpro	BGO:0006468
TcSYL_0091830	TcSYL_0091830.t1	Molecular Function	GO:0004672	protein kinase activity	Interpro	MGO:0004672
TcSYL_0091830	TcSYL_0091830.t1	Molecular Function	GO:0005524	ATP binding	Interpro	MGO:0005524
TcSYL_0092090	TcSYL_0092090.t1	Biological Process	GO:0008152	metabolic process	Interpro	BGO:0008152
TcSYL_0092090	TcSYL_0092090.t1	Molecular Function	GO:0003824	catalytic activity	Interpro	MGO:0003824
TcSYL_0092100	TcSYL_0092100.t1	Molecular Function	GO:0003676	nucleic acid binding	Interpro	MGO:0003676
TcSYL_0094620	TcSYL_0094620.t1	Molecular Function	GO:0016787	hydrolase activity	Interpro	MGO:0016787
TcSYL_0094730	TcSYL_0094730.t1	Biological Process	GO:0055114	oxidation-reduction process	Interpro	BGO:0055114
TcSYL_0094730	TcSYL_0094730.t1	Molecular Function	GO:0016616	oxidoreductase activity, acting on the CH-OH group of donors, NAD or NADP as acceptor	Interpro	MGO:0016616
TcSYL_0094770	TcSYL_0094770.t1	Biological Process	GO:0006886	intracellular protein transport	Interpro	BGO:0006886
TcSYL_0094770	TcSYL_0094770.t1	Biological Process	GO:0006888	ER to Golgi vesicle-mediated transport	Interpro	BGO:0006888
TcSYL_0094770	TcSYL_0094770.t1	Cellular Component	GO:0030127	COPII vesicle coat	Interpro	CGO:0030127
TcSYL_0094770	TcSYL_0094770.t1	Molecular Function	GO:0008270	zinc ion binding	Interpro	MGO:0008270
TcSYL_0095760	TcSYL_0095760.t1	Biological Process	GO:0034551	mitochondrial respiratory chain complex III assembly	Interpro	BGO:0034551
TcSYL_0095760	TcSYL_0095760.t1	Molecular Function	GO:0005524	ATP binding	Interpro	MGO:0005524
TcSYL_0095780	TcSYL_0095780.t1	Biological Process	GO:0008152	metabolic process	Interpro	BGO:0008152
TcSYL_0095780	TcSYL_0095780.t1	Molecular Function	GO:0003824	catalytic activity	Interpro	MGO:0003824
TcSYL_0095870	TcSYL_0095870.t1	Biological Process	GO:0055114	oxidation-reduction process	Interpro	BGO:0055114
TcSYL_0095870	TcSYL_0095870.t1	Molecular Function	GO:0016491	oxidoreductase activity	Interpro	MGO:0016491
TcSYL_0095930	TcSYL_0095930.t1	Biological Process	GO:0015991	ATP hydrolysis coupled proton transport	Interpro	BGO:0015991
TcSYL_0095930	TcSYL_0095930.t1	Cellular Component	GO:0033177	proton-transporting two-sector ATPase complex, proton-transporting domain	Interpro	CGO:0033177
TcSYL_0095930	TcSYL_0095930.t1	Cellular Component	GO:0033179	proton-transporting V-type ATPase, V0 domain	Interpro	CGO:0033179
TcSYL_0095930	TcSYL_0095930.t1	Molecular Function	GO:0015078	proton transmembrane transporter activity	Interpro	MGO:0015078
TcSYL_0095940	TcSYL_0095940.t1	Molecular Function	GO:0003676	nucleic acid binding	Interpro	MGO:0003676
TcSYL_0095940	TcSYL_0095940.t1	Molecular Function	GO:0016787	hydrolase activity	Interpro	MGO:0016787
TcSYL_0095940	TcSYL_0095940.t1	Molecular Function	GO:0046872	metal ion binding	Interpro	MGO:0046872
TcSYL_0096170	TcSYL_0096170.t1	Biological Process	GO:0002100	tRNA wobble adenosine to inosine editing	Interpro	BGO:0002100
TcSYL_0096170	TcSYL_0096170.t1	Molecular Function	GO:0003824	catalytic activity	Interpro	MGO:0003824
TcSYL_0096170	TcSYL_0096170.t1	Molecular Function	GO:0008251	tRNA-specific adenosine deaminase activity	Interpro	MGO:0008251
TcSYL_0096300	TcSYL_0096300.t1	Molecular Function	GO:0005515	protein binding	Interpro	MGO:0005515
TcSYL_0096660	TcSYL_0096660.t1	Molecular Function	GO:0005515	protein binding	Interpro	MGO:0005515
TcSYL_0096710	TcSYL_0096710.t1	Biological Process	GO:0006468	protein phosphorylation	Interpro	BGO:0006468
TcSYL_0096710	TcSYL_0096710.t1	Molecular Function	GO:0004672	protein kinase activity	Interpro	MGO:0004672
TcSYL_0096710	TcSYL_0096710.t1	Molecular Function	GO:0005524	ATP binding	Interpro	MGO:0005524
TcSYL_0096720	TcSYL_0096720.t1	Biological Process	GO:0006468	protein phosphorylation	Interpro	BGO:0006468
TcSYL_0096720	TcSYL_0096720.t1	Molecular Function	GO:0004672	protein kinase activity	Interpro	MGO:0004672
TcSYL_0096720	TcSYL_0096720.t1	Molecular Function	GO:0005524	ATP binding	Interpro	MGO:0005524
TcSYL_0097200	TcSYL_0097200.t1	Biological Process	GO:0044237	cellular metabolic process	Interpro	BGO:0044237
TcSYL_0097270	TcSYL_0097270.t1	Biological Process	GO:0030041	actin filament polymerization	Interpro	BGO:0030041
TcSYL_0097270	TcSYL_0097270.t1	Biological Process	GO:0030833	regulation of actin filament polymerization	Interpro	BGO:0030833
TcSYL_0097270	TcSYL_0097270.t1	Biological Process	GO:0034314	Arp2/3 complex-mediated actin nucleation	Interpro	BGO:0034314
TcSYL_0097270	TcSYL_0097270.t1	Cellular Component	GO:0005885	Arp2/3 protein complex	Interpro	CGO:0005885
TcSYL_0097270	TcSYL_0097270.t1	Cellular Component	GO:0015629	actin cytoskeleton	Interpro	CGO:0015629
TcSYL_0097930	TcSYL_0097930.t1	Molecular Function	GO:0003924	GTPase activity	Interpro	MGO:0003924
TcSYL_0097930	TcSYL_0097930.t1	Molecular Function	GO:0005525	GTP binding	Interpro	MGO:0005525
TcSYL_0099760	TcSYL_0099760.t1	Biological Process	GO:0006508	proteolysis	Interpro	BGO:0006508
TcSYL_0099760	TcSYL_0099760.t1	Biological Process	GO:0007155	cell adhesion	Interpro	BGO:0007155
TcSYL_0099760	TcSYL_0099760.t1	Cellular Component	GO:0016020	membrane	Interpro	CGO:0016020
TcSYL_0099760	TcSYL_0099760.t1	Molecular Function	GO:0004222	metalloendopeptidase activity	Interpro	MGO:0004222
TcSYL_0100160	TcSYL_0100160.t1	Biological Process	GO:0006508	proteolysis	Interpro	BGO:0006508
TcSYL_0100160	TcSYL_0100160.t1	Biological Process	GO:0007155	cell adhesion	Interpro	BGO:0007155
TcSYL_0100160	TcSYL_0100160.t1	Cellular Component	GO:0016020	membrane	Interpro	CGO:0016020
TcSYL_0100160	TcSYL_0100160.t1	Molecular Function	GO:0004222	metalloendopeptidase activity	Interpro	MGO:0004222
TcSYL_0102170	TcSYL_0102170.t1	Biological Process	GO:0008152	metabolic process	Interpro	BGO:0008152
TcSYL_0102170	TcSYL_0102170.t1	Molecular Function	GO:0003824	catalytic activity	Interpro	MGO:0003824
TcSYL_0102340	TcSYL_0102340.t1	Molecular Function	GO:0016787	hydrolase activity	Interpro	MGO:0016787
TcSYL_0102590	TcSYL_0102590.t1	Molecular Function	GO:0005515	protein binding	Interpro	MGO:0005515
TcSYL_0102650	TcSYL_0102650.t1	Biological Process	GO:0000079	regulation of cyclin-dependent protein serine/threonine kinase activity	Interpro	BGO:0000079
TcSYL_0102650	TcSYL_0102650.t1	Molecular Function	GO:0019901	protein kinase binding	Interpro	MGO:0019901
TcSYL_0102820	TcSYL_0102820.t1	Biological Process	GO:0018342	protein prenylation	Interpro	BGO:0018342
TcSYL_0102820	TcSYL_0102820.t1	Molecular Function	GO:0008318	protein prenyltransferase activity	Interpro	MGO:0008318
TcSYL_0103210	TcSYL_0103210.t1	Molecular Function	GO:0005488	binding	Interpro	MGO:0005488
TcSYL_0103320	TcSYL_0103320.t1	Biological Process	GO:0006412	translation	Interpro	BGO:0006412
TcSYL_0103320	TcSYL_0103320.t1	Cellular Component	GO:0015934	large ribosomal subunit	Interpro	CGO:0015934
TcSYL_0103320	TcSYL_0103320.t1	Molecular Function	GO:0003735	structural constituent of ribosome	Interpro	MGO:0003735
TcSYL_0103500	TcSYL_0103500.t1	Biological Process	GO:0008152	metabolic process	Interpro	BGO:0008152
TcSYL_0103500	TcSYL_0103500.t1	Biological Process	GO:0008299	isoprenoid biosynthetic process	Interpro	BGO:0008299
TcSYL_0103500	TcSYL_0103500.t1	Molecular Function	GO:0003824	catalytic activity	Interpro	MGO:0003824
TcSYL_0103500	TcSYL_0103500.t1	Molecular Function	GO:0004421	hydroxymethylglutaryl-CoA synthase activity	Interpro	MGO:0004421
TcSYL_0103520	TcSYL_0103520.t1	Biological Process	GO:0006629	lipid metabolic process	Interpro	BGO:0006629
TcSYL_0103520	TcSYL_0103520.t1	Molecular Function	GO:0008081	phosphoric diester hydrolase activity	Interpro	MGO:0008081
TcSYL_0103620	TcSYL_0103620.t1	Biological Process	GO:0006629	lipid metabolic process	Interpro	BGO:0006629
TcSYL_0104790	TcSYL_0104790.t1	Cellular Component	GO:0016021	integral component of membrane	Interpro	CGO:0016021
TcSYL_0105430	TcSYL_0105430.t1	Biological Process	GO:0006281	DNA repair	Interpro	BGO:0006281
TcSYL_0105430	TcSYL_0105430.t1	Molecular Function	GO:0003824	catalytic activity	Interpro	MGO:0003824
TcSYL_0105790	TcSYL_0105790.t1	Biological Process	GO:0006468	protein phosphorylation	Interpro	BGO:0006468
TcSYL_0105790	TcSYL_0105790.t1	Molecular Function	GO:0004672	protein kinase activity	Interpro	MGO:0004672
TcSYL_0105790	TcSYL_0105790.t1	Molecular Function	GO:0005524	ATP binding	Interpro	MGO:0005524
TcSYL_0105800	TcSYL_0105800.t1	Biological Process	GO:0006355	regulation of transcription, DNA-templated	Interpro	BGO:0006355
TcSYL_0106830	TcSYL_0106830.t1	Biological Process	GO:0009165	nucleotide biosynthetic process	Interpro	BGO:0009165
TcSYL_0106830	TcSYL_0106830.t1	Molecular Function	GO:0000287	magnesium ion binding	Interpro	MGO:0000287
TcSYL_0106830	TcSYL_0106830.t1	Molecular Function	GO:0004749	ribose phosphate diphosphokinase activity	Interpro	MGO:0004749
TcSYL_0106840	TcSYL_0106840.t1	Molecular Function	GO:0003723	RNA binding	Interpro	MGO:0003723
TcSYL_0106870	TcSYL_0106870.t1	Biological Process	GO:0055114	oxidation-reduction process	Interpro	BGO:0055114
TcSYL_0106870	TcSYL_0106870.t1	Molecular Function	GO:0016491	oxidoreductase activity	Interpro	MGO:0016491
TcSYL_0106930	TcSYL_0106930.t1	Biological Process	GO:0006886	intracellular protein transport	Interpro	BGO:0006886
TcSYL_0106930	TcSYL_0106930.t1	Biological Process	GO:0016192	vesicle-mediated transport	Interpro	BGO:0016192
TcSYL_0106930	TcSYL_0106930.t1	Cellular Component	GO:0030131	clathrin adaptor complex	Interpro	CGO:0030131
TcSYL_0106990	TcSYL_0106990.t1	Molecular Function	GO:0004386	helicase activity	Interpro	MGO:0004386
TcSYL_0107110	TcSYL_0107110.t1	Molecular Function	GO:0005525	GTP binding	Interpro	MGO:0005525
TcSYL_0107270	TcSYL_0107270.t1	Molecular Function	GO:0005509	calcium ion binding	Interpro	MGO:0005509
TcSYL_0107330	TcSYL_0107330.t1	Molecular Function	GO:0005515	protein binding	Interpro	MGO:0005515
TcSYL_0107370	TcSYL_0107370.t1	Molecular Function	GO:0005515	protein binding	Interpro	MGO:0005515
TcSYL_0107430	TcSYL_0107430.t1	Biological Process	GO:0055114	oxidation-reduction process	Interpro	BGO:0055114
TcSYL_0108290	TcSYL_0108290.t1	Biological Process	GO:0006886	intracellular protein transport	Interpro	BGO:0006886
TcSYL_0108290	TcSYL_0108290.t1	Biological Process	GO:0006888	ER to Golgi vesicle-mediated transport	Interpro	BGO:0006888
TcSYL_0108290	TcSYL_0108290.t1	Cellular Component	GO:0030127	COPII vesicle coat	Interpro	CGO:0030127
TcSYL_0108720	TcSYL_0108720.t1	Biological Process	GO:0008152	metabolic process	Interpro	BGO:0008152
TcSYL_0108720	TcSYL_0108720.t1	Molecular Function	GO:0003824	catalytic activity	Interpro	MGO:0003824
TcSYL_0108720	TcSYL_0108720.t1	Molecular Function	GO:0046872	metal ion binding	Interpro	MGO:0046872
TcSYL_0108730	TcSYL_0108730.t1	Biological Process	GO:0006007	glucose catabolic process	Interpro	BGO:0006007
TcSYL_0108730	TcSYL_0108730.t1	Cellular Component	GO:0005737	cytoplasm	Interpro	CGO:0005737
TcSYL_0108730	TcSYL_0108730.t1	Molecular Function	GO:0004619	phosphoglycerate mutase activity	Interpro	MGO:0004619
TcSYL_0108730	TcSYL_0108730.t1	Molecular Function	GO:0030145	manganese ion binding	Interpro	MGO:0030145
TcSYL_0108760	TcSYL_0108760.t1	Biological Process	GO:0006260	DNA replication	Interpro	BGO:0006260
TcSYL_0108760	TcSYL_0108760.t1	Molecular Function	GO:0003677	DNA binding	Interpro	MGO:0003677
TcSYL_0108820	TcSYL_0108820.t1	Biological Process	GO:0006886	intracellular protein transport	Interpro	BGO:0006886
TcSYL_0108820	TcSYL_0108820.t1	Biological Process	GO:0015031	protein transport	Interpro	BGO:0015031
TcSYL_0108820	TcSYL_0108820.t1	Biological Process	GO:0016192	vesicle-mediated transport	Interpro	BGO:0016192
TcSYL_0108820	TcSYL_0108820.t1	Cellular Component	GO:0030117	membrane coat	Interpro	CGO:0030117
TcSYL_0108820	TcSYL_0108820.t1	Molecular Function	GO:0005488	binding	Interpro	MGO:0005488
TcSYL_0108820	TcSYL_0108820.t1	Molecular Function	GO:0030276	clathrin binding	Interpro	MGO:0030276
TcSYL_0108860	TcSYL_0108860.t1	Molecular Function	GO:0005515	protein binding	Interpro	MGO:0005515
TcSYL_0108880	TcSYL_0108880.t1	Molecular Function	GO:0005515	protein binding	Interpro	MGO:0005515
TcSYL_0108890	TcSYL_0108890.t1	Molecular Function	GO:0005515	protein binding	Interpro	MGO:0005515
TcSYL_0108900	TcSYL_0108900.t1	Biological Process	GO:0006457	protein folding	Interpro	BGO:0006457
TcSYL_0108900	TcSYL_0108900.t1	Molecular Function	GO:0005524	ATP binding	Interpro	MGO:0005524
TcSYL_0108900	TcSYL_0108900.t1	Molecular Function	GO:0051082	unfolded protein binding	Interpro	MGO:0051082
TcSYL_0108910	TcSYL_0108910.t1	Molecular Function	GO:0003676	nucleic acid binding	Interpro	MGO:0003676
TcSYL_0108920	TcSYL_0108920.t1	Biological Process	GO:0006413	translational initiation	Interpro	BGO:0006413
TcSYL_0108920	TcSYL_0108920.t1	Cellular Component	GO:0005852	eukaryotic translation initiation factor 3 complex	Interpro	CGO:0005852
TcSYL_0108920	TcSYL_0108920.t1	Molecular Function	GO:0003743	translation initiation factor activity	Interpro	MGO:0003743
TcSYL_0108920	TcSYL_0108920.t1	Molecular Function	GO:0031369	translation initiation factor binding	Interpro	MGO:0031369
TcSYL_0109250	TcSYL_0109250.t1	Molecular Function	GO:0008641	ubiquitin-like modifier activating enzyme activity	Interpro	MGO:0008641
TcSYL_0109300	TcSYL_0109300.t1	Biological Process	GO:0006508	proteolysis	Interpro	BGO:0006508
TcSYL_0109300	TcSYL_0109300.t1	Molecular Function	GO:0004190	aspartic-type endopeptidase activity	Interpro	MGO:0004190
TcSYL_0109300	TcSYL_0109300.t1	Molecular Function	GO:0005515	protein binding	Interpro	MGO:0005515
TcSYL_0109340	TcSYL_0109340.t1	Biological Process	GO:0006811	ion transport	Interpro	BGO:0006811
TcSYL_0109340	TcSYL_0109340.t1	Biological Process	GO:0055085	transmembrane transport	Interpro	BGO:0055085
TcSYL_0109340	TcSYL_0109340.t1	Cellular Component	GO:0016020	membrane	Interpro	CGO:0016020
TcSYL_0109340	TcSYL_0109340.t1	Molecular Function	GO:0015075	ion transmembrane transporter activity	Interpro	MGO:0015075
TcSYL_0109420	TcSYL_0109420.t1	Molecular Function	GO:0008270	zinc ion binding	Interpro	MGO:0008270
TcSYL_0109430	TcSYL_0109430.t1	Biological Process	GO:0006412	translation	Interpro	BGO:0006412
TcSYL_0109430	TcSYL_0109430.t1	Cellular Component	GO:0005622	intracellular	Interpro	CGO:0005622
TcSYL_0109430	TcSYL_0109430.t1	Cellular Component	GO:0005840	ribosome	Interpro	CGO:0005840
TcSYL_0109430	TcSYL_0109430.t1	Molecular Function	GO:0003735	structural constituent of ribosome	Interpro	MGO:0003735
TcSYL_0109580	TcSYL_0109580.t1	Cellular Component	GO:0005737	cytoplasm	Interpro	CGO:0005737
TcSYL_0109580	TcSYL_0109580.t1	Molecular Function	GO:0033925	mannosyl-glycoprotein endo-beta-N-acetylglucosaminidase activity	Interpro	MGO:0033925
TcSYL_0109650	TcSYL_0109650.t1	Biological Process	GO:0006821	chloride transport	Interpro	BGO:0006821
TcSYL_0109650	TcSYL_0109650.t1	Biological Process	GO:0055085	transmembrane transport	Interpro	BGO:0055085
TcSYL_0109650	TcSYL_0109650.t1	Cellular Component	GO:0016020	membrane	Interpro	CGO:0016020
TcSYL_0109650	TcSYL_0109650.t1	Molecular Function	GO:0005247	voltage-gated chloride channel activity	Interpro	MGO:0005247
TcSYL_0110330	TcSYL_0110330.t1	Biological Process	GO:0045454	cell redox homeostasis	Interpro	BGO:0045454
TcSYL_0110330	TcSYL_0110330.t1	Molecular Function	GO:0009055	electron transfer activity	Interpro	MGO:0009055
TcSYL_0110330	TcSYL_0110330.t1	Molecular Function	GO:0015035	protein disulfide oxidoreductase activity	Interpro	MGO:0015035
TcSYL_0110780	TcSYL_0110780.t1	Biological Process	GO:0001522	pseudouridine synthesis	Interpro	BGO:0001522
TcSYL_0110780	TcSYL_0110780.t1	Biological Process	GO:0009451	RNA modification	Interpro	BGO:0009451
TcSYL_0110780	TcSYL_0110780.t1	Molecular Function	GO:0003723	RNA binding	Interpro	MGO:0003723
TcSYL_0110780	TcSYL_0110780.t1	Molecular Function	GO:0009982	pseudouridine synthase activity	Interpro	MGO:0009982
TcSYL_0110800	TcSYL_0110800.t1	Molecular Function	GO:0005524	ATP binding	Interpro	MGO:0005524
TcSYL_0110810	TcSYL_0110810.t1	Molecular Function	GO:0005524	ATP binding	Interpro	MGO:0005524
TcSYL_0110840	TcSYL_0110840.t1	Molecular Function	GO:0005488	binding	Interpro	MGO:0005488
TcSYL_0110840	TcSYL_0110840.t1	Molecular Function	GO:0005515	protein binding	Interpro	MGO:0005515
TcSYL_0110850	TcSYL_0110850.t1	Molecular Function	GO:0005515	protein binding	Interpro	MGO:0005515
TcSYL_0110890	TcSYL_0110890.t1	Molecular Function	GO:0016779	nucleotidyltransferase activity	Interpro	MGO:0016779
TcSYL_0111100	TcSYL_0111100.t1	Biological Process	GO:0008612	peptidyl-lysine modification to peptidyl-hypusine	Interpro	BGO:0008612
TcSYL_0111190	TcSYL_0111190.t1	Biological Process	GO:0006096	glycolytic process	Interpro	BGO:0006096
TcSYL_0111190	TcSYL_0111190.t1	Molecular Function	GO:0004618	phosphoglycerate kinase activity	Interpro	MGO:0004618
TcSYL_0111300	TcSYL_0111300.t1	Molecular Function	GO:0018024	histone-lysine N-methyltransferase activity	Interpro	MGO:0018024
TcSYL_0111320	TcSYL_0111320.t1	Biological Process	GO:0006351	transcription, DNA-templated	Interpro	BGO:0006351
TcSYL_0111320	TcSYL_0111320.t1	Molecular Function	GO:0003677	DNA binding	Interpro	MGO:0003677
TcSYL_0111320	TcSYL_0111320.t1	Molecular Function	GO:0003899	DNA-directed 5'-3' RNA polymerase activity	Interpro	MGO:0003899
TcSYL_0111330	TcSYL_0111330.t1	Biological Process	GO:0006351	transcription, DNA-templated	Interpro	BGO:0006351
TcSYL_0111330	TcSYL_0111330.t1	Molecular Function	GO:0003677	DNA binding	Interpro	MGO:0003677
TcSYL_0111330	TcSYL_0111330.t1	Molecular Function	GO:0003899	DNA-directed 5'-3' RNA polymerase activity	Interpro	MGO:0003899
TcSYL_0111700	TcSYL_0111700.t1	Biological Process	GO:0055085	transmembrane transport	Interpro	BGO:0055085
TcSYL_0111700	TcSYL_0111700.t1	Cellular Component	GO:0016021	integral component of membrane	Interpro	CGO:0016021
TcSYL_0111700	TcSYL_0111700.t1	Molecular Function	GO:0005524	ATP binding	Interpro	MGO:0005524
TcSYL_0111700	TcSYL_0111700.t1	Molecular Function	GO:0016887	ATPase activity	Interpro	MGO:0016887
TcSYL_0111700	TcSYL_0111700.t1	Molecular Function	GO:0042626	ATPase activity, coupled to transmembrane movement of substances	Interpro	MGO:0042626
TcSYL_0111760	TcSYL_0111760.t1	Molecular Function	GO:0005515	protein binding	Interpro	MGO:0005515
TcSYL_0111780	TcSYL_0111780.t1	Biological Process	GO:0006891	intra-Golgi vesicle-mediated transport	Interpro	BGO:0006891
TcSYL_0111780	TcSYL_0111780.t1	Cellular Component	GO:0017119	Golgi transport complex	Interpro	CGO:0017119
TcSYL_0111850	TcSYL_0111850.t1	Molecular Function	GO:0005524	ATP binding	Interpro	MGO:0005524
TcSYL_0111860	TcSYL_0111860.t1	Molecular Function	GO:0005524	ATP binding	Interpro	MGO:0005524
TcSYL_0111890	TcSYL_0111890.t1	Biological Process	GO:0045454	cell redox homeostasis	Interpro	BGO:0045454
TcSYL_0111890	TcSYL_0111890.t1	Biological Process	GO:0055114	oxidation-reduction process	Interpro	BGO:0055114
TcSYL_0111890	TcSYL_0111890.t1	Molecular Function	GO:0016491	oxidoreductase activity	Interpro	MGO:0016491
TcSYL_0111890	TcSYL_0111890.t1	Molecular Function	GO:0050660	flavin adenine dinucleotide binding	Interpro	MGO:0050660
TcSYL_0111900	TcSYL_0111900.t1	Cellular Component	GO:0005634	nucleus	Interpro	CGO:0005634
TcSYL_0111950	TcSYL_0111950.t1	Biological Process	GO:0006821	chloride transport	Interpro	BGO:0006821
TcSYL_0111950	TcSYL_0111950.t1	Biological Process	GO:0055085	transmembrane transport	Interpro	BGO:0055085
TcSYL_0111950	TcSYL_0111950.t1	Cellular Component	GO:0016020	membrane	Interpro	CGO:0016020
TcSYL_0111950	TcSYL_0111950.t1	Molecular Function	GO:0005247	voltage-gated chloride channel activity	Interpro	MGO:0005247
TcSYL_0112020	TcSYL_0112020.t1	Molecular Function	GO:0003676	nucleic acid binding	Interpro	MGO:0003676
TcSYL_0112050	TcSYL_0112050.t1	Biological Process	GO:0007018	microtubule-based movement	Interpro	BGO:0007018
TcSYL_0112050	TcSYL_0112050.t1	Cellular Component	GO:0005868	cytoplasmic dynein complex	Interpro	CGO:0005868
TcSYL_0112100	TcSYL_0112100.t1	Molecular Function	GO:0003860	3-hydroxyisobutyryl-CoA hydrolase activity	Interpro	MGO:0003860
TcSYL_0112210	TcSYL_0112210.t1	Molecular Function	GO:0005515	protein binding	Interpro	MGO:0005515
TcSYL_0112230	TcSYL_0112230.t1	Biological Process	GO:0016192	vesicle-mediated transport	Interpro	BGO:0016192
TcSYL_0112250	TcSYL_0112250.t1	Molecular Function	GO:0005488	binding	Interpro	MGO:0005488
TcSYL_0112320	TcSYL_0112320.t1	Biological Process	GO:0006412	translation	Interpro	BGO:0006412
TcSYL_0112320	TcSYL_0112320.t1	Cellular Component	GO:0005840	ribosome	Interpro	CGO:0005840
TcSYL_0112320	TcSYL_0112320.t1	Molecular Function	GO:0003735	structural constituent of ribosome	Interpro	MGO:0003735
TcSYL_0112330	TcSYL_0112330.t1	Molecular Function	GO:0004842	ubiquitin-protein transferase activity	Interpro	MGO:0004842
TcSYL_0112340	TcSYL_0112340.t1	Molecular Function	GO:0005515	protein binding	Interpro	MGO:0005515
TcSYL_0112420	TcSYL_0112420.t1	Molecular Function	GO:0005515	protein binding	Interpro	MGO:0005515
TcSYL_0112450	TcSYL_0112450.t1	Molecular Function	GO:0005515	protein binding	Interpro	MGO:0005515
TcSYL_0112480	TcSYL_0112480.t1	Molecular Function	GO:0003676	nucleic acid binding	Interpro	MGO:0003676
TcSYL_0112560	TcSYL_0112560.t1	Biological Process	GO:0016192	vesicle-mediated transport	Interpro	BGO:0016192
TcSYL_0112560	TcSYL_0112560.t1	Cellular Component	GO:0030008	TRAPP complex	Interpro	CGO:0030008
TcSYL_0112570	TcSYL_0112570.t1	Biological Process	GO:0006979	response to oxidative stress	Interpro	BGO:0006979
TcSYL_0112570	TcSYL_0112570.t1	Biological Process	GO:0055114	oxidation-reduction process	Interpro	BGO:0055114
TcSYL_0112570	TcSYL_0112570.t1	Molecular Function	GO:0004602	glutathione peroxidase activity	Interpro	MGO:0004602
TcSYL_0112580	TcSYL_0112580.t1	Biological Process	GO:0006801	superoxide metabolic process	Interpro	BGO:0006801
TcSYL_0112580	TcSYL_0112580.t1	Biological Process	GO:0055114	oxidation-reduction process	Interpro	BGO:0055114
TcSYL_0112580	TcSYL_0112580.t1	Molecular Function	GO:0004784	superoxide dismutase activity	Interpro	MGO:0004784
TcSYL_0112580	TcSYL_0112580.t1	Molecular Function	GO:0046872	metal ion binding	Interpro	MGO:0046872
TcSYL_0112610	TcSYL_0112610.t1	Cellular Component	GO:0016020	membrane	Interpro	CGO:0016020
TcSYL_0112610	TcSYL_0112610.t1	Cellular Component	GO:0016021	integral component of membrane	Interpro	CGO:0016021
TcSYL_0112620	TcSYL_0112620.t1	Molecular Function	GO:0005509	calcium ion binding	Interpro	MGO:0005509
TcSYL_0112710	TcSYL_0112710.t1	Molecular Function	GO:0005515	protein binding	Interpro	MGO:0005515
TcSYL_0112930	TcSYL_0112930.t1	Molecular Function	GO:0005515	protein binding	Interpro	MGO:0005515
TcSYL_0112960	TcSYL_0112960.t1	Biological Process	GO:0030833	regulation of actin filament polymerization	Interpro	BGO:0030833
TcSYL_0112960	TcSYL_0112960.t1	Biological Process	GO:0034314	Arp2/3 complex-mediated actin nucleation	Interpro	BGO:0034314
TcSYL_0112960	TcSYL_0112960.t1	Cellular Component	GO:0005856	cytoskeleton	Interpro	CGO:0005856
TcSYL_0112960	TcSYL_0112960.t1	Cellular Component	GO:0005885	Arp2/3 protein complex	Interpro	CGO:0005885
TcSYL_0113260	TcSYL_0113260.t1	Cellular Component	GO:0005737	cytoplasm	Interpro	CGO:0005737
TcSYL_0113260	TcSYL_0113260.t1	Cellular Component	GO:0005852	eukaryotic translation initiation factor 3 complex	Interpro	CGO:0005852
TcSYL_0113260	TcSYL_0113260.t1	Molecular Function	GO:0003743	translation initiation factor activity	Interpro	MGO:0003743
TcSYL_0113350	TcSYL_0113350.t1	Cellular Component	GO:0016020	membrane	Interpro	CGO:0016020
TcSYL_0113410	TcSYL_0113410.t1	Biological Process	GO:0006904	vesicle docking involved in exocytosis	Interpro	BGO:0006904
TcSYL_0113410	TcSYL_0113410.t1	Biological Process	GO:0016192	vesicle-mediated transport	Interpro	BGO:0016192
TcSYL_0113420	TcSYL_0113420.t1	Biological Process	GO:0008033	tRNA processing	Interpro	BGO:0008033
TcSYL_0113420	TcSYL_0113420.t1	Biological Process	GO:0055114	oxidation-reduction process	Interpro	BGO:0055114
TcSYL_0113420	TcSYL_0113420.t1	Molecular Function	GO:0017150	tRNA dihydrouridine synthase activity	Interpro	MGO:0017150
TcSYL_0113420	TcSYL_0113420.t1	Molecular Function	GO:0050660	flavin adenine dinucleotide binding	Interpro	MGO:0050660
TcSYL_0113440	TcSYL_0113440.t1	Molecular Function	GO:0005515	protein binding	Interpro	MGO:0005515
TcSYL_0113490	TcSYL_0113490.t1	Biological Process	GO:0015986	ATP synthesis coupled proton transport	Interpro	BGO:0015986
TcSYL_0113490	TcSYL_0113490.t1	Cellular Component	GO:0000275	mitochondrial proton-transporting ATP synthase complex, catalytic core F(1)	Interpro	CGO:0000275
TcSYL_0113490	TcSYL_0113490.t1	Molecular Function	GO:0046933	proton-transporting ATP synthase activity, rotational mechanism	Interpro	MGO:0046933
TcSYL_0113520	TcSYL_0113520.t1	Molecular Function	GO:0005515	protein binding	Interpro	MGO:0005515
TcSYL_0113530	TcSYL_0113530.t1	Biological Process	GO:0006468	protein phosphorylation	Interpro	BGO:0006468
TcSYL_0113530	TcSYL_0113530.t1	Molecular Function	GO:0004672	protein kinase activity	Interpro	MGO:0004672
TcSYL_0113530	TcSYL_0113530.t1	Molecular Function	GO:0005524	ATP binding	Interpro	MGO:0005524
TcSYL_0113540	TcSYL_0113540.t1	Biological Process	GO:0006289	nucleotide-excision repair	Interpro	BGO:0006289
TcSYL_0113540	TcSYL_0113540.t1	Biological Process	GO:0043161	proteasome-mediated ubiquitin-dependent protein catabolic process	Interpro	BGO:0043161
TcSYL_0113540	TcSYL_0113540.t1	Molecular Function	GO:0003684	damaged DNA binding	Interpro	MGO:0003684
TcSYL_0113560	TcSYL_0113560.t1	Molecular Function	GO:0005488	binding	Interpro	MGO:0005488
TcSYL_0113580	TcSYL_0113580.t1	Cellular Component	GO:0005622	intracellular	Interpro	CGO:0005622
TcSYL_0113580	TcSYL_0113580.t1	Molecular Function	GO:0005525	GTP binding	Interpro	MGO:0005525
TcSYL_0113860	TcSYL_0113860.t1	Molecular Function	GO:0003676	nucleic acid binding	Interpro	MGO:0003676
TcSYL_0113860	TcSYL_0113860.t1	Molecular Function	GO:0004386	helicase activity	Interpro	MGO:0004386
TcSYL_0113860	TcSYL_0113860.t1	Molecular Function	GO:0005524	ATP binding	Interpro	MGO:0005524
TcSYL_0113880	TcSYL_0113880.t1	Biological Process	GO:0016226	iron-sulfur cluster assembly	Interpro	BGO:0016226
TcSYL_0113880	TcSYL_0113880.t1	Molecular Function	GO:0005506	iron ion binding	Interpro	MGO:0005506
TcSYL_0113880	TcSYL_0113880.t1	Molecular Function	GO:0051536	iron-sulfur cluster binding	Interpro	MGO:0051536
TcSYL_0113900	TcSYL_0113900.t1	Biological Process	GO:0042256	mature ribosome assembly	Interpro	BGO:0042256
TcSYL_0113900	TcSYL_0113900.t1	Molecular Function	GO:0043022	ribosome binding	Interpro	MGO:0043022
TcSYL_0114000	TcSYL_0114000.t1	Biological Process	GO:0007018	microtubule-based movement	Interpro	BGO:0007018
TcSYL_0114000	TcSYL_0114000.t1	Cellular Component	GO:0030286	dynein complex	Interpro	CGO:0030286
TcSYL_0114000	TcSYL_0114000.t1	Molecular Function	GO:0003777	microtubule motor activity	Interpro	MGO:0003777
TcSYL_0114030	TcSYL_0114030.t1	Molecular Function	GO:0005515	protein binding	Interpro	MGO:0005515
TcSYL_0114090	TcSYL_0114090.t1	Biological Process	GO:0006396	RNA processing	Interpro	BGO:0006396
TcSYL_0114090	TcSYL_0114090.t1	Molecular Function	GO:0004525	ribonuclease III activity	Interpro	MGO:0004525
TcSYL_0114280	TcSYL_0114280.t1	Biological Process	GO:0006412	translation	Interpro	BGO:0006412
TcSYL_0114280	TcSYL_0114280.t1	Cellular Component	GO:0005622	intracellular	Interpro	CGO:0005622
TcSYL_0114280	TcSYL_0114280.t1	Cellular Component	GO:0015935	small ribosomal subunit	Interpro	CGO:0015935
TcSYL_0114280	TcSYL_0114280.t1	Molecular Function	GO:0003735	structural constituent of ribosome	Interpro	MGO:0003735
TcSYL_0114280	TcSYL_0114280.t1	Molecular Function	GO:0019843	rRNA binding	Interpro	MGO:0019843
TcSYL_0114300	TcSYL_0114300.t1	Biological Process	GO:0006096	glycolytic process	Interpro	BGO:0006096
TcSYL_0114300	TcSYL_0114300.t1	Molecular Function	GO:0004332	fructose-bisphosphate aldolase activity	Interpro	MGO:0004332
TcSYL_0114700	TcSYL_0114700.t1	Biological Process	GO:0045454	cell redox homeostasis	Interpro	BGO:0045454
TcSYL_0114750	TcSYL_0114750.t1	Molecular Function	GO:0003723	RNA binding	Interpro	MGO:0003723
TcSYL_0114770	TcSYL_0114770.t1	Biological Process	GO:0006468	protein phosphorylation	Interpro	BGO:0006468
TcSYL_0114770	TcSYL_0114770.t1	Molecular Function	GO:0004672	protein kinase activity	Interpro	MGO:0004672
TcSYL_0114770	TcSYL_0114770.t1	Molecular Function	GO:0005524	ATP binding	Interpro	MGO:0005524
TcSYL_0114970	TcSYL_0114970.t1	Biological Process	GO:0006468	protein phosphorylation	Interpro	BGO:0006468
TcSYL_0114970	TcSYL_0114970.t1	Molecular Function	GO:0004672	protein kinase activity	Interpro	MGO:0004672
TcSYL_0114970	TcSYL_0114970.t1	Molecular Function	GO:0005524	ATP binding	Interpro	MGO:0005524
TcSYL_0115250	TcSYL_0115250.t1	Biological Process	GO:0065003	protein-containing complex assembly	Interpro	BGO:0065003
TcSYL_0115250	TcSYL_0115250.t1	Cellular Component	GO:0005739	mitochondrion	Interpro	CGO:0005739
TcSYL_0115310	TcSYL_0115310.t1	Biological Process	GO:0006412	translation	Interpro	BGO:0006412
TcSYL_0115310	TcSYL_0115310.t1	Cellular Component	GO:0005622	intracellular	Interpro	CGO:0005622
TcSYL_0115310	TcSYL_0115310.t1	Cellular Component	GO:0005840	ribosome	Interpro	CGO:0005840
TcSYL_0115310	TcSYL_0115310.t1	Molecular Function	GO:0003735	structural constituent of ribosome	Interpro	MGO:0003735
TcSYL_0115310	TcSYL_0115310.t1	Molecular Function	GO:0008097	5S rRNA binding	Interpro	MGO:0008097
TcSYL_0115400	TcSYL_0115400.t1	Molecular Function	GO:0003824	catalytic activity	Interpro	MGO:0003824
TcSYL_0115410	TcSYL_0115410.t1	Biological Process	GO:0006412	translation	Interpro	BGO:0006412
TcSYL_0115410	TcSYL_0115410.t1	Cellular Component	GO:0015934	large ribosomal subunit	Interpro	CGO:0015934
TcSYL_0115410	TcSYL_0115410.t1	Molecular Function	GO:0003735	structural constituent of ribosome	Interpro	MGO:0003735
TcSYL_0115430	TcSYL_0115430.t1	Molecular Function	GO:0008757	S-adenosylmethionine-dependent methyltransferase activity	Interpro	MGO:0008757
TcSYL_0115510	TcSYL_0115510.t1	Biological Process	GO:0016192	vesicle-mediated transport	Interpro	BGO:0016192
TcSYL_0115510	TcSYL_0115510.t1	Cellular Component	GO:0016021	integral component of membrane	Interpro	CGO:0016021
TcSYL_0115530	TcSYL_0115530.t1	Biological Process	GO:0006468	protein phosphorylation	Interpro	BGO:0006468
TcSYL_0115530	TcSYL_0115530.t1	Molecular Function	GO:0004672	protein kinase activity	Interpro	MGO:0004672
TcSYL_0115530	TcSYL_0115530.t1	Molecular Function	GO:0005524	ATP binding	Interpro	MGO:0005524
TcSYL_0115740	TcSYL_0115740.t1	Molecular Function	GO:0005488	binding	Interpro	MGO:0005488
TcSYL_0115790	TcSYL_0115790.t1	Molecular Function	GO:0035091	phosphatidylinositol binding	Interpro	MGO:0035091
TcSYL_0115810	TcSYL_0115810.t1	Molecular Function	GO:0004842	ubiquitin-protein transferase activity	Interpro	MGO:0004842
TcSYL_0116050	TcSYL_0116050.t1	Biological Process	GO:0006368	transcription elongation from RNA polymerase II promoter	Interpro	BGO:0006368
TcSYL_0116050	TcSYL_0116050.t1	Biological Process	GO:0016570	histone modification	Interpro	BGO:0016570
TcSYL_0116050	TcSYL_0116050.t1	Cellular Component	GO:0016593	Cdc73/Paf1 complex	Interpro	CGO:0016593
TcSYL_0116180	TcSYL_0116180.t1	Biological Process	GO:0006139	nucleobase-containing compound metabolic process	Interpro	BGO:0006139
TcSYL_0116180	TcSYL_0116180.t1	Molecular Function	GO:0003676	nucleic acid binding	Interpro	MGO:0003676
TcSYL_0116180	TcSYL_0116180.t1	Molecular Function	GO:0008270	zinc ion binding	Interpro	MGO:0008270
TcSYL_0116180	TcSYL_0116180.t1	Molecular Function	GO:0008408	3'-5' exonuclease activity	Interpro	MGO:0008408
TcSYL_0116210	TcSYL_0116210.t1	Molecular Function	GO:0008641	ubiquitin-like modifier activating enzyme activity	Interpro	MGO:0008641
TcSYL_0116220	TcSYL_0116220.t1	Molecular Function	GO:0008641	ubiquitin-like modifier activating enzyme activity	Interpro	MGO:0008641
TcSYL_0116310	TcSYL_0116310.t1	Molecular Function	GO:0005509	calcium ion binding	Interpro	MGO:0005509
TcSYL_0116350	TcSYL_0116350.t1	Molecular Function	GO:0005524	ATP binding	Interpro	MGO:0005524
TcSYL_0116430	TcSYL_0116430.t1	Molecular Function	GO:0005515	protein binding	Interpro	MGO:0005515
TcSYL_0116570	TcSYL_0116570.t1	Biological Process	GO:0008152	metabolic process	Interpro	BGO:0008152
TcSYL_0116570	TcSYL_0116570.t1	Molecular Function	GO:0008168	methyltransferase activity	Interpro	MGO:0008168
TcSYL_0116780	TcSYL_0116780.t1	Cellular Component	GO:0016020	membrane	Interpro	CGO:0016020
TcSYL_0116870	TcSYL_0116870.t1	Molecular Function	GO:0003677	DNA binding	Interpro	MGO:0003677
TcSYL_0117100	TcSYL_0117100.t1	Biological Process	GO:0051276	chromosome organization	Interpro	BGO:0051276
TcSYL_0117100	TcSYL_0117100.t1	Cellular Component	GO:0005694	chromosome	Interpro	CGO:0005694
TcSYL_0117100	TcSYL_0117100.t1	Molecular Function	GO:0005515	protein binding	Interpro	MGO:0005515
TcSYL_0117100	TcSYL_0117100.t1	Molecular Function	GO:0005524	ATP binding	Interpro	MGO:0005524
TcSYL_0117190	TcSYL_0117190.t1	Biological Process	GO:0006855	drug transmembrane transport	Interpro	BGO:0006855
TcSYL_0117190	TcSYL_0117190.t1	Biological Process	GO:0055085	transmembrane transport	Interpro	BGO:0055085
TcSYL_0117190	TcSYL_0117190.t1	Cellular Component	GO:0016020	membrane	Interpro	CGO:0016020
TcSYL_0117190	TcSYL_0117190.t1	Molecular Function	GO:0015238	drug transmembrane transporter activity	Interpro	MGO:0015238
TcSYL_0117190	TcSYL_0117190.t1	Molecular Function	GO:0015297	antiporter activity	Interpro	MGO:0015297
TcSYL_0117210	TcSYL_0117210.t1	Biological Process	GO:0006855	drug transmembrane transport	Interpro	BGO:0006855
TcSYL_0117210	TcSYL_0117210.t1	Biological Process	GO:0055085	transmembrane transport	Interpro	BGO:0055085
TcSYL_0117210	TcSYL_0117210.t1	Cellular Component	GO:0016020	membrane	Interpro	CGO:0016020
TcSYL_0117210	TcSYL_0117210.t1	Molecular Function	GO:0015238	drug transmembrane transporter activity	Interpro	MGO:0015238
TcSYL_0117210	TcSYL_0117210.t1	Molecular Function	GO:0015297	antiporter activity	Interpro	MGO:0015297
TcSYL_0117300	TcSYL_0117300.t1	Molecular Function	GO:0004518	nuclease activity	Interpro	MGO:0004518
TcSYL_0117310	TcSYL_0117310.t1	Biological Process	GO:0006281	DNA repair	Interpro	BGO:0006281
TcSYL_0117310	TcSYL_0117310.t1	Molecular Function	GO:0004518	nuclease activity	Interpro	MGO:0004518
TcSYL_0117560	TcSYL_0117560.t1	Biological Process	GO:0008152	metabolic process	Interpro	BGO:0008152
TcSYL_0117560	TcSYL_0117560.t1	Cellular Component	GO:0005737	cytoplasm	Interpro	CGO:0005737
TcSYL_0117560	TcSYL_0117560.t1	Molecular Function	GO:0005524	ATP binding	Interpro	MGO:0005524
TcSYL_0117560	TcSYL_0117560.t1	Molecular Function	GO:0016301	kinase activity	Interpro	MGO:0016301
TcSYL_0117560	TcSYL_0117560.t1	Molecular Function	GO:0016773	phosphotransferase activity, alcohol group as acceptor	Interpro	MGO:0016773
TcSYL_0117640	TcSYL_0117640.t1	Molecular Function	GO:0005515	protein binding	Interpro	MGO:0005515
TcSYL_0117670	TcSYL_0117670.t1	Molecular Function	GO:0005515	protein binding	Interpro	MGO:0005515
TcSYL_0117680	TcSYL_0117680.t1	Molecular Function	GO:0008168	methyltransferase activity	Interpro	MGO:0008168
TcSYL_0118120	TcSYL_0118120.t1	Molecular Function	GO:0003824	catalytic activity	Interpro	MGO:0003824
TcSYL_0118140	TcSYL_0118140.t1	Biological Process	GO:0008152	metabolic process	Interpro	BGO:0008152
TcSYL_0118140	TcSYL_0118140.t1	Biological Process	GO:0055114	oxidation-reduction process	Interpro	BGO:0055114
TcSYL_0118140	TcSYL_0118140.t1	Molecular Function	GO:0016491	oxidoreductase activity	Interpro	MGO:0016491
TcSYL_0118160	TcSYL_0118160.t1	Molecular Function	GO:0003723	RNA binding	Interpro	MGO:0003723
TcSYL_0118160	TcSYL_0118160.t1	Molecular Function	GO:0005488	binding	Interpro	MGO:0005488
TcSYL_0118160	TcSYL_0118160.t1	Molecular Function	GO:0005515	protein binding	Interpro	MGO:0005515
TcSYL_0118210	TcSYL_0118210.t1	Molecular Function	GO:0003723	RNA binding	Interpro	MGO:0003723
TcSYL_0118210	TcSYL_0118210.t1	Molecular Function	GO:0005488	binding	Interpro	MGO:0005488
TcSYL_0118220	TcSYL_0118220.t1	Cellular Component	GO:0005956	protein kinase CK2 complex	Interpro	CGO:0005956
TcSYL_0118220	TcSYL_0118220.t1	Molecular Function	GO:0019887	protein kinase regulator activity	Interpro	MGO:0019887
TcSYL_0118320	TcSYL_0118320.t1	Molecular Function	GO:0047429	nucleoside-triphosphate diphosphatase activity	Interpro	MGO:0047429
TcSYL_0118420	TcSYL_0118420.t1	Molecular Function	GO:0005515	protein binding	Interpro	MGO:0005515
TcSYL_0121230	TcSYL_0121230.t1	Biological Process	GO:0006412	translation	Interpro	BGO:0006412
TcSYL_0121230	TcSYL_0121230.t1	Cellular Component	GO:0005622	intracellular	Interpro	CGO:0005622
TcSYL_0121230	TcSYL_0121230.t1	Cellular Component	GO:0005840	ribosome	Interpro	CGO:0005840
TcSYL_0121230	TcSYL_0121230.t1	Cellular Component	GO:0015935	small ribosomal subunit	Interpro	CGO:0015935
TcSYL_0121230	TcSYL_0121230.t1	Molecular Function	GO:0003735	structural constituent of ribosome	Interpro	MGO:0003735
TcSYL_0121450	TcSYL_0121450.t1	Biological Process	GO:0006508	proteolysis	Interpro	BGO:0006508
TcSYL_0121450	TcSYL_0121450.t1	Biological Process	GO:0007155	cell adhesion	Interpro	BGO:0007155
TcSYL_0121450	TcSYL_0121450.t1	Cellular Component	GO:0016020	membrane	Interpro	CGO:0016020
TcSYL_0121450	TcSYL_0121450.t1	Molecular Function	GO:0004222	metalloendopeptidase activity	Interpro	MGO:0004222
TcSYL_0121680	TcSYL_0121680.t1	Molecular Function	GO:0016746	transferase activity, transferring acyl groups	Interpro	MGO:0016746
TcSYL_0121740	TcSYL_0121740.t1	Biological Process	GO:0006352	DNA-templated transcription, initiation	Interpro	BGO:0006352
TcSYL_0121740	TcSYL_0121740.t1	Molecular Function	GO:0003677	DNA binding	Interpro	MGO:0003677
TcSYL_0121890	TcSYL_0121890.t1	Biological Process	GO:0001522	pseudouridine synthesis	Interpro	BGO:0001522
TcSYL_0121890	TcSYL_0121890.t1	Biological Process	GO:0009451	RNA modification	Interpro	BGO:0009451
TcSYL_0121890	TcSYL_0121890.t1	Molecular Function	GO:0003723	RNA binding	Interpro	MGO:0003723
TcSYL_0121890	TcSYL_0121890.t1	Molecular Function	GO:0009982	pseudouridine synthase activity	Interpro	MGO:0009982
TcSYL_0121900	TcSYL_0121900.t1	Molecular Function	GO:0005515	protein binding	Interpro	MGO:0005515
TcSYL_0121990	TcSYL_0121990.t1	Biological Process	GO:0007017	microtubule-based process	Interpro	BGO:0007017
TcSYL_0121990	TcSYL_0121990.t1	Cellular Component	GO:0030286	dynein complex	Interpro	CGO:0030286
TcSYL_0122190	TcSYL_0122190.t1	Biological Process	GO:0006614	SRP-dependent cotranslational protein targeting to membrane	Interpro	BGO:0006614
TcSYL_0122190	TcSYL_0122190.t1	Cellular Component	GO:0048500	signal recognition particle	Interpro	CGO:0048500
TcSYL_0122190	TcSYL_0122190.t1	Molecular Function	GO:0008312	7S RNA binding	Interpro	MGO:0008312
TcSYL_0122250	TcSYL_0122250.t1	Biological Process	GO:0055085	transmembrane transport	Interpro	BGO:0055085
TcSYL_0122250	TcSYL_0122250.t1	Cellular Component	GO:0016021	integral component of membrane	Interpro	CGO:0016021
TcSYL_0122280	TcSYL_0122280.t1	Biological Process	GO:0008152	metabolic process	Interpro	BGO:0008152
TcSYL_0122280	TcSYL_0122280.t1	Molecular Function	GO:0008168	methyltransferase activity	Interpro	MGO:0008168
TcSYL_0122290	TcSYL_0122290.t1	Biological Process	GO:0005975	carbohydrate metabolic process	Interpro	BGO:0005975
TcSYL_0122290	TcSYL_0122290.t1	Biological Process	GO:0006099	tricarboxylic acid cycle	Interpro	BGO:0006099
TcSYL_0122290	TcSYL_0122290.t1	Biological Process	GO:0019752	carboxylic acid metabolic process	Interpro	BGO:0019752
TcSYL_0122290	TcSYL_0122290.t1	Biological Process	GO:0055114	oxidation-reduction process	Interpro	BGO:0055114
TcSYL_0122290	TcSYL_0122290.t1	Molecular Function	GO:0003824	catalytic activity	Interpro	MGO:0003824
TcSYL_0122290	TcSYL_0122290.t1	Molecular Function	GO:0016491	oxidoreductase activity	Interpro	MGO:0016491
TcSYL_0122290	TcSYL_0122290.t1	Molecular Function	GO:0016616	oxidoreductase activity, acting on the CH-OH group of donors, NAD or NADP as acceptor	Interpro	MGO:0016616
TcSYL_0122290	TcSYL_0122290.t1	Molecular Function	GO:0030060	L-malate dehydrogenase activity	Interpro	MGO:0030060
TcSYL_0122320	TcSYL_0122320.t1	Biological Process	GO:0006364	rRNA processing	Interpro	BGO:0006364
TcSYL_0122320	TcSYL_0122320.t1	Cellular Component	GO:0032040	small-subunit processome	Interpro	CGO:0032040
TcSYL_0122350	TcSYL_0122350.t1	Cellular Component	GO:0000786	nucleosome	Interpro	CGO:0000786
TcSYL_0122350	TcSYL_0122350.t1	Molecular Function	GO:0003677	DNA binding	Interpro	MGO:0003677
TcSYL_0122350	TcSYL_0122350.t1	Molecular Function	GO:0046982	protein heterodimerization activity	Interpro	MGO:0046982
TcSYL_0122930	TcSYL_0122930.t1	Biological Process	GO:0009107	lipoate biosynthetic process	Interpro	BGO:0009107
TcSYL_0122930	TcSYL_0122930.t1	Molecular Function	GO:0003824	catalytic activity	Interpro	MGO:0003824
TcSYL_0122930	TcSYL_0122930.t1	Molecular Function	GO:0016992	lipoate synthase activity	Interpro	MGO:0016992
TcSYL_0122930	TcSYL_0122930.t1	Molecular Function	GO:0051536	iron-sulfur cluster binding	Interpro	MGO:0051536
TcSYL_0122930	TcSYL_0122930.t1	Molecular Function	GO:0051539	4 iron, 4 sulfur cluster binding	Interpro	MGO:0051539
TcSYL_0123000	TcSYL_0123000.t1	Molecular Function	GO:0005525	GTP binding	Interpro	MGO:0005525
TcSYL_0123010	TcSYL_0123010.t1	Biological Process	GO:0007018	microtubule-based movement	Interpro	BGO:0007018
TcSYL_0123010	TcSYL_0123010.t1	Molecular Function	GO:0003777	microtubule motor activity	Interpro	MGO:0003777
TcSYL_0123010	TcSYL_0123010.t1	Molecular Function	GO:0005524	ATP binding	Interpro	MGO:0005524
TcSYL_0123010	TcSYL_0123010.t1	Molecular Function	GO:0008017	microtubule binding	Interpro	MGO:0008017
TcSYL_0123020	TcSYL_0123020.t1	Biological Process	GO:0006886	intracellular protein transport	Interpro	BGO:0006886
TcSYL_0123070	TcSYL_0123070.t1	Biological Process	GO:0006468	protein phosphorylation	Interpro	BGO:0006468
TcSYL_0123070	TcSYL_0123070.t1	Molecular Function	GO:0004672	protein kinase activity	Interpro	MGO:0004672
TcSYL_0123070	TcSYL_0123070.t1	Molecular Function	GO:0005524	ATP binding	Interpro	MGO:0005524
TcSYL_0123090	TcSYL_0123090.t1	Biological Process	GO:0006364	rRNA processing	Interpro	BGO:0006364
TcSYL_0123090	TcSYL_0123090.t1	Molecular Function	GO:0003723	RNA binding	Interpro	MGO:0003723
TcSYL_0123090	TcSYL_0123090.t1	Molecular Function	GO:0008168	methyltransferase activity	Interpro	MGO:0008168
TcSYL_0123490	TcSYL_0123490.t1	Molecular Function	GO:0005515	protein binding	Interpro	MGO:0005515
TcSYL_0123500	TcSYL_0123500.t1	Molecular Function	GO:0005525	GTP binding	Interpro	MGO:0005525
TcSYL_0123680	TcSYL_0123680.t1	Biological Process	GO:0006364	rRNA processing	Interpro	BGO:0006364
TcSYL_0123680	TcSYL_0123680.t1	Cellular Component	GO:0032040	small-subunit processome	Interpro	CGO:0032040
TcSYL_0123740	TcSYL_0123740.t1	Biological Process	GO:0006499	N-terminal protein myristoylation	Interpro	BGO:0006499
TcSYL_0123740	TcSYL_0123740.t1	Molecular Function	GO:0004379	glycylpeptide N-tetradecanoyltransferase activity	Interpro	MGO:0004379
TcSYL_0123780	TcSYL_0123780.t1	Biological Process	GO:0006614	SRP-dependent cotranslational protein targeting to membrane	Interpro	BGO:0006614
TcSYL_0123780	TcSYL_0123780.t1	Cellular Component	GO:0048500	signal recognition particle	Interpro	CGO:0048500
TcSYL_0123780	TcSYL_0123780.t1	Molecular Function	GO:0008312	7S RNA binding	Interpro	MGO:0008312
TcSYL_0131200	TcSYL_0131200.t1	Biological Process	GO:0009058	biosynthetic process	Interpro	BGO:0009058
TcSYL_0131200	TcSYL_0131200.t1	Molecular Function	GO:0030170	pyridoxal phosphate binding	Interpro	MGO:0030170
TcSYL_0131380	TcSYL_0131380.t1	Cellular Component	GO:0008537	proteasome activator complex	Interpro	CGO:0008537
TcSYL_0137880	TcSYL_0137880.t1	Molecular Function	GO:0008757	S-adenosylmethionine-dependent methyltransferase activity	Interpro	MGO:0008757
TcSYL_0138310	TcSYL_0138310.t1	Biological Process	GO:0009116	nucleoside metabolic process	Interpro	BGO:0009116
TcSYL_0138310	TcSYL_0138310.t1	Biological Process	GO:0009165	nucleotide biosynthetic process	Interpro	BGO:0009165
TcSYL_0138310	TcSYL_0138310.t1	Molecular Function	GO:0000287	magnesium ion binding	Interpro	MGO:0000287
TcSYL_0138310	TcSYL_0138310.t1	Molecular Function	GO:0004749	ribose phosphate diphosphokinase activity	Interpro	MGO:0004749
TcSYL_0138440	TcSYL_0138440.t1	Biological Process	GO:0007018	microtubule-based movement	Interpro	BGO:0007018
TcSYL_0138440	TcSYL_0138440.t1	Cellular Component	GO:0030286	dynein complex	Interpro	CGO:0030286
TcSYL_0138440	TcSYL_0138440.t1	Molecular Function	GO:0003777	microtubule motor activity	Interpro	MGO:0003777
TcSYL_0138450	TcSYL_0138450.t1	Molecular Function	GO:0016791	phosphatase activity	Interpro	MGO:0016791
TcSYL_0138510	TcSYL_0138510.t1	Biological Process	GO:0006012	galactose metabolic process	Interpro	BGO:0006012
TcSYL_0138510	TcSYL_0138510.t1	Molecular Function	GO:0003978	UDP-glucose 4-epimerase activity	Interpro	MGO:0003978
TcSYL_0138680	TcSYL_0138680.t1	Biological Process	GO:0006508	proteolysis	Interpro	BGO:0006508
TcSYL_0138680	TcSYL_0138680.t1	Molecular Function	GO:0004181	metallocarboxypeptidase activity	Interpro	MGO:0004181
TcSYL_0138720	TcSYL_0138720.t1	Biological Process	GO:0006508	proteolysis	Interpro	BGO:0006508
TcSYL_0138720	TcSYL_0138720.t1	Cellular Component	GO:0005622	intracellular	Interpro	CGO:0005622
TcSYL_0138720	TcSYL_0138720.t1	Molecular Function	GO:0004177	aminopeptidase activity	Interpro	MGO:0004177
TcSYL_0138850	TcSYL_0138850.t1	Molecular Function	GO:0005515	protein binding	Interpro	MGO:0005515
TcSYL_0138980	TcSYL_0138980.t1	Biological Process	GO:0007018	microtubule-based movement	Interpro	BGO:0007018
TcSYL_0138980	TcSYL_0138980.t1	Cellular Component	GO:0030286	dynein complex	Interpro	CGO:0030286
TcSYL_0138980	TcSYL_0138980.t1	Molecular Function	GO:0003777	microtubule motor activity	Interpro	MGO:0003777
TcSYL_0139130	TcSYL_0139130.t1	Molecular Function	GO:0005515	protein binding	Interpro	MGO:0005515
TcSYL_0139160	TcSYL_0139160.t1	Biological Process	GO:0006308	DNA catabolic process	Interpro	BGO:0006308
TcSYL_0139160	TcSYL_0139160.t1	Molecular Function	GO:0003676	nucleic acid binding	Interpro	MGO:0003676
TcSYL_0139160	TcSYL_0139160.t1	Molecular Function	GO:0004519	endonuclease activity	Interpro	MGO:0004519
TcSYL_0139160	TcSYL_0139160.t1	Molecular Function	GO:0016788	hydrolase activity, acting on ester bonds	Interpro	MGO:0016788
TcSYL_0139190	TcSYL_0139190.t1	Molecular Function	GO:0003824	catalytic activity	Interpro	MGO:0003824
TcSYL_0139210	TcSYL_0139210.t1	Biological Process	GO:0001522	pseudouridine synthesis	Interpro	BGO:0001522
TcSYL_0139210	TcSYL_0139210.t1	Biological Process	GO:0009451	RNA modification	Interpro	BGO:0009451
TcSYL_0139210	TcSYL_0139210.t1	Molecular Function	GO:0003723	RNA binding	Interpro	MGO:0003723
TcSYL_0139210	TcSYL_0139210.t1	Molecular Function	GO:0009982	pseudouridine synthase activity	Interpro	MGO:0009982
TcSYL_0139300	TcSYL_0139300.t1	Biological Process	GO:0042073	intraciliary transport	Interpro	BGO:0042073
TcSYL_0139310	TcSYL_0139310.t1	Biological Process	GO:0006468	protein phosphorylation	Interpro	BGO:0006468
TcSYL_0139310	TcSYL_0139310.t1	Molecular Function	GO:0004672	protein kinase activity	Interpro	MGO:0004672
TcSYL_0139310	TcSYL_0139310.t1	Molecular Function	GO:0005524	ATP binding	Interpro	MGO:0005524
TcSYL_0139390	TcSYL_0139390.t1	Cellular Component	GO:0005634	nucleus	Interpro	CGO:0005634
TcSYL_0139390	TcSYL_0139390.t1	Molecular Function	GO:0003676	nucleic acid binding	Interpro	MGO:0003676
TcSYL_0139390	TcSYL_0139390.t1	Molecular Function	GO:0008270	zinc ion binding	Interpro	MGO:0008270
TcSYL_0139450	TcSYL_0139450.t1	Biological Process	GO:0006506	GPI anchor biosynthetic process	Interpro	BGO:0006506
TcSYL_0139450	TcSYL_0139450.t1	Cellular Component	GO:0016021	integral component of membrane	Interpro	CGO:0016021
TcSYL_0139450	TcSYL_0139450.t1	Molecular Function	GO:0016758	transferase activity, transferring hexosyl groups	Interpro	MGO:0016758
TcSYL_0139600	TcSYL_0139600.t1	Cellular Component	GO:0005622	intracellular	Interpro	CGO:0005622
TcSYL_0139600	TcSYL_0139600.t1	Molecular Function	GO:0005525	GTP binding	Interpro	MGO:0005525
TcSYL_0139660	TcSYL_0139660.t1	Molecular Function	GO:0005524	ATP binding	Interpro	MGO:0005524
TcSYL_0139710	TcSYL_0139710.t1	Cellular Component	GO:0005622	intracellular	Interpro	CGO:0005622
TcSYL_0139710	TcSYL_0139710.t1	Molecular Function	GO:0003779	actin binding	Interpro	MGO:0003779
TcSYL_0139750	TcSYL_0139750.t1	Biological Process	GO:0006260	DNA replication	Interpro	BGO:0006260
TcSYL_0139750	TcSYL_0139750.t1	Molecular Function	GO:0003677	DNA binding	Interpro	MGO:0003677
TcSYL_0139750	TcSYL_0139750.t1	Molecular Function	GO:0005524	ATP binding	Interpro	MGO:0005524
TcSYL_0140080	TcSYL_0140080.t1	Biological Process	GO:0006006	glucose metabolic process	Interpro	BGO:0006006
TcSYL_0140080	TcSYL_0140080.t1	Biological Process	GO:0055114	oxidation-reduction process	Interpro	BGO:0055114
TcSYL_0140080	TcSYL_0140080.t1	Molecular Function	GO:0016620	oxidoreductase activity, acting on the aldehyde or oxo group of donors, NAD or NADP as acceptor	Interpro	MGO:0016620
TcSYL_0140080	TcSYL_0140080.t1	Molecular Function	GO:0050661	NADP binding	Interpro	MGO:0050661
TcSYL_0140080	TcSYL_0140080.t1	Molecular Function	GO:0051287	NAD binding	Interpro	MGO:0051287
TcSYL_0140110	TcSYL_0140110.t1	Molecular Function	GO:0005515	protein binding	Interpro	MGO:0005515
TcSYL_0140120	TcSYL_0140120.t1	Molecular Function	GO:0005515	protein binding	Interpro	MGO:0005515
TcSYL_0140350	TcSYL_0140350.t1	Biological Process	GO:0006597	spermine biosynthetic process	Interpro	BGO:0006597
TcSYL_0140350	TcSYL_0140350.t1	Biological Process	GO:0008295	spermidine biosynthetic process	Interpro	BGO:0008295
TcSYL_0140350	TcSYL_0140350.t1	Molecular Function	GO:0004014	adenosylmethionine decarboxylase activity	Interpro	MGO:0004014
TcSYL_0140380	TcSYL_0140380.t1	Biological Process	GO:0006418	tRNA aminoacylation for protein translation	Interpro	BGO:0006418
TcSYL_0140380	TcSYL_0140380.t1	Biological Process	GO:0006438	valyl-tRNA aminoacylation	Interpro	BGO:0006438
TcSYL_0140380	TcSYL_0140380.t1	Cellular Component	GO:0005737	cytoplasm	Interpro	CGO:0005737
TcSYL_0140380	TcSYL_0140380.t1	Molecular Function	GO:0000166	nucleotide binding	Interpro	MGO:0000166
TcSYL_0140380	TcSYL_0140380.t1	Molecular Function	GO:0004812	aminoacyl-tRNA ligase activity	Interpro	MGO:0004812
TcSYL_0140380	TcSYL_0140380.t1	Molecular Function	GO:0004832	valine-tRNA ligase activity	Interpro	MGO:0004832
TcSYL_0140380	TcSYL_0140380.t1	Molecular Function	GO:0005524	ATP binding	Interpro	MGO:0005524
TcSYL_0140460	TcSYL_0140460.t1	Molecular Function	GO:0003676	nucleic acid binding	Interpro	MGO:0003676
TcSYL_0140470	TcSYL_0140470.t1	Biological Process	GO:0015936	coenzyme A metabolic process	Interpro	BGO:0015936
TcSYL_0140470	TcSYL_0140470.t1	Biological Process	GO:0055114	oxidation-reduction process	Interpro	BGO:0055114
TcSYL_0140470	TcSYL_0140470.t1	Molecular Function	GO:0004420	hydroxymethylglutaryl-CoA reductase (NADPH) activity	Interpro	MGO:0004420
TcSYL_0140470	TcSYL_0140470.t1	Molecular Function	GO:0016616	oxidoreductase activity, acting on the CH-OH group of donors, NAD or NADP as acceptor	Interpro	MGO:0016616
TcSYL_0140470	TcSYL_0140470.t1	Molecular Function	GO:0050662	coenzyme binding	Interpro	MGO:0050662
TcSYL_0140500	TcSYL_0140500.t1	Biological Process	GO:0006289	nucleotide-excision repair	Interpro	BGO:0006289
TcSYL_0140500	TcSYL_0140500.t1	Biological Process	GO:0043161	proteasome-mediated ubiquitin-dependent protein catabolic process	Interpro	BGO:0043161
TcSYL_0140500	TcSYL_0140500.t1	Molecular Function	GO:0003684	damaged DNA binding	Interpro	MGO:0003684
TcSYL_0140500	TcSYL_0140500.t1	Molecular Function	GO:0005515	protein binding	Interpro	MGO:0005515
TcSYL_0140530	TcSYL_0140530.t1	Biological Process	GO:0006412	translation	Interpro	BGO:0006412
TcSYL_0140530	TcSYL_0140530.t1	Cellular Component	GO:0005840	ribosome	Interpro	CGO:0005840
TcSYL_0140530	TcSYL_0140530.t1	Molecular Function	GO:0003735	structural constituent of ribosome	Interpro	MGO:0003735
TcSYL_0140530	TcSYL_0140530.t1	Molecular Function	GO:0019843	rRNA binding	Interpro	MGO:0019843
TcSYL_0140550	TcSYL_0140550.t1	Biological Process	GO:0006096	glycolytic process	Interpro	BGO:0006096
TcSYL_0140550	TcSYL_0140550.t1	Molecular Function	GO:0004618	phosphoglycerate kinase activity	Interpro	MGO:0004618
TcSYL_0140560	TcSYL_0140560.t1	Biological Process	GO:0006886	intracellular protein transport	Interpro	BGO:0006886
TcSYL_0140560	TcSYL_0140560.t1	Molecular Function	GO:0005488	binding	Interpro	MGO:0005488
TcSYL_0140560	TcSYL_0140560.t1	Molecular Function	GO:0008536	Ran GTPase binding	Interpro	MGO:0008536
TcSYL_0140570	TcSYL_0140570.t1	Biological Process	GO:0007018	microtubule-based movement	Interpro	BGO:0007018
TcSYL_0140570	TcSYL_0140570.t1	Cellular Component	GO:0030286	dynein complex	Interpro	CGO:0030286
TcSYL_0140570	TcSYL_0140570.t1	Molecular Function	GO:0003777	microtubule motor activity	Interpro	MGO:0003777
TcSYL_0140710	TcSYL_0140710.t1	Biological Process	GO:0006468	protein phosphorylation	Interpro	BGO:0006468
TcSYL_0140710	TcSYL_0140710.t1	Molecular Function	GO:0004672	protein kinase activity	Interpro	MGO:0004672
TcSYL_0140710	TcSYL_0140710.t1	Molecular Function	GO:0005524	ATP binding	Interpro	MGO:0005524
TcSYL_0140750	TcSYL_0140750.t1	Biological Process	GO:0000079	regulation of cyclin-dependent protein serine/threonine kinase activity	Interpro	BGO:0000079
TcSYL_0140750	TcSYL_0140750.t1	Molecular Function	GO:0019901	protein kinase binding	Interpro	MGO:0019901
TcSYL_0141680	TcSYL_0141680.t1	Molecular Function	GO:0003924	GTPase activity	Interpro	MGO:0003924
TcSYL_0141680	TcSYL_0141680.t1	Molecular Function	GO:0005525	GTP binding	Interpro	MGO:0005525
TcSYL_0141690	TcSYL_0141690.t1	Biological Process	GO:0006801	superoxide metabolic process	Interpro	BGO:0006801
TcSYL_0141690	TcSYL_0141690.t1	Biological Process	GO:0055114	oxidation-reduction process	Interpro	BGO:0055114
TcSYL_0141690	TcSYL_0141690.t1	Molecular Function	GO:0004784	superoxide dismutase activity	Interpro	MGO:0004784
TcSYL_0141690	TcSYL_0141690.t1	Molecular Function	GO:0046872	metal ion binding	Interpro	MGO:0046872
TcSYL_0141780	TcSYL_0141780.t1	Molecular Function	GO:0005515	protein binding	Interpro	MGO:0005515
TcSYL_0141820	TcSYL_0141820.t1	Biological Process	GO:0005975	carbohydrate metabolic process	Interpro	BGO:0005975
TcSYL_0141820	TcSYL_0141820.t1	Biological Process	GO:0009298	GDP-mannose biosynthetic process	Interpro	BGO:0009298
TcSYL_0141820	TcSYL_0141820.t1	Molecular Function	GO:0004476	mannose-6-phosphate isomerase activity	Interpro	MGO:0004476
TcSYL_0141820	TcSYL_0141820.t1	Molecular Function	GO:0008270	zinc ion binding	Interpro	MGO:0008270
TcSYL_0141830	TcSYL_0141830.t1	Molecular Function	GO:0005096	GTPase activator activity	Interpro	MGO:0005096
TcSYL_0142630	TcSYL_0142630.t1	Molecular Function	GO:0004842	ubiquitin-protein transferase activity	Interpro	MGO:0004842
TcSYL_0142760	TcSYL_0142760.t1	Biological Process	GO:0006412	translation	Interpro	BGO:0006412
TcSYL_0142760	TcSYL_0142760.t1	Cellular Component	GO:0005840	ribosome	Interpro	CGO:0005840
TcSYL_0142760	TcSYL_0142760.t1	Molecular Function	GO:0003735	structural constituent of ribosome	Interpro	MGO:0003735
TcSYL_0142820	TcSYL_0142820.t1	Molecular Function	GO:0003676	nucleic acid binding	Interpro	MGO:0003676
TcSYL_0142830	TcSYL_0142830.t1	Molecular Function	GO:0003824	catalytic activity	Interpro	MGO:0003824
TcSYL_0142830	TcSYL_0142830.t1	Molecular Function	GO:0050662	coenzyme binding	Interpro	MGO:0050662
TcSYL_0142850	TcSYL_0142850.t1	Cellular Component	GO:0005622	intracellular	Interpro	CGO:0005622
TcSYL_0142850	TcSYL_0142850.t1	Molecular Function	GO:0003723	RNA binding	Interpro	MGO:0003723
TcSYL_0142850	TcSYL_0142850.t1	Molecular Function	GO:0019843	rRNA binding	Interpro	MGO:0019843
TcSYL_0142870	TcSYL_0142870.t1	Biological Process	GO:0007018	microtubule-based movement	Interpro	BGO:0007018
TcSYL_0142870	TcSYL_0142870.t1	Molecular Function	GO:0003777	microtubule motor activity	Interpro	MGO:0003777
TcSYL_0142870	TcSYL_0142870.t1	Molecular Function	GO:0005524	ATP binding	Interpro	MGO:0005524
TcSYL_0142870	TcSYL_0142870.t1	Molecular Function	GO:0008017	microtubule binding	Interpro	MGO:0008017
TcSYL_0145210	TcSYL_0145210.t1	Biological Process	GO:0006913	nucleocytoplasmic transport	Interpro	BGO:0006913
TcSYL_0145210	TcSYL_0145210.t1	Molecular Function	GO:0003924	GTPase activity	Interpro	MGO:0003924
TcSYL_0145210	TcSYL_0145210.t1	Molecular Function	GO:0005525	GTP binding	Interpro	MGO:0005525
TcSYL_0145230	TcSYL_0145230.t1	Biological Process	GO:0006396	RNA processing	Interpro	BGO:0006396
TcSYL_0145230	TcSYL_0145230.t1	Molecular Function	GO:0003723	RNA binding	Interpro	MGO:0003723
TcSYL_0145500	TcSYL_0145500.t1	Molecular Function	GO:0005509	calcium ion binding	Interpro	MGO:0005509
TcSYL_0145540	TcSYL_0145540.t1	Biological Process	GO:0006886	intracellular protein transport	Interpro	BGO:0006886
TcSYL_0145540	TcSYL_0145540.t1	Biological Process	GO:0006888	ER to Golgi vesicle-mediated transport	Interpro	BGO:0006888
TcSYL_0145540	TcSYL_0145540.t1	Cellular Component	GO:0030127	COPII vesicle coat	Interpro	CGO:0030127
TcSYL_0145640	TcSYL_0145640.t1	Cellular Component	GO:0031083	BLOC-1 complex	Interpro	CGO:0031083
TcSYL_0146040	TcSYL_0146040.t1	Molecular Function	GO:0005515	protein binding	Interpro	MGO:0005515
TcSYL_0146050	TcSYL_0146050.t1	Molecular Function	GO:0005515	protein binding	Interpro	MGO:0005515
TcSYL_0146100	TcSYL_0146100.t1	Molecular Function	GO:0005524	ATP binding	Interpro	MGO:0005524
TcSYL_0146130	TcSYL_0146130.t1	Biological Process	GO:0030001	metal ion transport	Interpro	BGO:0030001
TcSYL_0146130	TcSYL_0146130.t1	Biological Process	GO:0055085	transmembrane transport	Interpro	BGO:0055085
TcSYL_0146130	TcSYL_0146130.t1	Cellular Component	GO:0016020	membrane	Interpro	CGO:0016020
TcSYL_0146130	TcSYL_0146130.t1	Molecular Function	GO:0046873	metal ion transmembrane transporter activity	Interpro	MGO:0046873
TcSYL_0146180	TcSYL_0146180.t1	Biological Process	GO:0055114	oxidation-reduction process	Interpro	BGO:0055114
TcSYL_0146180	TcSYL_0146180.t1	Molecular Function	GO:0050661	NADP binding	Interpro	MGO:0050661
TcSYL_0146180	TcSYL_0146180.t1	Molecular Function	GO:0051287	NAD binding	Interpro	MGO:0051287
TcSYL_0146190	TcSYL_0146190.t1	Biological Process	GO:0006605	protein targeting	Interpro	BGO:0006605
TcSYL_0146190	TcSYL_0146190.t1	Biological Process	GO:0006886	intracellular protein transport	Interpro	BGO:0006886
TcSYL_0146190	TcSYL_0146190.t1	Biological Process	GO:0015031	protein transport	Interpro	BGO:0015031
TcSYL_0146190	TcSYL_0146190.t1	Cellular Component	GO:0016020	membrane	Interpro	CGO:0016020
TcSYL_0146190	TcSYL_0146190.t1	Molecular Function	GO:0015450	P-P-bond-hydrolysis-driven protein transmembrane transporter activity	Interpro	MGO:0015450
TcSYL_0146210	TcSYL_0146210.t1	Biological Process	GO:0007018	microtubule-based movement	Interpro	BGO:0007018
TcSYL_0146210	TcSYL_0146210.t1	Cellular Component	GO:0030286	dynein complex	Interpro	CGO:0030286
TcSYL_0146210	TcSYL_0146210.t1	Molecular Function	GO:0003777	microtubule motor activity	Interpro	MGO:0003777
TcSYL_0146340	TcSYL_0146340.t1	Biological Process	GO:0006281	DNA repair	Interpro	BGO:0006281
TcSYL_0146340	TcSYL_0146340.t1	Molecular Function	GO:0004518	nuclease activity	Interpro	MGO:0004518
TcSYL_0146360	TcSYL_0146360.t1	Molecular Function	GO:0046872	metal ion binding	Interpro	MGO:0046872
TcSYL_0146590	TcSYL_0146590.t1	Molecular Function	GO:0005515	protein binding	Interpro	MGO:0005515
TcSYL_0146630	TcSYL_0146630.t1	Molecular Function	GO:0003824	catalytic activity	Interpro	MGO:0003824
TcSYL_0146680	TcSYL_0146680.t1	Cellular Component	GO:0005622	intracellular	Interpro	CGO:0005622
TcSYL_0146680	TcSYL_0146680.t1	Molecular Function	GO:0005525	GTP binding	Interpro	MGO:0005525
TcSYL_0146950	TcSYL_0146950.t1	Molecular Function	GO:0005515	protein binding	Interpro	MGO:0005515
TcSYL_0147030	TcSYL_0147030.t1	Molecular Function	GO:0005515	protein binding	Interpro	MGO:0005515
TcSYL_0147240	TcSYL_0147240.t1	Biological Process	GO:0006412	translation	Interpro	BGO:0006412
TcSYL_0147240	TcSYL_0147240.t1	Cellular Component	GO:0005622	intracellular	Interpro	CGO:0005622
TcSYL_0147240	TcSYL_0147240.t1	Cellular Component	GO:0005840	ribosome	Interpro	CGO:0005840
TcSYL_0147240	TcSYL_0147240.t1	Molecular Function	GO:0003735	structural constituent of ribosome	Interpro	MGO:0003735
TcSYL_0147380	TcSYL_0147380.t1	Molecular Function	GO:0003924	GTPase activity	Interpro	MGO:0003924
TcSYL_0147380	TcSYL_0147380.t1	Molecular Function	GO:0005525	GTP binding	Interpro	MGO:0005525
TcSYL_0147480	TcSYL_0147480.t1	Molecular Function	GO:0016746	transferase activity, transferring acyl groups	Interpro	MGO:0016746
TcSYL_0155880	TcSYL_0155880.t1	Biological Process	GO:0007018	microtubule-based movement	Interpro	BGO:0007018
TcSYL_0155880	TcSYL_0155880.t1	Molecular Function	GO:0003777	microtubule motor activity	Interpro	MGO:0003777
TcSYL_0155880	TcSYL_0155880.t1	Molecular Function	GO:0005524	ATP binding	Interpro	MGO:0005524
TcSYL_0155880	TcSYL_0155880.t1	Molecular Function	GO:0008017	microtubule binding	Interpro	MGO:0008017
TcSYL_0155910	TcSYL_0155910.t1	Molecular Function	GO:0005524	ATP binding	Interpro	MGO:0005524
TcSYL_0155910	TcSYL_0155910.t1	Molecular Function	GO:0016887	ATPase activity	Interpro	MGO:0016887
TcSYL_0155940	TcSYL_0155940.t1	Biological Process	GO:0006270	DNA replication initiation	Interpro	BGO:0006270
TcSYL_0155940	TcSYL_0155940.t1	Molecular Function	GO:0003677	DNA binding	Interpro	MGO:0003677
TcSYL_0155940	TcSYL_0155940.t1	Molecular Function	GO:0005524	ATP binding	Interpro	MGO:0005524
TcSYL_0156490	TcSYL_0156490.t1	Cellular Component	GO:0005739	mitochondrion	Interpro	CGO:0005739
TcSYL_0156490	TcSYL_0156490.t1	Molecular Function	GO:0003735	structural constituent of ribosome	Interpro	MGO:0003735
TcSYL_0156540	TcSYL_0156540.t1	Biological Process	GO:0006904	vesicle docking involved in exocytosis	Interpro	BGO:0006904
TcSYL_0156540	TcSYL_0156540.t1	Biological Process	GO:0016192	vesicle-mediated transport	Interpro	BGO:0016192
TcSYL_0156650	TcSYL_0156650.t1	Molecular Function	GO:0005515	protein binding	Interpro	MGO:0005515
TcSYL_0156670	TcSYL_0156670.t1	Molecular Function	GO:0003676	nucleic acid binding	Interpro	MGO:0003676
TcSYL_0156910	TcSYL_0156910.t1	Biological Process	GO:0006468	protein phosphorylation	Interpro	BGO:0006468
TcSYL_0156910	TcSYL_0156910.t1	Molecular Function	GO:0004672	protein kinase activity	Interpro	MGO:0004672
TcSYL_0156910	TcSYL_0156910.t1	Molecular Function	GO:0005524	ATP binding	Interpro	MGO:0005524
TcSYL_0156960	TcSYL_0156960.t1	Molecular Function	GO:0004842	ubiquitin-protein transferase activity	Interpro	MGO:0004842
TcSYL_0157150	TcSYL_0157150.t1	Biological Process	GO:0009165	nucleotide biosynthetic process	Interpro	BGO:0009165
TcSYL_0157150	TcSYL_0157150.t1	Molecular Function	GO:0000287	magnesium ion binding	Interpro	MGO:0000287
TcSYL_0157150	TcSYL_0157150.t1	Molecular Function	GO:0004749	ribose phosphate diphosphokinase activity	Interpro	MGO:0004749
TcSYL_0159110	TcSYL_0159110.t1	Biological Process	GO:0008033	tRNA processing	Interpro	BGO:0008033
TcSYL_0159110	TcSYL_0159110.t1	Biological Process	GO:0055114	oxidation-reduction process	Interpro	BGO:0055114
TcSYL_0159110	TcSYL_0159110.t1	Molecular Function	GO:0017150	tRNA dihydrouridine synthase activity	Interpro	MGO:0017150
TcSYL_0159110	TcSYL_0159110.t1	Molecular Function	GO:0050660	flavin adenine dinucleotide binding	Interpro	MGO:0050660
TcSYL_0159460	TcSYL_0159460.t1	Molecular Function	GO:0005509	calcium ion binding	Interpro	MGO:0005509
TcSYL_0159500	TcSYL_0159500.t1	Biological Process	GO:0006164	purine nucleotide biosynthetic process	Interpro	BGO:0006164
TcSYL_0159500	TcSYL_0159500.t1	Biological Process	GO:0055114	oxidation-reduction process	Interpro	BGO:0055114
TcSYL_0159500	TcSYL_0159500.t1	Molecular Function	GO:0003824	catalytic activity	Interpro	MGO:0003824
TcSYL_0159500	TcSYL_0159500.t1	Molecular Function	GO:0003938	IMP dehydrogenase activity	Interpro	MGO:0003938
TcSYL_0159530	TcSYL_0159530.t1	Biological Process	GO:0007018	microtubule-based movement	Interpro	BGO:0007018
TcSYL_0159530	TcSYL_0159530.t1	Molecular Function	GO:0003777	microtubule motor activity	Interpro	MGO:0003777
TcSYL_0159530	TcSYL_0159530.t1	Molecular Function	GO:0005524	ATP binding	Interpro	MGO:0005524
TcSYL_0159530	TcSYL_0159530.t1	Molecular Function	GO:0008017	microtubule binding	Interpro	MGO:0008017
TcSYL_0159600	TcSYL_0159600.t1	Molecular Function	GO:0005515	protein binding	Interpro	MGO:0005515
TcSYL_0159610	TcSYL_0159610.t1	Biological Process	GO:0008152	metabolic process	Interpro	BGO:0008152
TcSYL_0159610	TcSYL_0159610.t1	Molecular Function	GO:0016746	transferase activity, transferring acyl groups	Interpro	MGO:0016746
TcSYL_0159740	TcSYL_0159740.t1	Biological Process	GO:0007018	microtubule-based movement	Interpro	BGO:0007018
TcSYL_0159740	TcSYL_0159740.t1	Molecular Function	GO:0003777	microtubule motor activity	Interpro	MGO:0003777
TcSYL_0159740	TcSYL_0159740.t1	Molecular Function	GO:0005524	ATP binding	Interpro	MGO:0005524
TcSYL_0159740	TcSYL_0159740.t1	Molecular Function	GO:0008017	microtubule binding	Interpro	MGO:0008017
[truncated: 284 more rows]

## Sheet: Resume TcII 28°C Up
Terms	Count
Biological Process	502
oxidation-reduction process	47
translation	33
[truncated: 382 more rows]
