# Supplementary material for: Slight temperature changes cause rapid transcriptomic responses in Trypanosoma cruzi metacyclic trypomastigotes
Source: Parasit Vectors. 2020 May 14;13:255. doi: 10.1186/s13071-020-04125-y (PMC7226949; doi:10.1186/s13071-020-04125-y)
Supplement: Supplementary file 8 — Additional file 8: Table S6. Oxidation reduction process. Gene IDs and the products for the downregulated and upregulated genes involved in oxidation reduction process for MT of TcI and TcII for both treatment temperatures. [file 13071_2020_4125_MOESM8_ESM.xlsx]

## Sheet: TcI 27°C
Down		Up
Gene ID	Product description	Gene ID	Product description
TcSYL_0003430.	Alcohol dehydrogenase GroES-like domain	TcSYL_0140690.	Cytochrome P450
TcSYL_0006250.	Pyridine nucleotide-disulphide oxidoreductase	TcSYL_0159950.	FAD binding domain
TcSYL_0014560.	2OG-Fe(II) oxygenase superfamily	TcSYL_0166870.	FAD binding domain
TcSYL_0084310.	unspecified product	TcSYL_0064450.	Glutamate/Leucine/Phenylalanine/Valine dehydrogenase
TcSYL_0088650.	Oxidoreductase FAD-binding domain	TcSYL_0074000.	Glu/Leu/Phe/Val dehydrogenase, dimerisation domain
TcSYL_0112580.	Iron/manganese superoxide dismutases, C-terminal domain
TcSYL_0115990.	Acyl-CoA dehydrogenase, N-terminal domain
TcSYL_0122290.	lactate/malate dehydrogenase, alpha/beta C-terminal domain
TcSYL_0131100.	Oxidoreductase NAD-binding domain
TcSYL_0023090.	Glutathione peroxidase
TcSYL_0167320.	Oxidoreductase NAD-binding domain
TcSYL_0182350.	Cytochrome oxidase assembly protein
TcSYL_0047970.	Malic enzyme, N-terminal domain
TcSYL_0073420.	3-hydroxyacyl-CoA dehydrogenase, NAD binding domain
TcSYL_0078950.	Dihydrofolate reductase

## Sheet: TcI 28°C
Down		Up
Gene ID	Product description	Gene ID	Product description
TcSYL_0001420	Aldehyde dehydrogenase family	TcSYL_0094740.	Isocitrate/isopropylmalate dehydrogenase
TcSYL_0001430.	Aldehyde dehydrogenase family	TcSYL_0106820.	Pyridine nucleotide-disulphide oxidoreductase
TcSYL_0082280.	NADH ubiquinone oxidoreductase, 20 Kd subunit	TcSYL_0106870.	FAD dependent oxidoreductase
TcSYL_0082410.	Eukaryotic protein of unknown function (DUF953)	TcSYL_0115980.	Acyl-CoA dehydrogenase, C-terminal domain
TcSYL_0084310.	unspecified product	TcSYL_0167320.	Oxidoreductase NAD-binding domain
TcSYL_0088650.	Oxidoreductase FAD-binding domain	TcSYL_0038330.	Pyridine nucleotide-disulphide oxidoreductase
TcSYL_0089180.	Squalene epoxidase	TcSYL_0038340.	Pyridine nucleotide-disulphide oxidoreductase, dimerisation domain
TcSYL_0090820.	Oxidoreductase NAD-binding domain
TcSYL_0091100.	Oxidoreductase FAD-binding domain
TcSYL_0111890.	Pyridine nucleotide-disulphide oxidoreductase, dimerisation domain
TcSYL_0112580.	Iron/manganese superoxide dismutases, C-terminal domain
TcSYL_0014910.	Iron-containing alcohol dehydrogenase
TcSYL_0122290.	lactate/malate dehydrogenase, alpha/beta C-terminal domain
TcSYL_0140060.	Aldehyde dehydrogenase family
TcSYL_0146180.	NAD-binding of NADP-dependent 3-hydroxyisobutyrate dehydrogenase
TcSYL_0023090.	Glutathione peroxidase
TcSYL_0159950.	FAD binding domain
TcSYL_0166870.	FAD binding domain
TcSYL_0182330.	Cytochrome oxidase assembly protein
TcSYL_0182350.	Cytochrome oxidase assembly protei
TcSYL_0043090.	Saccharopine dehydrogenase
TcSYL_0198810.	D-isomer specific 2-hydroxyacid dehydrogenase, NAD binding domain
TcSYL_0061230.	Zinc-binding dehydrogenase
TcSYL_0064420.	C-terminal domain of 1-Cys peroxiredoxin
TcSYL_0064430.	AhpC/TSA family
TcSYL_0064450.	Glutamate/Leucine/Phenylalanine/Valine dehydrogenase
TcSYL_0074000.	Glu/Leu/Phe/Val dehydrogenase, dimerisation domain
TcSYL_0074770.	Cytochrome P450
TcSYL_0078950.	Dihydrofolate reductase

## Sheet: TcII 27°C
Down		Up
Gene ID	Product description	Gene ID	Product description
TcSYL_0000540.	Alcohol dehydrogenase GroES-like domain	TcSYL_0084310.	unspecified product
TcSYL_0001420.	Aldehyde dehydrogenase family	TcSYL_0085140.	unspecified product
TcSYL_0001430.	Aldehyde dehydrogenase family	TcSYL_0095870.	Zinc-binding dehydrogenase
TcSYL_0003430.	Alcohol dehydrogenase GroES-like domain	TcSYL_0107430.	unspecified product
TcSYL_0082410.	Eukaryotic protein of unknown function (DUF953)	TcSYL_0118140.	Aldehyde dehydrogenase family
TcSYL_0088650.	Oxidoreductase FAD-binding domain	TcSYL_0159500.	CBS domain
TcSYL_0089180.	Squalene epoxidase	TcSYL_0169170.	Acyl-CoA dehydrogenase, middle domain
TcSYL_0106870.	FAD dependent oxidoreductase	TcSYL_0182310.	SelR domain
TcSYL_0014910.	Iron-containing alcohol dehydrogenase	TcSYL_0045860.	Flavodoxin
TcSYL_0122290.	lactate/malate dehydrogenase, alpha/beta C-terminal domain	TcSYL_0050000.	Oxidoreductase NAD-binding domain
TcSYL_0131100.	Oxidoreductase NAD-binding domain
TcSYL_0140060.	Aldehyde dehydrogenase family
TcSYL_0140080.	Glyceraldehyde 3-phosphate dehydrogenase, NAD binding domain
TcSYL_0140690.	Cytochrome P450
TcSYL_0141690.	Iron/manganese superoxide dismutases, alpha-hairpin domain
TcSYL_0023090.	Glutathione peroxidase
TcSYL_0159110.	Dihydrouridine synthase (Dus)
TcSYL_0159950.	FAD binding domain
TcSYL_0166920.	NAD-binding of NADP-dependent 3-hydroxyisobutyrate dehydrogenase
TcSYL_0182330.	Cytochrome oxidase assembly protein
TcSYL_0043090.	Saccharopine dehydrogenase
TcSYL_0044150.	Ribonucleotide reductase, barrel domain
TcSYL_0044630.	FAD binding domain
TcSYL_0201810.	NADP oxidoreductase coenzyme F420-dependent
TcSYL_0047970.	Malic enzyme, N-terminal domain
TcSYL_0064420.	C-terminal domain of 1-Cys peroxiredoxin
TcSYL_0064430.	AhpC/TSA family
TcSYL_0064450.	Glutamate/Leucine/Phenylalanine/Valine dehydrogenase
TcSYL_0073420.	3-hydroxyacyl-CoA dehydrogenase, NAD binding domain
TcSYL_0074000.	Glu/Leu/Phe/Val dehydrogenase, dimerisation domain
TcSYL_0074770.	Cytochrome P450
TcSYL_0077240.	FAD dependent oxidoreductase
TcSYL_0078950.	Dihydrofolate reductase
TcSYL_0078970.	Acyl-CoA dehydrogenase, N-terminal domain

## Sheet: TcII 28°C
Down		Up
Gene ID	Product description	Gene ID	Product description
TcSYL_0001430.	Aldehyde dehydrogenase family	TcSYL_0000540.	Alcohol dehydrogenase GroES-like domain
TcSYL_0003430.	Alcohol dehydrogenase GroES-like domain	TcSYL_0001070.	Ubiquinone biosynthesis protein COQ7
TcSYL_0090820.	Oxidoreductase NAD-binding domain	TcSYL_0001130.	NAD-dependent glycerol-3-phosphate dehydrogenase N-terminus
TcSYL_0092160.	Ferric reductase like transmembrane component	TcSYL_0011090.	Aldehyde dehydrogenase family
TcSYL_0106820.	Pyridine nucleotide-disulphide oxidoreductase	TcSYL_0013850.	Iron/manganese superoxide dismutases, alpha-hairpin domain
TcSYL_0111750.	unspecified product	TcSYL_0082280.	NADH ubiquinone oxidoreductase, 20 Kd subunit
TcSYL_0116880.	unspecified product	TcSYL_0082400.	Acyl-CoA dehydrogenase, C-terminal domain
TcSYL_0014910.	Iron-containing alcohol dehydrogenase	TcSYL_0082410.	Eukaryotic protein of unknown function (DUF953)
TcSYL_0140060.	Aldehyde dehydrogenase family	TcSYL_0088650.	Oxidoreductase FAD-binding domain
TcSYL_0140690.	Cytochrome P450	TcSYL_0091100.	Oxidoreductase FAD-binding domain
TcSYL_0141690.	Iron/manganese superoxide dismutases, alpha-hairpin domain	TcSYL_0094730.	Isocitrate/isopropylmalate dehydrogenase
TcSYL_0167320.	Oxidoreductase NAD-binding domain	TcSYL_0095870.	Zinc-binding dehydrogenase
TcSYL_0171740.	Alcohol dehydrogenase GroES-like domain	TcSYL_0106870.	FAD dependent oxidoreductase
TcSYL_0044150.	Ribonucleotide reductase, barrel domain	TcSYL_0107430.	unspecified product
TcSYL_0044630.	FAD binding domain	TcSYL_0111890.	Pyridine nucleotide-disulphide oxidoreductase, dimerisation domain
TcSYL_0061230.	Zinc-binding dehydrogenase	TcSYL_0112570.	Glutathione peroxidase
TcSYL_0073420.	3-hydroxyacyl-CoA dehydrogenase, NAD binding domain	TcSYL_0112580.	Iron/manganese superoxide dismutases, C-terminal domain
		TcSYL_0113420.	Dihydrouridine synthase (Dus)
		TcSYL_0014910.	Iron-containing alcohol dehydrogenase
		TcSYL_0118140.	Aldehyde dehydrogenase family
		TcSYL_0122290.	lactate/malate dehydrogenase, alpha/beta C-terminal domain
		TcSYL_0140080.	Glyceraldehyde 3-phosphate dehydrogenase, NAD binding domain
		TcSYL_0140470.	Hydroxymethylglutaryl-coenzyme A reductase
		TcSYL_0141690.	Iron/manganese superoxide dismutases, alpha-hairpin domain
		TcSYL_0146180.	NAD-binding of NADP-dependent 3-hydroxyisobutyrate dehydrogenase
		TcSYL_0022770.	Tetrahydrofolate dehydrogenase/cyclohydrolase, catalytic domain
		TcSYL_0023740.	3-hydroxyacyl-CoA dehydrogenase, NAD binding domain
		TcSYL_0159110.	Dihydrouridine synthase (Dus)
		TcSYL_0159500.	CBS domain
		TcSYL_0159950.	FAD binding domain
		TcSYL_0166870.	FAD binding domain
		TcSYL_0166920.	NAD-binding of NADP-dependent 3-hydroxyisobutyrate dehydrogenase
		TcSYL_0169980.	unspecified product
		TcSYL_0174840.	2Fe-2S iron-sulfur cluster binding domain
		TcSYL_0181710.	Acyl-CoA dehydrogenase, middle domain
		TcSYL_0182330.	Cytochrome oxidase assembly protein
		TcSYL_0038340.	Pyridine nucleotide-disulphide oxidoreductase, dimerisation domain
		TcSYL_0043090.	Saccharopine dehydrogenase
		TcSYL_0044140.	Ribonucleotide reductase, barrel domain
		TcSYL_0196570.	Dihydrouridine synthase (Dus)
		TcSYL_0045860.	Flavodoxin
		TcSYL_0050000.	Oxidoreductase NAD-binding domain
		TcSYL_0056160.	Pyridine nucleotide-disulphide oxidoreductase
		TcSYL_0064420.	C-terminal domain of 1-Cys peroxiredoxin
		TcSYL_0064430.	AhpC/TSA family
		TcSYL_0074000.	Glu/Leu/Phe/Val dehydrogenase, dimerisation domain
		TcSYL_0078950.	Dihydrofolate reductase
