# Supplementary material for: Slight temperature changes cause rapid transcriptomic responses in Trypanosoma cruzi metacyclic trypomastigotes
Source: Parasit Vectors. 2020 May 14;13:255. doi: 10.1186/s13071-020-04125-y (PMC7226949; doi:10.1186/s13071-020-04125-y)
Supplement: Supplementary file 9 — Additional file 9: Table S7. Proteolysis process. Gene IDs and the products for the downregulated and upregulated genes involved in proteolysis process for MT of TcI and TcII. [file 13071_2020_4125_MOESM9_ESM.xlsx]

## Sheet: TcI 27°C
Down		Up
Gene ID	Product description	Gene ID	Product description
TcSYL_0021850.	Leishmanolysin	TcSYL_0080730.	Calpain family cysteine protease
TcSYL_0135290.	Leishmanolysin	TcSYL_0080800.	Calpain family cysteine protease
TcSYL_0137190.	Leishmanolysin	TcSYL_0080820.	Calpain family cysteine protease
TcSYL_0137550.	Leishmanolysin	TcSYL_0019490.	Carboxypeptidase Taq (M32) metallopeptidase
TcSYL_0137560.	Leishmanolysin	TcSYL_0138670.	Carboxypeptidase Taq (M32) metallopeptidase
TcSYL_0171300.	Serine carboxypeptidase	TcSYL_0146610.	Calpain family cysteine protease
TcSYL_0175430.	Protein of unknown function (DUF3586)	TcSYL_0023730.	Leishmanolysin
TcSYL_0179480.	unspecified product	TcSYL_0179330.	Leishmanolysin
TcSYL_0186820.	Leishmanolysin	TcSYL_0041300.	Leishmanolysin
TcSYL_0072130.	Leishmanolysin	TcSYL_0196250.	Leishmanolysin
TcSYL_0074310.	Leishmanolysin

## Sheet: TcI 28°C
Down		Up
Gene ID	Product description	Gene ID	Product description
TcSYL_0019490.	Carboxypeptidase Taq (M32) metallopeptidase	TcSYL_0013180.	Prolyl oligopeptidase family
TcSYL_0138670.	Carboxypeptidase Taq (M32) metallopeptidase	TcSYL_0135290.	Leishmanolysin
TcSYL_0138680.	Carboxypeptidase Taq (M32) metallopeptidase	TcSYL_0137550.	Leishmanolysin
TcSYL_0028930.	Leishmanolysin	TcSYL_0141860.	Peptidase family M41
TcSYL_0148670.	Leishmanolysin	TcSYL_0023730.	Leishmanolysin
TcSYL_0157110.	Leishmanolysin	TcSYL_0196150.	ATPase family associated with various cellular activities (AAA)
TcSYL_0175430.	Protein of unknown function (DUF3586)	TcSYL_0202010.	Peptidase M16C associated
TcSYL_0043050.	Leishmanolysin
TcSYL_0075250.	Cytosol aminopeptidase family, catalytic domain

## Sheet: TcII 27°C
Down		Up
Gene ID	Product description	Gene ID	Product description
TcSYL_0019490.	Carboxypeptidase Taq (M32) metallopeptidase	TcSYL_0013180.	Prolyl oligopeptidase family
TcSYL_0138670.	Carboxypeptidase Taq (M32) metallopeptidase	TcSYL_0099760.	Leishmanolysin
TcSYL_0146610.	Calpain family cysteine protease	TcSYL_0105640.	Leishmanolysin
		TcSYL_0105650.	Leishmanolysin
		TcSYL_0109300.	Ubiquitin-2 like Rad60 SUMO-like
		TcSYL_0138720.	Cytosol aminopeptidase family, catalytic domain
		TcSYL_0175430.	Protein of unknown function (DUF3586)
		TcSYL_0176290.	Papain family cysteine protease
		TcSYL_0196150.	ATPase family associated with various cellular activities (AAA)
		TcSYL_0073440.	ATPase family associated with various cellular activities (AAA)
		TcSYL_0077130.	Leishmanolysin

## Sheet: TcII 28°C
Down		Up
Gene ID	Product description	Gene ID	Product description
TcSYL_0080820.	Calpain family cysteine protease	TcSYL_0013170.	unspecified product
TcSYL_0092560.	Leishmanolysin	TcSYL_0099760.	Leishmanolysin
TcSYL_0019490.	Carboxypeptidase Taq (M32) metallopeptidase	TcSYL_0100160.	Leishmanolysin
TcSYL_0138670.	Carboxypeptidase Taq (M32) metallopeptidase	TcSYL_0109300.	Ubiquitin-2 like Rad60 SUMO-like
TcSYL_0146610.	Calpain family cysteine protease	TcSYL_0121450.	Leishmanolysin
TcSYL_0167130.	Leishmanolysin	TcSYL_0138680.	Carboxypeptidase Taq (M32) metallopeptidase
TcSYL_0175280.	Papain family cysteine protease	TcSYL_0138720.	Cytosol aminopeptidase family, catalytic domain
TcSYL_0175430.	Protein of unknown function (DUF3586)	TcSYL_0171200.	Serine carboxypeptidase
TcSYL_0176270.	Papain family cysteine protease	TcSYL_0176170.	Papain family cysteine protease
TcSYL_0202010.	Peptidase M16C associated	TcSYL_0180860.	Leishmanolysin
TcSYL_0077130.	Leishmanolysin	TcSYL_0030880.	Leishmanolysin
		TcSYL_0030970.	Leishmanolysin
		TcSYL_0043050.	Leishmanolysin
		TcSYL_0196150.	ATPase family associated with various cellular activities (AAA)
		TcSYL_0063550.	Calpain family cysteine protease
		TcSYL_0079180.	Leishmanolysin
		TcSYL_0079390.	Papain family cysteine protease
