# Supplementary material for: Slight temperature changes cause rapid transcriptomic responses in Trypanosoma cruzi metacyclic trypomastigotes
Source: Parasit Vectors. 2020 May 14;13:255. doi: 10.1186/s13071-020-04125-y (PMC7226949; doi:10.1186/s13071-020-04125-y)
Supplement: Supplementary file 10 — Additional file 10: Table S8. Phosphorylation protein process. Gene IDs and the products for the downregulated and upregulated genes involved in phosphorylation protein process for MT of TcI and TcII. [file 13071_2020_4125_MOESM10_ESM.xlsx]

## Sheet: TcI 27°C
Down		Up
Gene ID	Product description	Gene ID	Product description
TcSYL_0114970.	Protein kinase domain	TcSYL_0086390.	Protein kinase domain
TcSYL_0171180.	Protein kinase domain	TcSYL_0086400.	Protein kinase domain
		TcSYL_0113920.	Protein kinase domain
		TcSYL_0019240.	Protein kinase domain
		TcSYL_0117690.	Protein kinase domain
		TcSYL_0121540.	Protein kinase domain
		TcSYL_0140710.	Protein kinase domain
		TcSYL_0027650.	Protein kinase domain
		TcSYL_0170680.	Protein kinase domain
		TcSYL_0045160.	Protein kinase domain
		TcSYL_0075490.	Protein kinase domain
		TcSYL_0079350.	Protein kinase domain

## Sheet: TcI 28°C
Down		Up
Gene ID	Product description	Gene ID	Product description
TcSYL_0010880.	Protein kinase domain	TcSYL_0008050.	Protein kinase domain
TcSYL_0114970.	Protein kinase domain	TcSYL_0113830.	Protein kinase domain
TcSYL_0138500.	Protein kinase domain	TcSYL_0114770.	Protein kinase domain
TcSYL_0169050.	Protein kinase domain	TcSYL_0116090.	Protein kinase domain
TcSYL_0171180.	Protein kinase domain	TcSYL_0014840.	Protein kinase domain
TcSYL_0190220.	Protein kinase domain	TcSYL_0019240.	Protein kinase domain
TcSYL_0074820.	PEP-utilising enzyme, TIM barrel domain	TcSYL_0121540.	Protein kinase domain
TcSYL_0074830.	Pyruvate phosphate dikinase, PEP/pyruvate binding domain	TcSYL_0140710.	Protein kinase domain
TcSYL_0074850.	PEP-utilising enzyme, TIM barrel domain	TcSYL_0155970.	Protein kinase domain
TcSYL_0074860.	PEP-utilising enzyme, mobile domain	TcSYL_0169020.	Protein kinase domain
		TcSYL_0169230.	Protein kinase domain
		TcSYL_0170680.	Protein kinase domain
		TcSYL_0044040.	Protein kinase domain
		TcSYL_0192210.	Protein kinase domain
		TcSYL_0202130.	Protein kinase domain
		TcSYL_0079350.	Protein kinase domain

## Sheet: TcII 27°C 
Down		Up
Gene ID	Product description	Gene ID	Product description
TcSYL_0086390.	Protein kinase domain	TcSYL_0000800.	Protein kinase domain
TcSYL_0138500.	Protein kinase domain	TcSYL_0000890.	Protein kinase domain
TcSYL_0074830.	Pyruvate phosphate dikinase, PEP/pyruvate binding domain	TcSYL_0013580.	Protein kinase domain
TcSYL_0074850.	PEP-utilising enzyme, TIM barrel domain	TcSYL_0013660.	Protein kinase domain
		TcSYL_0080590.	RIO1 family
		TcSYL_0085020.	Protein kinase domain
		TcSYL_0096720.	Protein kinase domain
		TcSYL_0111830.	Protein kinase domain
		TcSYL_0113530.	Protein kinase domain
		TcSYL_0113830.	Protein kinase domain
		TcSYL_0113920.	Protein kinase domain
		TcSYL_0115390.	Protein kinase domain
		TcSYL_0014740.	Protein kinase domain
		TcSYL_0014840.	Protein kinase domain
		TcSYL_0019220.	Protein kinase domain
		TcSYL_0019610.	Protein kinase domain
		TcSYL_0019860.	Protein kinase domain
		TcSYL_0123070.	Protein kinase domain
		TcSYL_0140710.	Protein kinase domain
		TcSYL_0147750.	Protein kinase domain
		TcSYL_0027200.	Protein kinase domain
		TcSYL_0155970.	Protein kinase domain
		TcSYL_0169230.	Protein kinase domain
		TcSYL_0170870.	Protein tyrosine kinase
		TcSYL_0171170.	Protein kinase domain
		TcSYL_0192210.	Protein kinase domain
		TcSYL_0201800.	Protein kinase domain
		TcSYL_0202130.	Protein kinase domain
		TcSYL_0202160.	Protein kinase domain
		TcSYL_0057230.	Protein kinase domain
		TcSYL_0057310.	Protein kinase domain
		TcSYL_0064980.	Protein kinase domain
		TcSYL_0075490.	Protein kinase domain
		TcSYL_0075500.	Protein kinase domain
		TcSYL_0079350.	Protein kinase domain

## Sheet: TcII 28°C
Down		Up
Gene ID	Product description	Gene ID	Product description
TcSYL_0013790.	Protein kinase domain	TcSYL_0000890.	Protein kinase domain
TcSYL_0084710.	Protein kinase domain	TcSYL_0001410.	Protein kinase domain
TcSYL_0104240.	Protein kinase domain	TcSYL_0003190.	Protein kinase domain
TcSYL_0108610.	Protein kinase domain	TcSYL_0014280.	Dual specificity phosphatase, catalytic domain
TcSYL_0111830.	Protein kinase domain	TcSYL_0085010.	unspecified product
TcSYL_0113920.	Protein kinase domain	TcSYL_0091830.	Protein kinase domain
TcSYL_0014740.	Protein kinase domain	TcSYL_0096710.	Protein kinase domain
TcSYL_0117690.	Protein kinase domain	TcSYL_0096720.	Protein kinase domain
TcSYL_0123080.	CAP-Gly domain	TcSYL_0105790.	Protein kinase domain
TcSYL_0132280.	Protein kinase domain	TcSYL_0113530.	Protein kinase domain
TcSYL_0138500.	Protein kinase domain	TcSYL_0114770.	Protein kinase domain
TcSYL_0027650.	Protein kinase domain	TcSYL_0115530.	Protein kinase domain
TcSYL_0155970.	Protein kinase domain	TcSYL_0014840.	Protein kinase domain
TcSYL_0158520.	Protein kinase domain	TcSYL_0019220.	Protein kinase domain
TcSYL_0164920.	Protein kinase domain	TcSYL_0019610.	Protein kinase domain
TcSYL_0169020.	Protein kinase domain	TcSYL_0019860.	Protein kinase domain
TcSYL_0202160.	Protein kinase domain	TcSYL_0123070.	Protein kinase domain
TcSYL_0074830.	Pyruvate phosphate dikinase, PEP/pyruvate binding domain	TcSYL_0139310.	Protein kinase domain
		TcSYL_0140710.	Protein kinase domain
		TcSYL_0027200.	Protein kinase domain
		TcSYL_0156910.	Protein kinase domain
		TcSYL_0169230.	Protein kinase domain
		TcSYL_0170680.	Protein kinase domain
		TcSYL_0170870.	Protein tyrosine kinase
		TcSYL_0179710.	Protein kinase domain
		TcSYL_0044040.	Protein kinase domain
		TcSYL_0190220.	Protein kinase domain
		TcSYL_0195590.	Protein kinase domain
		TcSYL_0202130.	Protein kinase domain
		TcSYL_0045170.	Leucine Rich Repeat
		TcSYL_0057230.	Protein kinase domain
		TcSYL_0075500.	Protein kinase domain
		TcSYL_0076970.	Dual specificity phosphatase, catalytic domain
		TcSYL_0079350.	Protein kinase domain
