# Supplementary material for: Slight temperature changes cause rapid transcriptomic responses in Trypanosoma cruzi metacyclic trypomastigotes
Source: Parasit Vectors. 2020 May 14;13:255. doi: 10.1186/s13071-020-04125-y (PMC7226949; doi:10.1186/s13071-020-04125-y)
Supplement: Supplementary file 11 — Additional file 11: Table S9. Translation process. Gene IDs and the products for the downregulated and upregulated genes involved in translation process for MT of TcI and TcII. [file 13071_2020_4125_MOESM11_ESM.xlsx]

## Sheet: TcI 27°C
Down		Up
Gene ID	Product description	Gene ID	Product description
TcSYL_0001000.	Ribosomal protein L13e	TcSYL_0004660.	Ribosomal protein L3
TcSYL_0001390.	Ribosomal L38e protein family	TcSYL_0090210.	tRNA synthetases class I (I, L, M and V)
TcSYL_0003330.	Ribosomal protein L4/L1 family	TcSYL_0140390.	tRNA synthetases class I (I, L, M and V)
TcSYL_0005370.	Ribosomal L22e protein family	TcSYL_0170460.	tRNA synthetases class I (M)
TcSYL_0009100.	Ribosomal protein L6e	TcSYL_0048380.	Mitochondrial small ribosomal subunit Rsm22
TcSYL_0087830.	Ribosomal S13/S15 N-terminal domain	TcSYL_0048390.	Mitochondrial small ribosomal subunit Rsm22
TcSYL_0088040.	Ribosomal protein L44
TcSYL_0103930.	Ribosomal L38e protein family
TcSYL_0113460.	Eukaryotic initiation factor 4E
TcSYL_0113470.	Ribosomal protein S27a
TcSYL_0113930.	Ribosomal protein S13/S18
TcSYL_0114280.	Ribosomal protein S4/S9 N-terminal domain
TcSYL_0115140.	Ribosomal protein L32
TcSYL_0116390.	Ribosomal protein L31e
TcSYL_0014810.	Ribosomal protein S27
TcSYL_0138350.	Ribosomal protein L37e
TcSYL_0140530.	Ribosomal protein L6
TcSYL_0147240.	Ribosomal protein L16p/L10e
TcSYL_0027570.	Ribosomal protein S27a
TcSYL_0156520.	Ribosomal L29 protein
TcSYL_0156640.	unspecified product
TcSYL_0170470.	unspecified product
TcSYL_0180240.	Ribosomal protein S14p/S29e
TcSYL_0042980.	Ribosomal protein S10p/S20e
TcSYL_0201640.	Ribosomal protein S19
TcSYL_0045350.	Ribosomal protein L35Ae
TcSYL_0045960.	Ribosomal protein L3
TcSYL_0074870.	Ribosomal protein S7p/S5e
TcSYL_0078780.	Ribosomal protein L23

## Sheet: TcI 28°C
Down		Up
Gene ID	Product description	Gene ID	Product description
TcSYL_0001610.	Ribosomal protein S8	TcSYL_0011150.	Ribosomal protein S5, C-terminal domain
TcSYL_0003330.	Ribosomal protein L4/L1 family	TcSYL_0166880.	tRNA synthetases class II (D, K and N)
TcSYL_0005370.	Ribosomal L22e protein family	TcSYL_0170460.	tRNA synthetases class I (M)
TcSYL_0009100.	Ribosomal protein L6e	TcSYL_0202360.	tRNA synthetases class II (D, K and N)
TcSYL_0010030.	KH domain	TcSYL_0048000.	Signal peptide binding domain
TcSYL_0080540.	Eukaryotic elongation factor 5A hypusine, DNA-binding OB fold
TcSYL_0103320.	KOW motif
TcSYL_0103930.	Ribosomal L38e protein family
TcSYL_0109430.	Ribosomal protein S7e
TcSYL_0113470.	Ribosomal protein S27a
TcSYL_0113930.	Ribosomal protein S13/S18
TcSYL_0114280.	Ribosomal protein S4/S9 N-terminal domain
TcSYL_0115140.	Ribosomal protein L32
TcSYL_0115180.	Ribosomal protein S6e
TcSYL_0115310.	Ribosomal L18 C-terminal region
TcSYL_0115410.	KOW motif
TcSYL_0116390.	Ribosomal protein L31e
TcSYL_0014810.	Ribosomal protein S27
TcSYL_0015800.	Ribosomal protein L34e
TcSYL_0118400.	Ribosomal protein S17
TcSYL_0121230.	Ribosomal protein S2
TcSYL_0138350.	Ribosomal protein L37e
TcSYL_0140530.	Ribosomal protein L6
TcSYL_0140720.	Ribosomal protein S11
TcSYL_0140770.	Ribosomal L15
TcSYL_0142760.	Ribosomal L18ae/LX protein domain
TcSYL_0147240.	Ribosomal protein L16p/L10e
TcSYL_0023130.	Ribosomal protein S9/S16
TcSYL_0023140.	Ribosomal protein S9/S16
TcSYL_0156520.	Ribosomal L29 protein
TcSYL_0156640.	unspecified product
TcSYL_0168900.	Ribosomal protein S30
TcSYL_0180240.	Ribosomal protein S14p/S29e
TcSYL_0042980.	Ribosomal protein S10p/S20e
TcSYL_0043020.	Ribosomal protein S11
TcSYL_0201640.	Ribosomal protein S19
TcSYL_0203300.	Ribosomal Proteins L2, RNA binding domain
TcSYL_0045350.	Ribosomal protein L35Ae
TcSYL_0045890.	Ribosomal protein S19e
TcSYL_0045900.	unspecified product
TcSYL_0045950.	Ribosomal protein L3
TcSYL_0073760.	Ribosomal protein S24e
TcSYL_0074480.	Ribosomal L18p/L5e family
TcSYL_0074490.	Ribosomal L18p/L5e family
TcSYL_0074500.	Ribosomal L15
TcSYL_0074510.	Ribosomal protein L36e
TcSYL_0074700.	Ribosomal protein S8
TcSYL_0074870.	Ribosomal protein S7p/S5e
TcSYL_0075000.	Ribosomal protein S21e
TcSYL_0078780.	Ribosomal protein L23

## Sheet: TcII 27°C
Down		Up
Gene ID	Product description	Gene ID	Product description
TcSYL_0001390,	Ribosomal L38e protein family	TcSYL_0003330,	Ribosomal protein L4/L1 family
TcSYL_0001610,	Ribosomal protein S8	TcSYL_0011150,	Ribosomal protein S5, C-terminal domain
TcSYL_0005370,	Ribosomal L22e protein family	TcSYL_0013860,	Ribosomal Proteins L2, C-terminal domain
TcSYL_0010030,	KH domain	TcSYL_0113260,	RNA polymerase I-associated factor PAF67
TcSYL_0010760,	EF-1 guanine nucleotide exchange domain	TcSYL_0165460,	unspecified product
TcSYL_0088040,	Ribosomal protein L44	TcSYL_0046720,	Ribosomal protein L14p/L23e
TcSYL_0103320,	KOW motif
TcSYL_0106960,	tRNA synthetases class I (I, L, M and V)
TcSYL_0112320,	Ribosomal Proteins L2, C-terminal domain
TcSYL_0114280,	Ribosomal protein S4/S9 N-terminal domain
TcSYL_0014810,	Ribosomal protein S27
TcSYL_0121230,	Ribosomal protein S2
TcSYL_0138350,	Ribosomal protein L37e
TcSYL_0140720,	Ribosomal protein S11
TcSYL_0147240,	Ribosomal protein L16p/L10e
TcSYL_0170460,	tRNA synthetases class I (M)
TcSYL_0170470,	unspecified product
TcSYL_0203300,	Ribosomal Proteins L2, RNA binding domain
TcSYL_0045950,	Ribosomal protein L3
TcSYL_0073760,	Ribosomal protein S24e
TcSYL_0074500,	Ribosomal L15
TcSYL_0074700,	Ribosomal protein S8
TcSYL_0074870,	Ribosomal protein S7p/S5e
TcSYL_0075000,	Ribosomal protein S21e

## Sheet: TcII 28°C
Down		Up
Gene ID	Product description	Gene ID	Product description
TcSYL_0004660,	Ribosomal protein L3	TcSYL_0000730,	Eukaryotic translation initiation factor 2 alpha subunit
TcSYL_0084820,	Ribosomal protein L11, RNA binding domain	TcSYL_0003980,	Elongation factor TS
TcSYL_0090210,	tRNA synthetases class I (I, L, M and V)	TcSYL_0010760,	EF-1 guanine nucleotide exchange domain
TcSYL_0106960,	tRNA synthetases class I (I, L, M and V)	TcSYL_0013630,	Domain found in IF2B/IF5
TcSYL_0027620,	tRNA synthetases class I (W and Y)	TcSYL_0083270,	Eukaryotic initiation factor 4E
TcSYL_0170460,	tRNA synthetases class I (M)	TcSYL_0108920,	Eukaryotic translation initiation factor 3 subunit 8 N-terminus
TcSYL_0202360,	tRNA synthetases class II (D, K and N)	TcSYL_0113260,	RNA polymerase I-associated factor PAF67
TcSYL_0048390,	Mitochondrial small ribosomal subunit Rsm22
