# Supplementary material for: Slight temperature changes cause rapid transcriptomic responses in Trypanosoma cruzi metacyclic trypomastigotes
Source: Parasit Vectors. 2020 May 14;13:255. doi: 10.1186/s13071-020-04125-y (PMC7226949; doi:10.1186/s13071-020-04125-y)
Supplement: Supplementary file 12 — Additional file 12: Table S10. Gene ontology (GO) terms for the downregulated and upregulated genes for the comparison between MT of TcI and TcII for each temperature. [file 13071_2020_4125_MOESM12_ESM.xlsx]

## Sheet: 26°C Down
Gene ID	Transcript ID(s)	Ontology	GO ID	GO Term Name	Source	sort_key
TcSYL_0000380	TcSYL_0000380.t1	Cellular Component	GO:0016021	integral component of membrane	Interpro	CGO:0016021
TcSYL_0000420	TcSYL_0000420.t1	Cellular Component	GO:0016021	integral component of membrane	Interpro	CGO:0016021
TcSYL_0000540	TcSYL_0000540.t1	Biological Process	GO:0055114	oxidation-reduction process	Interpro	BGO:0055114
TcSYL_0000540	TcSYL_0000540.t1	Molecular Function	GO:0016491	oxidoreductase activity	Interpro	MGO:0016491
TcSYL_0000560	TcSYL_0000560.t1	Biological Process	GO:0006139	nucleobase-containing compound metabolic process	Interpro	BGO:0006139
TcSYL_0000560	TcSYL_0000560.t1	Molecular Function	GO:0003676	nucleic acid binding	Interpro	MGO:0003676
TcSYL_0000560	TcSYL_0000560.t1	Molecular Function	GO:0005524	ATP binding	Interpro	MGO:0005524
TcSYL_0000560	TcSYL_0000560.t1	Molecular Function	GO:0008026	ATP-dependent helicase activity	Interpro	MGO:0008026
TcSYL_0000560	TcSYL_0000560.t1	Molecular Function	GO:0016818	hydrolase activity, acting on acid anhydrides, in phosphorus-containing anhydrides	Interpro	MGO:0016818
TcSYL_0000660	TcSYL_0000660.t1	Biological Process	GO:0006000	fructose metabolic process	Interpro	BGO:0006000
TcSYL_0000660	TcSYL_0000660.t1	Molecular Function	GO:0003873	6-phosphofructo-2-kinase activity	Interpro	MGO:0003873
TcSYL_0000660	TcSYL_0000660.t1	Molecular Function	GO:0005524	ATP binding	Interpro	MGO:0005524
TcSYL_0000780	TcSYL_0000780.t1	Molecular Function	GO:0008289	lipid binding	Interpro	MGO:0008289
TcSYL_0000790	TcSYL_0000790.t1	Biological Process	GO:0006468	protein phosphorylation	Interpro	BGO:0006468
TcSYL_0000790	TcSYL_0000790.t1	Molecular Function	GO:0004672	protein kinase activity	Interpro	MGO:0004672
TcSYL_0000790	TcSYL_0000790.t1	Molecular Function	GO:0005524	ATP binding	Interpro	MGO:0005524
TcSYL_0000940	TcSYL_0000940.t1	Molecular Function	GO:0008168	methyltransferase activity	Interpro	MGO:0008168
TcSYL_0001030	TcSYL_0001030.t1	Biological Process	GO:0007165	signal transduction	Interpro	BGO:0007165
TcSYL_0001030	TcSYL_0001030.t1	Molecular Function	GO:0004114	3',5'-cyclic-nucleotide phosphodiesterase activity	Interpro	MGO:0004114
TcSYL_0001070	TcSYL_0001070.t1	Biological Process	GO:0006744	ubiquinone biosynthetic process	Interpro	BGO:0006744
TcSYL_0001070	TcSYL_0001070.t1	Biological Process	GO:0055114	oxidation-reduction process	Interpro	BGO:0055114
TcSYL_0001080	TcSYL_0001080.t1	Biological Process	GO:0008152	metabolic process	Interpro	BGO:0008152
TcSYL_0001080	TcSYL_0001080.t1	Molecular Function	GO:0003824	catalytic activity	Interpro	MGO:0003824
TcSYL_0001090	TcSYL_0001090.t1	Biological Process	GO:0016579	protein deubiquitination	Interpro	BGO:0016579
TcSYL_0001090	TcSYL_0001090.t1	Molecular Function	GO:0036459	thiol-dependent ubiquitinyl hydrolase activity	Interpro	MGO:0036459
TcSYL_0001100	TcSYL_0001100.t1	Biological Process	GO:0008152	metabolic process	Interpro	BGO:0008152
TcSYL_0001100	TcSYL_0001100.t1	Molecular Function	GO:0016746	transferase activity, transferring acyl groups	Interpro	MGO:0016746
TcSYL_0001110	TcSYL_0001110.t1	Biological Process	GO:0006261	DNA-dependent DNA replication	Interpro	BGO:0006261
TcSYL_0001150	TcSYL_0001150.t1	Molecular Function	GO:0003924	GTPase activity	Interpro	MGO:0003924
TcSYL_0001150	TcSYL_0001150.t1	Molecular Function	GO:0005525	GTP binding	Interpro	MGO:0005525
TcSYL_0001170	TcSYL_0001170.t1	Biological Process	GO:0007264	small GTPase mediated signal transduction	Interpro	BGO:0007264
TcSYL_0001170	TcSYL_0001170.t1	Molecular Function	GO:0005092	GDP-dissociation inhibitor activity	Interpro	MGO:0005092
TcSYL_0001190	TcSYL_0001190.t1	Biological Process	GO:0006486	protein glycosylation	Interpro	BGO:0006486
TcSYL_0001190	TcSYL_0001190.t1	Molecular Function	GO:0003980	UDP-glucose:glycoprotein glucosyltransferase activity	Interpro	MGO:0003980
TcSYL_0001250	TcSYL_0001250.t1	Molecular Function	GO:0005488	binding	Interpro	MGO:0005488
TcSYL_0001260	TcSYL_0001260.t1	Molecular Function	GO:0005488	binding	Interpro	MGO:0005488
TcSYL_0001340	TcSYL_0001340.t1	Molecular Function	GO:0016829	lyase activity	Interpro	MGO:0016829
TcSYL_0001350	TcSYL_0001350.t1	Molecular Function	GO:0016836	hydro-lyase activity	Interpro	MGO:0016836
TcSYL_0001390	TcSYL_0001390.t1	Biological Process	GO:0006412	translation	Interpro	BGO:0006412
TcSYL_0001390	TcSYL_0001390.t1	Cellular Component	GO:0005622	intracellular	Interpro	CGO:0005622
TcSYL_0001390	TcSYL_0001390.t1	Cellular Component	GO:0005840	ribosome	Interpro	CGO:0005840
TcSYL_0001390	TcSYL_0001390.t1	Molecular Function	GO:0003735	structural constituent of ribosome	Interpro	MGO:0003735
TcSYL_0001400	TcSYL_0001400.t1	Biological Process	GO:0008152	metabolic process	Interpro	BGO:0008152
TcSYL_0001400	TcSYL_0001400.t1	Molecular Function	GO:0003824	catalytic activity	Interpro	MGO:0003824
TcSYL_0001610	TcSYL_0001610.t1	Biological Process	GO:0006412	translation	Interpro	BGO:0006412
TcSYL_0001610	TcSYL_0001610.t1	Cellular Component	GO:0005840	ribosome	Interpro	CGO:0005840
TcSYL_0001610	TcSYL_0001610.t1	Molecular Function	GO:0003735	structural constituent of ribosome	Interpro	MGO:0003735
TcSYL_0001980	TcSYL_0001980.t1	Biological Process	GO:0006289	nucleotide-excision repair	Interpro	BGO:0006289
TcSYL_0001980	TcSYL_0001980.t1	Biological Process	GO:0043161	proteasome-mediated ubiquitin-dependent protein catabolic process	Interpro	BGO:0043161
TcSYL_0001980	TcSYL_0001980.t1	Molecular Function	GO:0003684	damaged DNA binding	Interpro	MGO:0003684
TcSYL_0001980	TcSYL_0001980.t1	Molecular Function	GO:0005515	protein binding	Interpro	MGO:0005515
TcSYL_0003330	TcSYL_0003330.t1	Biological Process	GO:0006412	translation	Interpro	BGO:0006412
TcSYL_0003330	TcSYL_0003330.t1	Cellular Component	GO:0005840	ribosome	Interpro	CGO:0005840
TcSYL_0003330	TcSYL_0003330.t1	Molecular Function	GO:0003735	structural constituent of ribosome	Interpro	MGO:0003735
TcSYL_0003370	TcSYL_0003370.t1	Biological Process	GO:0006303	double-strand break repair via nonhomologous end joining	Interpro	BGO:0006303
TcSYL_0003370	TcSYL_0003370.t1	Molecular Function	GO:0003677	DNA binding	Interpro	MGO:0003677
TcSYL_0003370	TcSYL_0003370.t1	Molecular Function	GO:0004003	ATP-dependent DNA helicase activity	Interpro	MGO:0004003
TcSYL_0004220	TcSYL_0004220.t1	Cellular Component	GO:0005622	intracellular	Interpro	CGO:0005622
TcSYL_0004220	TcSYL_0004220.t1	Molecular Function	GO:0003779	actin binding	Interpro	MGO:0003779
TcSYL_0004380	TcSYL_0004380.t1	Molecular Function	GO:0005096	GTPase activator activity	Interpro	MGO:0005096
TcSYL_0004540	TcSYL_0004540.t1	Biological Process	GO:0006351	transcription, DNA-templated	Interpro	BGO:0006351
TcSYL_0004540	TcSYL_0004540.t1	Molecular Function	GO:0003899	DNA-directed 5'-3' RNA polymerase activity	Interpro	MGO:0003899
TcSYL_0004540	TcSYL_0004540.t1	Molecular Function	GO:0046983	protein dimerization activity	Interpro	MGO:0046983
TcSYL_0004620	TcSYL_0004620.t1	Biological Process	GO:0016192	vesicle-mediated transport	Interpro	BGO:0016192
TcSYL_0004620	TcSYL_0004620.t1	Cellular Component	GO:0016020	membrane	Interpro	CGO:0016020
TcSYL_0005150	TcSYL_0005150.t1	Molecular Function	GO:0004842	ubiquitin-protein transferase activity	Interpro	MGO:0004842
TcSYL_0005200	TcSYL_0005200.t1	Biological Process	GO:0055114	oxidation-reduction process	Interpro	BGO:0055114
TcSYL_0005200	TcSYL_0005200.t1	Molecular Function	GO:0009916	alternative oxidase activity	Interpro	MGO:0009916
TcSYL_0005370	TcSYL_0005370.t1	Biological Process	GO:0006412	translation	Interpro	BGO:0006412
TcSYL_0005370	TcSYL_0005370.t1	Cellular Component	GO:0005622	intracellular	Interpro	CGO:0005622
TcSYL_0005370	TcSYL_0005370.t1	Cellular Component	GO:0005840	ribosome	Interpro	CGO:0005840
TcSYL_0005370	TcSYL_0005370.t1	Molecular Function	GO:0003735	structural constituent of ribosome	Interpro	MGO:0003735
TcSYL_0006250	TcSYL_0006250.t1	Biological Process	GO:0045454	cell redox homeostasis	Interpro	BGO:0045454
TcSYL_0006250	TcSYL_0006250.t1	Biological Process	GO:0055114	oxidation-reduction process	Interpro	BGO:0055114
TcSYL_0006250	TcSYL_0006250.t1	Molecular Function	GO:0016491	oxidoreductase activity	Interpro	MGO:0016491
TcSYL_0006250	TcSYL_0006250.t1	Molecular Function	GO:0050660	flavin adenine dinucleotide binding	Interpro	MGO:0050660
TcSYL_0006270	TcSYL_0006270.t1	Cellular Component	GO:0000786	nucleosome	Interpro	CGO:0000786
TcSYL_0006270	TcSYL_0006270.t1	Molecular Function	GO:0003677	DNA binding	Interpro	MGO:0003677
TcSYL_0006270	TcSYL_0006270.t1	Molecular Function	GO:0046982	protein heterodimerization activity	Interpro	MGO:0046982
TcSYL_0008040	TcSYL_0008040.t1	Molecular Function	GO:0005515	protein binding	Interpro	MGO:0005515
TcSYL_0008790	TcSYL_0008790.t1	Molecular Function	GO:0008641	ubiquitin-like modifier activating enzyme activity	Interpro	MGO:0008641
TcSYL_0009100	TcSYL_0009100.t1	Biological Process	GO:0006412	translation	Interpro	BGO:0006412
TcSYL_0009100	TcSYL_0009100.t1	Cellular Component	GO:0005622	intracellular	Interpro	CGO:0005622
TcSYL_0009100	TcSYL_0009100.t1	Cellular Component	GO:0005840	ribosome	Interpro	CGO:0005840
TcSYL_0009100	TcSYL_0009100.t1	Molecular Function	GO:0003735	structural constituent of ribosome	Interpro	MGO:0003735
TcSYL_0010190	TcSYL_0010190.t1	Biological Process	GO:0009435	NAD biosynthetic process	Interpro	BGO:0009435
TcSYL_0010190	TcSYL_0010190.t1	Molecular Function	GO:0004514	nicotinate-nucleotide diphosphorylase (carboxylating) activity	Interpro	MGO:0004514
TcSYL_0010550	TcSYL_0010550.t1	Molecular Function	GO:0008270	zinc ion binding	Interpro	MGO:0008270
TcSYL_0010890	TcSYL_0010890.t1	Molecular Function	GO:0005515	protein binding	Interpro	MGO:0005515
TcSYL_0010950	TcSYL_0010950.t1	Molecular Function	GO:0003676	nucleic acid binding	Interpro	MGO:0003676
TcSYL_0010950	TcSYL_0010950.t1	Molecular Function	GO:0008270	zinc ion binding	Interpro	MGO:0008270
TcSYL_0010980	TcSYL_0010980.t1	Molecular Function	GO:0004222	metalloendopeptidase activity	Interpro	MGO:0004222
TcSYL_0011210	TcSYL_0011210.t1	Biological Process	GO:0048870	cell motility	Interpro	BGO:0048870
TcSYL_0011210	TcSYL_0011210.t1	Cellular Component	GO:0031514	motile cilium	Interpro	CGO:0031514
TcSYL_0011550	TcSYL_0011550.t1	Cellular Component	GO:0005634	nucleus	Interpro	CGO:0005634
TcSYL_0011690	TcSYL_0011690.t1	Biological Process	GO:0055114	oxidation-reduction process	Interpro	BGO:0055114
TcSYL_0011690	TcSYL_0011690.t1	Molecular Function	GO:0016620	oxidoreductase activity, acting on the aldehyde or oxo group of donors, NAD or NADP as acceptor	Interpro	MGO:0016620
TcSYL_0013440	TcSYL_0013440.t1	Molecular Function	GO:0005515	protein binding	Interpro	MGO:0005515
TcSYL_0013530	TcSYL_0013530.t1	Molecular Function	GO:0005524	ATP binding	Interpro	MGO:0005524
TcSYL_0013530	TcSYL_0013530.t1	Molecular Function	GO:0016887	ATPase activity	Interpro	MGO:0016887
TcSYL_0013580	TcSYL_0013580.t1	Biological Process	GO:0006468	protein phosphorylation	Interpro	BGO:0006468
TcSYL_0013580	TcSYL_0013580.t1	Molecular Function	GO:0004672	protein kinase activity	Interpro	MGO:0004672
TcSYL_0013580	TcSYL_0013580.t1	Molecular Function	GO:0005524	ATP binding	Interpro	MGO:0005524
TcSYL_0013660	TcSYL_0013660.t1	Biological Process	GO:0006468	protein phosphorylation	Interpro	BGO:0006468
TcSYL_0013660	TcSYL_0013660.t1	Molecular Function	GO:0004672	protein kinase activity	Interpro	MGO:0004672
TcSYL_0013660	TcSYL_0013660.t1	Molecular Function	GO:0005524	ATP binding	Interpro	MGO:0005524
TcSYL_0013690	TcSYL_0013690.t1	Molecular Function	GO:0005515	protein binding	Interpro	MGO:0005515
TcSYL_0013920	TcSYL_0013920.t1	Molecular Function	GO:0008641	ubiquitin-like modifier activating enzyme activity	Interpro	MGO:0008641
TcSYL_0014080	TcSYL_0014080.t1	Biological Process	GO:0000737	DNA catabolic process, endonucleolytic	Interpro	BGO:0000737
TcSYL_0014080	TcSYL_0014080.t1	Biological Process	GO:0006259	DNA metabolic process	Interpro	BGO:0006259
TcSYL_0014080	TcSYL_0014080.t1	Cellular Component	GO:0005694	chromosome	Interpro	CGO:0005694
TcSYL_0014080	TcSYL_0014080.t1	Molecular Function	GO:0003677	DNA binding	Interpro	MGO:0003677
TcSYL_0014080	TcSYL_0014080.t1	Molecular Function	GO:0003824	catalytic activity	Interpro	MGO:0003824
TcSYL_0014080	TcSYL_0014080.t1	Molecular Function	GO:0005524	ATP binding	Interpro	MGO:0005524
TcSYL_0014230	TcSYL_0014230.t1	Molecular Function	GO:0003676	nucleic acid binding	Interpro	MGO:0003676
TcSYL_0014230	TcSYL_0014230.t1	Molecular Function	GO:0004527	exonuclease activity	Interpro	MGO:0004527
TcSYL_0014260	TcSYL_0014260.t1	Biological Process	GO:0006464	cellular protein modification process	Interpro	BGO:0006464
TcSYL_0014270	TcSYL_0014270.t1	Biological Process	GO:0016311	dephosphorylation	Interpro	BGO:0016311
TcSYL_0014270	TcSYL_0014270.t1	Molecular Function	GO:0008138	protein tyrosine/serine/threonine phosphatase activity	Interpro	MGO:0008138
TcSYL_0014270	TcSYL_0014270.t1	Molecular Function	GO:0016791	phosphatase activity	Interpro	MGO:0016791
TcSYL_0014560	TcSYL_0014560.t1	Biological Process	GO:0055114	oxidation-reduction process	Interpro	BGO:0055114
TcSYL_0014560	TcSYL_0014560.t1	Molecular Function	GO:0005506	iron ion binding	Interpro	MGO:0005506
TcSYL_0014560	TcSYL_0014560.t1	Molecular Function	GO:0016491	oxidoreductase activity	Interpro	MGO:0016491
TcSYL_0014560	TcSYL_0014560.t1	Molecular Function	GO:0016705	oxidoreductase activity, acting on paired donors, with incorporation or reduction of molecular oxygen	Interpro	MGO:0016705
TcSYL_0014560	TcSYL_0014560.t1	Molecular Function	GO:0031418	L-ascorbic acid binding	Interpro	MGO:0031418
TcSYL_0014680	TcSYL_0014680.t1	Biological Process	GO:0006614	SRP-dependent cotranslational protein targeting to membrane	Interpro	BGO:0006614
TcSYL_0014680	TcSYL_0014680.t1	Cellular Component	GO:0048500	signal recognition particle	Interpro	CGO:0048500
TcSYL_0014680	TcSYL_0014680.t1	Molecular Function	GO:0008312	7S RNA binding	Interpro	MGO:0008312
TcSYL_0014840	TcSYL_0014840.t1	Biological Process	GO:0006468	protein phosphorylation	Interpro	BGO:0006468
TcSYL_0014840	TcSYL_0014840.t1	Molecular Function	GO:0004672	protein kinase activity	Interpro	MGO:0004672
TcSYL_0014840	TcSYL_0014840.t1	Molecular Function	GO:0005524	ATP binding	Interpro	MGO:0005524
TcSYL_0014970	TcSYL_0014970.t1	Molecular Function	GO:0005488	binding	Interpro	MGO:0005488
TcSYL_0015600	TcSYL_0015600.t1	Molecular Function	GO:0046872	metal ion binding	Interpro	MGO:0046872
TcSYL_0016040	TcSYL_0016040.t1	Molecular Function	GO:0005509	calcium ion binding	Interpro	MGO:0005509
TcSYL_0016580	TcSYL_0016580.t1	Cellular Component	GO:0016021	integral component of membrane	Interpro	CGO:0016021
TcSYL_0017060	TcSYL_0017060.t1	Biological Process	GO:0006855	drug transmembrane transport	Interpro	BGO:0006855
TcSYL_0017060	TcSYL_0017060.t1	Biological Process	GO:0055085	transmembrane transport	Interpro	BGO:0055085
TcSYL_0017060	TcSYL_0017060.t1	Cellular Component	GO:0016020	membrane	Interpro	CGO:0016020
TcSYL_0017060	TcSYL_0017060.t1	Molecular Function	GO:0015238	drug transmembrane transporter activity	Interpro	MGO:0015238
TcSYL_0017060	TcSYL_0017060.t1	Molecular Function	GO:0015297	antiporter activity	Interpro	MGO:0015297
TcSYL_0017140	TcSYL_0017140.t1	Biological Process	GO:0006750	glutathione biosynthetic process	Interpro	BGO:0006750
TcSYL_0017140	TcSYL_0017140.t1	Molecular Function	GO:0003824	catalytic activity	Interpro	MGO:0003824
TcSYL_0017140	TcSYL_0017140.t1	Molecular Function	GO:0004357	glutamate-cysteine ligase activity	Interpro	MGO:0004357
TcSYL_0019220	TcSYL_0019220.t1	Biological Process	GO:0006468	protein phosphorylation	Interpro	BGO:0006468
TcSYL_0019220	TcSYL_0019220.t1	Molecular Function	GO:0004672	protein kinase activity	Interpro	MGO:0004672
TcSYL_0019220	TcSYL_0019220.t1	Molecular Function	GO:0005524	ATP binding	Interpro	MGO:0005524
TcSYL_0019240	TcSYL_0019240.t1	Biological Process	GO:0006468	protein phosphorylation	Interpro	BGO:0006468
TcSYL_0019240	TcSYL_0019240.t1	Molecular Function	GO:0004672	protein kinase activity	Interpro	MGO:0004672
TcSYL_0019240	TcSYL_0019240.t1	Molecular Function	GO:0005524	ATP binding	Interpro	MGO:0005524
TcSYL_0019370	TcSYL_0019370.t1	Biological Process	GO:0051259	protein complex oligomerization	Interpro	BGO:0051259
TcSYL_0019460	TcSYL_0019460.t1	Biological Process	GO:0006355	regulation of transcription, DNA-templated	Interpro	BGO:0006355
TcSYL_0019460	TcSYL_0019460.t1	Cellular Component	GO:0005634	nucleus	Interpro	CGO:0005634
TcSYL_0022330	TcSYL_0022330.t1	Molecular Function	GO:0005524	ATP binding	Interpro	MGO:0005524
TcSYL_0022330	TcSYL_0022330.t1	Molecular Function	GO:0016887	ATPase activity	Interpro	MGO:0016887
TcSYL_0022640	TcSYL_0022640.t1	Biological Process	GO:0009116	nucleoside metabolic process	Interpro	BGO:0009116
TcSYL_0022650	TcSYL_0022650.t1	Biological Process	GO:0009116	nucleoside metabolic process	Interpro	BGO:0009116
TcSYL_0022740	TcSYL_0022740.t1	Molecular Function	GO:0005525	GTP binding	Interpro	MGO:0005525
TcSYL_0022960	TcSYL_0022960.t1	Biological Process	GO:0006457	protein folding	Interpro	BGO:0006457
TcSYL_0022960	TcSYL_0022960.t1	Cellular Component	GO:0005737	cytoplasm	Interpro	CGO:0005737
TcSYL_0023090	TcSYL_0023090.t1	Biological Process	GO:0006979	response to oxidative stress	Interpro	BGO:0006979
TcSYL_0023090	TcSYL_0023090.t1	Biological Process	GO:0055114	oxidation-reduction process	Interpro	BGO:0055114
TcSYL_0023090	TcSYL_0023090.t1	Molecular Function	GO:0004602	glutathione peroxidase activity	Interpro	MGO:0004602
TcSYL_0023240	TcSYL_0023240.t1	Molecular Function	GO:0003676	nucleic acid binding	Interpro	MGO:0003676
TcSYL_0023260	TcSYL_0023260.t1	Molecular Function	GO:0005515	protein binding	Interpro	MGO:0005515
TcSYL_0023480	TcSYL_0023480.t1	Molecular Function	GO:0005525	GTP binding	Interpro	MGO:0005525
TcSYL_0023490	TcSYL_0023490.t1	Biological Process	GO:0006457	protein folding	Interpro	BGO:0006457
TcSYL_0023490	TcSYL_0023490.t1	Cellular Component	GO:0016272	prefoldin complex	Interpro	CGO:0016272
TcSYL_0023740	TcSYL_0023740.t1	Biological Process	GO:0006631	fatty acid metabolic process	Interpro	BGO:0006631
TcSYL_0023740	TcSYL_0023740.t1	Biological Process	GO:0055114	oxidation-reduction process	Interpro	BGO:0055114
TcSYL_0023740	TcSYL_0023740.t1	Molecular Function	GO:0003857	3-hydroxyacyl-CoA dehydrogenase activity	Interpro	MGO:0003857
TcSYL_0023740	TcSYL_0023740.t1	Molecular Function	GO:0016491	oxidoreductase activity	Interpro	MGO:0016491
TcSYL_0023740	TcSYL_0023740.t1	Molecular Function	GO:0070403	NAD+ binding	Interpro	MGO:0070403
TcSYL_0024270	TcSYL_0024270.t1	Biological Process	GO:0006631	fatty acid metabolic process	Interpro	BGO:0006631
TcSYL_0024270	TcSYL_0024270.t1	Biological Process	GO:0055114	oxidation-reduction process	Interpro	BGO:0055114
TcSYL_0024270	TcSYL_0024270.t1	Molecular Function	GO:0003857	3-hydroxyacyl-CoA dehydrogenase activity	Interpro	MGO:0003857
TcSYL_0024270	TcSYL_0024270.t1	Molecular Function	GO:0016491	oxidoreductase activity	Interpro	MGO:0016491
TcSYL_0024270	TcSYL_0024270.t1	Molecular Function	GO:0070403	NAD+ binding	Interpro	MGO:0070403
TcSYL_0024280	TcSYL_0024280.t1	Biological Process	GO:0008152	metabolic process	Interpro	BGO:0008152
TcSYL_0024280	TcSYL_0024280.t1	Molecular Function	GO:0003824	catalytic activity	Interpro	MGO:0003824
TcSYL_0024380	TcSYL_0024380.t1	Molecular Function	GO:0003924	GTPase activity	Interpro	MGO:0003924
TcSYL_0025460	TcSYL_0025460.t1	Molecular Function	GO:0003723	RNA binding	Interpro	MGO:0003723
TcSYL_0025560	TcSYL_0025560.t1	Molecular Function	GO:0005524	ATP binding	Interpro	MGO:0005524
TcSYL_0026510	TcSYL_0026510.t1	Biological Process	GO:0032958	inositol phosphate biosynthetic process	Interpro	BGO:0032958
TcSYL_0026510	TcSYL_0026510.t1	Molecular Function	GO:0016301	kinase activity	Interpro	MGO:0016301
TcSYL_0027130	TcSYL_0027130.t1	Cellular Component	GO:0016021	integral component of membrane	Interpro	CGO:0016021
TcSYL_0027140	TcSYL_0027140.t1	Cellular Component	GO:0016021	integral component of membrane	Interpro	CGO:0016021
TcSYL_0027160	TcSYL_0027160.t1	Cellular Component	GO:0016021	integral component of membrane	Interpro	CGO:0016021
TcSYL_0027200	TcSYL_0027200.t1	Biological Process	GO:0006468	protein phosphorylation	Interpro	BGO:0006468
TcSYL_0027200	TcSYL_0027200.t1	Molecular Function	GO:0004672	protein kinase activity	Interpro	MGO:0004672
TcSYL_0027200	TcSYL_0027200.t1	Molecular Function	GO:0005524	ATP binding	Interpro	MGO:0005524
TcSYL_0027210	TcSYL_0027210.t1	Molecular Function	GO:0005524	ATP binding	Interpro	MGO:0005524
TcSYL_0027380	TcSYL_0027380.t1	Biological Process	GO:0007018	microtubule-based movement	Interpro	BGO:0007018
TcSYL_0027380	TcSYL_0027380.t1	Molecular Function	GO:0003777	microtubule motor activity	Interpro	MGO:0003777
TcSYL_0027380	TcSYL_0027380.t1	Molecular Function	GO:0005524	ATP binding	Interpro	MGO:0005524
TcSYL_0027380	TcSYL_0027380.t1	Molecular Function	GO:0008017	microtubule binding	Interpro	MGO:0008017
TcSYL_0027510	TcSYL_0027510.t1	Biological Process	GO:0031123	RNA 3'-end processing	Interpro	BGO:0031123
TcSYL_0027510	TcSYL_0027510.t1	Biological Process	GO:0043631	RNA polyadenylation	Interpro	BGO:0043631
TcSYL_0027510	TcSYL_0027510.t1	Molecular Function	GO:0003723	RNA binding	Interpro	MGO:0003723
TcSYL_0027510	TcSYL_0027510.t1	Molecular Function	GO:0004652	polynucleotide adenylyltransferase activity	Interpro	MGO:0004652
TcSYL_0027510	TcSYL_0027510.t1	Molecular Function	GO:0016779	nucleotidyltransferase activity	Interpro	MGO:0016779
TcSYL_0027600	TcSYL_0027600.t1	Molecular Function	GO:0005515	protein binding	Interpro	MGO:0005515
TcSYL_0027610	TcSYL_0027610.t1	Molecular Function	GO:0005515	protein binding	Interpro	MGO:0005515
TcSYL_0030690	TcSYL_0030690.t1	Biological Process	GO:0006457	protein folding	Interpro	BGO:0006457
TcSYL_0030690	TcSYL_0030690.t1	Cellular Component	GO:0005783	endoplasmic reticulum	Interpro	CGO:0005783
TcSYL_0030690	TcSYL_0030690.t1	Molecular Function	GO:0005509	calcium ion binding	Interpro	MGO:0005509
TcSYL_0030690	TcSYL_0030690.t1	Molecular Function	GO:0005515	protein binding	Interpro	MGO:0005515
TcSYL_0030690	TcSYL_0030690.t1	Molecular Function	GO:0051082	unfolded protein binding	Interpro	MGO:0051082
TcSYL_0030860	TcSYL_0030860.t1	Molecular Function	GO:0009055	electron transfer activity	Interpro	MGO:0009055
TcSYL_0030860	TcSYL_0030860.t1	Molecular Function	GO:0051536	iron-sulfur cluster binding	Interpro	MGO:0051536
TcSYL_0030880	TcSYL_0030880.t1	Biological Process	GO:0006508	proteolysis	Interpro	BGO:0006508
TcSYL_0030880	TcSYL_0030880.t1	Biological Process	GO:0007155	cell adhesion	Interpro	BGO:0007155
TcSYL_0030880	TcSYL_0030880.t1	Cellular Component	GO:0016020	membrane	Interpro	CGO:0016020
TcSYL_0030880	TcSYL_0030880.t1	Molecular Function	GO:0004222	metalloendopeptidase activity	Interpro	MGO:0004222
TcSYL_0030910	TcSYL_0030910.t1	Biological Process	GO:0006629	lipid metabolic process	Interpro	BGO:0006629
TcSYL_0030970	TcSYL_0030970.t1	Biological Process	GO:0006508	proteolysis	Interpro	BGO:0006508
TcSYL_0030970	TcSYL_0030970.t1	Biological Process	GO:0007155	cell adhesion	Interpro	BGO:0007155
TcSYL_0030970	TcSYL_0030970.t1	Cellular Component	GO:0016020	membrane	Interpro	CGO:0016020
TcSYL_0030970	TcSYL_0030970.t1	Molecular Function	GO:0004222	metalloendopeptidase activity	Interpro	MGO:0004222
TcSYL_0031000	TcSYL_0031000.t1	Biological Process	GO:0006629	lipid metabolic process	Interpro	BGO:0006629
TcSYL_0031600	TcSYL_0031600.t1	Molecular Function	GO:0008237	metallopeptidase activity	Interpro	MGO:0008237
TcSYL_0031600	TcSYL_0031600.t1	Molecular Function	GO:0008270	zinc ion binding	Interpro	MGO:0008270
TcSYL_0031620	TcSYL_0031620.t1	Biological Process	GO:0008152	metabolic process	Interpro	BGO:0008152
TcSYL_0031620	TcSYL_0031620.t1	Molecular Function	GO:0003824	catalytic activity	Interpro	MGO:0003824
TcSYL_0038340	TcSYL_0038340.t1	Biological Process	GO:0045454	cell redox homeostasis	Interpro	BGO:0045454
TcSYL_0038340	TcSYL_0038340.t1	Biological Process	GO:0055114	oxidation-reduction process	Interpro	BGO:0055114
TcSYL_0038340	TcSYL_0038340.t1	Molecular Function	GO:0016491	oxidoreductase activity	Interpro	MGO:0016491
TcSYL_0038340	TcSYL_0038340.t1	Molecular Function	GO:0050660	flavin adenine dinucleotide binding	Interpro	MGO:0050660
TcSYL_0040160	TcSYL_0040160.t1	Biological Process	GO:0015991	ATP hydrolysis coupled proton transport	Interpro	BGO:0015991
TcSYL_0040160	TcSYL_0040160.t1	Cellular Component	GO:0033177	proton-transporting two-sector ATPase complex, proton-transporting domain	Interpro	CGO:0033177
TcSYL_0040160	TcSYL_0040160.t1	Cellular Component	GO:0033179	proton-transporting V-type ATPase, V0 domain	Interpro	CGO:0033179
TcSYL_0040160	TcSYL_0040160.t1	Molecular Function	GO:0015078	proton transmembrane transporter activity	Interpro	MGO:0015078
TcSYL_0040750	TcSYL_0040750.t1	Cellular Component	GO:0016020	membrane	Interpro	CGO:0016020
TcSYL_0042960	TcSYL_0042960.t1	Biological Process	GO:0006508	proteolysis	Interpro	BGO:0006508
TcSYL_0042960	TcSYL_0042960.t1	Biological Process	GO:0007155	cell adhesion	Interpro	BGO:0007155
TcSYL_0042960	TcSYL_0042960.t1	Cellular Component	GO:0016020	membrane	Interpro	CGO:0016020
TcSYL_0042960	TcSYL_0042960.t1	Molecular Function	GO:0004222	metalloendopeptidase activity	Interpro	MGO:0004222
TcSYL_0042970	TcSYL_0042970.t1	Biological Process	GO:0006508	proteolysis	Interpro	BGO:0006508
TcSYL_0042970	TcSYL_0042970.t1	Biological Process	GO:0007155	cell adhesion	Interpro	BGO:0007155
TcSYL_0042970	TcSYL_0042970.t1	Cellular Component	GO:0016020	membrane	Interpro	CGO:0016020
TcSYL_0042970	TcSYL_0042970.t1	Molecular Function	GO:0004222	metalloendopeptidase activity	Interpro	MGO:0004222
TcSYL_0042980	TcSYL_0042980.t1	Biological Process	GO:0006412	translation	Interpro	BGO:0006412
TcSYL_0042980	TcSYL_0042980.t1	Cellular Component	GO:0015935	small ribosomal subunit	Interpro	CGO:0015935
TcSYL_0042980	TcSYL_0042980.t1	Molecular Function	GO:0003735	structural constituent of ribosome	Interpro	MGO:0003735
TcSYL_0043020	TcSYL_0043020.t1	Biological Process	GO:0006412	translation	Interpro	BGO:0006412
TcSYL_0043020	TcSYL_0043020.t1	Cellular Component	GO:0005840	ribosome	Interpro	CGO:0005840
TcSYL_0043020	TcSYL_0043020.t1	Molecular Function	GO:0003735	structural constituent of ribosome	Interpro	MGO:0003735
TcSYL_0043050	TcSYL_0043050.t1	Biological Process	GO:0006508	proteolysis	Interpro	BGO:0006508
TcSYL_0043050	TcSYL_0043050.t1	Biological Process	GO:0007155	cell adhesion	Interpro	BGO:0007155
TcSYL_0043050	TcSYL_0043050.t1	Cellular Component	GO:0016020	membrane	Interpro	CGO:0016020
TcSYL_0043050	TcSYL_0043050.t1	Molecular Function	GO:0004222	metalloendopeptidase activity	Interpro	MGO:0004222
TcSYL_0043070	TcSYL_0043070.t1	Biological Process	GO:0015991	ATP hydrolysis coupled proton transport	Interpro	BGO:0015991
TcSYL_0043070	TcSYL_0043070.t1	Cellular Component	GO:0033177	proton-transporting two-sector ATPase complex, proton-transporting domain	Interpro	CGO:0033177
TcSYL_0043070	TcSYL_0043070.t1	Cellular Component	GO:0033179	proton-transporting V-type ATPase, V0 domain	Interpro	CGO:0033179
TcSYL_0043070	TcSYL_0043070.t1	Molecular Function	GO:0015078	proton transmembrane transporter activity	Interpro	MGO:0015078
TcSYL_0043090	TcSYL_0043090.t1	Biological Process	GO:0055114	oxidation-reduction process	Interpro	BGO:0055114
TcSYL_0043090	TcSYL_0043090.t1	Molecular Function	GO:0016491	oxidoreductase activity	Interpro	MGO:0016491
TcSYL_0044750	TcSYL_0044750.t1	Biological Process	GO:0006281	DNA repair	Interpro	BGO:0006281
TcSYL_0044760	TcSYL_0044760.t1	Biological Process	GO:0006281	DNA repair	Interpro	BGO:0006281
TcSYL_0044760	TcSYL_0044760.t1	Molecular Function	GO:0003684	damaged DNA binding	Interpro	MGO:0003684
TcSYL_0044990	TcSYL_0044990.t1	Biological Process	GO:0007018	microtubule-based movement	Interpro	BGO:0007018
TcSYL_0044990	TcSYL_0044990.t1	Molecular Function	GO:0003777	microtubule motor activity	Interpro	MGO:0003777
TcSYL_0044990	TcSYL_0044990.t1	Molecular Function	GO:0005524	ATP binding	Interpro	MGO:0005524
TcSYL_0044990	TcSYL_0044990.t1	Molecular Function	GO:0008017	microtubule binding	Interpro	MGO:0008017
TcSYL_0045050	TcSYL_0045050.t1	Cellular Component	GO:0005634	nucleus	Interpro	CGO:0005634
TcSYL_0045050	TcSYL_0045050.t1	Molecular Function	GO:0003723	RNA binding	Interpro	MGO:0003723
TcSYL_0045050	TcSYL_0045050.t1	Molecular Function	GO:0004004	ATP-dependent RNA helicase activity	Interpro	MGO:0004004
TcSYL_0045050	TcSYL_0045050.t1	Molecular Function	GO:0005524	ATP binding	Interpro	MGO:0005524
TcSYL_0045060	TcSYL_0045060.t1	Molecular Function	GO:0003676	nucleic acid binding	Interpro	MGO:0003676
TcSYL_0045060	TcSYL_0045060.t1	Molecular Function	GO:0005524	ATP binding	Interpro	MGO:0005524
TcSYL_0045140	TcSYL_0045140.t1	Molecular Function	GO:0003824	catalytic activity	Interpro	MGO:0003824
TcSYL_0045150	TcSYL_0045150.t1	Molecular Function	GO:0005524	ATP binding	Interpro	MGO:0005524
TcSYL_0045150	TcSYL_0045150.t1	Molecular Function	GO:0016887	ATPase activity	Interpro	MGO:0016887
TcSYL_0045320	TcSYL_0045320.t1	Biological Process	GO:0007268	chemical synaptic transmission	Interpro	BGO:0007268
TcSYL_0045320	TcSYL_0045320.t1	Molecular Function	GO:0005515	protein binding	Interpro	MGO:0005515
TcSYL_0045320	TcSYL_0045320.t1	Molecular Function	GO:0033130	acetylcholine receptor binding	Interpro	MGO:0033130
TcSYL_0045320	TcSYL_0045320.t1	Molecular Function	GO:0043495	protein membrane anchor	Interpro	MGO:0043495
TcSYL_0045340	TcSYL_0045340.t1	Molecular Function	GO:0003924	GTPase activity	Interpro	MGO:0003924
TcSYL_0045340	TcSYL_0045340.t1	Molecular Function	GO:0005525	GTP binding	Interpro	MGO:0005525
TcSYL_0045380	TcSYL_0045380.t1	Molecular Function	GO:0003824	catalytic activity	Interpro	MGO:0003824
TcSYL_0045390	TcSYL_0045390.t1	Molecular Function	GO:0003824	catalytic activity	Interpro	MGO:0003824
TcSYL_0045920	TcSYL_0045920.t1	Biological Process	GO:0034227	tRNA thio-modification	Interpro	BGO:0034227
TcSYL_0045920	TcSYL_0045920.t1	Cellular Component	GO:0005737	cytoplasm	Interpro	CGO:0005737
TcSYL_0045960	TcSYL_0045960.t1	Biological Process	GO:0006412	translation	Interpro	BGO:0006412
TcSYL_0045960	TcSYL_0045960.t1	Cellular Component	GO:0005622	intracellular	Interpro	CGO:0005622
TcSYL_0045960	TcSYL_0045960.t1	Cellular Component	GO:0005840	ribosome	Interpro	CGO:0005840
TcSYL_0045960	TcSYL_0045960.t1	Molecular Function	GO:0003735	structural constituent of ribosome	Interpro	MGO:0003735
TcSYL_0046220	TcSYL_0046220.t1	Biological Process	GO:0008152	metabolic process	Interpro	BGO:0008152
TcSYL_0046220	TcSYL_0046220.t1	Molecular Function	GO:0003824	catalytic activity	Interpro	MGO:0003824
TcSYL_0046220	TcSYL_0046220.t1	Molecular Function	GO:0016747	transferase activity, transferring acyl groups other than amino-acyl groups	Interpro	MGO:0016747
TcSYL_0046270	TcSYL_0046270.t1	Cellular Component	GO:0005737	cytoplasm	Interpro	CGO:0005737
TcSYL_0046270	TcSYL_0046270.t1	Molecular Function	GO:0002161	aminoacyl-tRNA editing activity	Interpro	MGO:0002161
TcSYL_0046270	TcSYL_0046270.t1	Molecular Function	GO:0051499	D-aminoacyl-tRNA deacylase activity	Interpro	MGO:0051499
TcSYL_0046410	TcSYL_0046410.t1	Molecular Function	GO:0005515	protein binding	Interpro	MGO:0005515
TcSYL_0046550	TcSYL_0046550.t1	Cellular Component	GO:0016021	integral component of membrane	Interpro	CGO:0016021
TcSYL_0046560	TcSYL_0046560.t1	Cellular Component	GO:0016021	integral component of membrane	Interpro	CGO:0016021
TcSYL_0046640	TcSYL_0046640.t1	Cellular Component	GO:0016021	integral component of membrane	Interpro	CGO:0016021
TcSYL_0046850	TcSYL_0046850.t1	Biological Process	GO:0007018	microtubule-based movement	Interpro	BGO:0007018
TcSYL_0046850	TcSYL_0046850.t1	Cellular Component	GO:0030286	dynein complex	Interpro	CGO:0030286
TcSYL_0046850	TcSYL_0046850.t1	Molecular Function	GO:0003777	microtubule motor activity	Interpro	MGO:0003777
TcSYL_0046880	TcSYL_0046880.t1	Molecular Function	GO:0008289	lipid binding	Interpro	MGO:0008289
TcSYL_0047800	TcSYL_0047800.t1	Biological Process	GO:1901642	nucleoside transmembrane transport	Interpro	BGO:1901642
TcSYL_0047800	TcSYL_0047800.t1	Cellular Component	GO:0016021	integral component of membrane	Interpro	CGO:0016021
TcSYL_0047800	TcSYL_0047800.t1	Molecular Function	GO:0005337	nucleoside transmembrane transporter activity	Interpro	MGO:0005337
TcSYL_0047950	TcSYL_0047950.t1	Molecular Function	GO:0051287	NAD binding	Interpro	MGO:0051287
TcSYL_0047960	TcSYL_0047960.t1	Biological Process	GO:0055114	oxidation-reduction process	Interpro	BGO:0055114
TcSYL_0047960	TcSYL_0047960.t1	Molecular Function	GO:0004471	malate dehydrogenase (decarboxylating) (NAD+) activity	Interpro	MGO:0004471
TcSYL_0047970	TcSYL_0047970.t1	Biological Process	GO:0055114	oxidation-reduction process	Interpro	BGO:0055114
TcSYL_0047970	TcSYL_0047970.t1	Molecular Function	GO:0004470	malic enzyme activity	Interpro	MGO:0004470
TcSYL_0047970	TcSYL_0047970.t1	Molecular Function	GO:0004471	malate dehydrogenase (decarboxylating) (NAD+) activity	Interpro	MGO:0004471
TcSYL_0047970	TcSYL_0047970.t1	Molecular Function	GO:0051287	NAD binding	Interpro	MGO:0051287
TcSYL_0048020	TcSYL_0048020.t1	Biological Process	GO:0007018	microtubule-based movement	Interpro	BGO:0007018
TcSYL_0048020	TcSYL_0048020.t1	Molecular Function	GO:0003777	microtubule motor activity	Interpro	MGO:0003777
TcSYL_0048020	TcSYL_0048020.t1	Molecular Function	GO:0005524	ATP binding	Interpro	MGO:0005524
TcSYL_0048020	TcSYL_0048020.t1	Molecular Function	GO:0008017	microtubule binding	Interpro	MGO:0008017
TcSYL_0048130	TcSYL_0048130.t1	Molecular Function	GO:0005515	protein binding	Interpro	MGO:0005515
TcSYL_0048190	TcSYL_0048190.t1	Molecular Function	GO:0005515	protein binding	Interpro	MGO:0005515
TcSYL_0048660	TcSYL_0048660.t1	Biological Process	GO:0006370	7-methylguanosine mRNA capping	Interpro	BGO:0006370
TcSYL_0048660	TcSYL_0048660.t1	Molecular Function	GO:0004483	mRNA (nucleoside-2'-O-)-methyltransferase activity	Interpro	MGO:0004483
TcSYL_0050070	TcSYL_0050070.t1	Molecular Function	GO:0003676	nucleic acid binding	Interpro	MGO:0003676
TcSYL_0050070	TcSYL_0050070.t1	Molecular Function	GO:0005524	ATP binding	Interpro	MGO:0005524
TcSYL_0050090	TcSYL_0050090.t1	Biological Process	GO:0006412	translation	Interpro	BGO:0006412
TcSYL_0050090	TcSYL_0050090.t1	Cellular Component	GO:0005840	ribosome	Interpro	CGO:0005840
TcSYL_0050090	TcSYL_0050090.t1	Cellular Component	GO:0015934	large ribosomal subunit	Interpro	CGO:0015934
TcSYL_0050090	TcSYL_0050090.t1	Molecular Function	GO:0003735	structural constituent of ribosome	Interpro	MGO:0003735
TcSYL_0050120	TcSYL_0050120.t1	Molecular Function	GO:0005515	protein binding	Interpro	MGO:0005515
TcSYL_0050160	TcSYL_0050160.t1	Biological Process	GO:0008152	metabolic process	Interpro	BGO:0008152
TcSYL_0050160	TcSYL_0050160.t1	Molecular Function	GO:0016787	hydrolase activity	Interpro	MGO:0016787
TcSYL_0051060	TcSYL_0051060.t1	Molecular Function	GO:0005515	protein binding	Interpro	MGO:0005515
TcSYL_0051850	TcSYL_0051850.t1	Cellular Component	GO:0016021	integral component of membrane	Interpro	CGO:0016021
TcSYL_0051870	TcSYL_0051870.t1	Biological Process	GO:0006511	ubiquitin-dependent protein catabolic process	Interpro	BGO:0006511
TcSYL_0051870	TcSYL_0051870.t1	Molecular Function	GO:0031625	ubiquitin protein ligase binding	Interpro	MGO:0031625
TcSYL_0057310	TcSYL_0057310.t1	Biological Process	GO:0006468	protein phosphorylation	Interpro	BGO:0006468
TcSYL_0057310	TcSYL_0057310.t1	Molecular Function	GO:0004672	protein kinase activity	Interpro	MGO:0004672
TcSYL_0057310	TcSYL_0057310.t1	Molecular Function	GO:0005524	ATP binding	Interpro	MGO:0005524
TcSYL_0057510	TcSYL_0057510.t1	Biological Process	GO:0006468	protein phosphorylation	Interpro	BGO:0006468
TcSYL_0057510	TcSYL_0057510.t1	Molecular Function	GO:0004672	protein kinase activity	Interpro	MGO:0004672
TcSYL_0057510	TcSYL_0057510.t1	Molecular Function	GO:0005524	ATP binding	Interpro	MGO:0005524
TcSYL_0057610	TcSYL_0057610.t1	Molecular Function	GO:0005524	ATP binding	Interpro	MGO:0005524
TcSYL_0057610	TcSYL_0057610.t1	Molecular Function	GO:0046872	metal ion binding	Interpro	MGO:0046872
TcSYL_0063550	TcSYL_0063550.t1	Biological Process	GO:0006508	proteolysis	Interpro	BGO:0006508
TcSYL_0063550	TcSYL_0063550.t1	Cellular Component	GO:0005622	intracellular	Interpro	CGO:0005622
TcSYL_0063550	TcSYL_0063550.t1	Molecular Function	GO:0004198	calcium-dependent cysteine-type endopeptidase activity	Interpro	MGO:0004198
TcSYL_0064110	TcSYL_0064110.t1	Biological Process	GO:0007165	signal transduction	Interpro	BGO:0007165
TcSYL_0064110	TcSYL_0064110.t1	Molecular Function	GO:0004114	3',5'-cyclic-nucleotide phosphodiesterase activity	Interpro	MGO:0004114
TcSYL_0064110	TcSYL_0064110.t1	Molecular Function	GO:0005515	protein binding	Interpro	MGO:0005515
TcSYL_0064170	TcSYL_0064170.t1	Biological Process	GO:0006298	mismatch repair	Interpro	BGO:0006298
TcSYL_0064170	TcSYL_0064170.t1	Molecular Function	GO:0005524	ATP binding	Interpro	MGO:0005524
TcSYL_0064170	TcSYL_0064170.t1	Molecular Function	GO:0030983	mismatched DNA binding	Interpro	MGO:0030983
TcSYL_0064310	TcSYL_0064310.t1	Biological Process	GO:0030001	metal ion transport	Interpro	BGO:0030001
TcSYL_0064310	TcSYL_0064310.t1	Biological Process	GO:0055085	transmembrane transport	Interpro	BGO:0055085
TcSYL_0064310	TcSYL_0064310.t1	Cellular Component	GO:0016020	membrane	Interpro	CGO:0016020
TcSYL_0064310	TcSYL_0064310.t1	Molecular Function	GO:0046873	metal ion transmembrane transporter activity	Interpro	MGO:0046873
TcSYL_0064560	TcSYL_0064560.t1	Cellular Component	GO:0016020	membrane	Interpro	CGO:0016020
TcSYL_0064640	TcSYL_0064640.t1	Molecular Function	GO:0016301	kinase activity	Interpro	MGO:0016301
TcSYL_0064640	TcSYL_0064640.t1	Molecular Function	GO:0016772	transferase activity, transferring phosphorus-containing groups	Interpro	MGO:0016772
TcSYL_0064650	TcSYL_0064650.t1	Molecular Function	GO:0003824	catalytic activity	Interpro	MGO:0003824
TcSYL_0064650	TcSYL_0064650.t1	Molecular Function	GO:0016301	kinase activity	Interpro	MGO:0016301
TcSYL_0064650	TcSYL_0064650.t1	Molecular Function	GO:0016772	transferase activity, transferring phosphorus-containing groups	Interpro	MGO:0016772
TcSYL_0064680	TcSYL_0064680.t1	Molecular Function	GO:0005524	ATP binding	Interpro	MGO:0005524
TcSYL_0064680	TcSYL_0064680.t1	Molecular Function	GO:0016887	ATPase activity	Interpro	MGO:0016887
TcSYL_0064690	TcSYL_0064690.t1	Cellular Component	GO:0016020	membrane	Interpro	CGO:0016020
TcSYL_0064780	TcSYL_0064780.t1	Molecular Function	GO:0003824	catalytic activity	Interpro	MGO:0003824
TcSYL_0064780	TcSYL_0064780.t1	Molecular Function	GO:0016301	kinase activity	Interpro	MGO:0016301
TcSYL_0064780	TcSYL_0064780.t1	Molecular Function	GO:0016772	transferase activity, transferring phosphorus-containing groups	Interpro	MGO:0016772
TcSYL_0064810	TcSYL_0064810.t1	Cellular Component	GO:0016020	membrane	Interpro	CGO:0016020
TcSYL_0064810	TcSYL_0064810.t1	Molecular Function	GO:0005524	ATP binding	Interpro	MGO:0005524
TcSYL_0064810	TcSYL_0064810.t1	Molecular Function	GO:0016887	ATPase activity	Interpro	MGO:0016887
TcSYL_0064980	TcSYL_0064980.t1	Biological Process	GO:0006468	protein phosphorylation	Interpro	BGO:0006468
TcSYL_0064980	TcSYL_0064980.t1	Molecular Function	GO:0004672	protein kinase activity	Interpro	MGO:0004672
TcSYL_0064980	TcSYL_0064980.t1	Molecular Function	GO:0005524	ATP binding	Interpro	MGO:0005524
TcSYL_0072530	TcSYL_0072530.t1	Molecular Function	GO:0016740	transferase activity	Interpro	MGO:0016740
TcSYL_0072650	TcSYL_0072650.t1	Molecular Function	GO:0005515	protein binding	Interpro	MGO:0005515
TcSYL_0073440	TcSYL_0073440.t1	Biological Process	GO:0006508	proteolysis	Interpro	BGO:0006508
TcSYL_0073440	TcSYL_0073440.t1	Molecular Function	GO:0004222	metalloendopeptidase activity	Interpro	MGO:0004222
TcSYL_0073440	TcSYL_0073440.t1	Molecular Function	GO:0005524	ATP binding	Interpro	MGO:0005524
TcSYL_0073500	TcSYL_0073500.t1	Biological Process	GO:0008152	metabolic process	Interpro	BGO:0008152
TcSYL_0073500	TcSYL_0073500.t1	Molecular Function	GO:0016746	transferase activity, transferring acyl groups	Interpro	MGO:0016746
TcSYL_0073560	TcSYL_0073560.t1	Biological Process	GO:0055114	oxidation-reduction process	Interpro	BGO:0055114
TcSYL_0073560	TcSYL_0073560.t1	Molecular Function	GO:0016616	oxidoreductase activity, acting on the CH-OH group of donors, NAD or NADP as acceptor	Interpro	MGO:0016616
TcSYL_0073560	TcSYL_0073560.t1	Molecular Function	GO:0051287	NAD binding	Interpro	MGO:0051287
TcSYL_0073580	TcSYL_0073580.t1	Biological Process	GO:0006886	intracellular protein transport	Interpro	BGO:0006886
TcSYL_0073580	TcSYL_0073580.t1	Biological Process	GO:0016192	vesicle-mediated transport	Interpro	BGO:0016192
TcSYL_0073580	TcSYL_0073580.t1	Cellular Component	GO:0030131	clathrin adaptor complex	Interpro	CGO:0030131
TcSYL_0073640	TcSYL_0073640.t1	Molecular Function	GO:0005515	protein binding	Interpro	MGO:0005515
TcSYL_0073730	TcSYL_0073730.t1	Cellular Component	GO:0016020	membrane	Interpro	CGO:0016020
TcSYL_0073730	TcSYL_0073730.t1	Molecular Function	GO:0005524	ATP binding	Interpro	MGO:0005524
TcSYL_0073730	TcSYL_0073730.t1	Molecular Function	GO:0016887	ATPase activity	Interpro	MGO:0016887
TcSYL_0073760	TcSYL_0073760.t1	Biological Process	GO:0006412	translation	Interpro	BGO:0006412
TcSYL_0073760	TcSYL_0073760.t1	Cellular Component	GO:0005622	intracellular	Interpro	CGO:0005622
TcSYL_0073760	TcSYL_0073760.t1	Cellular Component	GO:0005840	ribosome	Interpro	CGO:0005840
TcSYL_0073760	TcSYL_0073760.t1	Molecular Function	GO:0003735	structural constituent of ribosome	Interpro	MGO:0003735
TcSYL_0074480	TcSYL_0074480.t1	Biological Process	GO:0006412	translation	Interpro	BGO:0006412
TcSYL_0074480	TcSYL_0074480.t1	Cellular Component	GO:0005622	intracellular	Interpro	CGO:0005622
TcSYL_0074480	TcSYL_0074480.t1	Cellular Component	GO:0005840	ribosome	Interpro	CGO:0005840
TcSYL_0074480	TcSYL_0074480.t1	Molecular Function	GO:0003735	structural constituent of ribosome	Interpro	MGO:0003735
TcSYL_0074480	TcSYL_0074480.t1	Molecular Function	GO:0008097	5S rRNA binding	Interpro	MGO:0008097
TcSYL_0074490	TcSYL_0074490.t1	Biological Process	GO:0006412	translation	Interpro	BGO:0006412
TcSYL_0074490	TcSYL_0074490.t1	Cellular Component	GO:0005622	intracellular	Interpro	CGO:0005622
TcSYL_0074490	TcSYL_0074490.t1	Cellular Component	GO:0005840	ribosome	Interpro	CGO:0005840
TcSYL_0074490	TcSYL_0074490.t1	Molecular Function	GO:0003735	structural constituent of ribosome	Interpro	MGO:0003735
TcSYL_0074490	TcSYL_0074490.t1	Molecular Function	GO:0008097	5S rRNA binding	Interpro	MGO:0008097
TcSYL_0074500	TcSYL_0074500.t1	Biological Process	GO:0006412	translation	Interpro	BGO:0006412
TcSYL_0074500	TcSYL_0074500.t1	Cellular Component	GO:0005622	intracellular	Interpro	CGO:0005622
TcSYL_0074500	TcSYL_0074500.t1	Cellular Component	GO:0005840	ribosome	Interpro	CGO:0005840
TcSYL_0074500	TcSYL_0074500.t1	Molecular Function	GO:0003735	structural constituent of ribosome	Interpro	MGO:0003735
TcSYL_0074510	TcSYL_0074510.t1	Biological Process	GO:0006412	translation	Interpro	BGO:0006412
TcSYL_0074510	TcSYL_0074510.t1	Cellular Component	GO:0005622	intracellular	Interpro	CGO:0005622
TcSYL_0074510	TcSYL_0074510.t1	Cellular Component	GO:0005840	ribosome	Interpro	CGO:0005840
TcSYL_0074510	TcSYL_0074510.t1	Molecular Function	GO:0003735	structural constituent of ribosome	Interpro	MGO:0003735
TcSYL_0074770	TcSYL_0074770.t1	Biological Process	GO:0055114	oxidation-reduction process	Interpro	BGO:0055114
TcSYL_0074770	TcSYL_0074770.t1	Molecular Function	GO:0005506	iron ion binding	Interpro	MGO:0005506
TcSYL_0074770	TcSYL_0074770.t1	Molecular Function	GO:0016705	oxidoreductase activity, acting on paired donors, with incorporation or reduction of molecular oxygen	Interpro	MGO:0016705
TcSYL_0074770	TcSYL_0074770.t1	Molecular Function	GO:0020037	heme binding	Interpro	MGO:0020037
TcSYL_0074920	TcSYL_0074920.t1	Molecular Function	GO:0008289	lipid binding	Interpro	MGO:0008289
TcSYL_0074970	TcSYL_0074970.t1	Cellular Component	GO:0016020	membrane	Interpro	CGO:0016020
TcSYL_0075000	TcSYL_0075000.t1	Biological Process	GO:0006412	translation	Interpro	BGO:0006412
TcSYL_0075000	TcSYL_0075000.t1	Cellular Component	GO:0005622	intracellular	Interpro	CGO:0005622
TcSYL_0075000	TcSYL_0075000.t1	Cellular Component	GO:0005840	ribosome	Interpro	CGO:0005840
TcSYL_0075000	TcSYL_0075000.t1	Molecular Function	GO:0003735	structural constituent of ribosome	Interpro	MGO:0003735
TcSYL_0075080	TcSYL_0075080.t1	Biological Process	GO:0055085	transmembrane transport	Interpro	BGO:0055085
TcSYL_0075080	TcSYL_0075080.t1	Cellular Component	GO:0016021	integral component of membrane	Interpro	CGO:0016021
TcSYL_0075500	TcSYL_0075500.t1	Biological Process	GO:0006468	protein phosphorylation	Interpro	BGO:0006468
TcSYL_0075500	TcSYL_0075500.t1	Molecular Function	GO:0004672	protein kinase activity	Interpro	MGO:0004672
TcSYL_0075500	TcSYL_0075500.t1	Molecular Function	GO:0005524	ATP binding	Interpro	MGO:0005524
TcSYL_0076490	TcSYL_0076490.t1	Biological Process	GO:0001510	RNA methylation	Interpro	BGO:0001510
TcSYL_0076490	TcSYL_0076490.t1	Biological Process	GO:0009452	7-methylguanosine RNA capping	Interpro	BGO:0009452
TcSYL_0076490	TcSYL_0076490.t1	Molecular Function	GO:0008168	methyltransferase activity	Interpro	MGO:0008168
TcSYL_0076970	TcSYL_0076970.t1	Biological Process	GO:0006470	protein dephosphorylation	Interpro	BGO:0006470
TcSYL_0076970	TcSYL_0076970.t1	Biological Process	GO:0016311	dephosphorylation	Interpro	BGO:0016311
TcSYL_0076970	TcSYL_0076970.t1	Molecular Function	GO:0008138	protein tyrosine/serine/threonine phosphatase activity	Interpro	MGO:0008138
TcSYL_0076970	TcSYL_0076970.t1	Molecular Function	GO:0016791	phosphatase activity	Interpro	MGO:0016791
TcSYL_0077350	TcSYL_0077350.t1	Biological Process	GO:0006508	proteolysis	Interpro	BGO:0006508
TcSYL_0077350	TcSYL_0077350.t1	Biological Process	GO:0007155	cell adhesion	Interpro	BGO:0007155
TcSYL_0077350	TcSYL_0077350.t1	Cellular Component	GO:0016020	membrane	Interpro	CGO:0016020
TcSYL_0077350	TcSYL_0077350.t1	Molecular Function	GO:0004222	metalloendopeptidase activity	Interpro	MGO:0004222
TcSYL_0078740	TcSYL_0078740.t1	Molecular Function	GO:0005515	protein binding	Interpro	MGO:0005515
TcSYL_0078780	TcSYL_0078780.t1	Biological Process	GO:0006412	translation	Interpro	BGO:0006412
TcSYL_0078780	TcSYL_0078780.t1	Cellular Component	GO:0005622	intracellular	Interpro	CGO:0005622
TcSYL_0078780	TcSYL_0078780.t1	Cellular Component	GO:0005840	ribosome	Interpro	CGO:0005840
TcSYL_0078780	TcSYL_0078780.t1	Molecular Function	GO:0003735	structural constituent of ribosome	Interpro	MGO:0003735
TcSYL_0078950	TcSYL_0078950.t1	Biological Process	GO:0046654	tetrahydrofolate biosynthetic process	Interpro	BGO:0046654
TcSYL_0078950	TcSYL_0078950.t1	Biological Process	GO:0055114	oxidation-reduction process	Interpro	BGO:0055114
TcSYL_0078950	TcSYL_0078950.t1	Molecular Function	GO:0004146	dihydrofolate reductase activity	Interpro	MGO:0004146
TcSYL_0078990	TcSYL_0078990.t1	Molecular Function	GO:0004045	aminoacyl-tRNA hydrolase activity	Interpro	MGO:0004045
TcSYL_0079390	TcSYL_0079390.t1	Biological Process	GO:0006508	proteolysis	Interpro	BGO:0006508
TcSYL_0079390	TcSYL_0079390.t1	Molecular Function	GO:0008234	cysteine-type peptidase activity	Interpro	MGO:0008234
TcSYL_0079410	TcSYL_0079410.t1	Biological Process	GO:0006406	mRNA export from nucleus	Interpro	BGO:0006406
TcSYL_0079410	TcSYL_0079410.t1	Biological Process	GO:0045893	positive regulation of transcription, DNA-templated	Interpro	BGO:0045893
TcSYL_0079410	TcSYL_0079410.t1	Cellular Component	GO:0000124	SAGA complex	Interpro	CGO:0000124
TcSYL_0079410	TcSYL_0079410.t1	Cellular Component	GO:0005643	nuclear pore	Interpro	CGO:0005643
TcSYL_0079410	TcSYL_0079410.t1	Molecular Function	GO:0003713	transcription coactivator activity	Interpro	MGO:0003713
TcSYL_0080420	TcSYL_0080420.t1	Molecular Function	GO:0005524	ATP binding	Interpro	MGO:0005524
TcSYL_0080420	TcSYL_0080420.t1	Molecular Function	GO:0016887	ATPase activity	Interpro	MGO:0016887
TcSYL_0080530	TcSYL_0080530.t1	Biological Process	GO:0007017	microtubule-based process	Interpro	BGO:0007017
TcSYL_0080530	TcSYL_0080530.t1	Cellular Component	GO:0030286	dynein complex	Interpro	CGO:0030286
TcSYL_0080590	TcSYL_0080590.t1	Biological Process	GO:0006468	protein phosphorylation	Interpro	BGO:0006468
TcSYL_0080590	TcSYL_0080590.t1	Molecular Function	GO:0004672	protein kinase activity	Interpro	MGO:0004672
TcSYL_0080590	TcSYL_0080590.t1	Molecular Function	GO:0004674	protein serine/threonine kinase activity	Interpro	MGO:0004674
TcSYL_0080590	TcSYL_0080590.t1	Molecular Function	GO:0005524	ATP binding	Interpro	MGO:0005524
TcSYL_0080620	TcSYL_0080620.t1	Biological Process	GO:0006102	isocitrate metabolic process	Interpro	BGO:0006102
TcSYL_0080620	TcSYL_0080620.t1	Biological Process	GO:0055114	oxidation-reduction process	Interpro	BGO:0055114
TcSYL_0080620	TcSYL_0080620.t1	Molecular Function	GO:0004450	isocitrate dehydrogenase (NADP+) activity	Interpro	MGO:0004450
TcSYL_0080620	TcSYL_0080620.t1	Molecular Function	GO:0016616	oxidoreductase activity, acting on the CH-OH group of donors, NAD or NADP as acceptor	Interpro	MGO:0016616
TcSYL_0082410	TcSYL_0082410.t1	Biological Process	GO:0055114	oxidation-reduction process	Interpro	BGO:0055114
TcSYL_0082410	TcSYL_0082410.t1	Molecular Function	GO:0010309	acireductone dioxygenase [iron(II)-requiring] activity	Interpro	MGO:0010309
TcSYL_0082910	TcSYL_0082910.t1	Molecular Function	GO:0005515	protein binding	Interpro	MGO:0005515
TcSYL_0083080	TcSYL_0083080.t1	Molecular Function	GO:0005488	binding	Interpro	MGO:0005488
TcSYL_0083110	TcSYL_0083110.t1	Biological Process	GO:0006351	transcription, DNA-templated	Interpro	BGO:0006351
TcSYL_0083110	TcSYL_0083110.t1	Molecular Function	GO:0046983	protein dimerization activity	Interpro	MGO:0046983
TcSYL_0083120	TcSYL_0083120.t1	Molecular Function	GO:0016747	transferase activity, transferring acyl groups other than amino-acyl groups	Interpro	MGO:0016747
TcSYL_0083370	TcSYL_0083370.t1	Biological Process	GO:0006432	phenylalanyl-tRNA aminoacylation	Interpro	BGO:0006432
TcSYL_0083370	TcSYL_0083370.t1	Cellular Component	GO:0005737	cytoplasm	Interpro	CGO:0005737
TcSYL_0083370	TcSYL_0083370.t1	Molecular Function	GO:0000166	nucleotide binding	Interpro	MGO:0000166
TcSYL_0083370	TcSYL_0083370.t1	Molecular Function	GO:0000287	magnesium ion binding	Interpro	MGO:0000287
TcSYL_0083370	TcSYL_0083370.t1	Molecular Function	GO:0003723	RNA binding	Interpro	MGO:0003723
TcSYL_0083370	TcSYL_0083370.t1	Molecular Function	GO:0004826	phenylalanine-tRNA ligase activity	Interpro	MGO:0004826
TcSYL_0083370	TcSYL_0083370.t1	Molecular Function	GO:0005524	ATP binding	Interpro	MGO:0005524
TcSYL_0084290	TcSYL_0084290.t1	Molecular Function	GO:0005525	GTP binding	Interpro	MGO:0005525
TcSYL_0086500	TcSYL_0086500.t1	Molecular Function	GO:0005515	protein binding	Interpro	MGO:0005515
TcSYL_0087240	TcSYL_0087240.t1	Molecular Function	GO:0003924	GTPase activity	Interpro	MGO:0003924
TcSYL_0087240	TcSYL_0087240.t1	Molecular Function	GO:0005525	GTP binding	Interpro	MGO:0005525
TcSYL_0087250	TcSYL_0087250.t1	Biological Process	GO:0006281	DNA repair	Interpro	BGO:0006281
TcSYL_0087250	TcSYL_0087250.t1	Cellular Component	GO:0005634	nucleus	Interpro	CGO:0005634
TcSYL_0087250	TcSYL_0087250.t1	Molecular Function	GO:0008081	phosphoric diester hydrolase activity	Interpro	MGO:0008081
TcSYL_0087830	TcSYL_0087830.t1	Biological Process	GO:0006412	translation	Interpro	BGO:0006412
TcSYL_0087830	TcSYL_0087830.t1	Cellular Component	GO:0005622	intracellular	Interpro	CGO:0005622
TcSYL_0087830	TcSYL_0087830.t1	Cellular Component	GO:0005840	ribosome	Interpro	CGO:0005840
TcSYL_0087830	TcSYL_0087830.t1	Molecular Function	GO:0003735	structural constituent of ribosome	Interpro	MGO:0003735
TcSYL_0087960	TcSYL_0087960.t1	Biological Process	GO:0006629	lipid metabolic process	Interpro	BGO:0006629
TcSYL_0087960	TcSYL_0087960.t1	Molecular Function	GO:0008081	phosphoric diester hydrolase activity	Interpro	MGO:0008081
TcSYL_0088610	TcSYL_0088610.t1	Molecular Function	GO:0008168	methyltransferase activity	Interpro	MGO:0008168
TcSYL_0088650	TcSYL_0088650.t1	Biological Process	GO:0055114	oxidation-reduction process	Interpro	BGO:0055114
TcSYL_0088650	TcSYL_0088650.t1	Molecular Function	GO:0016491	oxidoreductase activity	Interpro	MGO:0016491
TcSYL_0088720	TcSYL_0088720.t1	Biological Process	GO:0009190	cyclic nucleotide biosynthetic process	Interpro	BGO:0009190
TcSYL_0088720	TcSYL_0088720.t1	Biological Process	GO:0035556	intracellular signal transduction	Interpro	BGO:0035556
TcSYL_0088720	TcSYL_0088720.t1	Molecular Function	GO:0016849	phosphorus-oxygen lyase activity	Interpro	MGO:0016849
TcSYL_0088800	TcSYL_0088800.t1	Cellular Component	GO:0016020	membrane	Interpro	CGO:0016020
TcSYL_0089140	TcSYL_0089140.t1	Biological Process	GO:0007018	microtubule-based movement	Interpro	BGO:0007018
TcSYL_0089140	TcSYL_0089140.t1	Cellular Component	GO:0030286	dynein complex	Interpro	CGO:0030286
TcSYL_0089140	TcSYL_0089140.t1	Molecular Function	GO:0003777	microtubule motor activity	Interpro	MGO:0003777
TcSYL_0089320	TcSYL_0089320.t1	Molecular Function	GO:0005509	calcium ion binding	Interpro	MGO:0005509
TcSYL_0089540	TcSYL_0089540.t1	Molecular Function	GO:0008237	metallopeptidase activity	Interpro	MGO:0008237
TcSYL_0089540	TcSYL_0089540.t1	Molecular Function	GO:0008270	zinc ion binding	Interpro	MGO:0008270
TcSYL_0090950	TcSYL_0090950.t1	Molecular Function	GO:0003676	nucleic acid binding	Interpro	MGO:0003676
TcSYL_0090950	TcSYL_0090950.t1	Molecular Function	GO:0016787	hydrolase activity	Interpro	MGO:0016787
TcSYL_0090950	TcSYL_0090950.t1	Molecular Function	GO:0046872	metal ion binding	Interpro	MGO:0046872
TcSYL_0091100	TcSYL_0091100.t1	Biological Process	GO:0055114	oxidation-reduction process	Interpro	BGO:0055114
TcSYL_0091100	TcSYL_0091100.t1	Molecular Function	GO:0016491	oxidoreductase activity	Interpro	MGO:0016491
TcSYL_0092090	TcSYL_0092090.t1	Biological Process	GO:0008152	metabolic process	Interpro	BGO:0008152
TcSYL_0092090	TcSYL_0092090.t1	Molecular Function	GO:0003824	catalytic activity	Interpro	MGO:0003824
TcSYL_0092100	TcSYL_0092100.t1	Molecular Function	GO:0003676	nucleic acid binding	Interpro	MGO:0003676
TcSYL_0092370	TcSYL_0092370.t1	Biological Process	GO:0051016	barbed-end actin filament capping	Interpro	BGO:0051016
TcSYL_0092370	TcSYL_0092370.t1	Cellular Component	GO:0008290	F-actin capping protein complex	Interpro	CGO:0008290
TcSYL_0094640	TcSYL_0094640.t1	Molecular Function	GO:0005515	protein binding	Interpro	MGO:0005515
TcSYL_0094670	TcSYL_0094670.t1	Biological Process	GO:0006468	protein phosphorylation	Interpro	BGO:0006468
TcSYL_0094670	TcSYL_0094670.t1	Molecular Function	GO:0004672	protein kinase activity	Interpro	MGO:0004672
TcSYL_0094670	TcSYL_0094670.t1	Molecular Function	GO:0005524	ATP binding	Interpro	MGO:0005524
TcSYL_0094770	TcSYL_0094770.t1	Biological Process	GO:0006886	intracellular protein transport	Interpro	BGO:0006886
TcSYL_0094770	TcSYL_0094770.t1	Biological Process	GO:0006888	ER to Golgi vesicle-mediated transport	Interpro	BGO:0006888
TcSYL_0094770	TcSYL_0094770.t1	Cellular Component	GO:0030127	COPII vesicle coat	Interpro	CGO:0030127
TcSYL_0094770	TcSYL_0094770.t1	Molecular Function	GO:0008270	zinc ion binding	Interpro	MGO:0008270
TcSYL_0094780	TcSYL_0094780.t1	Biological Process	GO:0006886	intracellular protein transport	Interpro	BGO:0006886
TcSYL_0094780	TcSYL_0094780.t1	Biological Process	GO:0006888	ER to Golgi vesicle-mediated transport	Interpro	BGO:0006888
TcSYL_0094780	TcSYL_0094780.t1	Cellular Component	GO:0030127	COPII vesicle coat	Interpro	CGO:0030127
TcSYL_0095870	TcSYL_0095870.t1	Biological Process	GO:0055114	oxidation-reduction process	Interpro	BGO:0055114
TcSYL_0095870	TcSYL_0095870.t1	Molecular Function	GO:0016491	oxidoreductase activity	Interpro	MGO:0016491
TcSYL_0095940	TcSYL_0095940.t1	Molecular Function	GO:0003676	nucleic acid binding	Interpro	MGO:0003676
TcSYL_0095940	TcSYL_0095940.t1	Molecular Function	GO:0016787	hydrolase activity	Interpro	MGO:0016787
TcSYL_0095940	TcSYL_0095940.t1	Molecular Function	GO:0046872	metal ion binding	Interpro	MGO:0046872
TcSYL_0096170	TcSYL_0096170.t1	Biological Process	GO:0002100	tRNA wobble adenosine to inosine editing	Interpro	BGO:0002100
TcSYL_0096170	TcSYL_0096170.t1	Molecular Function	GO:0003824	catalytic activity	Interpro	MGO:0003824
TcSYL_0096170	TcSYL_0096170.t1	Molecular Function	GO:0008251	tRNA-specific adenosine deaminase activity	Interpro	MGO:0008251
TcSYL_0096710	TcSYL_0096710.t1	Biological Process	GO:0006468	protein phosphorylation	Interpro	BGO:0006468
TcSYL_0096710	TcSYL_0096710.t1	Molecular Function	GO:0004672	protein kinase activity	Interpro	MGO:0004672
TcSYL_0096710	TcSYL_0096710.t1	Molecular Function	GO:0005524	ATP binding	Interpro	MGO:0005524
TcSYL_0096970	TcSYL_0096970.t1	Molecular Function	GO:0005515	protein binding	Interpro	MGO:0005515
TcSYL_0097270	TcSYL_0097270.t1	Biological Process	GO:0030041	actin filament polymerization	Interpro	BGO:0030041
TcSYL_0097270	TcSYL_0097270.t1	Biological Process	GO:0030833	regulation of actin filament polymerization	Interpro	BGO:0030833
TcSYL_0097270	TcSYL_0097270.t1	Biological Process	GO:0034314	Arp2/3 complex-mediated actin nucleation	Interpro	BGO:0034314
TcSYL_0097270	TcSYL_0097270.t1	Cellular Component	GO:0005885	Arp2/3 protein complex	Interpro	CGO:0005885
TcSYL_0097270	TcSYL_0097270.t1	Cellular Component	GO:0015629	actin cytoskeleton	Interpro	CGO:0015629
TcSYL_0100160	TcSYL_0100160.t1	Biological Process	GO:0006508	proteolysis	Interpro	BGO:0006508
TcSYL_0100160	TcSYL_0100160.t1	Biological Process	GO:0007155	cell adhesion	Interpro	BGO:0007155
TcSYL_0100160	TcSYL_0100160.t1	Cellular Component	GO:0016020	membrane	Interpro	CGO:0016020
TcSYL_0100160	TcSYL_0100160.t1	Molecular Function	GO:0004222	metalloendopeptidase activity	Interpro	MGO:0004222
TcSYL_0102650	TcSYL_0102650.t1	Biological Process	GO:0000079	regulation of cyclin-dependent protein serine/threonine kinase activity	Interpro	BGO:0000079
TcSYL_0102650	TcSYL_0102650.t1	Molecular Function	GO:0019901	protein kinase binding	Interpro	MGO:0019901
TcSYL_0102820	TcSYL_0102820.t1	Biological Process	GO:0018342	protein prenylation	Interpro	BGO:0018342
TcSYL_0102820	TcSYL_0102820.t1	Molecular Function	GO:0008318	protein prenyltransferase activity	Interpro	MGO:0008318
TcSYL_0103580	TcSYL_0103580.t1	Biological Process	GO:0009058	biosynthetic process	Interpro	BGO:0009058
TcSYL_0103580	TcSYL_0103580.t1	Molecular Function	GO:0030170	pyridoxal phosphate binding	Interpro	MGO:0030170
TcSYL_0104790	TcSYL_0104790.t1	Cellular Component	GO:0016021	integral component of membrane	Interpro	CGO:0016021
TcSYL_0105790	TcSYL_0105790.t1	Biological Process	GO:0006468	protein phosphorylation	Interpro	BGO:0006468
TcSYL_0105790	TcSYL_0105790.t1	Molecular Function	GO:0004672	protein kinase activity	Interpro	MGO:0004672
TcSYL_0105790	TcSYL_0105790.t1	Molecular Function	GO:0005524	ATP binding	Interpro	MGO:0005524
TcSYL_0105800	TcSYL_0105800.t1	Biological Process	GO:0006355	regulation of transcription, DNA-templated	Interpro	BGO:0006355
TcSYL_0106920	TcSYL_0106920.t1	Biological Process	GO:0050708	regulation of protein secretion	Interpro	BGO:0050708
TcSYL_0106920	TcSYL_0106920.t1	Cellular Component	GO:0005737	cytoplasm	Interpro	CGO:0005737
TcSYL_0106920	TcSYL_0106920.t1	Molecular Function	GO:0005515	protein binding	Interpro	MGO:0005515
TcSYL_0107280	TcSYL_0107280.t1	Biological Process	GO:0002098	tRNA wobble uridine modification	Interpro	BGO:0002098
TcSYL_0107280	TcSYL_0107280.t1	Biological Process	GO:0008033	tRNA processing	Interpro	BGO:0008033
TcSYL_0107280	TcSYL_0107280.t1	Biological Process	GO:0034227	tRNA thio-modification	Interpro	BGO:0034227
TcSYL_0107280	TcSYL_0107280.t1	Molecular Function	GO:0000049	tRNA binding	Interpro	MGO:0000049
TcSYL_0107330	TcSYL_0107330.t1	Molecular Function	GO:0005515	protein binding	Interpro	MGO:0005515
TcSYL_0107650	TcSYL_0107650.t1	Molecular Function	GO:0003924	GTPase activity	Interpro	MGO:0003924
TcSYL_0107650	TcSYL_0107650.t1	Molecular Function	GO:0005525	GTP binding	Interpro	MGO:0005525
TcSYL_0107750	TcSYL_0107750.t1	Biological Process	GO:0009190	cyclic nucleotide biosynthetic process	Interpro	BGO:0009190
TcSYL_0107750	TcSYL_0107750.t1	Biological Process	GO:0035556	intracellular signal transduction	Interpro	BGO:0035556
TcSYL_0107750	TcSYL_0107750.t1	Molecular Function	GO:0016849	phosphorus-oxygen lyase activity	Interpro	MGO:0016849
TcSYL_0108720	TcSYL_0108720.t1	Biological Process	GO:0008152	metabolic process	Interpro	BGO:0008152
TcSYL_0108720	TcSYL_0108720.t1	Molecular Function	GO:0003824	catalytic activity	Interpro	MGO:0003824
TcSYL_0108720	TcSYL_0108720.t1	Molecular Function	GO:0046872	metal ion binding	Interpro	MGO:0046872
TcSYL_0108730	TcSYL_0108730.t1	Biological Process	GO:0006007	glucose catabolic process	Interpro	BGO:0006007
TcSYL_0108730	TcSYL_0108730.t1	Cellular Component	GO:0005737	cytoplasm	Interpro	CGO:0005737
TcSYL_0108730	TcSYL_0108730.t1	Molecular Function	GO:0004619	phosphoglycerate mutase activity	Interpro	MGO:0004619
TcSYL_0108730	TcSYL_0108730.t1	Molecular Function	GO:0030145	manganese ion binding	Interpro	MGO:0030145
TcSYL_0108860	TcSYL_0108860.t1	Molecular Function	GO:0005515	protein binding	Interpro	MGO:0005515
TcSYL_0109430	TcSYL_0109430.t1	Biological Process	GO:0006412	translation	Interpro	BGO:0006412
TcSYL_0109430	TcSYL_0109430.t1	Cellular Component	GO:0005622	intracellular	Interpro	CGO:0005622
TcSYL_0109430	TcSYL_0109430.t1	Cellular Component	GO:0005840	ribosome	Interpro	CGO:0005840
TcSYL_0109430	TcSYL_0109430.t1	Molecular Function	GO:0003735	structural constituent of ribosome	Interpro	MGO:0003735
TcSYL_0109580	TcSYL_0109580.t1	Cellular Component	GO:0005737	cytoplasm	Interpro	CGO:0005737
TcSYL_0109580	TcSYL_0109580.t1	Molecular Function	GO:0033925	mannosyl-glycoprotein endo-beta-N-acetylglucosaminidase activity	Interpro	MGO:0033925
TcSYL_0109600	TcSYL_0109600.t1	Biological Process	GO:0000413	protein peptidyl-prolyl isomerization	Interpro	BGO:0000413
TcSYL_0109600	TcSYL_0109600.t1	Molecular Function	GO:0003755	peptidyl-prolyl cis-trans isomerase activity	Interpro	MGO:0003755
TcSYL_0110920	TcSYL_0110920.t1	Molecular Function	GO:0005515	protein binding	Interpro	MGO:0005515
TcSYL_0111290	TcSYL_0111290.t1	Biological Process	GO:0006817	phosphate ion transport	Interpro	BGO:0006817
TcSYL_0111290	TcSYL_0111290.t1	Cellular Component	GO:0016020	membrane	Interpro	CGO:0016020
TcSYL_0111290	TcSYL_0111290.t1	Molecular Function	GO:0005315	inorganic phosphate transmembrane transporter activity	Interpro	MGO:0005315
TcSYL_0111760	TcSYL_0111760.t1	Molecular Function	GO:0005515	protein binding	Interpro	MGO:0005515
TcSYL_0111890	TcSYL_0111890.t1	Biological Process	GO:0045454	cell redox homeostasis	Interpro	BGO:0045454
TcSYL_0111890	TcSYL_0111890.t1	Biological Process	GO:0055114	oxidation-reduction process	Interpro	BGO:0055114
TcSYL_0111890	TcSYL_0111890.t1	Molecular Function	GO:0016491	oxidoreductase activity	Interpro	MGO:0016491
TcSYL_0111890	TcSYL_0111890.t1	Molecular Function	GO:0050660	flavin adenine dinucleotide binding	Interpro	MGO:0050660
TcSYL_0112020	TcSYL_0112020.t1	Molecular Function	GO:0003676	nucleic acid binding	Interpro	MGO:0003676
TcSYL_0112040	TcSYL_0112040.t1	Biological Process	GO:0090481	pyrimidine nucleotide-sugar transmembrane transport	Interpro	BGO:0090481
TcSYL_0112040	TcSYL_0112040.t1	Cellular Component	GO:0000139	Golgi membrane	Interpro	CGO:0000139
TcSYL_0112040	TcSYL_0112040.t1	Cellular Component	GO:0016021	integral component of membrane	Interpro	CGO:0016021
TcSYL_0112040	TcSYL_0112040.t1	Molecular Function	GO:0015165	pyrimidine nucleotide-sugar transmembrane transporter activity	Interpro	MGO:0015165
TcSYL_0112310	TcSYL_0112310.t1	Biological Process	GO:0006412	translation	Interpro	BGO:0006412
TcSYL_0112310	TcSYL_0112310.t1	Cellular Component	GO:0005622	intracellular	Interpro	CGO:0005622
TcSYL_0112310	TcSYL_0112310.t1	Cellular Component	GO:0005840	ribosome	Interpro	CGO:0005840
TcSYL_0112310	TcSYL_0112310.t1	Molecular Function	GO:0003735	structural constituent of ribosome	Interpro	MGO:0003735
TcSYL_0112320	TcSYL_0112320.t1	Biological Process	GO:0006412	translation	Interpro	BGO:0006412
TcSYL_0112320	TcSYL_0112320.t1	Cellular Component	GO:0005840	ribosome	Interpro	CGO:0005840
TcSYL_0112320	TcSYL_0112320.t1	Molecular Function	GO:0003735	structural constituent of ribosome	Interpro	MGO:0003735
TcSYL_0112340	TcSYL_0112340.t1	Molecular Function	GO:0005515	protein binding	Interpro	MGO:0005515
TcSYL_0112450	TcSYL_0112450.t1	Molecular Function	GO:0005515	protein binding	Interpro	MGO:0005515
TcSYL_0112560	TcSYL_0112560.t1	Biological Process	GO:0016192	vesicle-mediated transport	Interpro	BGO:0016192
TcSYL_0112560	TcSYL_0112560.t1	Cellular Component	GO:0030008	TRAPP complex	Interpro	CGO:0030008
TcSYL_0112580	TcSYL_0112580.t1	Biological Process	GO:0006801	superoxide metabolic process	Interpro	BGO:0006801
TcSYL_0112580	TcSYL_0112580.t1	Biological Process	GO:0055114	oxidation-reduction process	Interpro	BGO:0055114
TcSYL_0112580	TcSYL_0112580.t1	Molecular Function	GO:0004784	superoxide dismutase activity	Interpro	MGO:0004784
TcSYL_0112580	TcSYL_0112580.t1	Molecular Function	GO:0046872	metal ion binding	Interpro	MGO:0046872
TcSYL_0112610	TcSYL_0112610.t1	Cellular Component	GO:0016020	membrane	Interpro	CGO:0016020
TcSYL_0112610	TcSYL_0112610.t1	Cellular Component	GO:0016021	integral component of membrane	Interpro	CGO:0016021
TcSYL_0112620	TcSYL_0112620.t1	Molecular Function	GO:0005509	calcium ion binding	Interpro	MGO:0005509
TcSYL_0112690	TcSYL_0112690.t1	Biological Process	GO:0006744	ubiquinone biosynthetic process	Interpro	BGO:0006744
TcSYL_0112710	TcSYL_0112710.t1	Molecular Function	GO:0005515	protein binding	Interpro	MGO:0005515
TcSYL_0112810	TcSYL_0112810.t1	Biological Process	GO:0006511	ubiquitin-dependent protein catabolic process	Interpro	BGO:0006511
TcSYL_0112930	TcSYL_0112930.t1	Molecular Function	GO:0005515	protein binding	Interpro	MGO:0005515
TcSYL_0112960	TcSYL_0112960.t1	Biological Process	GO:0030833	regulation of actin filament polymerization	Interpro	BGO:0030833
TcSYL_0112960	TcSYL_0112960.t1	Biological Process	GO:0034314	Arp2/3 complex-mediated actin nucleation	Interpro	BGO:0034314
TcSYL_0112960	TcSYL_0112960.t1	Cellular Component	GO:0005856	cytoskeleton	Interpro	CGO:0005856
TcSYL_0112960	TcSYL_0112960.t1	Cellular Component	GO:0005885	Arp2/3 protein complex	Interpro	CGO:0005885
TcSYL_0113310	TcSYL_0113310.t1	Biological Process	GO:0051603	proteolysis involved in cellular protein catabolic process	Interpro	BGO:0051603
TcSYL_0113310	TcSYL_0113310.t1	Cellular Component	GO:0005839	proteasome core complex	Interpro	CGO:0005839
TcSYL_0113310	TcSYL_0113310.t1	Molecular Function	GO:0004298	threonine-type endopeptidase activity	Interpro	MGO:0004298
TcSYL_0113360	TcSYL_0113360.t1	Biological Process	GO:0046488	phosphatidylinositol metabolic process	Interpro	BGO:0046488
TcSYL_0113360	TcSYL_0113360.t1	Molecular Function	GO:0016307	phosphatidylinositol phosphate kinase activity	Interpro	MGO:0016307
TcSYL_0113450	TcSYL_0113450.t1	Molecular Function	GO:0005525	GTP binding	Interpro	MGO:0005525
TcSYL_0113460	TcSYL_0113460.t1	Biological Process	GO:0006413	translational initiation	Interpro	BGO:0006413
TcSYL_0113460	TcSYL_0113460.t1	Cellular Component	GO:0005737	cytoplasm	Interpro	CGO:0005737
TcSYL_0113460	TcSYL_0113460.t1	Molecular Function	GO:0003723	RNA binding	Interpro	MGO:0003723
TcSYL_0113460	TcSYL_0113460.t1	Molecular Function	GO:0003743	translation initiation factor activity	Interpro	MGO:0003743
TcSYL_0113520	TcSYL_0113520.t1	Molecular Function	GO:0005515	protein binding	Interpro	MGO:0005515
TcSYL_0113540	TcSYL_0113540.t1	Biological Process	GO:0006289	nucleotide-excision repair	Interpro	BGO:0006289
TcSYL_0113540	TcSYL_0113540.t1	Biological Process	GO:0043161	proteasome-mediated ubiquitin-dependent protein catabolic process	Interpro	BGO:0043161
TcSYL_0113540	TcSYL_0113540.t1	Molecular Function	GO:0003684	damaged DNA binding	Interpro	MGO:0003684
TcSYL_0113930	TcSYL_0113930.t1	Biological Process	GO:0006412	translation	Interpro	BGO:0006412
TcSYL_0113930	TcSYL_0113930.t1	Cellular Component	GO:0005622	intracellular	Interpro	CGO:0005622
TcSYL_0113930	TcSYL_0113930.t1	Cellular Component	GO:0005840	ribosome	Interpro	CGO:0005840
TcSYL_0113930	TcSYL_0113930.t1	Molecular Function	GO:0003676	nucleic acid binding	Interpro	MGO:0003676
TcSYL_0113930	TcSYL_0113930.t1	Molecular Function	GO:0003723	RNA binding	Interpro	MGO:0003723
TcSYL_0113930	TcSYL_0113930.t1	Molecular Function	GO:0003735	structural constituent of ribosome	Interpro	MGO:0003735
TcSYL_0114090	TcSYL_0114090.t1	Biological Process	GO:0006396	RNA processing	Interpro	BGO:0006396
TcSYL_0114090	TcSYL_0114090.t1	Molecular Function	GO:0004525	ribonuclease III activity	Interpro	MGO:0004525
TcSYL_0114620	TcSYL_0114620.t1	Molecular Function	GO:0003723	RNA binding	Interpro	MGO:0003723
TcSYL_0114620	TcSYL_0114620.t1	Molecular Function	GO:0005488	binding	Interpro	MGO:0005488
TcSYL_0114910	TcSYL_0114910.t1	Biological Process	GO:0005975	carbohydrate metabolic process	Interpro	BGO:0005975
TcSYL_0114910	TcSYL_0114910.t1	Biological Process	GO:0008152	metabolic process	Interpro	BGO:0008152
TcSYL_0114910	TcSYL_0114910.t1	Molecular Function	GO:0003824	catalytic activity	Interpro	MGO:0003824
TcSYL_0114910	TcSYL_0114910.t1	Molecular Function	GO:0016857	racemase and epimerase activity, acting on carbohydrates and derivatives	Interpro	MGO:0016857
TcSYL_0114960	TcSYL_0114960.t1	Molecular Function	GO:0005509	calcium ion binding	Interpro	MGO:0005509
TcSYL_0115140	TcSYL_0115140.t1	Biological Process	GO:0006412	translation	Interpro	BGO:0006412
TcSYL_0115140	TcSYL_0115140.t1	Cellular Component	GO:0005622	intracellular	Interpro	CGO:0005622
TcSYL_0115140	TcSYL_0115140.t1	Cellular Component	GO:0005840	ribosome	Interpro	CGO:0005840
TcSYL_0115140	TcSYL_0115140.t1	Molecular Function	GO:0003735	structural constituent of ribosome	Interpro	MGO:0003735
TcSYL_0115250	TcSYL_0115250.t1	Biological Process	GO:0065003	protein-containing complex assembly	Interpro	BGO:0065003
TcSYL_0115250	TcSYL_0115250.t1	Cellular Component	GO:0005739	mitochondrion	Interpro	CGO:0005739
TcSYL_0115410	TcSYL_0115410.t1	Biological Process	GO:0006412	translation	Interpro	BGO:0006412
TcSYL_0115410	TcSYL_0115410.t1	Cellular Component	GO:0015934	large ribosomal subunit	Interpro	CGO:0015934
TcSYL_0115410	TcSYL_0115410.t1	Molecular Function	GO:0003735	structural constituent of ribosome	Interpro	MGO:0003735
TcSYL_0115580	TcSYL_0115580.t1	Biological Process	GO:0006952	defense response	Interpro	BGO:0006952
TcSYL_0115580	TcSYL_0115580.t1	Biological Process	GO:0008284	positive regulation of cell proliferation	Interpro	BGO:0008284
TcSYL_0115600	TcSYL_0115600.t1	Cellular Component	GO:0005622	intracellular	Interpro	CGO:0005622
TcSYL_0115600	TcSYL_0115600.t1	Molecular Function	GO:0005525	GTP binding	Interpro	MGO:0005525
TcSYL_0115620	TcSYL_0115620.t1	Molecular Function	GO:0005525	GTP binding	Interpro	MGO:0005525
TcSYL_0115750	TcSYL_0115750.t1	Biological Process	GO:0016192	vesicle-mediated transport	Interpro	BGO:0016192
TcSYL_0115750	TcSYL_0115750.t1	Cellular Component	GO:0016020	membrane	Interpro	CGO:0016020
TcSYL_0115920	TcSYL_0115920.t1	Molecular Function	GO:0003676	nucleic acid binding	Interpro	MGO:0003676
TcSYL_0116430	TcSYL_0116430.t1	Molecular Function	GO:0005515	protein binding	Interpro	MGO:0005515
TcSYL_0116870	TcSYL_0116870.t1	Molecular Function	GO:0003677	DNA binding	Interpro	MGO:0003677
TcSYL_0117590	TcSYL_0117590.t1	Biological Process	GO:0016559	peroxisome fission	Interpro	BGO:0016559
TcSYL_0117590	TcSYL_0117590.t1	Cellular Component	GO:0005779	integral component of peroxisomal membrane	Interpro	CGO:0005779
TcSYL_0117630	TcSYL_0117630.t1	Biological Process	GO:0016192	vesicle-mediated transport	Interpro	BGO:0016192
TcSYL_0117670	TcSYL_0117670.t1	Molecular Function	GO:0005515	protein binding	Interpro	MGO:0005515
TcSYL_0117680	TcSYL_0117680.t1	Molecular Function	GO:0008168	methyltransferase activity	Interpro	MGO:0008168
TcSYL_0118150	TcSYL_0118150.t1	Biological Process	GO:0032509	endosome transport via multivesicular body sorting pathway	Interpro	BGO:0032509
TcSYL_0118150	TcSYL_0118150.t1	Cellular Component	GO:0000813	ESCRT I complex	Interpro	CGO:0000813
TcSYL_0118220	TcSYL_0118220.t1	Cellular Component	GO:0005956	protein kinase CK2 complex	Interpro	CGO:0005956
TcSYL_0118220	TcSYL_0118220.t1	Molecular Function	GO:0019887	protein kinase regulator activity	Interpro	MGO:0019887
TcSYL_0118320	TcSYL_0118320.t1	Molecular Function	GO:0047429	nucleoside-triphosphate diphosphatase activity	Interpro	MGO:0047429
TcSYL_0118370	TcSYL_0118370.t1	Molecular Function	GO:0005524	ATP binding	Interpro	MGO:0005524
TcSYL_0118420	TcSYL_0118420.t1	Molecular Function	GO:0005515	protein binding	Interpro	MGO:0005515
TcSYL_0118490	TcSYL_0118490.t1	Biological Process	GO:0008152	metabolic process	Interpro	BGO:0008152
TcSYL_0118490	TcSYL_0118490.t1	Molecular Function	GO:0016787	hydrolase activity	Interpro	MGO:0016787
TcSYL_0118550	TcSYL_0118550.t1	Biological Process	GO:0008152	metabolic process	Interpro	BGO:0008152
TcSYL_0118550	TcSYL_0118550.t1	Molecular Function	GO:0016787	hydrolase activity	Interpro	MGO:0016787
TcSYL_0121230	TcSYL_0121230.t1	Biological Process	GO:0006412	translation	Interpro	BGO:0006412
TcSYL_0121230	TcSYL_0121230.t1	Cellular Component	GO:0005622	intracellular	Interpro	CGO:0005622
TcSYL_0121230	TcSYL_0121230.t1	Cellular Component	GO:0005840	ribosome	Interpro	CGO:0005840
TcSYL_0121230	TcSYL_0121230.t1	Cellular Component	GO:0015935	small ribosomal subunit	Interpro	CGO:0015935
TcSYL_0121230	TcSYL_0121230.t1	Molecular Function	GO:0003735	structural constituent of ribosome	Interpro	MGO:0003735
TcSYL_0121450	TcSYL_0121450.t1	Biological Process	GO:0006508	proteolysis	Interpro	BGO:0006508
TcSYL_0121450	TcSYL_0121450.t1	Biological Process	GO:0007155	cell adhesion	Interpro	BGO:0007155
TcSYL_0121450	TcSYL_0121450.t1	Cellular Component	GO:0016020	membrane	Interpro	CGO:0016020
TcSYL_0121450	TcSYL_0121450.t1	Molecular Function	GO:0004222	metalloendopeptidase activity	Interpro	MGO:0004222
TcSYL_0121870	TcSYL_0121870.t1	Biological Process	GO:0006265	DNA topological change	Interpro	BGO:0006265
TcSYL_0121870	TcSYL_0121870.t1	Cellular Component	GO:0005694	chromosome	Interpro	CGO:0005694
TcSYL_0121870	TcSYL_0121870.t1	Molecular Function	GO:0003677	DNA binding	Interpro	MGO:0003677
TcSYL_0121870	TcSYL_0121870.t1	Molecular Function	GO:0003916	DNA topoisomerase activity	Interpro	MGO:0003916
TcSYL_0122250	TcSYL_0122250.t1	Biological Process	GO:0055085	transmembrane transport	Interpro	BGO:0055085
TcSYL_0122250	TcSYL_0122250.t1	Cellular Component	GO:0016021	integral component of membrane	Interpro	CGO:0016021
TcSYL_0122290	TcSYL_0122290.t1	Biological Process	GO:0005975	carbohydrate metabolic process	Interpro	BGO:0005975
TcSYL_0122290	TcSYL_0122290.t1	Biological Process	GO:0006099	tricarboxylic acid cycle	Interpro	BGO:0006099
TcSYL_0122290	TcSYL_0122290.t1	Biological Process	GO:0019752	carboxylic acid metabolic process	Interpro	BGO:0019752
TcSYL_0122290	TcSYL_0122290.t1	Biological Process	GO:0055114	oxidation-reduction process	Interpro	BGO:0055114
TcSYL_0122290	TcSYL_0122290.t1	Molecular Function	GO:0003824	catalytic activity	Interpro	MGO:0003824
TcSYL_0122290	TcSYL_0122290.t1	Molecular Function	GO:0016491	oxidoreductase activity	Interpro	MGO:0016491
TcSYL_0122290	TcSYL_0122290.t1	Molecular Function	GO:0016616	oxidoreductase activity, acting on the CH-OH group of donors, NAD or NADP as acceptor	Interpro	MGO:0016616
TcSYL_0122290	TcSYL_0122290.t1	Molecular Function	GO:0030060	L-malate dehydrogenase activity	Interpro	MGO:0030060
TcSYL_0122350	TcSYL_0122350.t1	Cellular Component	GO:0000786	nucleosome	Interpro	CGO:0000786
TcSYL_0122350	TcSYL_0122350.t1	Molecular Function	GO:0003677	DNA binding	Interpro	MGO:0003677
TcSYL_0122350	TcSYL_0122350.t1	Molecular Function	GO:0046982	protein heterodimerization activity	Interpro	MGO:0046982
TcSYL_0123040	TcSYL_0123040.t1	Molecular Function	GO:0003677	DNA binding	Interpro	MGO:0003677
TcSYL_0123040	TcSYL_0123040.t1	Molecular Function	GO:0043565	sequence-specific DNA binding	Interpro	MGO:0043565
TcSYL_0127630	TcSYL_0127630.t1	Biological Process	GO:0006457	protein folding	Interpro	BGO:0006457
TcSYL_0127630	TcSYL_0127630.t1	Cellular Component	GO:0016272	prefoldin complex	Interpro	CGO:0016272
TcSYL_0127630	TcSYL_0127630.t1	Molecular Function	GO:0051082	unfolded protein binding	Interpro	MGO:0051082
TcSYL_0131200	TcSYL_0131200.t1	Biological Process	GO:0009058	biosynthetic process	Interpro	BGO:0009058
TcSYL_0131200	TcSYL_0131200.t1	Molecular Function	GO:0030170	pyridoxal phosphate binding	Interpro	MGO:0030170
TcSYL_0131400	TcSYL_0131400.t1	Molecular Function	GO:0005515	protein binding	Interpro	MGO:0005515
TcSYL_0132400	TcSYL_0132400.t1	Biological Process	GO:0006412	translation	Interpro	BGO:0006412
TcSYL_0132400	TcSYL_0132400.t1	Cellular Component	GO:0005840	ribosome	Interpro	CGO:0005840
TcSYL_0132400	TcSYL_0132400.t1	Molecular Function	GO:0003735	structural constituent of ribosome	Interpro	MGO:0003735
TcSYL_0132860	TcSYL_0132860.t1	Molecular Function	GO:0046872	metal ion binding	Interpro	MGO:0046872
TcSYL_0137550	TcSYL_0137550.t1	Biological Process	GO:0006508	proteolysis	Interpro	BGO:0006508
TcSYL_0137550	TcSYL_0137550.t1	Biological Process	GO:0007155	cell adhesion	Interpro	BGO:0007155
TcSYL_0137550	TcSYL_0137550.t1	Cellular Component	GO:0016020	membrane	Interpro	CGO:0016020
TcSYL_0137550	TcSYL_0137550.t1	Molecular Function	GO:0004222	metalloendopeptidase activity	Interpro	MGO:0004222
TcSYL_0138290	TcSYL_0138290.t1	Biological Process	GO:0034453	microtubule anchoring	Interpro	BGO:0034453
TcSYL_0138290	TcSYL_0138290.t1	Cellular Component	GO:0005815	microtubule organizing center	Interpro	CGO:0005815
TcSYL_0138290	TcSYL_0138290.t1	Molecular Function	GO:0005515	protein binding	Interpro	MGO:0005515
TcSYL_0138310	TcSYL_0138310.t1	Biological Process	GO:0009116	nucleoside metabolic process	Interpro	BGO:0009116
TcSYL_0138310	TcSYL_0138310.t1	Biological Process	GO:0009165	nucleotide biosynthetic process	Interpro	BGO:0009165
TcSYL_0138310	TcSYL_0138310.t1	Molecular Function	GO:0000287	magnesium ion binding	Interpro	MGO:0000287
TcSYL_0138310	TcSYL_0138310.t1	Molecular Function	GO:0004749	ribose phosphate diphosphokinase activity	Interpro	MGO:0004749
TcSYL_0138350	TcSYL_0138350.t1	Biological Process	GO:0006412	translation	Interpro	BGO:0006412
TcSYL_0138350	TcSYL_0138350.t1	Cellular Component	GO:0005622	intracellular	Interpro	CGO:0005622
TcSYL_0138350	TcSYL_0138350.t1	Cellular Component	GO:0005840	ribosome	Interpro	CGO:0005840
TcSYL_0138350	TcSYL_0138350.t1	Molecular Function	GO:0003735	structural constituent of ribosome	Interpro	MGO:0003735
TcSYL_0138440	TcSYL_0138440.t1	Biological Process	GO:0007018	microtubule-based movement	Interpro	BGO:0007018
TcSYL_0138440	TcSYL_0138440.t1	Cellular Component	GO:0030286	dynein complex	Interpro	CGO:0030286
TcSYL_0138440	TcSYL_0138440.t1	Molecular Function	GO:0003777	microtubule motor activity	Interpro	MGO:0003777
TcSYL_0138850	TcSYL_0138850.t1	Molecular Function	GO:0005515	protein binding	Interpro	MGO:0005515
TcSYL_0139160	TcSYL_0139160.t1	Biological Process	GO:0006308	DNA catabolic process	Interpro	BGO:0006308
TcSYL_0139160	TcSYL_0139160.t1	Molecular Function	GO:0003676	nucleic acid binding	Interpro	MGO:0003676
TcSYL_0139160	TcSYL_0139160.t1	Molecular Function	GO:0004519	endonuclease activity	Interpro	MGO:0004519
TcSYL_0139160	TcSYL_0139160.t1	Molecular Function	GO:0016788	hydrolase activity, acting on ester bonds	Interpro	MGO:0016788
TcSYL_0139260	TcSYL_0139260.t1	Molecular Function	GO:0003924	GTPase activity	Interpro	MGO:0003924
TcSYL_0139260	TcSYL_0139260.t1	Molecular Function	GO:0005525	GTP binding	Interpro	MGO:0005525
TcSYL_0140020	TcSYL_0140020.t1	Cellular Component	GO:0016459	myosin complex	Interpro	CGO:0016459
TcSYL_0140020	TcSYL_0140020.t1	Molecular Function	GO:0003774	motor activity	Interpro	MGO:0003774
TcSYL_0140020	TcSYL_0140020.t1	Molecular Function	GO:0005524	ATP binding	Interpro	MGO:0005524
TcSYL_0140080	TcSYL_0140080.t1	Biological Process	GO:0006006	glucose metabolic process	Interpro	BGO:0006006
TcSYL_0140080	TcSYL_0140080.t1	Biological Process	GO:0055114	oxidation-reduction process	Interpro	BGO:0055114
TcSYL_0140080	TcSYL_0140080.t1	Molecular Function	GO:0016620	oxidoreductase activity, acting on the aldehyde or oxo group of donors, NAD or NADP as acceptor	Interpro	MGO:0016620
TcSYL_0140080	TcSYL_0140080.t1	Molecular Function	GO:0050661	NADP binding	Interpro	MGO:0050661
TcSYL_0140080	TcSYL_0140080.t1	Molecular Function	GO:0051287	NAD binding	Interpro	MGO:0051287
TcSYL_0140460	TcSYL_0140460.t1	Molecular Function	GO:0003676	nucleic acid binding	Interpro	MGO:0003676
TcSYL_0141820	TcSYL_0141820.t1	Biological Process	GO:0005975	carbohydrate metabolic process	Interpro	BGO:0005975
TcSYL_0141820	TcSYL_0141820.t1	Biological Process	GO:0009298	GDP-mannose biosynthetic process	Interpro	BGO:0009298
TcSYL_0141820	TcSYL_0141820.t1	Molecular Function	GO:0004476	mannose-6-phosphate isomerase activity	Interpro	MGO:0004476
TcSYL_0141820	TcSYL_0141820.t1	Molecular Function	GO:0008270	zinc ion binding	Interpro	MGO:0008270
TcSYL_0141830	TcSYL_0141830.t1	Molecular Function	GO:0005096	GTPase activator activity	Interpro	MGO:0005096
TcSYL_0142410	TcSYL_0142410.t1	Biological Process	GO:0006508	proteolysis	Interpro	BGO:0006508
TcSYL_0142410	TcSYL_0142410.t1	Biological Process	GO:0007155	cell adhesion	Interpro	BGO:0007155
TcSYL_0142410	TcSYL_0142410.t1	Cellular Component	GO:0016020	membrane	Interpro	CGO:0016020
TcSYL_0142410	TcSYL_0142410.t1	Molecular Function	GO:0004222	metalloendopeptidase activity	Interpro	MGO:0004222
TcSYL_0142830	TcSYL_0142830.t1	Molecular Function	GO:0003824	catalytic activity	Interpro	MGO:0003824
TcSYL_0142830	TcSYL_0142830.t1	Molecular Function	GO:0050662	coenzyme binding	Interpro	MGO:0050662
TcSYL_0142850	TcSYL_0142850.t1	Cellular Component	GO:0005622	intracellular	Interpro	CGO:0005622
TcSYL_0142850	TcSYL_0142850.t1	Molecular Function	GO:0003723	RNA binding	Interpro	MGO:0003723
TcSYL_0142850	TcSYL_0142850.t1	Molecular Function	GO:0019843	rRNA binding	Interpro	MGO:0019843
TcSYL_0142880	TcSYL_0142880.t1	Molecular Function	GO:0005509	calcium ion binding	Interpro	MGO:0005509
TcSYL_0145210	TcSYL_0145210.t1	Biological Process	GO:0006913	nucleocytoplasmic transport	Interpro	BGO:0006913
TcSYL_0145210	TcSYL_0145210.t1	Molecular Function	GO:0003924	GTPase activity	Interpro	MGO:0003924
TcSYL_0145210	TcSYL_0145210.t1	Molecular Function	GO:0005525	GTP binding	Interpro	MGO:0005525
TcSYL_0145330	TcSYL_0145330.t1	Biological Process	GO:0071929	alpha-tubulin acetylation	Interpro	BGO:0071929
TcSYL_0145330	TcSYL_0145330.t1	Cellular Component	GO:0005874	microtubule	Interpro	CGO:0005874
TcSYL_0145330	TcSYL_0145330.t1	Molecular Function	GO:0019799	tubulin N-acetyltransferase activity	Interpro	MGO:0019799
TcSYL_0146190	TcSYL_0146190.t1	Biological Process	GO:0006605	protein targeting	Interpro	BGO:0006605
TcSYL_0146190	TcSYL_0146190.t1	Biological Process	GO:0006886	intracellular protein transport	Interpro	BGO:0006886
TcSYL_0146190	TcSYL_0146190.t1	Biological Process	GO:0015031	protein transport	Interpro	BGO:0015031
TcSYL_0146190	TcSYL_0146190.t1	Cellular Component	GO:0016020	membrane	Interpro	CGO:0016020
TcSYL_0146190	TcSYL_0146190.t1	Molecular Function	GO:0015450	P-P-bond-hydrolysis-driven protein transmembrane transporter activity	Interpro	MGO:0015450
TcSYL_0146360	TcSYL_0146360.t1	Molecular Function	GO:0046872	metal ion binding	Interpro	MGO:0046872
TcSYL_0146590	TcSYL_0146590.t1	Molecular Function	GO:0005515	protein binding	Interpro	MGO:0005515
TcSYL_0146630	TcSYL_0146630.t1	Molecular Function	GO:0003824	catalytic activity	Interpro	MGO:0003824
TcSYL_0147320	TcSYL_0147320.t1	Biological Process	GO:0006821	chloride transport	Interpro	BGO:0006821
TcSYL_0147320	TcSYL_0147320.t1	Biological Process	GO:0055085	transmembrane transport	Interpro	BGO:0055085
TcSYL_0147320	TcSYL_0147320.t1	Cellular Component	GO:0016020	membrane	Interpro	CGO:0016020
TcSYL_0147320	TcSYL_0147320.t1	Molecular Function	GO:0005247	voltage-gated chloride channel activity	Interpro	MGO:0005247
TcSYL_0147360	TcSYL_0147360.t1	Molecular Function	GO:0000166	nucleotide binding	Interpro	MGO:0000166
TcSYL_0147430	TcSYL_0147430.t1	Biological Process	GO:0006396	RNA processing	Interpro	BGO:0006396
TcSYL_0147430	TcSYL_0147430.t1	Molecular Function	GO:0003723	RNA binding	Interpro	MGO:0003723
TcSYL_0147430	TcSYL_0147430.t1	Molecular Function	GO:0016779	nucleotidyltransferase activity	Interpro	MGO:0016779
TcSYL_0147520	TcSYL_0147520.t1	Biological Process	GO:0006468	protein phosphorylation	Interpro	BGO:0006468
TcSYL_0147520	TcSYL_0147520.t1	Molecular Function	GO:0004672	protein kinase activity	Interpro	MGO:0004672
TcSYL_0147520	TcSYL_0147520.t1	Molecular Function	GO:0005524	ATP binding	Interpro	MGO:0005524
TcSYL_0156490	TcSYL_0156490.t1	Cellular Component	GO:0005739	mitochondrion	Interpro	CGO:0005739
TcSYL_0156490	TcSYL_0156490.t1	Molecular Function	GO:0003735	structural constituent of ribosome	Interpro	MGO:0003735
TcSYL_0156520	TcSYL_0156520.t1	Biological Process	GO:0006412	translation	Interpro	BGO:0006412
TcSYL_0156520	TcSYL_0156520.t1	Cellular Component	GO:0005622	intracellular	Interpro	CGO:0005622
TcSYL_0156520	TcSYL_0156520.t1	Cellular Component	GO:0005840	ribosome	Interpro	CGO:0005840
TcSYL_0156520	TcSYL_0156520.t1	Molecular Function	GO:0003735	structural constituent of ribosome	Interpro	MGO:0003735
TcSYL_0156630	TcSYL_0156630.t1	Molecular Function	GO:0005515	protein binding	Interpro	MGO:0005515
TcSYL_0156900	TcSYL_0156900.t1	Biological Process	GO:0006468	protein phosphorylation	Interpro	BGO:0006468
TcSYL_0156900	TcSYL_0156900.t1	Molecular Function	GO:0004672	protein kinase activity	Interpro	MGO:0004672
TcSYL_0156900	TcSYL_0156900.t1	Molecular Function	GO:0005524	ATP binding	Interpro	MGO:0005524
TcSYL_0156910	TcSYL_0156910.t1	Biological Process	GO:0006468	protein phosphorylation	Interpro	BGO:0006468
TcSYL_0156910	TcSYL_0156910.t1	Molecular Function	GO:0004672	protein kinase activity	Interpro	MGO:0004672
TcSYL_0156910	TcSYL_0156910.t1	Molecular Function	GO:0005524	ATP binding	Interpro	MGO:0005524
TcSYL_0157160	TcSYL_0157160.t1	Molecular Function	GO:0005515	protein binding	Interpro	MGO:0005515
TcSYL_0157980	TcSYL_0157980.t1	Cellular Component	GO:0016021	integral component of membrane	Interpro	CGO:0016021
TcSYL_0159050	TcSYL_0159050.t1	Molecular Function	GO:0003824	catalytic activity	Interpro	MGO:0003824
TcSYL_0159460	TcSYL_0159460.t1	Molecular Function	GO:0005509	calcium ion binding	Interpro	MGO:0005509
TcSYL_0159600	TcSYL_0159600.t1	Molecular Function	GO:0005515	protein binding	Interpro	MGO:0005515
TcSYL_0159740	TcSYL_0159740.t1	Biological Process	GO:0007018	microtubule-based movement	Interpro	BGO:0007018
TcSYL_0159740	TcSYL_0159740.t1	Molecular Function	GO:0003777	microtubule motor activity	Interpro	MGO:0003777
TcSYL_0159740	TcSYL_0159740.t1	Molecular Function	GO:0005524	ATP binding	Interpro	MGO:0005524
TcSYL_0159740	TcSYL_0159740.t1	Molecular Function	GO:0008017	microtubule binding	Interpro	MGO:0008017
TcSYL_0159750	TcSYL_0159750.t1	Biological Process	GO:0007018	microtubule-based movement	Interpro	BGO:0007018
TcSYL_0159750	TcSYL_0159750.t1	Molecular Function	GO:0003777	microtubule motor activity	Interpro	MGO:0003777
TcSYL_0159750	TcSYL_0159750.t1	Molecular Function	GO:0005524	ATP binding	Interpro	MGO:0005524
TcSYL_0159750	TcSYL_0159750.t1	Molecular Function	GO:0008017	microtubule binding	Interpro	MGO:0008017
TcSYL_0159760	TcSYL_0159760.t1	Molecular Function	GO:0005488	binding	Interpro	MGO:0005488
TcSYL_0159800	TcSYL_0159800.t1	Biological Process	GO:0006812	cation transport	Interpro	BGO:0006812
TcSYL_0159800	TcSYL_0159800.t1	Biological Process	GO:0055085	transmembrane transport	Interpro	BGO:0055085
TcSYL_0159800	TcSYL_0159800.t1	Cellular Component	GO:0016021	integral component of membrane	Interpro	CGO:0016021
TcSYL_0159800	TcSYL_0159800.t1	Molecular Function	GO:0015299	solute:proton antiporter activity	Interpro	MGO:0015299
TcSYL_0159900	TcSYL_0159900.t1	Molecular Function	GO:0016746	transferase activity, transferring acyl groups	Interpro	MGO:0016746
TcSYL_0159950	TcSYL_0159950.t1	Biological Process	GO:0055114	oxidation-reduction process	Interpro	BGO:0055114
TcSYL_0159950	TcSYL_0159950.t1	Molecular Function	GO:0016491	oxidoreductase activity	Interpro	MGO:0016491
TcSYL_0159950	TcSYL_0159950.t1	Molecular Function	GO:0050660	flavin adenine dinucleotide binding	Interpro	MGO:0050660
TcSYL_0159950	TcSYL_0159950.t1	Molecular Function	GO:0071949	FAD binding	Interpro	MGO:0071949
TcSYL_0159960	TcSYL_0159960.t1	Molecular Function	GO:0005488	binding	Interpro	MGO:0005488
TcSYL_0159980	TcSYL_0159980.t1	Molecular Function	GO:0008270	zinc ion binding	Interpro	MGO:0008270
TcSYL_0162540	TcSYL_0162540.t1	Molecular Function	GO:0005524	ATP binding	Interpro	MGO:0005524
TcSYL_0163070	TcSYL_0163070.t1	Biological Process	GO:0009116	nucleoside metabolic process	Interpro	BGO:0009116
TcSYL_0163070	TcSYL_0163070.t1	Molecular Function	GO:0003824	catalytic activity	Interpro	MGO:0003824
TcSYL_0163580	TcSYL_0163580.t1	Molecular Function	GO:0005515	protein binding	Interpro	MGO:0005515
TcSYL_0163630	TcSYL_0163630.t1	Molecular Function	GO:0003676	nucleic acid binding	Interpro	MGO:0003676
TcSYL_0163630	TcSYL_0163630.t1	Molecular Function	GO:0005524	ATP binding	Interpro	MGO:0005524
TcSYL_0164650	TcSYL_0164650.t1	Biological Process	GO:0019752	carboxylic acid metabolic process	Interpro	BGO:0019752
TcSYL_0164650	TcSYL_0164650.t1	Molecular Function	GO:0016831	carboxy-lyase activity	Interpro	MGO:0016831
TcSYL_0164650	TcSYL_0164650.t1	Molecular Function	GO:0030170	pyridoxal phosphate binding	Interpro	MGO:0030170
TcSYL_0165520	TcSYL_0165520.t1	Biological Process	GO:0005975	carbohydrate metabolic process	Interpro	BGO:0005975
TcSYL_0166870	TcSYL_0166870.t1	Biological Process	GO:0055114	oxidation-reduction process	Interpro	BGO:0055114
TcSYL_0166870	TcSYL_0166870.t1	Molecular Function	GO:0016491	oxidoreductase activity	Interpro	MGO:0016491
TcSYL_0166870	TcSYL_0166870.t1	Molecular Function	GO:0050660	flavin adenine dinucleotide binding	Interpro	MGO:0050660
TcSYL_0166870	TcSYL_0166870.t1	Molecular Function	GO:0071949	FAD binding	Interpro	MGO:0071949
TcSYL_0167320	TcSYL_0167320.t1	Biological Process	GO:0055114	oxidation-reduction process	Interpro	BGO:0055114
TcSYL_0167320	TcSYL_0167320.t1	Molecular Function	GO:0016491	oxidoreductase activity	Interpro	MGO:0016491
TcSYL_0168900	TcSYL_0168900.t1	Biological Process	GO:0006412	translation	Interpro	BGO:0006412
TcSYL_0168900	TcSYL_0168900.t1	Cellular Component	GO:0005622	intracellular	Interpro	CGO:0005622
TcSYL_0168900	TcSYL_0168900.t1	Cellular Component	GO:0005840	ribosome	Interpro	CGO:0005840
TcSYL_0168900	TcSYL_0168900.t1	Molecular Function	GO:0003735	structural constituent of ribosome	Interpro	MGO:0003735
TcSYL_0169000	TcSYL_0169000.t1	Biological Process	GO:0006265	DNA topological change	Interpro	BGO:0006265
TcSYL_0169000	TcSYL_0169000.t1	Molecular Function	GO:0003677	DNA binding	Interpro	MGO:0003677
TcSYL_0169000	TcSYL_0169000.t1	Molecular Function	GO:0003916	DNA topoisomerase activity	Interpro	MGO:0003916
TcSYL_0169060	TcSYL_0169060.t1	Molecular Function	GO:0005515	protein binding	Interpro	MGO:0005515
TcSYL_0169080	TcSYL_0169080.t1	Molecular Function	GO:0005488	binding	Interpro	MGO:0005488
TcSYL_0169160	TcSYL_0169160.t1	Molecular Function	GO:0005509	calcium ion binding	Interpro	MGO:0005509
TcSYL_0170360	TcSYL_0170360.t1	Molecular Function	GO:0003676	nucleic acid binding	Interpro	MGO:0003676
TcSYL_0170360	TcSYL_0170360.t1	Molecular Function	GO:0005524	ATP binding	Interpro	MGO:0005524
TcSYL_0170680	TcSYL_0170680.t1	Biological Process	GO:0006468	protein phosphorylation	Interpro	BGO:0006468
TcSYL_0170680	TcSYL_0170680.t1	Molecular Function	GO:0004672	protein kinase activity	Interpro	MGO:0004672
TcSYL_0170680	TcSYL_0170680.t1	Molecular Function	GO:0005524	ATP binding	Interpro	MGO:0005524
TcSYL_0171070	TcSYL_0171070.t1	Molecular Function	GO:0002161	aminoacyl-tRNA editing activity	Interpro	MGO:0002161
TcSYL_0171740	TcSYL_0171740.t1	Biological Process	GO:0055114	oxidation-reduction process	Interpro	BGO:0055114
TcSYL_0172090	TcSYL_0172090.t1	Cellular Component	GO:0016020	membrane	Interpro	CGO:0016020
TcSYL_0172090	TcSYL_0172090.t1	Molecular Function	GO:0005524	ATP binding	Interpro	MGO:0005524
TcSYL_0172090	TcSYL_0172090.t1	Molecular Function	GO:0016887	ATPase activity	Interpro	MGO:0016887
TcSYL_0172170	TcSYL_0172170.t1	Biological Process	GO:0005975	carbohydrate metabolic process	Interpro	BGO:0005975
TcSYL_0172170	TcSYL_0172170.t1	Biological Process	GO:0019318	hexose metabolic process	Interpro	BGO:0019318
TcSYL_0172170	TcSYL_0172170.t1	Molecular Function	GO:0003824	catalytic activity	Interpro	MGO:0003824
TcSYL_0172170	TcSYL_0172170.t1	Molecular Function	GO:0016853	isomerase activity	Interpro	MGO:0016853
TcSYL_0172170	TcSYL_0172170.t1	Molecular Function	GO:0030246	carbohydrate binding	Interpro	MGO:0030246
TcSYL_0172230	TcSYL_0172230.t1	Cellular Component	GO:0016020	membrane	Interpro	CGO:0016020
TcSYL_0172400	TcSYL_0172400.t1	Molecular Function	GO:0005515	protein binding	Interpro	MGO:0005515
TcSYL_0172730	TcSYL_0172730.t1	Molecular Function	GO:0016491	oxidoreductase activity	Interpro	MGO:0016491
TcSYL_0173270	TcSYL_0173270.t1	Biological Process	GO:0007018	microtubule-based movement	Interpro	BGO:0007018
TcSYL_0173270	TcSYL_0173270.t1	Molecular Function	GO:0003777	microtubule motor activity	Interpro	MGO:0003777
TcSYL_0173270	TcSYL_0173270.t1	Molecular Function	GO:0005524	ATP binding	Interpro	MGO:0005524
TcSYL_0173270	TcSYL_0173270.t1	Molecular Function	GO:0008017	microtubule binding	Interpro	MGO:0008017
TcSYL_0173510	TcSYL_0173510.t1	Biological Process	GO:0006887	exocytosis	Interpro	BGO:0006887
TcSYL_0173510	TcSYL_0173510.t1	Biological Process	GO:0048278	vesicle docking	Interpro	BGO:0048278
TcSYL_0173510	TcSYL_0173510.t1	Cellular Component	GO:0005737	cytoplasm	Interpro	CGO:0005737
TcSYL_0174210	TcSYL_0174210.t1	Molecular Function	GO:0005515	protein binding	Interpro	MGO:0005515
TcSYL_0174440	TcSYL_0174440.t1	Cellular Component	GO:0016020	membrane	Interpro	CGO:0016020
TcSYL_0174440	TcSYL_0174440.t1	Molecular Function	GO:0004571	mannosyl-oligosaccharide 1,2-alpha-mannosidase activity	Interpro	MGO:0004571
TcSYL_0174440	TcSYL_0174440.t1	Molecular Function	GO:0005509	calcium ion binding	Interpro	MGO:0005509
TcSYL_0174450	TcSYL_0174450.t1	Cellular Component	GO:0016020	membrane	Interpro	CGO:0016020
TcSYL_0174450	TcSYL_0174450.t1	Molecular Function	GO:0004571	mannosyl-oligosaccharide 1,2-alpha-mannosidase activity	Interpro	MGO:0004571
TcSYL_0174450	TcSYL_0174450.t1	Molecular Function	GO:0005509	calcium ion binding	Interpro	MGO:0005509
TcSYL_0174460	TcSYL_0174460.t1	Cellular Component	GO:0016020	membrane	Interpro	CGO:0016020
TcSYL_0174460	TcSYL_0174460.t1	Molecular Function	GO:0004571	mannosyl-oligosaccharide 1,2-alpha-mannosidase activity	Interpro	MGO:0004571
TcSYL_0174460	TcSYL_0174460.t1	Molecular Function	GO:0005509	calcium ion binding	Interpro	MGO:0005509
TcSYL_0174480	TcSYL_0174480.t1	Molecular Function	GO:0003824	catalytic activity	Interpro	MGO:0003824
TcSYL_0174810	TcSYL_0174810.t1	Molecular Function	GO:0003824	catalytic activity	Interpro	MGO:0003824
TcSYL_0174810	TcSYL_0174810.t1	Molecular Function	GO:0051536	iron-sulfur cluster binding	Interpro	MGO:0051536
TcSYL_0176160	TcSYL_0176160.t1	Molecular Function	GO:0004197	cysteine-type endopeptidase activity	Interpro	MGO:0004197
TcSYL_0178120	TcSYL_0178120.t1	Biological Process	GO:0015991	ATP hydrolysis coupled proton transport	Interpro	BGO:0015991
TcSYL_0178120	TcSYL_0178120.t1	Biological Process	GO:0034220	ion transmembrane transport	Interpro	BGO:0034220
TcSYL_0178120	TcSYL_0178120.t1	Cellular Component	GO:0033180	proton-transporting V-type ATPase, V1 domain	Interpro	CGO:0033180
TcSYL_0178120	TcSYL_0178120.t1	Molecular Function	GO:0046961	proton-transporting ATPase activity, rotational mechanism	Interpro	MGO:0046961
TcSYL_0179130	TcSYL_0179130.t1	Molecular Function	GO:0005096	GTPase activator activity	Interpro	MGO:0005096
TcSYL_0179280	TcSYL_0179280.t1	Molecular Function	GO:0003677	DNA binding	Interpro	MGO:0003677
TcSYL_0179670	TcSYL_0179670.t1	Molecular Function	GO:0005515	protein binding	Interpro	MGO:0005515
TcSYL_0179900	TcSYL_0179900.t1	Biological Process	GO:0006629	lipid metabolic process	Interpro	BGO:0006629
TcSYL_0179900	TcSYL_0179900.t1	Molecular Function	GO:0008081	phosphoric diester hydrolase activity	Interpro	MGO:0008081
TcSYL_0180240	TcSYL_0180240.t1	Biological Process	GO:0006412	translation	Interpro	BGO:0006412
TcSYL_0180240	TcSYL_0180240.t1	Cellular Component	GO:0005622	intracellular	Interpro	CGO:0005622
TcSYL_0180240	TcSYL_0180240.t1	Cellular Component	GO:0005840	ribosome	Interpro	CGO:0005840
TcSYL_0180240	TcSYL_0180240.t1	Molecular Function	GO:0003735	structural constituent of ribosome	Interpro	MGO:0003735
TcSYL_0180340	TcSYL_0180340.t1	Molecular Function	GO:0003824	catalytic activity	Interpro	MGO:0003824
TcSYL_0180340	TcSYL_0180340.t1	Molecular Function	GO:0046537	2,3-bisphosphoglycerate-independent phosphoglycerate mutase activity	Interpro	MGO:0046537
TcSYL_0180350	TcSYL_0180350.t1	Biological Process	GO:0008152	metabolic process	Interpro	BGO:0008152
TcSYL_0180350	TcSYL_0180350.t1	Molecular Function	GO:0003824	catalytic activity	Interpro	MGO:0003824
TcSYL_0180350	TcSYL_0180350.t1	Molecular Function	GO:0046872	metal ion binding	Interpro	MGO:0046872
TcSYL_0180950	TcSYL_0180950.t1	Biological Process	GO:0030001	metal ion transport	Interpro	BGO:0030001
TcSYL_0180950	TcSYL_0180950.t1	Biological Process	GO:0055085	transmembrane transport	Interpro	BGO:0055085
TcSYL_0180950	TcSYL_0180950.t1	Cellular Component	GO:0016020	membrane	Interpro	CGO:0016020
TcSYL_0180950	TcSYL_0180950.t1	Molecular Function	GO:0046873	metal ion transmembrane transporter activity	Interpro	MGO:0046873
TcSYL_0181360	TcSYL_0181360.t1	Biological Process	GO:0006270	DNA replication initiation	Interpro	BGO:0006270
TcSYL_0181360	TcSYL_0181360.t1	Molecular Function	GO:0003677	DNA binding	Interpro	MGO:0003677
TcSYL_0181360	TcSYL_0181360.t1	Molecular Function	GO:0005524	ATP binding	Interpro	MGO:0005524
TcSYL_0181400	TcSYL_0181400.t1	Biological Process	GO:0008152	metabolic process	Interpro	BGO:0008152
TcSYL_0181400	TcSYL_0181400.t1	Molecular Function	GO:0016746	transferase activity, transferring acyl groups	Interpro	MGO:0016746
TcSYL_0182410	TcSYL_0182410.t1	Biological Process	GO:0006508	proteolysis	Interpro	BGO:0006508
TcSYL_0182410	TcSYL_0182410.t1	Biological Process	GO:0007155	cell adhesion	Interpro	BGO:0007155
TcSYL_0182410	TcSYL_0182410.t1	Cellular Component	GO:0016020	membrane	Interpro	CGO:0016020
TcSYL_0182410	TcSYL_0182410.t1	Molecular Function	GO:0004222	metalloendopeptidase activity	Interpro	MGO:0004222
TcSYL_0182460	TcSYL_0182460.t1	Biological Process	GO:0006508	proteolysis	Interpro	BGO:0006508
TcSYL_0182460	TcSYL_0182460.t1	Biological Process	GO:0007155	cell adhesion	Interpro	BGO:0007155
TcSYL_0182460	TcSYL_0182460.t1	Cellular Component	GO:0016020	membrane	Interpro	CGO:0016020
TcSYL_0182460	TcSYL_0182460.t1	Molecular Function	GO:0004222	metalloendopeptidase activity	Interpro	MGO:0004222
TcSYL_0182470	TcSYL_0182470.t1	Biological Process	GO:0006508	proteolysis	Interpro	BGO:0006508
TcSYL_0182470	TcSYL_0182470.t1	Biological Process	GO:0007155	cell adhesion	Interpro	BGO:0007155
TcSYL_0182470	TcSYL_0182470.t1	Cellular Component	GO:0016020	membrane	Interpro	CGO:0016020
TcSYL_0182470	TcSYL_0182470.t1	Molecular Function	GO:0004222	metalloendopeptidase activity	Interpro	MGO:0004222
TcSYL_0182550	TcSYL_0182550.t1	Molecular Function	GO:0005515	protein binding	Interpro	MGO:0005515
TcSYL_0182560	TcSYL_0182560.t1	Biological Process	GO:0000226	microtubule cytoskeleton organization	Interpro	BGO:0000226
TcSYL_0182560	TcSYL_0182560.t1	Biological Process	GO:0007020	microtubule nucleation	Interpro	BGO:0007020
TcSYL_0182560	TcSYL_0182560.t1	Cellular Component	GO:0000922	spindle pole	Interpro	CGO:0000922
TcSYL_0182560	TcSYL_0182560.t1	Cellular Component	GO:0005815	microtubule organizing center	Interpro	CGO:0005815
TcSYL_0182560	TcSYL_0182560.t1	Molecular Function	GO:0043015	gamma-tubulin binding	Interpro	MGO:0043015
TcSYL_0186830	TcSYL_0186830.t1	Biological Process	GO:0006508	proteolysis	Interpro	BGO:0006508
TcSYL_0186830	TcSYL_0186830.t1	Biological Process	GO:0007155	cell adhesion	Interpro	BGO:0007155
TcSYL_0186830	TcSYL_0186830.t1	Cellular Component	GO:0016020	membrane	Interpro	CGO:0016020
TcSYL_0186830	TcSYL_0186830.t1	Molecular Function	GO:0004222	metalloendopeptidase activity	Interpro	MGO:0004222
TcSYL_0188160	TcSYL_0188160.t1	Molecular Function	GO:0005515	protein binding	Interpro	MGO:0005515
TcSYL_0191490	TcSYL_0191490.t1	Biological Process	GO:0006006	glucose metabolic process	Interpro	BGO:0006006
TcSYL_0191490	TcSYL_0191490.t1	Biological Process	GO:0055114	oxidation-reduction process	Interpro	BGO:0055114
TcSYL_0191490	TcSYL_0191490.t1	Molecular Function	GO:0004345	glucose-6-phosphate dehydrogenase activity	Interpro	MGO:0004345
TcSYL_0191490	TcSYL_0191490.t1	Molecular Function	GO:0050661	NADP binding	Interpro	MGO:0050661
TcSYL_0191590	TcSYL_0191590.t1	Biological Process	GO:0006629	lipid metabolic process	Interpro	BGO:0006629
TcSYL_0191670	TcSYL_0191670.t1	Biological Process	GO:0045454	cell redox homeostasis	Interpro	BGO:0045454
TcSYL_0191670	TcSYL_0191670.t1	Molecular Function	GO:0009055	electron transfer activity	Interpro	MGO:0009055
TcSYL_0191670	TcSYL_0191670.t1	Molecular Function	GO:0015035	protein disulfide oxidoreductase activity	Interpro	MGO:0015035
TcSYL_0194450	TcSYL_0194450.t1	Biological Process	GO:0006468	protein phosphorylation	Interpro	BGO:0006468
TcSYL_0194450	TcSYL_0194450.t1	Molecular Function	GO:0004672	protein kinase activity	Interpro	MGO:0004672
TcSYL_0194450	TcSYL_0194450.t1	Molecular Function	GO:0005524	ATP binding	Interpro	MGO:0005524
TcSYL_0196820	TcSYL_0196820.t1	Molecular Function	GO:0003676	nucleic acid binding	Interpro	MGO:0003676
TcSYL_0196820	TcSYL_0196820.t1	Molecular Function	GO:0005524	ATP binding	Interpro	MGO:0005524
TcSYL_0202100	TcSYL_0202100.t1	Molecular Function	GO:0003824	catalytic activity	Interpro	MGO:0003824
TcSYL_0202130	TcSYL_0202130.t1	Biological Process	GO:0006468	protein phosphorylation	Interpro	BGO:0006468
TcSYL_0202130	TcSYL_0202130.t1	Molecular Function	GO:0004672	protein kinase activity	Interpro	MGO:0004672
TcSYL_0202130	TcSYL_0202130.t1	Molecular Function	GO:0005524	ATP binding	Interpro	MGO:0005524
TcSYL_0202580	TcSYL_0202580.t1	Biological Process	GO:0042254	ribosome biogenesis	Interpro	BGO:0042254
TcSYL_0202580	TcSYL_0202580.t1	Cellular Component	GO:0005634	nucleus	Interpro	CGO:0005634
TcSYL_0203240	TcSYL_0203240.t1	Molecular Function	GO:0003824	catalytic activity	Interpro	MGO:0003824
TcSYL_0203240	TcSYL_0203240.t1	Molecular Function	GO:0046872	metal ion binding	Interpro	MGO:0046872

## Sheet: 26°C Down resume
Terms	Count
Molecular Function	517
ATP binding	54
protein binding	50
structural constituent of ribosome	30
catalytic activity	28
protein kinase activity	21
nucleic acid binding	17
oxidoreductase activity	16
metalloendopeptidase activity	16
GTP binding	12
calcium ion binding	11
metal ion binding	10
DNA binding	10
RNA binding	9
microtubule motor activity	9
ATPase activity	8
binding	8
GTPase activity	7
zinc ion binding	7
microtubule binding	6
flavin adenine dinucleotide binding	5
hydrolase activity	5
kinase activity	4
transferase activity, transferring acyl groups	4
methyltransferase activity	4
NAD binding	4
pyridoxal phosphate binding	3
oxidoreductase activity, acting on the CH-OH group of donors, NAD or NADP as acceptor	3
mannosyl-oligosaccharide 1,2-alpha-mannosidase activity	3
damaged DNA binding	3
phosphoric diester hydrolase activity	3
GTPase activator activity	3
lipid binding	3
transferase activity, transferring phosphorus-containing groups	3
FAD binding	2
iron ion binding	2
protein dimerization activity	2
DNA topoisomerase activity	2
oxidoreductase activity, acting on paired donors, with incorporation or reduction of molecular oxygen	2
magnesium ion binding	2
aminoacyl-tRNA editing activity	2
malate dehydrogenase (decarboxylating) (NAD+) activity	2
protein tyrosine/serine/threonine phosphatase activity	2
electron transfer activity	2
iron-sulfur cluster binding	2
metal ion transmembrane transporter activity	2
oxidoreductase activity, acting on the aldehyde or oxo group of donors, NAD or NADP as acceptor	2
metallopeptidase activity	2
phosphatase activity	2
3-hydroxyacyl-CoA dehydrogenase activity	2
phosphorus-oxygen lyase activity	2
transferase activity, transferring acyl groups other than amino-acyl groups	2
protein heterodimerization activity	2
ubiquitin-like modifier activating enzyme activity	2
proton transmembrane transporter activity	2
5S rRNA binding	2
3',5'-cyclic-nucleotide phosphodiesterase activity	2
nucleotide binding	2
nucleotidyltransferase activity	2
NAD+ binding	2
unfolded protein binding	2
NADP binding	2
superoxide dismutase activity	1
protein membrane anchor	1
P-P-bond-hydrolysis-driven protein transmembrane transporter activity	1
endonuclease activity	1
racemase and epimerase activity, acting on carbohydrates and derivatives	1
exonuclease activity	1
translation initiation factor activity	1
malic enzyme activity	1
DNA-directed 5'-3' RNA polymerase activity	1
manganese ion binding	1
isocitrate dehydrogenase (NADP+) activity	1
mannose-6-phosphate isomerase activity	1
rRNA binding	1
mannosyl-glycoprotein endo-beta-N-acetylglucosaminidase activity	1
transferase activity	1
cysteine-type peptidase activity	1
ubiquitin protein ligase binding	1
antiporter activity	1
inorganic phosphate transmembrane transporter activity	1
alternative oxidase activity	1
protein kinase binding	1
2,3-bisphosphoglycerate-independent phosphoglycerate mutase activity	1
protein serine/threonine kinase activity	1
gamma-tubulin binding	1
isomerase activity	1
carboxy-lyase activity	1
ribose phosphate diphosphokinase activity	1
GDP-dissociation inhibitor activity	1
solute:proton antiporter activity	1
actin binding	1
threonine-type endopeptidase activity	1
mismatched DNA binding	1
L-ascorbic acid binding	1
voltage-gated chloride channel activity	1
tRNA-specific adenosine deaminase activity	1
ATP-dependent RNA helicase activity	1
ubiquitin-protein transferase activity	1
ATP-dependent DNA helicase activity	1
7S RNA binding	1
glucose-6-phosphate dehydrogenase activity	1
protein disulfide oxidoreductase activity	1
UDP-glucose:glycoprotein glucosyltransferase activity	1
acetylcholine receptor binding	1
glutamate-cysteine ligase activity	1
protein kinase regulator activity	1
glutathione peroxidase activity	1
protein prenyltransferase activity	1
nucleoside transmembrane transporter activity	1
drug transmembrane transporter activity	1
nucleoside-triphosphate diphosphatase activity	1
proton-transporting ATPase activity, rotational mechanism	1
aminoacyl-tRNA hydrolase activity	1
pyrimidine nucleotide-sugar transmembrane transporter activity	1
D-aminoacyl-tRNA deacylase activity	1
ribonuclease III activity	1
6-phosphofructo-2-kinase activity	1
carbohydrate binding	1
ATP-dependent helicase activity	1
sequence-specific DNA binding	1
heme binding	1
acireductone dioxygenase [iron(II)-requiring] activity	1
calcium-dependent cysteine-type endopeptidase activity	1
thiol-dependent ubiquitinyl hydrolase activity	1
peptidyl-prolyl cis-trans isomerase activity	1
transcription coactivator activity	1
phenylalanine-tRNA ligase activity	1
coenzyme binding	1
hydrolase activity, acting on acid anhydrides, in phosphorus-containing anhydrides	1
dihydrofolate reductase activity	1
phosphatidylinositol phosphate kinase activity	1
tRNA binding	1
phosphoglycerate mutase activity	1
tubulin N-acetyltransferase activity	1
hydrolase activity, acting on ester bonds	1
L-malate dehydrogenase activity	1
hydro-lyase activity	1
lyase activity	1
polynucleotide adenylyltransferase activity	1
cysteine-type endopeptidase activity	1
nicotinate-nucleotide diphosphorylase (carboxylating) activity	1
motor activity	1
mRNA (nucleoside-2'-O-)-methyltransferase activity	1
Biological Process	294
oxidation-reduction process	30
translation	29
protein phosphorylation	21
proteolysis	17
metabolic process	15
cell adhesion	14
microtubule-based movement	9
transmembrane transport	7
carbohydrate metabolic process	5
lipid metabolic process	5
vesicle-mediated transport	5
protein folding	4
nucleoside metabolic process	4
cell redox homeostasis	4
intracellular protein transport	4
ATP hydrolysis coupled proton transport	3
DNA repair	3
DNA topological change	2
proteasome-mediated ubiquitin-dependent protein catabolic process	2
ubiquitin-dependent protein catabolic process	2
fatty acid metabolic process	2
ER to Golgi vesicle-mediated transport	2
glucose metabolic process	2
cyclic nucleotide biosynthetic process	2
regulation of actin filament polymerization	2
nucleotide-excision repair	2
regulation of transcription, DNA-templated	2
dephosphorylation	2
biosynthetic process	2
carboxylic acid metabolic process	2
signal transduction	2
RNA processing	2
intracellular signal transduction	2
transcription, DNA-templated	2
Arp2/3 complex-mediated actin nucleation	2
tRNA thio-modification	2
metal ion transport	2
ubiquinone biosynthetic process	2
cation transport	1
regulation of protein secretion	1
protein targeting	1
inositol phosphate biosynthetic process	1
GDP-mannose biosynthetic process	1
DNA catabolic process	1
protein glycosylation	1
DNA catabolic process, endonucleolytic	1
proteolysis involved in cellular protein catabolic process	1
ion transmembrane transport	1
RNA 3'-end processing	1
isocitrate metabolic process	1
tetrahydrofolate biosynthetic process	1
alpha-tubulin acetylation	1
tRNA wobble adenosine to inosine editing	1
DNA metabolic process	1
cell motility	1
chemical synaptic transmission	1
protein-containing complex assembly	1
microtubule anchoring	1
exocytosis	1
microtubule cytoskeleton organization	1
response to oxidative stress	1
microtubule nucleation	1
RNA polyadenylation	1
DNA replication initiation	1
SRP-dependent cotranslational protein targeting to membrane	1
microtubule-based process	1
cellular protein modification process	1
mismatch repair	1
tRNA processing	1
mRNA export from nucleus	1
endosome transport via multivesicular body sorting pathway	1
vesicle docking	1
protein peptidyl-prolyl isomerization	1
7-methylguanosine mRNA capping	1
protein prenylation	1
nucleocytoplasmic transport	1
protein transport	1
chloride transport	1
7-methylguanosine RNA capping	1
tRNA wobble uridine modification	1
pyrimidine nucleotide-sugar transmembrane transport	1
DNA-dependent DNA replication	1
regulation of cyclin-dependent protein serine/threonine kinase activity	1
double-strand break repair via nonhomologous end joining	1
defense response	1
barbed-end actin filament capping	1
ribosome biogenesis	1
peroxisome fission	1
RNA methylation	1
phenylalanyl-tRNA aminoacylation	1
fructose metabolic process	1
phosphate ion transport	1
small GTPase mediated signal transduction	1
phosphatidylinositol metabolic process	1
superoxide metabolic process	1
positive regulation of cell proliferation	1
glucose catabolic process	1
positive regulation of transcription, DNA-templated	1
translational initiation	1
drug transmembrane transport	1
tricarboxylic acid cycle	1
protein complex oligomerization	1
glutathione biosynthetic process	1
protein dephosphorylation	1
hexose metabolic process	1
protein deubiquitination	1
nucleoside transmembrane transport	1
actin filament polymerization	1
nucleotide biosynthetic process	1
NAD biosynthetic process	1
nucleobase-containing compound metabolic process	1
Cellular Component	164
membrane	35
ribosome	27
intracellular	25
integral component of membrane	18
cytoplasm	9
nucleus	5
dynein complex	4
mitochondrion	2
COPII vesicle coat	2
nucleosome	2
proton-transporting two-sector ATPase complex, proton-transporting domain	2
prefoldin complex	2
Arp2/3 protein complex	2
proton-transporting V-type ATPase, V0 domain	2
small ribosomal subunit	2
chromosome	2
large ribosomal subunit	2
microtubule organizing center	2
signal recognition particle	1
endoplasmic reticulum	1
actin cytoskeleton	1
F-actin capping protein complex	1
ESCRT I complex	1
motile cilium	1
spindle pole	1
myosin complex	1
clathrin adaptor complex	1
nuclear pore	1
proton-transporting V-type ATPase, V1 domain	1
Golgi membrane	1
SAGA complex	1
cytoskeleton	1
microtubule	1
integral component of peroxisomal membrane	1
TRAPP complex	1
proteasome core complex	1
protein kinase CK2 complex	1
Ontology	1
GO Term Name	1
Grand Total	976

## Sheet: 26°C Up
Gene ID	Transcript ID(s)	Ontology	GO ID	GO Term Name	Source	sort_key
TcSYL_0000450	TcSYL_0000450.t1	Cellular Component	GO:0016020	membrane	Interpro	CGO:0016020
TcSYL_0000460	TcSYL_0000460.t1	Cellular Component	GO:0016020	membrane	Interpro	CGO:0016020
TcSYL_0000500	TcSYL_0000500.t1	Molecular Function	GO:0003676	nucleic acid binding	Interpro	MGO:0003676
TcSYL_0000510	TcSYL_0000510.t1	Molecular Function	GO:0003676	nucleic acid binding	Interpro	MGO:0003676
TcSYL_0000700	TcSYL_0000700.t1	Biological Process	GO:0006796	phosphate-containing compound metabolic process	Interpro	BGO:0006796
TcSYL_0000700	TcSYL_0000700.t1	Cellular Component	GO:0005737	cytoplasm	Interpro	CGO:0005737
TcSYL_0000700	TcSYL_0000700.t1	Molecular Function	GO:0000287	magnesium ion binding	Interpro	MGO:0000287
TcSYL_0000700	TcSYL_0000700.t1	Molecular Function	GO:0004427	inorganic diphosphatase activity	Interpro	MGO:0004427
TcSYL_0000730	TcSYL_0000730.t1	Molecular Function	GO:0003676	nucleic acid binding	Interpro	MGO:0003676
TcSYL_0000730	TcSYL_0000730.t1	Molecular Function	GO:0003723	RNA binding	Interpro	MGO:0003723
TcSYL_0000730	TcSYL_0000730.t1	Molecular Function	GO:0003743	translation initiation factor activity	Interpro	MGO:0003743
TcSYL_0000800	TcSYL_0000800.t1	Biological Process	GO:0006468	protein phosphorylation	Interpro	BGO:0006468
TcSYL_0000800	TcSYL_0000800.t1	Molecular Function	GO:0004672	protein kinase activity	Interpro	MGO:0004672
TcSYL_0000800	TcSYL_0000800.t1	Molecular Function	GO:0005524	ATP binding	Interpro	MGO:0005524
TcSYL_0000810	TcSYL_0000810.t1	Biological Process	GO:0006139	nucleobase-containing compound metabolic process	Interpro	BGO:0006139
TcSYL_0000810	TcSYL_0000810.t1	Molecular Function	GO:0003676	nucleic acid binding	Interpro	MGO:0003676
TcSYL_0000810	TcSYL_0000810.t1	Molecular Function	GO:0005524	ATP binding	Interpro	MGO:0005524
TcSYL_0000810	TcSYL_0000810.t1	Molecular Function	GO:0008026	ATP-dependent helicase activity	Interpro	MGO:0008026
TcSYL_0000810	TcSYL_0000810.t1	Molecular Function	GO:0016818	hydrolase activity, acting on acid anhydrides, in phosphorus-containing anhydrides	Interpro	MGO:0016818
TcSYL_0000820	TcSYL_0000820.t1	Molecular Function	GO:0003755	peptidyl-prolyl cis-trans isomerase activity	Interpro	MGO:0003755
TcSYL_0000840	TcSYL_0000840.t1	Molecular Function	GO:0005488	binding	Interpro	MGO:0005488
TcSYL_0000890	TcSYL_0000890.t1	Biological Process	GO:0006468	protein phosphorylation	Interpro	BGO:0006468
TcSYL_0000890	TcSYL_0000890.t1	Molecular Function	GO:0004672	protein kinase activity	Interpro	MGO:0004672
TcSYL_0000890	TcSYL_0000890.t1	Molecular Function	GO:0005524	ATP binding	Interpro	MGO:0005524
TcSYL_0000910	TcSYL_0000910.t1	Molecular Function	GO:0005515	protein binding	Interpro	MGO:0005515
TcSYL_0000920	TcSYL_0000920.t1	Molecular Function	GO:0005515	protein binding	Interpro	MGO:0005515
TcSYL_0000930	TcSYL_0000930.t1	Molecular Function	GO:0005515	protein binding	Interpro	MGO:0005515
TcSYL_0000960	TcSYL_0000960.t1	Biological Process	GO:0006096	glycolytic process	Interpro	BGO:0006096
TcSYL_0000960	TcSYL_0000960.t1	Molecular Function	GO:0003872	6-phosphofructokinase activity	Interpro	MGO:0003872
TcSYL_0000990	TcSYL_0000990.t1	Biological Process	GO:0006468	protein phosphorylation	Interpro	BGO:0006468
TcSYL_0000990	TcSYL_0000990.t1	Molecular Function	GO:0004672	protein kinase activity	Interpro	MGO:0004672
TcSYL_0000990	TcSYL_0000990.t1	Molecular Function	GO:0005524	ATP binding	Interpro	MGO:0005524
TcSYL_0001200	TcSYL_0001200.t1	Biological Process	GO:0006486	protein glycosylation	Interpro	BGO:0006486
TcSYL_0001200	TcSYL_0001200.t1	Molecular Function	GO:0003980	UDP-glucose:glycoprotein glucosyltransferase activity	Interpro	MGO:0003980
TcSYL_0001420	TcSYL_0001420.t1	Biological Process	GO:0008152	metabolic process	Interpro	BGO:0008152
TcSYL_0001420	TcSYL_0001420.t1	Biological Process	GO:0055114	oxidation-reduction process	Interpro	BGO:0055114
TcSYL_0001420	TcSYL_0001420.t1	Molecular Function	GO:0016491	oxidoreductase activity	Interpro	MGO:0016491
TcSYL_0001430	TcSYL_0001430.t1	Biological Process	GO:0008152	metabolic process	Interpro	BGO:0008152
TcSYL_0001430	TcSYL_0001430.t1	Biological Process	GO:0055114	oxidation-reduction process	Interpro	BGO:0055114
TcSYL_0001430	TcSYL_0001430.t1	Molecular Function	GO:0016491	oxidoreductase activity	Interpro	MGO:0016491
TcSYL_0001450	TcSYL_0001450.t1	Molecular Function	GO:0005524	ATP binding	Interpro	MGO:0005524
TcSYL_0001450	TcSYL_0001450.t1	Molecular Function	GO:0016887	ATPase activity	Interpro	MGO:0016887
TcSYL_0001460	TcSYL_0001460.t1	Molecular Function	GO:0005524	ATP binding	Interpro	MGO:0005524
TcSYL_0001460	TcSYL_0001460.t1	Molecular Function	GO:0016887	ATPase activity	Interpro	MGO:0016887
TcSYL_0001490	TcSYL_0001490.t1	Molecular Function	GO:0005515	protein binding	Interpro	MGO:0005515
TcSYL_0001510	TcSYL_0001510.t1	Molecular Function	GO:0005507	copper ion binding	Interpro	MGO:0005507
TcSYL_0001520	TcSYL_0001520.t1	Biological Process	GO:0006269	DNA replication, synthesis of RNA primer	Interpro	BGO:0006269
TcSYL_0001520	TcSYL_0001520.t1	Molecular Function	GO:0003896	DNA primase activity	Interpro	MGO:0003896
TcSYL_0001930	TcSYL_0001930.t1	Molecular Function	GO:0005524	ATP binding	Interpro	MGO:0005524
TcSYL_0001930	TcSYL_0001930.t1	Molecular Function	GO:0016887	ATPase activity	Interpro	MGO:0016887
TcSYL_0002010	TcSYL_0002010.t1	Biological Process	GO:0055085	transmembrane transport	Interpro	BGO:0055085
TcSYL_0002010	TcSYL_0002010.t1	Cellular Component	GO:0016021	integral component of membrane	Interpro	CGO:0016021
TcSYL_0003250	TcSYL_0003250.t1	Biological Process	GO:0006629	lipid metabolic process	Interpro	BGO:0006629
TcSYL_0003430	TcSYL_0003430.t1	Biological Process	GO:0055114	oxidation-reduction process	Interpro	BGO:0055114
TcSYL_0003430	TcSYL_0003430.t1	Molecular Function	GO:0016491	oxidoreductase activity	Interpro	MGO:0016491
TcSYL_0003710	TcSYL_0003710.t1	Biological Process	GO:0009190	cyclic nucleotide biosynthetic process	Interpro	BGO:0009190
TcSYL_0003710	TcSYL_0003710.t1	Biological Process	GO:0035556	intracellular signal transduction	Interpro	BGO:0035556
TcSYL_0003710	TcSYL_0003710.t1	Molecular Function	GO:0016849	phosphorus-oxygen lyase activity	Interpro	MGO:0016849
TcSYL_0003780	TcSYL_0003780.t1	Biological Process	GO:0016567	protein ubiquitination	Interpro	BGO:0016567
TcSYL_0003780	TcSYL_0003780.t1	Molecular Function	GO:0004842	ubiquitin-protein transferase activity	Interpro	MGO:0004842
TcSYL_0003830	TcSYL_0003830.t1	Biological Process	GO:0006457	protein folding	Interpro	BGO:0006457
TcSYL_0003830	TcSYL_0003830.t1	Biological Process	GO:0006950	response to stress	Interpro	BGO:0006950
TcSYL_0003830	TcSYL_0003830.t1	Molecular Function	GO:0005524	ATP binding	Interpro	MGO:0005524
TcSYL_0003830	TcSYL_0003830.t1	Molecular Function	GO:0051082	unfolded protein binding	Interpro	MGO:0051082
TcSYL_0003880	TcSYL_0003880.t1	Biological Process	GO:0006364	rRNA processing	Interpro	BGO:0006364
TcSYL_0003880	TcSYL_0003880.t1	Cellular Component	GO:0005634	nucleus	Interpro	CGO:0005634
TcSYL_0003880	TcSYL_0003880.t1	Cellular Component	GO:0005732	small nucleolar ribonucleoprotein complex	Interpro	CGO:0005732
TcSYL_0003880	TcSYL_0003880.t1	Cellular Component	GO:0034457	Mpp10 complex	Interpro	CGO:0034457
TcSYL_0003920	TcSYL_0003920.t1	Molecular Function	GO:0005515	protein binding	Interpro	MGO:0005515
TcSYL_0003960	TcSYL_0003960.t1	Molecular Function	GO:0003824	catalytic activity	Interpro	MGO:0003824
TcSYL_0003960	TcSYL_0003960.t1	Molecular Function	GO:0050662	coenzyme binding	Interpro	MGO:0050662
TcSYL_0004070	TcSYL_0004070.t1	Molecular Function	GO:0003676	nucleic acid binding	Interpro	MGO:0003676
TcSYL_0004130	TcSYL_0004130.t1	Molecular Function	GO:0005524	ATP binding	Interpro	MGO:0005524
TcSYL_0004130	TcSYL_0004130.t1	Molecular Function	GO:0016887	ATPase activity	Interpro	MGO:0016887
TcSYL_0004150	TcSYL_0004150.t1	Molecular Function	GO:0005524	ATP binding	Interpro	MGO:0005524
TcSYL_0004150	TcSYL_0004150.t1	Molecular Function	GO:0016887	ATPase activity	Interpro	MGO:0016887
TcSYL_0004290	TcSYL_0004290.t1	Biological Process	GO:0044237	cellular metabolic process	Interpro	BGO:0044237
TcSYL_0004290	TcSYL_0004290.t1	Molecular Function	GO:0000166	nucleotide binding	Interpro	MGO:0000166
TcSYL_0004290	TcSYL_0004290.t1	Molecular Function	GO:0003824	catalytic activity	Interpro	MGO:0003824
TcSYL_0004300	TcSYL_0004300.t1	Molecular Function	GO:0003676	nucleic acid binding	Interpro	MGO:0003676
TcSYL_0004390	TcSYL_0004390.t1	Molecular Function	GO:0005515	protein binding	Interpro	MGO:0005515
TcSYL_0004400	TcSYL_0004400.t1	Biological Process	GO:0006464	cellular protein modification process	Interpro	BGO:0006464
TcSYL_0004440	TcSYL_0004440.t1	Biological Process	GO:0006886	intracellular protein transport	Interpro	BGO:0006886
TcSYL_0004440	TcSYL_0004440.t1	Biological Process	GO:0006888	ER to Golgi vesicle-mediated transport	Interpro	BGO:0006888
TcSYL_0004440	TcSYL_0004440.t1	Cellular Component	GO:0030127	COPII vesicle coat	Interpro	CGO:0030127
TcSYL_0004440	TcSYL_0004440.t1	Molecular Function	GO:0008270	zinc ion binding	Interpro	MGO:0008270
TcSYL_0004520	TcSYL_0004520.t1	Molecular Function	GO:0005515	protein binding	Interpro	MGO:0005515
TcSYL_0004600	TcSYL_0004600.t1	Molecular Function	GO:0003924	GTPase activity	Interpro	MGO:0003924
TcSYL_0004600	TcSYL_0004600.t1	Molecular Function	GO:0005525	GTP binding	Interpro	MGO:0005525
TcSYL_0004660	TcSYL_0004660.t1	Biological Process	GO:0006412	translation	Interpro	BGO:0006412
TcSYL_0004660	TcSYL_0004660.t1	Cellular Component	GO:0005622	intracellular	Interpro	CGO:0005622
TcSYL_0004660	TcSYL_0004660.t1	Cellular Component	GO:0005840	ribosome	Interpro	CGO:0005840
TcSYL_0004660	TcSYL_0004660.t1	Molecular Function	GO:0003735	structural constituent of ribosome	Interpro	MGO:0003735
TcSYL_0005230	TcSYL_0005230.t1	Biological Process	GO:0000226	microtubule cytoskeleton organization	Interpro	BGO:0000226
TcSYL_0005230	TcSYL_0005230.t1	Biological Process	GO:0007020	microtubule nucleation	Interpro	BGO:0007020
TcSYL_0005230	TcSYL_0005230.t1	Cellular Component	GO:0000922	spindle pole	Interpro	CGO:0000922
TcSYL_0005230	TcSYL_0005230.t1	Cellular Component	GO:0005815	microtubule organizing center	Interpro	CGO:0005815
TcSYL_0005230	TcSYL_0005230.t1	Molecular Function	GO:0043015	gamma-tubulin binding	Interpro	MGO:0043015
TcSYL_0005260	TcSYL_0005260.t1	Cellular Component	GO:0005622	intracellular	Interpro	CGO:0005622
TcSYL_0005260	TcSYL_0005260.t1	Molecular Function	GO:0005525	GTP binding	Interpro	MGO:0005525
TcSYL_0005600	TcSYL_0005600.t1	Molecular Function	GO:0008168	methyltransferase activity	Interpro	MGO:0008168
TcSYL_0005920	TcSYL_0005920.t1	Cellular Component	GO:0016459	myosin complex	Interpro	CGO:0016459
TcSYL_0005920	TcSYL_0005920.t1	Molecular Function	GO:0003774	motor activity	Interpro	MGO:0003774
TcSYL_0005920	TcSYL_0005920.t1	Molecular Function	GO:0005524	ATP binding	Interpro	MGO:0005524
TcSYL_0006200	TcSYL_0006200.t1	Molecular Function	GO:0005515	protein binding	Interpro	MGO:0005515
TcSYL_0006210	TcSYL_0006210.t1	Biological Process	GO:0051276	chromosome organization	Interpro	BGO:0051276
TcSYL_0006210	TcSYL_0006210.t1	Cellular Component	GO:0005694	chromosome	Interpro	CGO:0005694
TcSYL_0006210	TcSYL_0006210.t1	Molecular Function	GO:0005515	protein binding	Interpro	MGO:0005515
TcSYL_0006210	TcSYL_0006210.t1	Molecular Function	GO:0005524	ATP binding	Interpro	MGO:0005524
TcSYL_0007300	TcSYL_0007300.t1	Cellular Component	GO:0000786	nucleosome	Interpro	CGO:0000786
TcSYL_0007300	TcSYL_0007300.t1	Molecular Function	GO:0003677	DNA binding	Interpro	MGO:0003677
TcSYL_0007300	TcSYL_0007300.t1	Molecular Function	GO:0046982	protein heterodimerization activity	Interpro	MGO:0046982
TcSYL_0008000	TcSYL_0008000.t1	Biological Process	GO:0006470	protein dephosphorylation	Interpro	BGO:0006470
TcSYL_0008000	TcSYL_0008000.t1	Biological Process	GO:0016311	dephosphorylation	Interpro	BGO:0016311
TcSYL_0008000	TcSYL_0008000.t1	Molecular Function	GO:0008138	protein tyrosine/serine/threonine phosphatase activity	Interpro	MGO:0008138
TcSYL_0008000	TcSYL_0008000.t1	Molecular Function	GO:0016791	phosphatase activity	Interpro	MGO:0016791
TcSYL_0008730	TcSYL_0008730.t1	Biological Process	GO:0006298	mismatch repair	Interpro	BGO:0006298
TcSYL_0008730	TcSYL_0008730.t1	Molecular Function	GO:0005524	ATP binding	Interpro	MGO:0005524
TcSYL_0008730	TcSYL_0008730.t1	Molecular Function	GO:0030983	mismatched DNA binding	Interpro	MGO:0030983
TcSYL_0010030	TcSYL_0010030.t1	Biological Process	GO:0006412	translation	Interpro	BGO:0006412
TcSYL_0010030	TcSYL_0010030.t1	Cellular Component	GO:0005840	ribosome	Interpro	CGO:0005840
TcSYL_0010030	TcSYL_0010030.t1	Cellular Component	GO:0015935	small ribosomal subunit	Interpro	CGO:0015935
TcSYL_0010030	TcSYL_0010030.t1	Molecular Function	GO:0003723	RNA binding	Interpro	MGO:0003723
TcSYL_0010030	TcSYL_0010030.t1	Molecular Function	GO:0003735	structural constituent of ribosome	Interpro	MGO:0003735
TcSYL_0010710	TcSYL_0010710.t1	Molecular Function	GO:0005524	ATP binding	Interpro	MGO:0005524
TcSYL_0010740	TcSYL_0010740.t1	Molecular Function	GO:0005488	binding	Interpro	MGO:0005488
TcSYL_0010760	TcSYL_0010760.t1	Biological Process	GO:0006414	translational elongation	Interpro	BGO:0006414
TcSYL_0010760	TcSYL_0010760.t1	Molecular Function	GO:0003746	translation elongation factor activity	Interpro	MGO:0003746
TcSYL_0010880	TcSYL_0010880.t1	Biological Process	GO:0006468	protein phosphorylation	Interpro	BGO:0006468
TcSYL_0010880	TcSYL_0010880.t1	Molecular Function	GO:0004672	protein kinase activity	Interpro	MGO:0004672
TcSYL_0010880	TcSYL_0010880.t1	Molecular Function	GO:0005524	ATP binding	Interpro	MGO:0005524
TcSYL_0010920	TcSYL_0010920.t1	Molecular Function	GO:0005488	binding	Interpro	MGO:0005488
TcSYL_0010940	TcSYL_0010940.t1	Biological Process	GO:0006886	intracellular protein transport	Interpro	BGO:0006886
TcSYL_0010940	TcSYL_0010940.t1	Biological Process	GO:0016192	vesicle-mediated transport	Interpro	BGO:0016192
TcSYL_0010940	TcSYL_0010940.t1	Biological Process	GO:0048268	clathrin coat assembly	Interpro	BGO:0048268
TcSYL_0010940	TcSYL_0010940.t1	Cellular Component	GO:0030130	clathrin coat of trans-Golgi network vesicle	Interpro	CGO:0030130
TcSYL_0010940	TcSYL_0010940.t1	Cellular Component	GO:0030132	clathrin coat of coated pit	Interpro	CGO:0030132
TcSYL_0010940	TcSYL_0010940.t1	Cellular Component	GO:0071439	clathrin complex	Interpro	CGO:0071439
TcSYL_0010940	TcSYL_0010940.t1	Molecular Function	GO:0005198	structural molecule activity	Interpro	MGO:0005198
TcSYL_0010940	TcSYL_0010940.t1	Molecular Function	GO:0005488	binding	Interpro	MGO:0005488
TcSYL_0010940	TcSYL_0010940.t1	Molecular Function	GO:0032051	clathrin light chain binding	Interpro	MGO:0032051
TcSYL_0010950	TcSYL_0010950.t1	Molecular Function	GO:0003676	nucleic acid binding	Interpro	MGO:0003676
TcSYL_0010950	TcSYL_0010950.t1	Molecular Function	GO:0008270	zinc ion binding	Interpro	MGO:0008270
TcSYL_0010960	TcSYL_0010960.t1	Biological Process	GO:0051603	proteolysis involved in cellular protein catabolic process	Interpro	BGO:0051603
TcSYL_0010960	TcSYL_0010960.t1	Cellular Component	GO:0005839	proteasome core complex	Interpro	CGO:0005839
TcSYL_0010960	TcSYL_0010960.t1	Molecular Function	GO:0004298	threonine-type endopeptidase activity	Interpro	MGO:0004298
TcSYL_0011110	TcSYL_0011110.t1	Molecular Function	GO:0003676	nucleic acid binding	Interpro	MGO:0003676
TcSYL_0011110	TcSYL_0011110.t1	Molecular Function	GO:0004527	exonuclease activity	Interpro	MGO:0004527
TcSYL_0011150	TcSYL_0011150.t1	Biological Process	GO:0006412	translation	Interpro	BGO:0006412
TcSYL_0011150	TcSYL_0011150.t1	Cellular Component	GO:0005840	ribosome	Interpro	CGO:0005840
TcSYL_0011150	TcSYL_0011150.t1	Molecular Function	GO:0003723	RNA binding	Interpro	MGO:0003723
TcSYL_0011150	TcSYL_0011150.t1	Molecular Function	GO:0003735	structural constituent of ribosome	Interpro	MGO:0003735
TcSYL_0011570	TcSYL_0011570.t1	Molecular Function	GO:0008168	methyltransferase activity	Interpro	MGO:0008168
TcSYL_0011590	TcSYL_0011590.t1	Biological Process	GO:0006904	vesicle docking involved in exocytosis	Interpro	BGO:0006904
TcSYL_0011590	TcSYL_0011590.t1	Biological Process	GO:0016192	vesicle-mediated transport	Interpro	BGO:0016192
TcSYL_0011600	TcSYL_0011600.t1	Biological Process	GO:0006904	vesicle docking involved in exocytosis	Interpro	BGO:0006904
TcSYL_0011600	TcSYL_0011600.t1	Biological Process	GO:0016192	vesicle-mediated transport	Interpro	BGO:0016192
TcSYL_0011660	TcSYL_0011660.t1	Biological Process	GO:0006096	glycolytic process	Interpro	BGO:0006096
TcSYL_0011660	TcSYL_0011660.t1	Biological Process	GO:0051156	glucose 6-phosphate metabolic process	Interpro	BGO:0051156
TcSYL_0011660	TcSYL_0011660.t1	Molecular Function	GO:0004340	glucokinase activity	Interpro	MGO:0004340
TcSYL_0011660	TcSYL_0011660.t1	Molecular Function	GO:0005524	ATP binding	Interpro	MGO:0005524
TcSYL_0011660	TcSYL_0011660.t1	Molecular Function	GO:0005536	glucose binding	Interpro	MGO:0005536
TcSYL_0011670	TcSYL_0011670.t1	Biological Process	GO:0006281	DNA repair	Interpro	BGO:0006281
TcSYL_0011670	TcSYL_0011670.t1	Molecular Function	GO:0004519	endonuclease activity	Interpro	MGO:0004519
TcSYL_0011680	TcSYL_0011680.t1	Biological Process	GO:0006520	cellular amino acid metabolic process	Interpro	BGO:0006520
TcSYL_0011680	TcSYL_0011680.t1	Biological Process	GO:0009058	biosynthetic process	Interpro	BGO:0009058
TcSYL_0011680	TcSYL_0011680.t1	Molecular Function	GO:0008483	transaminase activity	Interpro	MGO:0008483
TcSYL_0011680	TcSYL_0011680.t1	Molecular Function	GO:0030170	pyridoxal phosphate binding	Interpro	MGO:0030170
TcSYL_0012630	TcSYL_0012630.t1	Biological Process	GO:0006520	cellular amino acid metabolic process	Interpro	BGO:0006520
TcSYL_0012630	TcSYL_0012630.t1	Biological Process	GO:0009058	biosynthetic process	Interpro	BGO:0009058
TcSYL_0012630	TcSYL_0012630.t1	Molecular Function	GO:0008483	transaminase activity	Interpro	MGO:0008483
TcSYL_0012630	TcSYL_0012630.t1	Molecular Function	GO:0030170	pyridoxal phosphate binding	Interpro	MGO:0030170
TcSYL_0012790	TcSYL_0012790.t1	Biological Process	GO:0006694	steroid biosynthetic process	Interpro	BGO:0006694
TcSYL_0012790	TcSYL_0012790.t1	Biological Process	GO:0008152	metabolic process	Interpro	BGO:0008152
TcSYL_0012790	TcSYL_0012790.t1	Molecular Function	GO:0008168	methyltransferase activity	Interpro	MGO:0008168
TcSYL_0013450	TcSYL_0013450.t1	Cellular Component	GO:0005643	nuclear pore	Interpro	CGO:0005643
TcSYL_0013450	TcSYL_0013450.t1	Molecular Function	GO:0017056	structural constituent of nuclear pore	Interpro	MGO:0017056
TcSYL_0013460	TcSYL_0013460.t1	Molecular Function	GO:0003676	nucleic acid binding	Interpro	MGO:0003676
TcSYL_0013460	TcSYL_0013460.t1	Molecular Function	GO:0005524	ATP binding	Interpro	MGO:0005524
TcSYL_0013520	TcSYL_0013520.t1	Molecular Function	GO:0005524	ATP binding	Interpro	MGO:0005524
TcSYL_0013520	TcSYL_0013520.t1	Molecular Function	GO:0016887	ATPase activity	Interpro	MGO:0016887
TcSYL_0013610	TcSYL_0013610.t1	Cellular Component	GO:0005634	nucleus	Interpro	CGO:0005634
TcSYL_0013610	TcSYL_0013610.t1	Molecular Function	GO:0003677	DNA binding	Interpro	MGO:0003677
TcSYL_0013610	TcSYL_0013610.t1	Molecular Function	GO:0003887	DNA-directed DNA polymerase activity	Interpro	MGO:0003887
TcSYL_0013610	TcSYL_0013610.t1	Molecular Function	GO:0034061	DNA polymerase activity	Interpro	MGO:0034061
TcSYL_0013630	TcSYL_0013630.t1	Biological Process	GO:0006413	translational initiation	Interpro	BGO:0006413
TcSYL_0013630	TcSYL_0013630.t1	Molecular Function	GO:0003743	translation initiation factor activity	Interpro	MGO:0003743
TcSYL_0013810	TcSYL_0013810.t1	Biological Process	GO:0006468	protein phosphorylation	Interpro	BGO:0006468
TcSYL_0013810	TcSYL_0013810.t1	Molecular Function	GO:0004672	protein kinase activity	Interpro	MGO:0004672
TcSYL_0013810	TcSYL_0013810.t1	Molecular Function	GO:0005524	ATP binding	Interpro	MGO:0005524
TcSYL_0013850	TcSYL_0013850.t1	Biological Process	GO:0006801	superoxide metabolic process	Interpro	BGO:0006801
TcSYL_0013850	TcSYL_0013850.t1	Biological Process	GO:0055114	oxidation-reduction process	Interpro	BGO:0055114
TcSYL_0013850	TcSYL_0013850.t1	Molecular Function	GO:0004784	superoxide dismutase activity	Interpro	MGO:0004784
TcSYL_0013850	TcSYL_0013850.t1	Molecular Function	GO:0046872	metal ion binding	Interpro	MGO:0046872
TcSYL_0013860	TcSYL_0013860.t1	Biological Process	GO:0006412	translation	Interpro	BGO:0006412
TcSYL_0013860	TcSYL_0013860.t1	Cellular Component	GO:0005840	ribosome	Interpro	CGO:0005840
TcSYL_0013860	TcSYL_0013860.t1	Molecular Function	GO:0003735	structural constituent of ribosome	Interpro	MGO:0003735
TcSYL_0013880	TcSYL_0013880.t1	Cellular Component	GO:0016021	integral component of membrane	Interpro	CGO:0016021
TcSYL_0013880	TcSYL_0013880.t1	Molecular Function	GO:0000166	nucleotide binding	Interpro	MGO:0000166
TcSYL_0013890	TcSYL_0013890.t1	Cellular Component	GO:0016021	integral component of membrane	Interpro	CGO:0016021
TcSYL_0014100	TcSYL_0014100.t1	Molecular Function	GO:0005524	ATP binding	Interpro	MGO:0005524
TcSYL_0014100	TcSYL_0014100.t1	Molecular Function	GO:0046872	metal ion binding	Interpro	MGO:0046872
TcSYL_0014110	TcSYL_0014110.t1	Molecular Function	GO:0005524	ATP binding	Interpro	MGO:0005524
TcSYL_0014110	TcSYL_0014110.t1	Molecular Function	GO:0046872	metal ion binding	Interpro	MGO:0046872
TcSYL_0014120	TcSYL_0014120.t1	Molecular Function	GO:0005524	ATP binding	Interpro	MGO:0005524
TcSYL_0014120	TcSYL_0014120.t1	Molecular Function	GO:0046872	metal ion binding	Interpro	MGO:0046872
TcSYL_0014130	TcSYL_0014130.t1	Biological Process	GO:0006526	arginine biosynthetic process	Interpro	BGO:0006526
TcSYL_0014130	TcSYL_0014130.t1	Molecular Function	GO:0004055	argininosuccinate synthase activity	Interpro	MGO:0004055
TcSYL_0014130	TcSYL_0014130.t1	Molecular Function	GO:0005524	ATP binding	Interpro	MGO:0005524
TcSYL_0014140	TcSYL_0014140.t1	Molecular Function	GO:0016787	hydrolase activity	Interpro	MGO:0016787
TcSYL_0014150	TcSYL_0014150.t1	Biological Process	GO:0006207	'de novo' pyrimidine nucleobase biosynthetic process	Interpro	BGO:0006207
TcSYL_0014150	TcSYL_0014150.t1	Biological Process	GO:0006221	pyrimidine nucleotide biosynthetic process	Interpro	BGO:0006221
TcSYL_0014150	TcSYL_0014150.t1	Biological Process	GO:0008152	metabolic process	Interpro	BGO:0008152
TcSYL_0014150	TcSYL_0014150.t1	Molecular Function	GO:0003824	catalytic activity	Interpro	MGO:0003824
TcSYL_0014150	TcSYL_0014150.t1	Molecular Function	GO:0004590	orotidine-5'-phosphate decarboxylase activity	Interpro	MGO:0004590
TcSYL_0014280	TcSYL_0014280.t1	Biological Process	GO:0016311	dephosphorylation	Interpro	BGO:0016311
TcSYL_0014280	TcSYL_0014280.t1	Molecular Function	GO:0008138	protein tyrosine/serine/threonine phosphatase activity	Interpro	MGO:0008138
TcSYL_0014280	TcSYL_0014280.t1	Molecular Function	GO:0016791	phosphatase activity	Interpro	MGO:0016791
TcSYL_0014460	TcSYL_0014460.t1	Biological Process	GO:0055085	transmembrane transport	Interpro	BGO:0055085
TcSYL_0014460	TcSYL_0014460.t1	Cellular Component	GO:0016021	integral component of membrane	Interpro	CGO:0016021
TcSYL_0014490	TcSYL_0014490.t1	Biological Process	GO:0055085	transmembrane transport	Interpro	BGO:0055085
TcSYL_0014490	TcSYL_0014490.t1	Cellular Component	GO:0016021	integral component of membrane	Interpro	CGO:0016021
TcSYL_0014540	TcSYL_0014540.t1	Molecular Function	GO:0005524	ATP binding	Interpro	MGO:0005524
TcSYL_0014740	TcSYL_0014740.t1	Biological Process	GO:0006468	protein phosphorylation	Interpro	BGO:0006468
TcSYL_0014740	TcSYL_0014740.t1	Molecular Function	GO:0004672	protein kinase activity	Interpro	MGO:0004672
TcSYL_0014740	TcSYL_0014740.t1	Molecular Function	GO:0005524	ATP binding	Interpro	MGO:0005524
TcSYL_0014760	TcSYL_0014760.t1	Molecular Function	GO:0003676	nucleic acid binding	Interpro	MGO:0003676
TcSYL_0014850	TcSYL_0014850.t1	Molecular Function	GO:0005488	binding	Interpro	MGO:0005488
TcSYL_0014860	TcSYL_0014860.t1	Molecular Function	GO:0005488	binding	Interpro	MGO:0005488
TcSYL_0014870	TcSYL_0014870.t1	Molecular Function	GO:0046912	transferase activity, transferring acyl groups, acyl groups converted into alkyl on transfer	Interpro	MGO:0046912
TcSYL_0014890	TcSYL_0014890.t1	Molecular Function	GO:0003924	GTPase activity	Interpro	MGO:0003924
TcSYL_0014890	TcSYL_0014890.t1	Molecular Function	GO:0005525	GTP binding	Interpro	MGO:0005525
TcSYL_0014910	TcSYL_0014910.t1	Biological Process	GO:0055114	oxidation-reduction process	Interpro	BGO:0055114
TcSYL_0014910	TcSYL_0014910.t1	Molecular Function	GO:0016491	oxidoreductase activity	Interpro	MGO:0016491
TcSYL_0014910	TcSYL_0014910.t1	Molecular Function	GO:0046872	metal ion binding	Interpro	MGO:0046872
TcSYL_0014960	TcSYL_0014960.t1	Molecular Function	GO:0005488	binding	Interpro	MGO:0005488
TcSYL_0015070	TcSYL_0015070.t1	Biological Process	GO:0008152	metabolic process	Interpro	BGO:0008152
TcSYL_0015070	TcSYL_0015070.t1	Molecular Function	GO:0070569	uridylyltransferase activity	Interpro	MGO:0070569
TcSYL_0015080	TcSYL_0015080.t1	Biological Process	GO:0007018	microtubule-based movement	Interpro	BGO:0007018
TcSYL_0015080	TcSYL_0015080.t1	Cellular Component	GO:0005868	cytoplasmic dynein complex	Interpro	CGO:0005868
TcSYL_0015170	TcSYL_0015170.t1	Molecular Function	GO:0016787	hydrolase activity	Interpro	MGO:0016787
TcSYL_0015260	TcSYL_0015260.t1	Biological Process	GO:0006418	tRNA aminoacylation for protein translation	Interpro	BGO:0006418
TcSYL_0015260	TcSYL_0015260.t1	Molecular Function	GO:0000166	nucleotide binding	Interpro	MGO:0000166
TcSYL_0015260	TcSYL_0015260.t1	Molecular Function	GO:0002161	aminoacyl-tRNA editing activity	Interpro	MGO:0002161
TcSYL_0015260	TcSYL_0015260.t1	Molecular Function	GO:0004812	aminoacyl-tRNA ligase activity	Interpro	MGO:0004812
TcSYL_0015260	TcSYL_0015260.t1	Molecular Function	GO:0005524	ATP binding	Interpro	MGO:0005524
TcSYL_0015270	TcSYL_0015270.t1	Biological Process	GO:0006433	prolyl-tRNA aminoacylation	Interpro	BGO:0006433
TcSYL_0015270	TcSYL_0015270.t1	Cellular Component	GO:0005737	cytoplasm	Interpro	CGO:0005737
TcSYL_0015270	TcSYL_0015270.t1	Molecular Function	GO:0000166	nucleotide binding	Interpro	MGO:0000166
TcSYL_0015270	TcSYL_0015270.t1	Molecular Function	GO:0004827	proline-tRNA ligase activity	Interpro	MGO:0004827
TcSYL_0015270	TcSYL_0015270.t1	Molecular Function	GO:0005524	ATP binding	Interpro	MGO:0005524
TcSYL_0015300	TcSYL_0015300.t1	Biological Process	GO:0008654	phospholipid biosynthetic process	Interpro	BGO:0008654
TcSYL_0015300	TcSYL_0015300.t1	Biological Process	GO:0009058	biosynthetic process	Interpro	BGO:0009058
TcSYL_0015300	TcSYL_0015300.t1	Cellular Component	GO:0016020	membrane	Interpro	CGO:0016020
TcSYL_0015300	TcSYL_0015300.t1	Molecular Function	GO:0003824	catalytic activity	Interpro	MGO:0003824
TcSYL_0015300	TcSYL_0015300.t1	Molecular Function	GO:0016780	phosphotransferase activity, for other substituted phosphate groups	Interpro	MGO:0016780
TcSYL_0015750	TcSYL_0015750.t1	Biological Process	GO:0008152	metabolic process	Interpro	BGO:0008152
TcSYL_0015750	TcSYL_0015750.t1	Molecular Function	GO:0016624	oxidoreductase activity, acting on the aldehyde or oxo group of donors, disulfide as acceptor	Interpro	MGO:0016624
TcSYL_0015800	TcSYL_0015800.t1	Biological Process	GO:0006412	translation	Interpro	BGO:0006412
TcSYL_0015800	TcSYL_0015800.t1	Cellular Component	GO:0005622	intracellular	Interpro	CGO:0005622
TcSYL_0015800	TcSYL_0015800.t1	Cellular Component	GO:0005840	ribosome	Interpro	CGO:0005840
TcSYL_0015800	TcSYL_0015800.t1	Molecular Function	GO:0003735	structural constituent of ribosome	Interpro	MGO:0003735
TcSYL_0016720	TcSYL_0016720.t1	Cellular Component	GO:0016021	integral component of membrane	Interpro	CGO:0016021
TcSYL_0016880	TcSYL_0016880.t1	Biological Process	GO:0055085	transmembrane transport	Interpro	BGO:0055085
TcSYL_0017150	TcSYL_0017150.t1	Biological Process	GO:0006750	glutathione biosynthetic process	Interpro	BGO:0006750
TcSYL_0017150	TcSYL_0017150.t1	Molecular Function	GO:0003824	catalytic activity	Interpro	MGO:0003824
TcSYL_0017150	TcSYL_0017150.t1	Molecular Function	GO:0004357	glutamate-cysteine ligase activity	Interpro	MGO:0004357
TcSYL_0019260	TcSYL_0019260.t1	Molecular Function	GO:0005515	protein binding	Interpro	MGO:0005515
TcSYL_0019270	TcSYL_0019270.t1	Molecular Function	GO:0005515	protein binding	Interpro	MGO:0005515
TcSYL_0019330	TcSYL_0019330.t1	Molecular Function	GO:0016747	transferase activity, transferring acyl groups other than amino-acyl groups	Interpro	MGO:0016747
TcSYL_0019380	TcSYL_0019380.t1	Biological Process	GO:0008152	metabolic process	Interpro	BGO:0008152
TcSYL_0019380	TcSYL_0019380.t1	Molecular Function	GO:0003824	catalytic activity	Interpro	MGO:0003824
TcSYL_0019420	TcSYL_0019420.t1	Molecular Function	GO:0005524	ATP binding	Interpro	MGO:0005524
TcSYL_0019420	TcSYL_0019420.t1	Molecular Function	GO:0008716	D-alanine-D-alanine ligase activity	Interpro	MGO:0008716
TcSYL_0019420	TcSYL_0019420.t1	Molecular Function	GO:0046872	metal ion binding	Interpro	MGO:0046872
TcSYL_0019470	TcSYL_0019470.t1	Molecular Function	GO:0005515	protein binding	Interpro	MGO:0005515
TcSYL_0019490	TcSYL_0019490.t1	Biological Process	GO:0006508	proteolysis	Interpro	BGO:0006508
TcSYL_0019490	TcSYL_0019490.t1	Molecular Function	GO:0004181	metallocarboxypeptidase activity	Interpro	MGO:0004181
TcSYL_0019550	TcSYL_0019550.t1	Molecular Function	GO:0003676	nucleic acid binding	Interpro	MGO:0003676
TcSYL_0019570	TcSYL_0019570.t1	Biological Process	GO:0007018	microtubule-based movement	Interpro	BGO:0007018
TcSYL_0019570	TcSYL_0019570.t1	Molecular Function	GO:0003777	microtubule motor activity	Interpro	MGO:0003777
TcSYL_0019570	TcSYL_0019570.t1	Molecular Function	GO:0005524	ATP binding	Interpro	MGO:0005524
TcSYL_0019570	TcSYL_0019570.t1	Molecular Function	GO:0008017	microtubule binding	Interpro	MGO:0008017
TcSYL_0019590	TcSYL_0019590.t1	Biological Process	GO:0007018	microtubule-based movement	Interpro	BGO:0007018
TcSYL_0019590	TcSYL_0019590.t1	Molecular Function	GO:0003777	microtubule motor activity	Interpro	MGO:0003777
TcSYL_0019590	TcSYL_0019590.t1	Molecular Function	GO:0005524	ATP binding	Interpro	MGO:0005524
TcSYL_0019590	TcSYL_0019590.t1	Molecular Function	GO:0008017	microtubule binding	Interpro	MGO:0008017
TcSYL_0019630	TcSYL_0019630.t1	Molecular Function	GO:0003824	catalytic activity	Interpro	MGO:0003824
TcSYL_0019650	TcSYL_0019650.t1	Molecular Function	GO:0016787	hydrolase activity	Interpro	MGO:0016787
TcSYL_0019670	TcSYL_0019670.t1	Molecular Function	GO:0003824	catalytic activity	Interpro	MGO:0003824
TcSYL_0019730	TcSYL_0019730.t1	Biological Process	GO:0008152	metabolic process	Interpro	BGO:0008152
TcSYL_0019730	TcSYL_0019730.t1	Molecular Function	GO:0003824	catalytic activity	Interpro	MGO:0003824
TcSYL_0019730	TcSYL_0019730.t1	Molecular Function	GO:0048037	cofactor binding	Interpro	MGO:0048037
TcSYL_0019840	TcSYL_0019840.t1	Biological Process	GO:0006465	signal peptide processing	Interpro	BGO:0006465
TcSYL_0019840	TcSYL_0019840.t1	Cellular Component	GO:0005787	signal peptidase complex	Interpro	CGO:0005787
TcSYL_0019840	TcSYL_0019840.t1	Cellular Component	GO:0016021	integral component of membrane	Interpro	CGO:0016021
TcSYL_0019840	TcSYL_0019840.t1	Molecular Function	GO:0008233	peptidase activity	Interpro	MGO:0008233
TcSYL_0022240	TcSYL_0022240.t1	Molecular Function	GO:0005524	ATP binding	Interpro	MGO:0005524
TcSYL_0022240	TcSYL_0022240.t1	Molecular Function	GO:0016887	ATPase activity	Interpro	MGO:0016887
TcSYL_0022760	TcSYL_0022760.t1	Molecular Function	GO:0004488	methylenetetrahydrofolate dehydrogenase (NADP+) activity	Interpro	MGO:0004488
TcSYL_0022770	TcSYL_0022770.t1	Biological Process	GO:0055114	oxidation-reduction process	Interpro	BGO:0055114
TcSYL_0022770	TcSYL_0022770.t1	Molecular Function	GO:0004488	methylenetetrahydrofolate dehydrogenase (NADP+) activity	Interpro	MGO:0004488
TcSYL_0022810	TcSYL_0022810.t1	Molecular Function	GO:0005515	protein binding	Interpro	MGO:0005515
TcSYL_0022820	TcSYL_0022820.t1	Molecular Function	GO:0005515	protein binding	Interpro	MGO:0005515
TcSYL_0022830	TcSYL_0022830.t1	Molecular Function	GO:0016779	nucleotidyltransferase activity	Interpro	MGO:0016779
TcSYL_0022890	TcSYL_0022890.t1	Molecular Function	GO:0005515	protein binding	Interpro	MGO:0005515
TcSYL_0023020	TcSYL_0023020.t1	Cellular Component	GO:0005783	endoplasmic reticulum	Interpro	CGO:0005783
TcSYL_0023070	TcSYL_0023070.t1	Molecular Function	GO:0003676	nucleic acid binding	Interpro	MGO:0003676
TcSYL_0023080	TcSYL_0023080.t1	Molecular Function	GO:0003676	nucleic acid binding	Interpro	MGO:0003676
TcSYL_0023100	TcSYL_0023100.t1	Biological Process	GO:0006529	asparagine biosynthetic process	Interpro	BGO:0006529
TcSYL_0023100	TcSYL_0023100.t1	Cellular Component	GO:0005737	cytoplasm	Interpro	CGO:0005737
TcSYL_0023100	TcSYL_0023100.t1	Molecular Function	GO:0004071	aspartate-ammonia ligase activity	Interpro	MGO:0004071
TcSYL_0023140	TcSYL_0023140.t1	Biological Process	GO:0006412	translation	Interpro	BGO:0006412
TcSYL_0023140	TcSYL_0023140.t1	Cellular Component	GO:0005840	ribosome	Interpro	CGO:0005840
TcSYL_0023140	TcSYL_0023140.t1	Molecular Function	GO:0003735	structural constituent of ribosome	Interpro	MGO:0003735
TcSYL_0024300	TcSYL_0024300.t1	Molecular Function	GO:0003924	GTPase activity	Interpro	MGO:0003924
TcSYL_0024820	TcSYL_0024820.t1	Molecular Function	GO:0003924	GTPase activity	Interpro	MGO:0003924
TcSYL_0024990	TcSYL_0024990.t1	Molecular Function	GO:0003924	GTPase activity	Interpro	MGO:0003924
TcSYL_0025230	TcSYL_0025230.t1	Molecular Function	GO:0003924	GTPase activity	Interpro	MGO:0003924
TcSYL_0025260	TcSYL_0025260.t1	Molecular Function	GO:0003924	GTPase activity	Interpro	MGO:0003924
TcSYL_0025970	TcSYL_0025970.t1	Molecular Function	GO:0003723	RNA binding	Interpro	MGO:0003723
TcSYL_0025990	TcSYL_0025990.t1	Molecular Function	GO:0005515	protein binding	Interpro	MGO:0005515
TcSYL_0026010	TcSYL_0026010.t1	Molecular Function	GO:0035091	phosphatidylinositol binding	Interpro	MGO:0035091
TcSYL_0026110	TcSYL_0026110.t1	Molecular Function	GO:0003824	catalytic activity	Interpro	MGO:0003824
TcSYL_0026390	TcSYL_0026390.t1	Biological Process	GO:0006511	ubiquitin-dependent protein catabolic process	Interpro	BGO:0006511
TcSYL_0026390	TcSYL_0026390.t1	Biological Process	GO:0051603	proteolysis involved in cellular protein catabolic process	Interpro	BGO:0051603
TcSYL_0026390	TcSYL_0026390.t1	Cellular Component	GO:0005839	proteasome core complex	Interpro	CGO:0005839
TcSYL_0026390	TcSYL_0026390.t1	Cellular Component	GO:0019773	proteasome core complex, alpha-subunit complex	Interpro	CGO:0019773
TcSYL_0026390	TcSYL_0026390.t1	Molecular Function	GO:0004175	endopeptidase activity	Interpro	MGO:0004175
TcSYL_0026390	TcSYL_0026390.t1	Molecular Function	GO:0004298	threonine-type endopeptidase activity	Interpro	MGO:0004298
TcSYL_0026590	TcSYL_0026590.t1	Molecular Function	GO:0005515	protein binding	Interpro	MGO:0005515
TcSYL_0026790	TcSYL_0026790.t1	Cellular Component	GO:0005634	nucleus	Interpro	CGO:0005634
TcSYL_0026820	TcSYL_0026820.t1	Molecular Function	GO:0003676	nucleic acid binding	Interpro	MGO:0003676
TcSYL_0027150	TcSYL_0027150.t1	Cellular Component	GO:0016021	integral component of membrane	Interpro	CGO:0016021
TcSYL_0027280	TcSYL_0027280.t1	Biological Process	GO:0006260	DNA replication	Interpro	BGO:0006260
TcSYL_0027280	TcSYL_0027280.t1	Molecular Function	GO:0003677	DNA binding	Interpro	MGO:0003677
TcSYL_0027280	TcSYL_0027280.t1	Molecular Function	GO:0003887	DNA-directed DNA polymerase activity	Interpro	MGO:0003887
TcSYL_0027430	TcSYL_0027430.t1	Biological Process	GO:0007018	microtubule-based movement	Interpro	BGO:0007018
TcSYL_0027430	TcSYL_0027430.t1	Molecular Function	GO:0003777	microtubule motor activity	Interpro	MGO:0003777
TcSYL_0027430	TcSYL_0027430.t1	Molecular Function	GO:0005524	ATP binding	Interpro	MGO:0005524
TcSYL_0027430	TcSYL_0027430.t1	Molecular Function	GO:0008017	microtubule binding	Interpro	MGO:0008017
TcSYL_0032760	TcSYL_0032760.t1	Biological Process	GO:0008152	metabolic process	Interpro	BGO:0008152
TcSYL_0032760	TcSYL_0032760.t1	Molecular Function	GO:0016787	hydrolase activity	Interpro	MGO:0016787
TcSYL_0032830	TcSYL_0032830.t1	Biological Process	GO:0008152	metabolic process	Interpro	BGO:0008152
TcSYL_0032830	TcSYL_0032830.t1	Molecular Function	GO:0016787	hydrolase activity	Interpro	MGO:0016787
TcSYL_0033060	TcSYL_0033060.t1	Biological Process	GO:0008152	metabolic process	Interpro	BGO:0008152
TcSYL_0033060	TcSYL_0033060.t1	Molecular Function	GO:0016787	hydrolase activity	Interpro	MGO:0016787
TcSYL_0033090	TcSYL_0033090.t1	Biological Process	GO:0008152	metabolic process	Interpro	BGO:0008152
TcSYL_0033090	TcSYL_0033090.t1	Molecular Function	GO:0016787	hydrolase activity	Interpro	MGO:0016787
TcSYL_0033110	TcSYL_0033110.t1	Biological Process	GO:0008152	metabolic process	Interpro	BGO:0008152
TcSYL_0033110	TcSYL_0033110.t1	Molecular Function	GO:0016787	hydrolase activity	Interpro	MGO:0016787
TcSYL_0033220	TcSYL_0033220.t1	Biological Process	GO:0008152	metabolic process	Interpro	BGO:0008152
TcSYL_0033220	TcSYL_0033220.t1	Molecular Function	GO:0016787	hydrolase activity	Interpro	MGO:0016787
TcSYL_0035370	TcSYL_0035370.t1	Biological Process	GO:0008152	metabolic process	Interpro	BGO:0008152
TcSYL_0035370	TcSYL_0035370.t1	Molecular Function	GO:0016787	hydrolase activity	Interpro	MGO:0016787
TcSYL_0035830	TcSYL_0035830.t1	Biological Process	GO:0008152	metabolic process	Interpro	BGO:0008152
TcSYL_0035830	TcSYL_0035830.t1	Molecular Function	GO:0016787	hydrolase activity	Interpro	MGO:0016787
TcSYL_0036190	TcSYL_0036190.t1	Biological Process	GO:0008152	metabolic process	Interpro	BGO:0008152
TcSYL_0036190	TcSYL_0036190.t1	Molecular Function	GO:0016787	hydrolase activity	Interpro	MGO:0016787
TcSYL_0036390	TcSYL_0036390.t1	Biological Process	GO:0008152	metabolic process	Interpro	BGO:0008152
TcSYL_0036390	TcSYL_0036390.t1	Molecular Function	GO:0016787	hydrolase activity	Interpro	MGO:0016787
TcSYL_0036590	TcSYL_0036590.t1	Biological Process	GO:0008152	metabolic process	Interpro	BGO:0008152
TcSYL_0036590	TcSYL_0036590.t1	Molecular Function	GO:0016787	hydrolase activity	Interpro	MGO:0016787
TcSYL_0036760	TcSYL_0036760.t1	Biological Process	GO:0008152	metabolic process	Interpro	BGO:0008152
TcSYL_0036760	TcSYL_0036760.t1	Molecular Function	GO:0016787	hydrolase activity	Interpro	MGO:0016787
TcSYL_0036810	TcSYL_0036810.t1	Biological Process	GO:0008152	metabolic process	Interpro	BGO:0008152
TcSYL_0036810	TcSYL_0036810.t1	Molecular Function	GO:0016787	hydrolase activity	Interpro	MGO:0016787
TcSYL_0038440	TcSYL_0038440.t1	Biological Process	GO:0006351	transcription, DNA-templated	Interpro	BGO:0006351
TcSYL_0038440	TcSYL_0038440.t1	Molecular Function	GO:0003677	DNA binding	Interpro	MGO:0003677
TcSYL_0038440	TcSYL_0038440.t1	Molecular Function	GO:0003899	DNA-directed 5'-3' RNA polymerase activity	Interpro	MGO:0003899
TcSYL_0040870	TcSYL_0040870.t1	Molecular Function	GO:0005515	protein binding	Interpro	MGO:0005515
TcSYL_0041200	TcSYL_0041200.t1	Molecular Function	GO:0005515	protein binding	Interpro	MGO:0005515
TcSYL_0041270	TcSYL_0041270.t1	Biological Process	GO:0051603	proteolysis involved in cellular protein catabolic process	Interpro	BGO:0051603
TcSYL_0041270	TcSYL_0041270.t1	Cellular Component	GO:0005839	proteasome core complex	Interpro	CGO:0005839
TcSYL_0041270	TcSYL_0041270.t1	Molecular Function	GO:0004298	threonine-type endopeptidase activity	Interpro	MGO:0004298
TcSYL_0041370	TcSYL_0041370.t1	Cellular Component	GO:0000786	nucleosome	Interpro	CGO:0000786
TcSYL_0041370	TcSYL_0041370.t1	Molecular Function	GO:0003677	DNA binding	Interpro	MGO:0003677
TcSYL_0041370	TcSYL_0041370.t1	Molecular Function	GO:0046982	protein heterodimerization activity	Interpro	MGO:0046982
TcSYL_0041380	TcSYL_0041380.t1	Cellular Component	GO:0000786	nucleosome	Interpro	CGO:0000786
TcSYL_0041380	TcSYL_0041380.t1	Molecular Function	GO:0003677	DNA binding	Interpro	MGO:0003677
TcSYL_0041380	TcSYL_0041380.t1	Molecular Function	GO:0046982	protein heterodimerization activity	Interpro	MGO:0046982
TcSYL_0041390	TcSYL_0041390.t1	Cellular Component	GO:0000786	nucleosome	Interpro	CGO:0000786
TcSYL_0041390	TcSYL_0041390.t1	Molecular Function	GO:0003677	DNA binding	Interpro	MGO:0003677
TcSYL_0041390	TcSYL_0041390.t1	Molecular Function	GO:0046982	protein heterodimerization activity	Interpro	MGO:0046982
TcSYL_0041600	TcSYL_0041600.t1	Cellular Component	GO:0000786	nucleosome	Interpro	CGO:0000786
TcSYL_0041600	TcSYL_0041600.t1	Molecular Function	GO:0003677	DNA binding	Interpro	MGO:0003677
TcSYL_0041600	TcSYL_0041600.t1	Molecular Function	GO:0046982	protein heterodimerization activity	Interpro	MGO:0046982
TcSYL_0041710	TcSYL_0041710.t1	Cellular Component	GO:0000786	nucleosome	Interpro	CGO:0000786
TcSYL_0041710	TcSYL_0041710.t1	Molecular Function	GO:0003677	DNA binding	Interpro	MGO:0003677
TcSYL_0041710	TcSYL_0041710.t1	Molecular Function	GO:0046982	protein heterodimerization activity	Interpro	MGO:0046982
TcSYL_0041850	TcSYL_0041850.t1	Cellular Component	GO:0000786	nucleosome	Interpro	CGO:0000786
TcSYL_0041850	TcSYL_0041850.t1	Molecular Function	GO:0003677	DNA binding	Interpro	MGO:0003677
TcSYL_0041850	TcSYL_0041850.t1	Molecular Function	GO:0046982	protein heterodimerization activity	Interpro	MGO:0046982
TcSYL_0041950	TcSYL_0041950.t1	Cellular Component	GO:0000786	nucleosome	Interpro	CGO:0000786
TcSYL_0041950	TcSYL_0041950.t1	Molecular Function	GO:0003677	DNA binding	Interpro	MGO:0003677
TcSYL_0041950	TcSYL_0041950.t1	Molecular Function	GO:0046982	protein heterodimerization activity	Interpro	MGO:0046982
TcSYL_0042470	TcSYL_0042470.t1	Molecular Function	GO:0003676	nucleic acid binding	Interpro	MGO:0003676
TcSYL_0042470	TcSYL_0042470.t1	Molecular Function	GO:0004527	exonuclease activity	Interpro	MGO:0004527
TcSYL_0042730	TcSYL_0042730.t1	Biological Process	GO:0006508	proteolysis	Interpro	BGO:0006508
TcSYL_0042730	TcSYL_0042730.t1	Molecular Function	GO:0008236	serine-type peptidase activity	Interpro	MGO:0008236
TcSYL_0042750	TcSYL_0042750.t1	Molecular Function	GO:0004252	serine-type endopeptidase activity	Interpro	MGO:0004252
TcSYL_0042750	TcSYL_0042750.t1	Molecular Function	GO:0070008	serine-type exopeptidase activity	Interpro	MGO:0070008
TcSYL_0043160	TcSYL_0043160.t1	Molecular Function	GO:0005524	ATP binding	Interpro	MGO:0005524
TcSYL_0043650	TcSYL_0043650.t1	Biological Process	GO:0006468	protein phosphorylation	Interpro	BGO:0006468
TcSYL_0043650	TcSYL_0043650.t1	Molecular Function	GO:0004672	protein kinase activity	Interpro	MGO:0004672
TcSYL_0043650	TcSYL_0043650.t1	Molecular Function	GO:0005524	ATP binding	Interpro	MGO:0005524
TcSYL_0043730	TcSYL_0043730.t1	Biological Process	GO:0006412	translation	Interpro	BGO:0006412
TcSYL_0043730	TcSYL_0043730.t1	Cellular Component	GO:0005622	intracellular	Interpro	CGO:0005622
TcSYL_0043730	TcSYL_0043730.t1	Cellular Component	GO:0005840	ribosome	Interpro	CGO:0005840
TcSYL_0043730	TcSYL_0043730.t1	Molecular Function	GO:0003735	structural constituent of ribosome	Interpro	MGO:0003735
TcSYL_0043750	TcSYL_0043750.t1	Biological Process	GO:0006259	DNA metabolic process	Interpro	BGO:0006259
TcSYL_0043750	TcSYL_0043750.t1	Biological Process	GO:0006281	DNA repair	Interpro	BGO:0006281
TcSYL_0043750	TcSYL_0043750.t1	Molecular Function	GO:0003677	DNA binding	Interpro	MGO:0003677
TcSYL_0043750	TcSYL_0043750.t1	Molecular Function	GO:0005524	ATP binding	Interpro	MGO:0005524
TcSYL_0043750	TcSYL_0043750.t1	Molecular Function	GO:0008094	DNA-dependent ATPase activity	Interpro	MGO:0008094
TcSYL_0043760	TcSYL_0043760.t1	Molecular Function	GO:0000166	nucleotide binding	Interpro	MGO:0000166
TcSYL_0043910	TcSYL_0043910.t1	Biological Process	GO:0007018	microtubule-based movement	Interpro	BGO:0007018
TcSYL_0043910	TcSYL_0043910.t1	Cellular Component	GO:0030286	dynein complex	Interpro	CGO:0030286
TcSYL_0043910	TcSYL_0043910.t1	Molecular Function	GO:0003777	microtubule motor activity	Interpro	MGO:0003777
TcSYL_0043920	TcSYL_0043920.t1	Biological Process	GO:0007018	microtubule-based movement	Interpro	BGO:0007018
TcSYL_0043920	TcSYL_0043920.t1	Cellular Component	GO:0030286	dynein complex	Interpro	CGO:0030286
TcSYL_0043920	TcSYL_0043920.t1	Molecular Function	GO:0003777	microtubule motor activity	Interpro	MGO:0003777
TcSYL_0043970	TcSYL_0043970.t1	Molecular Function	GO:0005524	ATP binding	Interpro	MGO:0005524
TcSYL_0044140	TcSYL_0044140.t1	Biological Process	GO:0006260	DNA replication	Interpro	BGO:0006260
TcSYL_0044140	TcSYL_0044140.t1	Biological Process	GO:0055114	oxidation-reduction process	Interpro	BGO:0055114
TcSYL_0044150	TcSYL_0044150.t1	Biological Process	GO:0006260	DNA replication	Interpro	BGO:0006260
TcSYL_0044150	TcSYL_0044150.t1	Biological Process	GO:0055114	oxidation-reduction process	Interpro	BGO:0055114
TcSYL_0044200	TcSYL_0044200.t1	Molecular Function	GO:0005488	binding	Interpro	MGO:0005488
TcSYL_0044620	TcSYL_0044620.t1	Molecular Function	GO:0010181	FMN binding	Interpro	MGO:0010181
TcSYL_0044630	TcSYL_0044630.t1	Biological Process	GO:0055114	oxidation-reduction process	Interpro	BGO:0055114
TcSYL_0044630	TcSYL_0044630.t1	Molecular Function	GO:0016491	oxidoreductase activity	Interpro	MGO:0016491
TcSYL_0044650	TcSYL_0044650.t1	Biological Process	GO:0006396	RNA processing	Interpro	BGO:0006396
TcSYL_0044650	TcSYL_0044650.t1	Molecular Function	GO:0004525	ribonuclease III activity	Interpro	MGO:0004525
TcSYL_0044730	TcSYL_0044730.t1	Molecular Function	GO:0016787	hydrolase activity	Interpro	MGO:0016787
TcSYL_0044810	TcSYL_0044810.t1	Molecular Function	GO:0003676	nucleic acid binding	Interpro	MGO:0003676
TcSYL_0044810	TcSYL_0044810.t1	Molecular Function	GO:0005524	ATP binding	Interpro	MGO:0005524
TcSYL_0044840	TcSYL_0044840.t1	Biological Process	GO:0016192	vesicle-mediated transport	Interpro	BGO:0016192
TcSYL_0044840	TcSYL_0044840.t1	Cellular Component	GO:0016020	membrane	Interpro	CGO:0016020
TcSYL_0044850	TcSYL_0044850.t1	Biological Process	GO:0016192	vesicle-mediated transport	Interpro	BGO:0016192
TcSYL_0044850	TcSYL_0044850.t1	Cellular Component	GO:0016020	membrane	Interpro	CGO:0016020
TcSYL_0045020	TcSYL_0045020.t1	Biological Process	GO:0007018	microtubule-based movement	Interpro	BGO:0007018
TcSYL_0045020	TcSYL_0045020.t1	Molecular Function	GO:0003777	microtubule motor activity	Interpro	MGO:0003777
TcSYL_0045020	TcSYL_0045020.t1	Molecular Function	GO:0005524	ATP binding	Interpro	MGO:0005524
TcSYL_0045020	TcSYL_0045020.t1	Molecular Function	GO:0008017	microtubule binding	Interpro	MGO:0008017
TcSYL_0045080	TcSYL_0045080.t1	Cellular Component	GO:0016021	integral component of membrane	Interpro	CGO:0016021
TcSYL_0045180	TcSYL_0045180.t1	Biological Process	GO:0045454	cell redox homeostasis	Interpro	BGO:0045454
TcSYL_0045220	TcSYL_0045220.t1	Molecular Function	GO:0005515	protein binding	Interpro	MGO:0005515
TcSYL_0045230	TcSYL_0045230.t1	Cellular Component	GO:0005622	intracellular	Interpro	CGO:0005622
TcSYL_0045230	TcSYL_0045230.t1	Molecular Function	GO:0003779	actin binding	Interpro	MGO:0003779
TcSYL_0045250	TcSYL_0045250.t1	Biological Process	GO:0015031	protein transport	Interpro	BGO:0015031
TcSYL_0045260	TcSYL_0045260.t1	Biological Process	GO:0006418	tRNA aminoacylation for protein translation	Interpro	BGO:0006418
TcSYL_0045260	TcSYL_0045260.t1	Cellular Component	GO:0005737	cytoplasm	Interpro	CGO:0005737
TcSYL_0045260	TcSYL_0045260.t1	Molecular Function	GO:0000166	nucleotide binding	Interpro	MGO:0000166
TcSYL_0045260	TcSYL_0045260.t1	Molecular Function	GO:0003676	nucleic acid binding	Interpro	MGO:0003676
TcSYL_0045260	TcSYL_0045260.t1	Molecular Function	GO:0004812	aminoacyl-tRNA ligase activity	Interpro	MGO:0004812
TcSYL_0045260	TcSYL_0045260.t1	Molecular Function	GO:0005524	ATP binding	Interpro	MGO:0005524
TcSYL_0045350	TcSYL_0045350.t1	Biological Process	GO:0006412	translation	Interpro	BGO:0006412
TcSYL_0045350	TcSYL_0045350.t1	Cellular Component	GO:0005622	intracellular	Interpro	CGO:0005622
TcSYL_0045350	TcSYL_0045350.t1	Cellular Component	GO:0005840	ribosome	Interpro	CGO:0005840
TcSYL_0045350	TcSYL_0045350.t1	Molecular Function	GO:0003735	structural constituent of ribosome	Interpro	MGO:0003735
TcSYL_0045730	TcSYL_0045730.t1	Molecular Function	GO:0003676	nucleic acid binding	Interpro	MGO:0003676
TcSYL_0045790	TcSYL_0045790.t1	Molecular Function	GO:0003676	nucleic acid binding	Interpro	MGO:0003676
TcSYL_0045800	TcSYL_0045800.t1	Biological Process	GO:0006886	intracellular protein transport	Interpro	BGO:0006886
TcSYL_0045800	TcSYL_0045800.t1	Biological Process	GO:0016192	vesicle-mediated transport	Interpro	BGO:0016192
TcSYL_0045800	TcSYL_0045800.t1	Cellular Component	GO:0030131	clathrin adaptor complex	Interpro	CGO:0030131
TcSYL_0045810	TcSYL_0045810.t1	Molecular Function	GO:0000062	fatty-acyl-CoA binding	Interpro	MGO:0000062
TcSYL_0045820	TcSYL_0045820.t1	Molecular Function	GO:0003678	DNA helicase activity	Interpro	MGO:0003678
TcSYL_0045820	TcSYL_0045820.t1	Molecular Function	GO:0005524	ATP binding	Interpro	MGO:0005524
TcSYL_0045880	TcSYL_0045880.t1	Molecular Function	GO:0003676	nucleic acid binding	Interpro	MGO:0003676
TcSYL_0045890	TcSYL_0045890.t1	Biological Process	GO:0006412	translation	Interpro	BGO:0006412
TcSYL_0045890	TcSYL_0045890.t1	Cellular Component	GO:0005840	ribosome	Interpro	CGO:0005840
TcSYL_0045890	TcSYL_0045890.t1	Molecular Function	GO:0003735	structural constituent of ribosome	Interpro	MGO:0003735
TcSYL_0045900	TcSYL_0045900.t1	Biological Process	GO:0006614	SRP-dependent cotranslational protein targeting to membrane	Interpro	BGO:0006614
TcSYL_0045900	TcSYL_0045900.t1	Cellular Component	GO:0005786	signal recognition particle, endoplasmic reticulum targeting	Interpro	CGO:0005786
TcSYL_0045900	TcSYL_0045900.t1	Molecular Function	GO:0005047	signal recognition particle binding	Interpro	MGO:0005047
TcSYL_0045900	TcSYL_0045900.t1	Molecular Function	GO:0008312	7S RNA binding	Interpro	MGO:0008312
TcSYL_0045900	TcSYL_0045900.t1	Molecular Function	GO:0030942	endoplasmic reticulum signal peptide binding	Interpro	MGO:0030942
TcSYL_0045950	TcSYL_0045950.t1	Biological Process	GO:0006412	translation	Interpro	BGO:0006412
TcSYL_0045950	TcSYL_0045950.t1	Cellular Component	GO:0005622	intracellular	Interpro	CGO:0005622
TcSYL_0045950	TcSYL_0045950.t1	Cellular Component	GO:0005840	ribosome	Interpro	CGO:0005840
TcSYL_0045950	TcSYL_0045950.t1	Molecular Function	GO:0003735	structural constituent of ribosome	Interpro	MGO:0003735
TcSYL_0046050	TcSYL_0046050.t1	Biological Process	GO:0006139	nucleobase-containing compound metabolic process	Interpro	BGO:0006139
TcSYL_0046050	TcSYL_0046050.t1	Biological Process	GO:0006396	RNA processing	Interpro	BGO:0006396
TcSYL_0046050	TcSYL_0046050.t1	Biological Process	GO:0044237	cellular metabolic process	Interpro	BGO:0044237
TcSYL_0046050	TcSYL_0046050.t1	Cellular Component	GO:0000176	nuclear exosome (RNase complex)	Interpro	CGO:0000176
TcSYL_0046050	TcSYL_0046050.t1	Molecular Function	GO:0000166	nucleotide binding	Interpro	MGO:0000166
TcSYL_0046050	TcSYL_0046050.t1	Molecular Function	GO:0003676	nucleic acid binding	Interpro	MGO:0003676
TcSYL_0046050	TcSYL_0046050.t1	Molecular Function	GO:0003824	catalytic activity	Interpro	MGO:0003824
TcSYL_0046050	TcSYL_0046050.t1	Molecular Function	GO:0008408	3'-5' exonuclease activity	Interpro	MGO:0008408
TcSYL_0046170	TcSYL_0046170.t1	Molecular Function	GO:0003824	catalytic activity	Interpro	MGO:0003824
TcSYL_0046170	TcSYL_0046170.t1	Molecular Function	GO:0050662	coenzyme binding	Interpro	MGO:0050662
TcSYL_0046200	TcSYL_0046200.t1	Cellular Component	GO:0016021	integral component of membrane	Interpro	CGO:0016021
TcSYL_0046360	TcSYL_0046360.t1	Molecular Function	GO:0046872	metal ion binding	Interpro	MGO:0046872
TcSYL_0046380	TcSYL_0046380.t1	Molecular Function	GO:0005515	protein binding	Interpro	MGO:0005515
TcSYL_0046390	TcSYL_0046390.t1	Molecular Function	GO:0003678	DNA helicase activity	Interpro	MGO:0003678
TcSYL_0046390	TcSYL_0046390.t1	Molecular Function	GO:0005524	ATP binding	Interpro	MGO:0005524
TcSYL_0046400	TcSYL_0046400.t1	Molecular Function	GO:0005524	ATP binding	Interpro	MGO:0005524
TcSYL_0046650	TcSYL_0046650.t1	Biological Process	GO:0046034	ATP metabolic process	Interpro	BGO:0046034
TcSYL_0046650	TcSYL_0046650.t1	Biological Process	GO:1902600	proton transmembrane transport	Interpro	BGO:1902600
TcSYL_0046650	TcSYL_0046650.t1	Molecular Function	GO:0005524	ATP binding	Interpro	MGO:0005524
TcSYL_0046690	TcSYL_0046690.t1	Biological Process	GO:0009058	biosynthetic process	Interpro	BGO:0009058
TcSYL_0046690	TcSYL_0046690.t1	Molecular Function	GO:0030170	pyridoxal phosphate binding	Interpro	MGO:0030170
TcSYL_0046700	TcSYL_0046700.t1	Biological Process	GO:0071704	organic substance metabolic process	Interpro	BGO:0071704
TcSYL_0046700	TcSYL_0046700.t1	Molecular Function	GO:0016868	intramolecular transferase activity, phosphotransferases	Interpro	MGO:0016868
TcSYL_0046720	TcSYL_0046720.t1	Biological Process	GO:0006412	translation	Interpro	BGO:0006412
TcSYL_0046720	TcSYL_0046720.t1	Cellular Component	GO:0005840	ribosome	Interpro	CGO:0005840
TcSYL_0046720	TcSYL_0046720.t1	Molecular Function	GO:0003735	structural constituent of ribosome	Interpro	MGO:0003735
TcSYL_0046790	TcSYL_0046790.t1	Molecular Function	GO:0005524	ATP binding	Interpro	MGO:0005524
TcSYL_0046840	TcSYL_0046840.t1	Biological Process	GO:0007018	microtubule-based movement	Interpro	BGO:0007018
TcSYL_0046840	TcSYL_0046840.t1	Cellular Component	GO:0030286	dynein complex	Interpro	CGO:0030286
TcSYL_0046840	TcSYL_0046840.t1	Molecular Function	GO:0003777	microtubule motor activity	Interpro	MGO:0003777
TcSYL_0046890	TcSYL_0046890.t1	Molecular Function	GO:0005488	binding	Interpro	MGO:0005488
TcSYL_0046900	TcSYL_0046900.t1	Molecular Function	GO:0005515	protein binding	Interpro	MGO:0005515
TcSYL_0046940	TcSYL_0046940.t1	Molecular Function	GO:0003824	catalytic activity	Interpro	MGO:0003824
TcSYL_0047050	TcSYL_0047050.t1	Molecular Function	GO:0005524	ATP binding	Interpro	MGO:0005524
TcSYL_0047090	TcSYL_0047090.t1	Biological Process	GO:0007018	microtubule-based movement	Interpro	BGO:0007018
TcSYL_0047090	TcSYL_0047090.t1	Cellular Component	GO:0030286	dynein complex	Interpro	CGO:0030286
TcSYL_0047090	TcSYL_0047090.t1	Molecular Function	GO:0003777	microtubule motor activity	Interpro	MGO:0003777
TcSYL_0047140	TcSYL_0047140.t1	Biological Process	GO:0007018	microtubule-based movement	Interpro	BGO:0007018
TcSYL_0047140	TcSYL_0047140.t1	Molecular Function	GO:0003777	microtubule motor activity	Interpro	MGO:0003777
TcSYL_0047140	TcSYL_0047140.t1	Molecular Function	GO:0005524	ATP binding	Interpro	MGO:0005524
TcSYL_0047140	TcSYL_0047140.t1	Molecular Function	GO:0008017	microtubule binding	Interpro	MGO:0008017
TcSYL_0047160	TcSYL_0047160.t1	Biological Process	GO:0001522	pseudouridine synthesis	Interpro	BGO:0001522
TcSYL_0047160	TcSYL_0047160.t1	Biological Process	GO:0042254	ribosome biogenesis	Interpro	BGO:0042254
TcSYL_0047160	TcSYL_0047160.t1	Cellular Component	GO:0031429	box H/ACA snoRNP complex	Interpro	CGO:0031429
TcSYL_0047170	TcSYL_0047170.t1	Molecular Function	GO:0005515	protein binding	Interpro	MGO:0005515
TcSYL_0047180	TcSYL_0047180.t1	Biological Process	GO:0006886	intracellular protein transport	Interpro	BGO:0006886
TcSYL_0047180	TcSYL_0047180.t1	Biological Process	GO:0016192	vesicle-mediated transport	Interpro	BGO:0016192
TcSYL_0047180	TcSYL_0047180.t1	Cellular Component	GO:0030117	membrane coat	Interpro	CGO:0030117
TcSYL_0047180	TcSYL_0047180.t1	Molecular Function	GO:0005198	structural molecule activity	Interpro	MGO:0005198
TcSYL_0047190	TcSYL_0047190.t1	Biological Process	GO:0006886	intracellular protein transport	Interpro	BGO:0006886
TcSYL_0047190	TcSYL_0047190.t1	Biological Process	GO:0016192	vesicle-mediated transport	Interpro	BGO:0016192
TcSYL_0047190	TcSYL_0047190.t1	Cellular Component	GO:0030117	membrane coat	Interpro	CGO:0030117
TcSYL_0047190	TcSYL_0047190.t1	Molecular Function	GO:0005198	structural molecule activity	Interpro	MGO:0005198
TcSYL_0047400	TcSYL_0047400.t1	Biological Process	GO:0055085	transmembrane transport	Interpro	BGO:0055085
TcSYL_0047400	TcSYL_0047400.t1	Cellular Component	GO:0016021	integral component of membrane	Interpro	CGO:0016021
TcSYL_0047460	TcSYL_0047460.t1	Biological Process	GO:0006468	protein phosphorylation	Interpro	BGO:0006468
TcSYL_0047460	TcSYL_0047460.t1	Molecular Function	GO:0004672	protein kinase activity	Interpro	MGO:0004672
TcSYL_0047460	TcSYL_0047460.t1	Molecular Function	GO:0005524	ATP binding	Interpro	MGO:0005524
TcSYL_0047530	TcSYL_0047530.t1	Biological Process	GO:0006351	transcription, DNA-templated	Interpro	BGO:0006351
TcSYL_0047530	TcSYL_0047530.t1	Molecular Function	GO:0003677	DNA binding	Interpro	MGO:0003677
TcSYL_0047530	TcSYL_0047530.t1	Molecular Function	GO:0003899	DNA-directed 5'-3' RNA polymerase activity	Interpro	MGO:0003899
TcSYL_0047540	TcSYL_0047540.t1	Biological Process	GO:0006351	transcription, DNA-templated	Interpro	BGO:0006351
TcSYL_0047540	TcSYL_0047540.t1	Molecular Function	GO:0003677	DNA binding	Interpro	MGO:0003677
TcSYL_0047540	TcSYL_0047540.t1	Molecular Function	GO:0003899	DNA-directed 5'-3' RNA polymerase activity	Interpro	MGO:0003899
TcSYL_0047610	TcSYL_0047610.t1	Molecular Function	GO:0004386	helicase activity	Interpro	MGO:0004386
TcSYL_0047690	TcSYL_0047690.t1	Molecular Function	GO:0005515	protein binding	Interpro	MGO:0005515
TcSYL_0047700	TcSYL_0047700.t1	Biological Process	GO:1901642	nucleoside transmembrane transport	Interpro	BGO:1901642
TcSYL_0047700	TcSYL_0047700.t1	Cellular Component	GO:0016021	integral component of membrane	Interpro	CGO:0016021
TcSYL_0047700	TcSYL_0047700.t1	Molecular Function	GO:0005337	nucleoside transmembrane transporter activity	Interpro	MGO:0005337
TcSYL_0047840	TcSYL_0047840.t1	Biological Process	GO:0006260	DNA replication	Interpro	BGO:0006260
TcSYL_0047840	TcSYL_0047840.t1	Cellular Component	GO:0005663	DNA replication factor C complex	Interpro	CGO:0005663
TcSYL_0047840	TcSYL_0047840.t1	Molecular Function	GO:0003677	DNA binding	Interpro	MGO:0003677
TcSYL_0047840	TcSYL_0047840.t1	Molecular Function	GO:0003689	DNA clamp loader activity	Interpro	MGO:0003689
TcSYL_0047840	TcSYL_0047840.t1	Molecular Function	GO:0005524	ATP binding	Interpro	MGO:0005524
TcSYL_0047860	TcSYL_0047860.t1	Biological Process	GO:0006270	DNA replication initiation	Interpro	BGO:0006270
TcSYL_0047860	TcSYL_0047860.t1	Molecular Function	GO:0003677	DNA binding	Interpro	MGO:0003677
TcSYL_0047860	TcSYL_0047860.t1	Molecular Function	GO:0005524	ATP binding	Interpro	MGO:0005524
TcSYL_0047900	TcSYL_0047900.t1	Biological Process	GO:0008152	metabolic process	Interpro	BGO:0008152
TcSYL_0047900	TcSYL_0047900.t1	Molecular Function	GO:0004807	triose-phosphate isomerase activity	Interpro	MGO:0004807
TcSYL_0048000	TcSYL_0048000.t1	Biological Process	GO:0006614	SRP-dependent cotranslational protein targeting to membrane	Interpro	BGO:0006614
TcSYL_0048000	TcSYL_0048000.t1	Cellular Component	GO:0048500	signal recognition particle	Interpro	CGO:0048500
TcSYL_0048000	TcSYL_0048000.t1	Molecular Function	GO:0005525	GTP binding	Interpro	MGO:0005525
TcSYL_0048000	TcSYL_0048000.t1	Molecular Function	GO:0008312	7S RNA binding	Interpro	MGO:0008312
TcSYL_0048010	TcSYL_0048010.t1	Biological Process	GO:0055085	transmembrane transport	Interpro	BGO:0055085
TcSYL_0048010	TcSYL_0048010.t1	Cellular Component	GO:0016020	membrane	Interpro	CGO:0016020
TcSYL_0048010	TcSYL_0048010.t1	Cellular Component	GO:0016021	integral component of membrane	Interpro	CGO:0016021
TcSYL_0048010	TcSYL_0048010.t1	Molecular Function	GO:0022857	transmembrane transporter activity	Interpro	MGO:0022857
TcSYL_0048030	TcSYL_0048030.t1	Biological Process	GO:0007018	microtubule-based movement	Interpro	BGO:0007018
TcSYL_0048030	TcSYL_0048030.t1	Molecular Function	GO:0003777	microtubule motor activity	Interpro	MGO:0003777
TcSYL_0048030	TcSYL_0048030.t1	Molecular Function	GO:0005524	ATP binding	Interpro	MGO:0005524
TcSYL_0048030	TcSYL_0048030.t1	Molecular Function	GO:0008017	microtubule binding	Interpro	MGO:0008017
TcSYL_0048650	TcSYL_0048650.t1	Molecular Function	GO:0005515	protein binding	Interpro	MGO:0005515
TcSYL_0048680	TcSYL_0048680.t1	Biological Process	GO:0006412	translation	Interpro	BGO:0006412
TcSYL_0048680	TcSYL_0048680.t1	Cellular Component	GO:0005840	ribosome	Interpro	CGO:0005840
TcSYL_0048680	TcSYL_0048680.t1	Cellular Component	GO:0015934	large ribosomal subunit	Interpro	CGO:0015934
TcSYL_0048680	TcSYL_0048680.t1	Molecular Function	GO:0003735	structural constituent of ribosome	Interpro	MGO:0003735
TcSYL_0049360	TcSYL_0049360.t1	Molecular Function	GO:0003924	GTPase activity	Interpro	MGO:0003924
TcSYL_0049410	TcSYL_0049410.t1	Molecular Function	GO:0003924	GTPase activity	Interpro	MGO:0003924
TcSYL_0049610	TcSYL_0049610.t1	Molecular Function	GO:0003924	GTPase activity	Interpro	MGO:0003924
TcSYL_0049920	TcSYL_0049920.t1	Molecular Function	GO:0003924	GTPase activity	Interpro	MGO:0003924
TcSYL_0053920	TcSYL_0053920.t1	Biological Process	GO:0008152	metabolic process	Interpro	BGO:0008152
TcSYL_0053920	TcSYL_0053920.t1	Molecular Function	GO:0016787	hydrolase activity	Interpro	MGO:0016787
TcSYL_0053940	TcSYL_0053940.t1	Biological Process	GO:0008152	metabolic process	Interpro	BGO:0008152
TcSYL_0053940	TcSYL_0053940.t1	Molecular Function	GO:0016787	hydrolase activity	Interpro	MGO:0016787
TcSYL_0054000	TcSYL_0054000.t1	Biological Process	GO:0008152	metabolic process	Interpro	BGO:0008152
TcSYL_0054000	TcSYL_0054000.t1	Molecular Function	GO:0016787	hydrolase activity	Interpro	MGO:0016787
TcSYL_0057200	TcSYL_0057200.t1	Biological Process	GO:0016480	negative regulation of transcription by RNA polymerase III	Interpro	BGO:0016480
TcSYL_0057280	TcSYL_0057280.t1	Biological Process	GO:0046854	phosphatidylinositol phosphorylation	Interpro	BGO:0046854
TcSYL_0057300	TcSYL_0057300.t1	Biological Process	GO:0008610	lipid biosynthetic process	Interpro	BGO:0008610
TcSYL_0057300	TcSYL_0057300.t1	Biological Process	GO:0009058	biosynthetic process	Interpro	BGO:0009058
TcSYL_0057300	TcSYL_0057300.t1	Cellular Component	GO:0016021	integral component of membrane	Interpro	CGO:0016021
TcSYL_0057300	TcSYL_0057300.t1	Molecular Function	GO:0016740	transferase activity	Interpro	MGO:0016740
TcSYL_0057320	TcSYL_0057320.t1	Molecular Function	GO:0016874	ligase activity	Interpro	MGO:0016874
TcSYL_0057340	TcSYL_0057340.t1	Biological Process	GO:0006633	fatty acid biosynthetic process	Interpro	BGO:0006633
TcSYL_0057340	TcSYL_0057340.t1	Molecular Function	GO:0003989	acetyl-CoA carboxylase activity	Interpro	MGO:0003989
TcSYL_0057340	TcSYL_0057340.t1	Molecular Function	GO:0005524	ATP binding	Interpro	MGO:0005524
TcSYL_0057360	TcSYL_0057360.t1	Molecular Function	GO:0005524	ATP binding	Interpro	MGO:0005524
TcSYL_0057360	TcSYL_0057360.t1	Molecular Function	GO:0046872	metal ion binding	Interpro	MGO:0046872
TcSYL_0057460	TcSYL_0057460.t1	Molecular Function	GO:0005488	binding	Interpro	MGO:0005488
TcSYL_0057470	TcSYL_0057470.t1	Molecular Function	GO:0005488	binding	Interpro	MGO:0005488
TcSYL_0062070	TcSYL_0062070.t1	Biological Process	GO:0007017	microtubule-based process	Interpro	BGO:0007017
TcSYL_0062070	TcSYL_0062070.t1	Cellular Component	GO:0030286	dynein complex	Interpro	CGO:0030286
TcSYL_0062090	TcSYL_0062090.t1	Cellular Component	GO:0005634	nucleus	Interpro	CGO:0005634
TcSYL_0062090	TcSYL_0062090.t1	Molecular Function	GO:0003676	nucleic acid binding	Interpro	MGO:0003676
TcSYL_0062090	TcSYL_0062090.t1	Molecular Function	GO:0003723	RNA binding	Interpro	MGO:0003723
TcSYL_0062090	TcSYL_0062090.t1	Molecular Function	GO:0004386	helicase activity	Interpro	MGO:0004386
TcSYL_0062090	TcSYL_0062090.t1	Molecular Function	GO:0005524	ATP binding	Interpro	MGO:0005524
TcSYL_0062100	TcSYL_0062100.t1	Biological Process	GO:0006364	rRNA processing	Interpro	BGO:0006364
TcSYL_0062110	TcSYL_0062110.t1	Molecular Function	GO:0005515	protein binding	Interpro	MGO:0005515
TcSYL_0062130	TcSYL_0062130.t1	Molecular Function	GO:0003677	DNA binding	Interpro	MGO:0003677
TcSYL_0062140	TcSYL_0062140.t1	Molecular Function	GO:0016787	hydrolase activity	Interpro	MGO:0016787
TcSYL_0062250	TcSYL_0062250.t1	Molecular Function	GO:0003676	nucleic acid binding	Interpro	MGO:0003676
TcSYL_0062250	TcSYL_0062250.t1	Molecular Function	GO:0005524	ATP binding	Interpro	MGO:0005524
TcSYL_0062260	TcSYL_0062260.t1	Molecular Function	GO:0003676	nucleic acid binding	Interpro	MGO:0003676
TcSYL_0062260	TcSYL_0062260.t1	Molecular Function	GO:0005524	ATP binding	Interpro	MGO:0005524
TcSYL_0063000	TcSYL_0063000.t1	Cellular Component	GO:0000786	nucleosome	Interpro	CGO:0000786
TcSYL_0063000	TcSYL_0063000.t1	Cellular Component	GO:0005634	nucleus	Interpro	CGO:0005634
TcSYL_0063000	TcSYL_0063000.t1	Molecular Function	GO:0003677	DNA binding	Interpro	MGO:0003677
TcSYL_0063000	TcSYL_0063000.t1	Molecular Function	GO:0046982	protein heterodimerization activity	Interpro	MGO:0046982
TcSYL_0063170	TcSYL_0063170.t1	Cellular Component	GO:0000786	nucleosome	Interpro	CGO:0000786
TcSYL_0063170	TcSYL_0063170.t1	Cellular Component	GO:0005634	nucleus	Interpro	CGO:0005634
TcSYL_0063170	TcSYL_0063170.t1	Molecular Function	GO:0003677	DNA binding	Interpro	MGO:0003677
TcSYL_0063170	TcSYL_0063170.t1	Molecular Function	GO:0046982	protein heterodimerization activity	Interpro	MGO:0046982
TcSYL_0063420	TcSYL_0063420.t1	Molecular Function	GO:0005488	binding	Interpro	MGO:0005488
TcSYL_0063420	TcSYL_0063420.t1	Molecular Function	GO:0005515	protein binding	Interpro	MGO:0005515
TcSYL_0063570	TcSYL_0063570.t1	Molecular Function	GO:0003924	GTPase activity	Interpro	MGO:0003924
TcSYL_0064140	TcSYL_0064140.t1	Biological Process	GO:0006275	regulation of DNA replication	Interpro	BGO:0006275
TcSYL_0064140	TcSYL_0064140.t1	Molecular Function	GO:0003677	DNA binding	Interpro	MGO:0003677
TcSYL_0064140	TcSYL_0064140.t1	Molecular Function	GO:0030337	DNA polymerase processivity factor activity	Interpro	MGO:0030337
TcSYL_0064420	TcSYL_0064420.t1	Biological Process	GO:0045454	cell redox homeostasis	Interpro	BGO:0045454
TcSYL_0064420	TcSYL_0064420.t1	Biological Process	GO:0055114	oxidation-reduction process	Interpro	BGO:0055114
TcSYL_0064420	TcSYL_0064420.t1	Molecular Function	GO:0016209	antioxidant activity	Interpro	MGO:0016209
TcSYL_0064420	TcSYL_0064420.t1	Molecular Function	GO:0016491	oxidoreductase activity	Interpro	MGO:0016491
TcSYL_0064420	TcSYL_0064420.t1	Molecular Function	GO:0051920	peroxiredoxin activity	Interpro	MGO:0051920
TcSYL_0064430	TcSYL_0064430.t1	Biological Process	GO:0045454	cell redox homeostasis	Interpro	BGO:0045454
TcSYL_0064430	TcSYL_0064430.t1	Biological Process	GO:0055114	oxidation-reduction process	Interpro	BGO:0055114
TcSYL_0064430	TcSYL_0064430.t1	Molecular Function	GO:0016209	antioxidant activity	Interpro	MGO:0016209
TcSYL_0064430	TcSYL_0064430.t1	Molecular Function	GO:0016491	oxidoreductase activity	Interpro	MGO:0016491
TcSYL_0064430	TcSYL_0064430.t1	Molecular Function	GO:0051920	peroxiredoxin activity	Interpro	MGO:0051920
TcSYL_0064450	TcSYL_0064450.t1	Biological Process	GO:0006520	cellular amino acid metabolic process	Interpro	BGO:0006520
TcSYL_0064450	TcSYL_0064450.t1	Biological Process	GO:0055114	oxidation-reduction process	Interpro	BGO:0055114
TcSYL_0064450	TcSYL_0064450.t1	Molecular Function	GO:0016491	oxidoreductase activity	Interpro	MGO:0016491
TcSYL_0064880	TcSYL_0064880.t1	Biological Process	GO:0007264	small GTPase mediated signal transduction	Interpro	BGO:0007264
TcSYL_0064880	TcSYL_0064880.t1	Molecular Function	GO:0005092	GDP-dissociation inhibitor activity	Interpro	MGO:0005092
TcSYL_0064960	TcSYL_0064960.t1	Molecular Function	GO:0005524	ATP binding	Interpro	MGO:0005524
TcSYL_0064960	TcSYL_0064960.t1	Molecular Function	GO:0016887	ATPase activity	Interpro	MGO:0016887
TcSYL_0073360	TcSYL_0073360.t1	Molecular Function	GO:0000062	fatty-acyl-CoA binding	Interpro	MGO:0000062
TcSYL_0073420	TcSYL_0073420.t1	Biological Process	GO:0006631	fatty acid metabolic process	Interpro	BGO:0006631
TcSYL_0073420	TcSYL_0073420.t1	Biological Process	GO:0055114	oxidation-reduction process	Interpro	BGO:0055114
TcSYL_0073420	TcSYL_0073420.t1	Molecular Function	GO:0003857	3-hydroxyacyl-CoA dehydrogenase activity	Interpro	MGO:0003857
TcSYL_0073420	TcSYL_0073420.t1	Molecular Function	GO:0016491	oxidoreductase activity	Interpro	MGO:0016491
TcSYL_0073420	TcSYL_0073420.t1	Molecular Function	GO:0070403	NAD+ binding	Interpro	MGO:0070403
TcSYL_0073490	TcSYL_0073490.t1	Biological Process	GO:0008152	metabolic process	Interpro	BGO:0008152
TcSYL_0073490	TcSYL_0073490.t1	Molecular Function	GO:0016746	transferase activity, transferring acyl groups	Interpro	MGO:0016746
TcSYL_0073610	TcSYL_0073610.t1	Molecular Function	GO:0003676	nucleic acid binding	Interpro	MGO:0003676
TcSYL_0073610	TcSYL_0073610.t1	Molecular Function	GO:0005524	ATP binding	Interpro	MGO:0005524
TcSYL_0073670	TcSYL_0073670.t1	Biological Process	GO:0008152	metabolic process	Interpro	BGO:0008152
TcSYL_0073670	TcSYL_0073670.t1	Molecular Function	GO:0003824	catalytic activity	Interpro	MGO:0003824
TcSYL_0073720	TcSYL_0073720.t1	Molecular Function	GO:0035091	phosphatidylinositol binding	Interpro	MGO:0035091
TcSYL_0074640	TcSYL_0074640.t1	Molecular Function	GO:0005488	binding	Interpro	MGO:0005488
TcSYL_0074650	TcSYL_0074650.t1	Molecular Function	GO:0005488	binding	Interpro	MGO:0005488
TcSYL_0074680	TcSYL_0074680.t1	Biological Process	GO:0006511	ubiquitin-dependent protein catabolic process	Interpro	BGO:0006511
TcSYL_0074700	TcSYL_0074700.t1	Biological Process	GO:0006412	translation	Interpro	BGO:0006412
TcSYL_0074700	TcSYL_0074700.t1	Cellular Component	GO:0005840	ribosome	Interpro	CGO:0005840
TcSYL_0074700	TcSYL_0074700.t1	Molecular Function	GO:0003735	structural constituent of ribosome	Interpro	MGO:0003735
TcSYL_0074730	TcSYL_0074730.t1	Molecular Function	GO:0003924	GTPase activity	Interpro	MGO:0003924
TcSYL_0074730	TcSYL_0074730.t1	Molecular Function	GO:0005525	GTP binding	Interpro	MGO:0005525
TcSYL_0074740	TcSYL_0074740.t1	Molecular Function	GO:0005515	protein binding	Interpro	MGO:0005515
TcSYL_0074820	TcSYL_0074820.t1	Biological Process	GO:0016310	phosphorylation	Interpro	BGO:0016310
TcSYL_0074820	TcSYL_0074820.t1	Molecular Function	GO:0003824	catalytic activity	Interpro	MGO:0003824
TcSYL_0074820	TcSYL_0074820.t1	Molecular Function	GO:0016772	transferase activity, transferring phosphorus-containing groups	Interpro	MGO:0016772
TcSYL_0074830	TcSYL_0074830.t1	Biological Process	GO:0006090	pyruvate metabolic process	Interpro	BGO:0006090
TcSYL_0074830	TcSYL_0074830.t1	Biological Process	GO:0016310	phosphorylation	Interpro	BGO:0016310
TcSYL_0074830	TcSYL_0074830.t1	Molecular Function	GO:0003824	catalytic activity	Interpro	MGO:0003824
TcSYL_0074830	TcSYL_0074830.t1	Molecular Function	GO:0005524	ATP binding	Interpro	MGO:0005524
TcSYL_0074830	TcSYL_0074830.t1	Molecular Function	GO:0016301	kinase activity	Interpro	MGO:0016301
TcSYL_0074830	TcSYL_0074830.t1	Molecular Function	GO:0016772	transferase activity, transferring phosphorus-containing groups	Interpro	MGO:0016772
TcSYL_0074830	TcSYL_0074830.t1	Molecular Function	GO:0050242	pyruvate, phosphate dikinase activity	Interpro	MGO:0050242
TcSYL_0074850	TcSYL_0074850.t1	Biological Process	GO:0016310	phosphorylation	Interpro	BGO:0016310
TcSYL_0074850	TcSYL_0074850.t1	Molecular Function	GO:0003824	catalytic activity	Interpro	MGO:0003824
TcSYL_0074850	TcSYL_0074850.t1	Molecular Function	GO:0016772	transferase activity, transferring phosphorus-containing groups	Interpro	MGO:0016772
TcSYL_0074860	TcSYL_0074860.t1	Biological Process	GO:0016310	phosphorylation	Interpro	BGO:0016310
TcSYL_0074860	TcSYL_0074860.t1	Molecular Function	GO:0003824	catalytic activity	Interpro	MGO:0003824
TcSYL_0074860	TcSYL_0074860.t1	Molecular Function	GO:0005524	ATP binding	Interpro	MGO:0005524
TcSYL_0074860	TcSYL_0074860.t1	Molecular Function	GO:0016301	kinase activity	Interpro	MGO:0016301
TcSYL_0074860	TcSYL_0074860.t1	Molecular Function	GO:0016772	transferase activity, transferring phosphorus-containing groups	Interpro	MGO:0016772
TcSYL_0074870	TcSYL_0074870.t1	Biological Process	GO:0006412	translation	Interpro	BGO:0006412
TcSYL_0074870	TcSYL_0074870.t1	Cellular Component	GO:0015935	small ribosomal subunit	Interpro	CGO:0015935
TcSYL_0074870	TcSYL_0074870.t1	Molecular Function	GO:0003735	structural constituent of ribosome	Interpro	MGO:0003735
TcSYL_0074890	TcSYL_0074890.t1	Molecular Function	GO:0005515	protein binding	Interpro	MGO:0005515
TcSYL_0074930	TcSYL_0074930.t1	Biological Process	GO:0007018	microtubule-based movement	Interpro	BGO:0007018
TcSYL_0074930	TcSYL_0074930.t1	Molecular Function	GO:0003777	microtubule motor activity	Interpro	MGO:0003777
TcSYL_0074930	TcSYL_0074930.t1	Molecular Function	GO:0005524	ATP binding	Interpro	MGO:0005524
TcSYL_0074930	TcSYL_0074930.t1	Molecular Function	GO:0008017	microtubule binding	Interpro	MGO:0008017
TcSYL_0075250	TcSYL_0075250.t1	Biological Process	GO:0006508	proteolysis	Interpro	BGO:0006508
TcSYL_0075250	TcSYL_0075250.t1	Cellular Component	GO:0005622	intracellular	Interpro	CGO:0005622
TcSYL_0075250	TcSYL_0075250.t1	Molecular Function	GO:0004177	aminopeptidase activity	Interpro	MGO:0004177
TcSYL_0075280	TcSYL_0075280.t1	Molecular Function	GO:0016874	ligase activity	Interpro	MGO:0016874
TcSYL_0075300	TcSYL_0075300.t1	Biological Process	GO:0001522	pseudouridine synthesis	Interpro	BGO:0001522
TcSYL_0075300	TcSYL_0075300.t1	Biological Process	GO:0009451	RNA modification	Interpro	BGO:0009451
TcSYL_0075300	TcSYL_0075300.t1	Molecular Function	GO:0003723	RNA binding	Interpro	MGO:0003723
TcSYL_0075300	TcSYL_0075300.t1	Molecular Function	GO:0009982	pseudouridine synthase activity	Interpro	MGO:0009982
TcSYL_0075310	TcSYL_0075310.t1	Molecular Function	GO:0005488	binding	Interpro	MGO:0005488
TcSYL_0075350	TcSYL_0075350.t1	Biological Process	GO:0006364	rRNA processing	Interpro	BGO:0006364
TcSYL_0075350	TcSYL_0075350.t1	Molecular Function	GO:0005515	protein binding	Interpro	MGO:0005515
TcSYL_0075400	TcSYL_0075400.t1	Biological Process	GO:0000723	telomere maintenance	Interpro	BGO:0000723
TcSYL_0075400	TcSYL_0075400.t1	Biological Process	GO:0006281	DNA repair	Interpro	BGO:0006281
TcSYL_0075400	TcSYL_0075400.t1	Molecular Function	GO:0003678	DNA helicase activity	Interpro	MGO:0003678
TcSYL_0075420	TcSYL_0075420.t1	Biological Process	GO:0000723	telomere maintenance	Interpro	BGO:0000723
TcSYL_0075420	TcSYL_0075420.t1	Biological Process	GO:0006281	DNA repair	Interpro	BGO:0006281
TcSYL_0075420	TcSYL_0075420.t1	Molecular Function	GO:0003678	DNA helicase activity	Interpro	MGO:0003678
TcSYL_0075560	TcSYL_0075560.t1	Biological Process	GO:0006418	tRNA aminoacylation for protein translation	Interpro	BGO:0006418
TcSYL_0075560	TcSYL_0075560.t1	Molecular Function	GO:0000166	nucleotide binding	Interpro	MGO:0000166
TcSYL_0075560	TcSYL_0075560.t1	Molecular Function	GO:0004812	aminoacyl-tRNA ligase activity	Interpro	MGO:0004812
TcSYL_0075560	TcSYL_0075560.t1	Molecular Function	GO:0005524	ATP binding	Interpro	MGO:0005524
TcSYL_0076410	TcSYL_0076410.t1	Molecular Function	GO:0005524	ATP binding	Interpro	MGO:0005524
TcSYL_0076410	TcSYL_0076410.t1	Molecular Function	GO:0016887	ATPase activity	Interpro	MGO:0016887
TcSYL_0077120	TcSYL_0077120.t1	Biological Process	GO:0006508	proteolysis	Interpro	BGO:0006508
TcSYL_0077120	TcSYL_0077120.t1	Biological Process	GO:0007155	cell adhesion	Interpro	BGO:0007155
TcSYL_0077120	TcSYL_0077120.t1	Cellular Component	GO:0016020	membrane	Interpro	CGO:0016020
TcSYL_0077120	TcSYL_0077120.t1	Molecular Function	GO:0004222	metalloendopeptidase activity	Interpro	MGO:0004222
TcSYL_0077130	TcSYL_0077130.t1	Biological Process	GO:0006508	proteolysis	Interpro	BGO:0006508
TcSYL_0077130	TcSYL_0077130.t1	Biological Process	GO:0007155	cell adhesion	Interpro	BGO:0007155
TcSYL_0077130	TcSYL_0077130.t1	Cellular Component	GO:0016020	membrane	Interpro	CGO:0016020
TcSYL_0077130	TcSYL_0077130.t1	Molecular Function	GO:0004222	metalloendopeptidase activity	Interpro	MGO:0004222
TcSYL_0078610	TcSYL_0078610.t1	Biological Process	GO:0006412	translation	Interpro	BGO:0006412
TcSYL_0078610	TcSYL_0078610.t1	Cellular Component	GO:0005622	intracellular	Interpro	CGO:0005622
TcSYL_0078610	TcSYL_0078610.t1	Cellular Component	GO:0005840	ribosome	Interpro	CGO:0005840
TcSYL_0078610	TcSYL_0078610.t1	Molecular Function	GO:0003735	structural constituent of ribosome	Interpro	MGO:0003735
TcSYL_0078650	TcSYL_0078650.t1	Molecular Function	GO:0005515	protein binding	Interpro	MGO:0005515
TcSYL_0078680	TcSYL_0078680.t1	Biological Process	GO:0007076	mitotic chromosome condensation	Interpro	BGO:0007076
TcSYL_0078680	TcSYL_0078680.t1	Cellular Component	GO:0000796	condensin complex	Interpro	CGO:0000796
TcSYL_0078700	TcSYL_0078700.t1	Biological Process	GO:0007076	mitotic chromosome condensation	Interpro	BGO:0007076
TcSYL_0078700	TcSYL_0078700.t1	Cellular Component	GO:0000796	condensin complex	Interpro	CGO:0000796
TcSYL_0078800	TcSYL_0078800.t1	Molecular Function	GO:0016791	phosphatase activity	Interpro	MGO:0016791
TcSYL_0078910	TcSYL_0078910.t1	Molecular Function	GO:0005515	protein binding	Interpro	MGO:0005515
TcSYL_0078960	TcSYL_0078960.t1	Biological Process	GO:0006231	dTMP biosynthetic process	Interpro	BGO:0006231
TcSYL_0078960	TcSYL_0078960.t1	Molecular Function	GO:0004799	thymidylate synthase activity	Interpro	MGO:0004799
TcSYL_0078970	TcSYL_0078970.t1	Biological Process	GO:0055114	oxidation-reduction process	Interpro	BGO:0055114
TcSYL_0078970	TcSYL_0078970.t1	Molecular Function	GO:0016627	oxidoreductase activity, acting on the CH-CH group of donors	Interpro	MGO:0016627
TcSYL_0078970	TcSYL_0078970.t1	Molecular Function	GO:0050660	flavin adenine dinucleotide binding	Interpro	MGO:0050660
TcSYL_0079130	TcSYL_0079130.t1	Molecular Function	GO:0005515	protein binding	Interpro	MGO:0005515
TcSYL_0079170	TcSYL_0079170.t1	Biological Process	GO:0006508	proteolysis	Interpro	BGO:0006508
TcSYL_0079170	TcSYL_0079170.t1	Biological Process	GO:0007155	cell adhesion	Interpro	BGO:0007155
TcSYL_0079170	TcSYL_0079170.t1	Cellular Component	GO:0016020	membrane	Interpro	CGO:0016020
TcSYL_0079170	TcSYL_0079170.t1	Molecular Function	GO:0004222	metalloendopeptidase activity	Interpro	MGO:0004222
TcSYL_0079180	TcSYL_0079180.t1	Biological Process	GO:0006508	proteolysis	Interpro	BGO:0006508
TcSYL_0079180	TcSYL_0079180.t1	Biological Process	GO:0007155	cell adhesion	Interpro	BGO:0007155
TcSYL_0079180	TcSYL_0079180.t1	Cellular Component	GO:0016020	membrane	Interpro	CGO:0016020
TcSYL_0079180	TcSYL_0079180.t1	Molecular Function	GO:0004222	metalloendopeptidase activity	Interpro	MGO:0004222
TcSYL_0079230	TcSYL_0079230.t1	Biological Process	GO:0009264	deoxyribonucleotide catabolic process	Interpro	BGO:0009264
TcSYL_0079230	TcSYL_0079230.t1	Cellular Component	GO:0005737	cytoplasm	Interpro	CGO:0005737
TcSYL_0079230	TcSYL_0079230.t1	Molecular Function	GO:0004139	deoxyribose-phosphate aldolase activity	Interpro	MGO:0004139
TcSYL_0079230	TcSYL_0079230.t1	Molecular Function	GO:0016829	lyase activity	Interpro	MGO:0016829
TcSYL_0079300	TcSYL_0079300.t1	Biological Process	GO:0006508	proteolysis	Interpro	BGO:0006508
TcSYL_0079300	TcSYL_0079300.t1	Biological Process	GO:0007155	cell adhesion	Interpro	BGO:0007155
TcSYL_0079300	TcSYL_0079300.t1	Cellular Component	GO:0016020	membrane	Interpro	CGO:0016020
TcSYL_0079300	TcSYL_0079300.t1	Molecular Function	GO:0004222	metalloendopeptidase activity	Interpro	MGO:0004222
TcSYL_0079310	TcSYL_0079310.t1	Biological Process	GO:0006508	proteolysis	Interpro	BGO:0006508
TcSYL_0079310	TcSYL_0079310.t1	Biological Process	GO:0007155	cell adhesion	Interpro	BGO:0007155
TcSYL_0079310	TcSYL_0079310.t1	Cellular Component	GO:0016020	membrane	Interpro	CGO:0016020
TcSYL_0079310	TcSYL_0079310.t1	Molecular Function	GO:0004222	metalloendopeptidase activity	Interpro	MGO:0004222
TcSYL_0079350	TcSYL_0079350.t1	Biological Process	GO:0006468	protein phosphorylation	Interpro	BGO:0006468
TcSYL_0079350	TcSYL_0079350.t1	Molecular Function	GO:0004672	protein kinase activity	Interpro	MGO:0004672
TcSYL_0079350	TcSYL_0079350.t1	Molecular Function	GO:0005524	ATP binding	Interpro	MGO:0005524
TcSYL_0079360	TcSYL_0079360.t1	Biological Process	GO:0045454	cell redox homeostasis	Interpro	BGO:0045454
TcSYL_0080390	TcSYL_0080390.t1	Molecular Function	GO:0005525	GTP binding	Interpro	MGO:0005525
TcSYL_0080400	TcSYL_0080400.t1	Molecular Function	GO:0003676	nucleic acid binding	Interpro	MGO:0003676
TcSYL_0080560	TcSYL_0080560.t1	Molecular Function	GO:0003824	catalytic activity	Interpro	MGO:0003824
TcSYL_0080570	TcSYL_0080570.t1	Biological Process	GO:0006457	protein folding	Interpro	BGO:0006457
TcSYL_0080570	TcSYL_0080570.t1	Cellular Component	GO:0016272	prefoldin complex	Interpro	CGO:0016272
TcSYL_0080570	TcSYL_0080570.t1	Molecular Function	GO:0051082	unfolded protein binding	Interpro	MGO:0051082
TcSYL_0080640	TcSYL_0080640.t1	Molecular Function	GO:0005488	binding	Interpro	MGO:0005488
TcSYL_0080800	TcSYL_0080800.t1	Biological Process	GO:0006508	proteolysis	Interpro	BGO:0006508
TcSYL_0080800	TcSYL_0080800.t1	Cellular Component	GO:0005622	intracellular	Interpro	CGO:0005622
TcSYL_0080800	TcSYL_0080800.t1	Molecular Function	GO:0004198	calcium-dependent cysteine-type endopeptidase activity	Interpro	MGO:0004198
TcSYL_0080820	TcSYL_0080820.t1	Biological Process	GO:0006508	proteolysis	Interpro	BGO:0006508
TcSYL_0080820	TcSYL_0080820.t1	Cellular Component	GO:0005622	intracellular	Interpro	CGO:0005622
TcSYL_0080820	TcSYL_0080820.t1	Molecular Function	GO:0004198	calcium-dependent cysteine-type endopeptidase activity	Interpro	MGO:0004198
TcSYL_0082340	TcSYL_0082340.t1	Molecular Function	GO:0005509	calcium ion binding	Interpro	MGO:0005509
TcSYL_0082360	TcSYL_0082360.t1	Biological Process	GO:0008152	metabolic process	Interpro	BGO:0008152
TcSYL_0082360	TcSYL_0082360.t1	Molecular Function	GO:0016624	oxidoreductase activity, acting on the aldehyde or oxo group of donors, disulfide as acceptor	Interpro	MGO:0016624
TcSYL_0082400	TcSYL_0082400.t1	Biological Process	GO:0055114	oxidation-reduction process	Interpro	BGO:0055114
TcSYL_0082400	TcSYL_0082400.t1	Molecular Function	GO:0016627	oxidoreductase activity, acting on the CH-CH group of donors	Interpro	MGO:0016627
TcSYL_0082400	TcSYL_0082400.t1	Molecular Function	GO:0050660	flavin adenine dinucleotide binding	Interpro	MGO:0050660
TcSYL_0082470	TcSYL_0082470.t1	Molecular Function	GO:0005524	ATP binding	Interpro	MGO:0005524
TcSYL_0082480	TcSYL_0082480.t1	Molecular Function	GO:0005524	ATP binding	Interpro	MGO:0005524
TcSYL_0082490	TcSYL_0082490.t1	Biological Process	GO:0006355	regulation of transcription, DNA-templated	Interpro	BGO:0006355
TcSYL_0082490	TcSYL_0082490.t1	Molecular Function	GO:0003677	DNA binding	Interpro	MGO:0003677
TcSYL_0083090	TcSYL_0083090.t1	Biological Process	GO:0042176	regulation of protein catabolic process	Interpro	BGO:0042176
TcSYL_0083090	TcSYL_0083090.t1	Cellular Component	GO:0000502	proteasome complex	Interpro	CGO:0000502
TcSYL_0083090	TcSYL_0083090.t1	Molecular Function	GO:0030234	enzyme regulator activity	Interpro	MGO:0030234
TcSYL_0083100	TcSYL_0083100.t1	Cellular Component	GO:0005743	mitochondrial inner membrane	Interpro	CGO:0005743
TcSYL_0083100	TcSYL_0083100.t1	Cellular Component	GO:0061617	MICOS complex	Interpro	CGO:0061617
TcSYL_0083140	TcSYL_0083140.t1	Biological Process	GO:0009190	cyclic nucleotide biosynthetic process	Interpro	BGO:0009190
TcSYL_0083140	TcSYL_0083140.t1	Biological Process	GO:0035556	intracellular signal transduction	Interpro	BGO:0035556
TcSYL_0083140	TcSYL_0083140.t1	Molecular Function	GO:0016849	phosphorus-oxygen lyase activity	Interpro	MGO:0016849
TcSYL_0083270	TcSYL_0083270.t1	Biological Process	GO:0006413	translational initiation	Interpro	BGO:0006413
TcSYL_0083270	TcSYL_0083270.t1	Cellular Component	GO:0005737	cytoplasm	Interpro	CGO:0005737
TcSYL_0083270	TcSYL_0083270.t1	Molecular Function	GO:0003723	RNA binding	Interpro	MGO:0003723
TcSYL_0083270	TcSYL_0083270.t1	Molecular Function	GO:0003743	translation initiation factor activity	Interpro	MGO:0003743
TcSYL_0083390	TcSYL_0083390.t1	Biological Process	GO:0006096	glycolytic process	Interpro	BGO:0006096
TcSYL_0083390	TcSYL_0083390.t1	Molecular Function	GO:0004618	phosphoglycerate kinase activity	Interpro	MGO:0004618
TcSYL_0084150	TcSYL_0084150.t1	Biological Process	GO:0007018	microtubule-based movement	Interpro	BGO:0007018
TcSYL_0084150	TcSYL_0084150.t1	Cellular Component	GO:0030286	dynein complex	Interpro	CGO:0030286
TcSYL_0084150	TcSYL_0084150.t1	Molecular Function	GO:0003777	microtubule motor activity	Interpro	MGO:0003777
TcSYL_0084160	TcSYL_0084160.t1	Biological Process	GO:0007018	microtubule-based movement	Interpro	BGO:0007018
TcSYL_0084160	TcSYL_0084160.t1	Cellular Component	GO:0030286	dynein complex	Interpro	CGO:0030286
TcSYL_0084160	TcSYL_0084160.t1	Molecular Function	GO:0003777	microtubule motor activity	Interpro	MGO:0003777
TcSYL_0084210	TcSYL_0084210.t1	Molecular Function	GO:0005524	ATP binding	Interpro	MGO:0005524
TcSYL_0084220	TcSYL_0084220.t1	Molecular Function	GO:0005524	ATP binding	Interpro	MGO:0005524
TcSYL_0084540	TcSYL_0084540.t1	Molecular Function	GO:0005515	protein binding	Interpro	MGO:0005515
TcSYL_0084710	TcSYL_0084710.t1	Biological Process	GO:0006468	protein phosphorylation	Interpro	BGO:0006468
TcSYL_0084710	TcSYL_0084710.t1	Molecular Function	GO:0004672	protein kinase activity	Interpro	MGO:0004672
TcSYL_0084710	TcSYL_0084710.t1	Molecular Function	GO:0005524	ATP binding	Interpro	MGO:0005524
TcSYL_0084830	TcSYL_0084830.t1	Molecular Function	GO:0003676	nucleic acid binding	Interpro	MGO:0003676
TcSYL_0084830	TcSYL_0084830.t1	Molecular Function	GO:0008270	zinc ion binding	Interpro	MGO:0008270
TcSYL_0084900	TcSYL_0084900.t1	Biological Process	GO:0032259	methylation	Interpro	BGO:0032259
TcSYL_0084900	TcSYL_0084900.t1	Molecular Function	GO:0008168	methyltransferase activity	Interpro	MGO:0008168
TcSYL_0084910	TcSYL_0084910.t1	Biological Process	GO:0006364	rRNA processing	Interpro	BGO:0006364
TcSYL_0084910	TcSYL_0084910.t1	Cellular Component	GO:0005634	nucleus	Interpro	CGO:0005634
TcSYL_0084910	TcSYL_0084910.t1	Molecular Function	GO:0008168	methyltransferase activity	Interpro	MGO:0008168
TcSYL_0085330	TcSYL_0085330.t1	Molecular Function	GO:0016787	hydrolase activity	Interpro	MGO:0016787
TcSYL_0085340	TcSYL_0085340.t1	Biological Process	GO:0006302	double-strand break repair	Interpro	BGO:0006302
TcSYL_0085340	TcSYL_0085340.t1	Cellular Component	GO:0005634	nucleus	Interpro	CGO:0005634
TcSYL_0085340	TcSYL_0085340.t1	Molecular Function	GO:0004519	endonuclease activity	Interpro	MGO:0004519
TcSYL_0085340	TcSYL_0085340.t1	Molecular Function	GO:0030145	manganese ion binding	Interpro	MGO:0030145
TcSYL_0085510	TcSYL_0085510.t1	Molecular Function	GO:0005525	GTP binding	Interpro	MGO:0005525
TcSYL_0085920	TcSYL_0085920.t1	Biological Process	GO:0006094	gluconeogenesis	Interpro	BGO:0006094
TcSYL_0085920	TcSYL_0085920.t1	Molecular Function	GO:0004611	phosphoenolpyruvate carboxykinase activity	Interpro	MGO:0004611
TcSYL_0085920	TcSYL_0085920.t1	Molecular Function	GO:0004612	phosphoenolpyruvate carboxykinase (ATP) activity	Interpro	MGO:0004612
TcSYL_0085920	TcSYL_0085920.t1	Molecular Function	GO:0005524	ATP binding	Interpro	MGO:0005524
TcSYL_0085920	TcSYL_0085920.t1	Molecular Function	GO:0017076	purine nucleotide binding	Interpro	MGO:0017076
TcSYL_0086090	TcSYL_0086090.t1	Biological Process	GO:0006094	gluconeogenesis	Interpro	BGO:0006094
TcSYL_0086090	TcSYL_0086090.t1	Molecular Function	GO:0004611	phosphoenolpyruvate carboxykinase activity	Interpro	MGO:0004611
TcSYL_0086090	TcSYL_0086090.t1	Molecular Function	GO:0004612	phosphoenolpyruvate carboxykinase (ATP) activity	Interpro	MGO:0004612
TcSYL_0086090	TcSYL_0086090.t1	Molecular Function	GO:0005524	ATP binding	Interpro	MGO:0005524
TcSYL_0086090	TcSYL_0086090.t1	Molecular Function	GO:0017076	purine nucleotide binding	Interpro	MGO:0017076
TcSYL_0086390	TcSYL_0086390.t1	Biological Process	GO:0006468	protein phosphorylation	Interpro	BGO:0006468
TcSYL_0086390	TcSYL_0086390.t1	Molecular Function	GO:0004672	protein kinase activity	Interpro	MGO:0004672
TcSYL_0086390	TcSYL_0086390.t1	Molecular Function	GO:0005524	ATP binding	Interpro	MGO:0005524
TcSYL_0086400	TcSYL_0086400.t1	Biological Process	GO:0006468	protein phosphorylation	Interpro	BGO:0006468
TcSYL_0086400	TcSYL_0086400.t1	Molecular Function	GO:0004672	protein kinase activity	Interpro	MGO:0004672
TcSYL_0086400	TcSYL_0086400.t1	Molecular Function	GO:0005524	ATP binding	Interpro	MGO:0005524
TcSYL_0086460	TcSYL_0086460.t1	Molecular Function	GO:0005524	ATP binding	Interpro	MGO:0005524
TcSYL_0086470	TcSYL_0086470.t1	Molecular Function	GO:0005524	ATP binding	Interpro	MGO:0005524
TcSYL_0086480	TcSYL_0086480.t1	Biological Process	GO:0006629	lipid metabolic process	Interpro	BGO:0006629
TcSYL_0086480	TcSYL_0086480.t1	Molecular Function	GO:0008081	phosphoric diester hydrolase activity	Interpro	MGO:0008081
TcSYL_0086550	TcSYL_0086550.t1	Biological Process	GO:0006270	DNA replication initiation	Interpro	BGO:0006270
TcSYL_0086550	TcSYL_0086550.t1	Molecular Function	GO:0003677	DNA binding	Interpro	MGO:0003677
TcSYL_0086550	TcSYL_0086550.t1	Molecular Function	GO:0005524	ATP binding	Interpro	MGO:0005524
TcSYL_0086580	TcSYL_0086580.t1	Molecular Function	GO:0003676	nucleic acid binding	Interpro	MGO:0003676
TcSYL_0086620	TcSYL_0086620.t1	Molecular Function	GO:0003924	GTPase activity	Interpro	MGO:0003924
TcSYL_0086620	TcSYL_0086620.t1	Molecular Function	GO:0005525	GTP binding	Interpro	MGO:0005525
TcSYL_0086700	TcSYL_0086700.t1	Biological Process	GO:0006351	transcription, DNA-templated	Interpro	BGO:0006351
TcSYL_0086700	TcSYL_0086700.t1	Molecular Function	GO:0003676	nucleic acid binding	Interpro	MGO:0003676
TcSYL_0086700	TcSYL_0086700.t1	Molecular Function	GO:0008270	zinc ion binding	Interpro	MGO:0008270
TcSYL_0088000	TcSYL_0088000.t1	Molecular Function	GO:0005515	protein binding	Interpro	MGO:0005515
TcSYL_0088040	TcSYL_0088040.t1	Biological Process	GO:0006412	translation	Interpro	BGO:0006412
TcSYL_0088040	TcSYL_0088040.t1	Cellular Component	GO:0005622	intracellular	Interpro	CGO:0005622
TcSYL_0088040	TcSYL_0088040.t1	Cellular Component	GO:0005840	ribosome	Interpro	CGO:0005840
TcSYL_0088040	TcSYL_0088040.t1	Molecular Function	GO:0003735	structural constituent of ribosome	Interpro	MGO:0003735
TcSYL_0088500	TcSYL_0088500.t1	Molecular Function	GO:0019239	deaminase activity	Interpro	MGO:0019239
TcSYL_0088520	TcSYL_0088520.t1	Molecular Function	GO:0019239	deaminase activity	Interpro	MGO:0019239
TcSYL_0088600	TcSYL_0088600.t1	Molecular Function	GO:0016787	hydrolase activity	Interpro	MGO:0016787
TcSYL_0088630	TcSYL_0088630.t1	Biological Process	GO:0055085	transmembrane transport	Interpro	BGO:0055085
TcSYL_0088630	TcSYL_0088630.t1	Cellular Component	GO:0016020	membrane	Interpro	CGO:0016020
TcSYL_0088630	TcSYL_0088630.t1	Molecular Function	GO:0015267	channel activity	Interpro	MGO:0015267
TcSYL_0089080	TcSYL_0089080.t1	Molecular Function	GO:0005524	ATP binding	Interpro	MGO:0005524
TcSYL_0089100	TcSYL_0089100.t1	Molecular Function	GO:0005524	ATP binding	Interpro	MGO:0005524
TcSYL_0089110	TcSYL_0089110.t1	Molecular Function	GO:0005524	ATP binding	Interpro	MGO:0005524
TcSYL_0089130	TcSYL_0089130.t1	Biological Process	GO:0007018	microtubule-based movement	Interpro	BGO:0007018
TcSYL_0089130	TcSYL_0089130.t1	Cellular Component	GO:0030286	dynein complex	Interpro	CGO:0030286
TcSYL_0089130	TcSYL_0089130.t1	Molecular Function	GO:0003777	microtubule motor activity	Interpro	MGO:0003777
TcSYL_0089170	TcSYL_0089170.t1	Biological Process	GO:0006260	DNA replication	Interpro	BGO:0006260
TcSYL_0089170	TcSYL_0089170.t1	Molecular Function	GO:0003677	DNA binding	Interpro	MGO:0003677
TcSYL_0089170	TcSYL_0089170.t1	Molecular Function	GO:0003887	DNA-directed DNA polymerase activity	Interpro	MGO:0003887
TcSYL_0089180	TcSYL_0089180.t1	Biological Process	GO:0055114	oxidation-reduction process	Interpro	BGO:0055114
TcSYL_0089180	TcSYL_0089180.t1	Cellular Component	GO:0016021	integral component of membrane	Interpro	CGO:0016021
TcSYL_0089180	TcSYL_0089180.t1	Molecular Function	GO:0004506	squalene monooxygenase activity	Interpro	MGO:0004506
TcSYL_0089180	TcSYL_0089180.t1	Molecular Function	GO:0050660	flavin adenine dinucleotide binding	Interpro	MGO:0050660
TcSYL_0089290	TcSYL_0089290.t1	Biological Process	GO:0046907	intracellular transport	Interpro	BGO:0046907
TcSYL_0089560	TcSYL_0089560.t1	Biological Process	GO:0009229	thiamine diphosphate biosynthetic process	Interpro	BGO:0009229
TcSYL_0089560	TcSYL_0089560.t1	Molecular Function	GO:0004788	thiamine diphosphokinase activity	Interpro	MGO:0004788
TcSYL_0089560	TcSYL_0089560.t1	Molecular Function	GO:0005524	ATP binding	Interpro	MGO:0005524
TcSYL_0089560	TcSYL_0089560.t1	Molecular Function	GO:0030975	thiamine binding	Interpro	MGO:0030975
TcSYL_0089600	TcSYL_0089600.t1	Molecular Function	GO:0003723	RNA binding	Interpro	MGO:0003723
TcSYL_0089620	TcSYL_0089620.t1	Molecular Function	GO:0003723	RNA binding	Interpro	MGO:0003723
TcSYL_0089750	TcSYL_0089750.t1	Biological Process	GO:0006164	purine nucleotide biosynthetic process	Interpro	BGO:0006164
TcSYL_0089750	TcSYL_0089750.t1	Molecular Function	GO:0004019	adenylosuccinate synthase activity	Interpro	MGO:0004019
TcSYL_0089750	TcSYL_0089750.t1	Molecular Function	GO:0005525	GTP binding	Interpro	MGO:0005525
TcSYL_0089760	TcSYL_0089760.t1	Biological Process	GO:0006164	purine nucleotide biosynthetic process	Interpro	BGO:0006164
TcSYL_0089760	TcSYL_0089760.t1	Molecular Function	GO:0004019	adenylosuccinate synthase activity	Interpro	MGO:0004019
TcSYL_0089760	TcSYL_0089760.t1	Molecular Function	GO:0005525	GTP binding	Interpro	MGO:0005525
TcSYL_0090820	TcSYL_0090820.t1	Biological Process	GO:0055114	oxidation-reduction process	Interpro	BGO:0055114
TcSYL_0090820	TcSYL_0090820.t1	Molecular Function	GO:0016491	oxidoreductase activity	Interpro	MGO:0016491
TcSYL_0091710	TcSYL_0091710.t1	Molecular Function	GO:0019239	deaminase activity	Interpro	MGO:0019239
TcSYL_0091780	TcSYL_0091780.t1	Biological Process	GO:0051260	protein homooligomerization	Interpro	BGO:0051260
TcSYL_0091780	TcSYL_0091780.t1	Molecular Function	GO:0005515	protein binding	Interpro	MGO:0005515
TcSYL_0091790	TcSYL_0091790.t1	Molecular Function	GO:0003824	catalytic activity	Interpro	MGO:0003824
TcSYL_0091790	TcSYL_0091790.t1	Molecular Function	GO:0046872	metal ion binding	Interpro	MGO:0046872
TcSYL_0091830	TcSYL_0091830.t1	Biological Process	GO:0006468	protein phosphorylation	Interpro	BGO:0006468
TcSYL_0091830	TcSYL_0091830.t1	Molecular Function	GO:0004672	protein kinase activity	Interpro	MGO:0004672
TcSYL_0091830	TcSYL_0091830.t1	Molecular Function	GO:0005524	ATP binding	Interpro	MGO:0005524
TcSYL_0092020	TcSYL_0092020.t1	Molecular Function	GO:0005515	protein binding	Interpro	MGO:0005515
TcSYL_0092030	TcSYL_0092030.t1	Molecular Function	GO:0003924	GTPase activity	Interpro	MGO:0003924
TcSYL_0092030	TcSYL_0092030.t1	Molecular Function	GO:0005525	GTP binding	Interpro	MGO:0005525
TcSYL_0092270	TcSYL_0092270.t1	Molecular Function	GO:0003676	nucleic acid binding	Interpro	MGO:0003676
TcSYL_0092270	TcSYL_0092270.t1	Molecular Function	GO:0005524	ATP binding	Interpro	MGO:0005524
TcSYL_0092280	TcSYL_0092280.t1	Molecular Function	GO:0003676	nucleic acid binding	Interpro	MGO:0003676
TcSYL_0092280	TcSYL_0092280.t1	Molecular Function	GO:0005524	ATP binding	Interpro	MGO:0005524
TcSYL_0092430	TcSYL_0092430.t1	Biological Process	GO:0016567	protein ubiquitination	Interpro	BGO:0016567
TcSYL_0092430	TcSYL_0092430.t1	Molecular Function	GO:0004842	ubiquitin-protein transferase activity	Interpro	MGO:0004842
TcSYL_0094610	TcSYL_0094610.t1	Molecular Function	GO:0016787	hydrolase activity	Interpro	MGO:0016787
TcSYL_0094620	TcSYL_0094620.t1	Molecular Function	GO:0016787	hydrolase activity	Interpro	MGO:0016787
TcSYL_0094700	TcSYL_0094700.t1	Biological Process	GO:0006729	tetrahydrobiopterin biosynthetic process	Interpro	BGO:0006729
TcSYL_0094700	TcSYL_0094700.t1	Molecular Function	GO:0008124	4-alpha-hydroxytetrahydrobiopterin dehydratase activity	Interpro	MGO:0008124
TcSYL_0094740	TcSYL_0094740.t1	Biological Process	GO:0006102	isocitrate metabolic process	Interpro	BGO:0006102
TcSYL_0094740	TcSYL_0094740.t1	Biological Process	GO:0055114	oxidation-reduction process	Interpro	BGO:0055114
TcSYL_0094740	TcSYL_0094740.t1	Molecular Function	GO:0004450	isocitrate dehydrogenase (NADP+) activity	Interpro	MGO:0004450
TcSYL_0094740	TcSYL_0094740.t1	Molecular Function	GO:0016616	oxidoreductase activity, acting on the CH-OH group of donors, NAD or NADP as acceptor	Interpro	MGO:0016616
TcSYL_0094810	TcSYL_0094810.t1	Cellular Component	GO:0016021	integral component of membrane	Interpro	CGO:0016021
TcSYL_0095800	TcSYL_0095800.t1	Biological Process	GO:0000723	telomere maintenance	Interpro	BGO:0000723
TcSYL_0095800	TcSYL_0095800.t1	Biological Process	GO:0006281	DNA repair	Interpro	BGO:0006281
TcSYL_0095800	TcSYL_0095800.t1	Molecular Function	GO:0003678	DNA helicase activity	Interpro	MGO:0003678
TcSYL_0095930	TcSYL_0095930.t1	Biological Process	GO:0015991	ATP hydrolysis coupled proton transport	Interpro	BGO:0015991
TcSYL_0095930	TcSYL_0095930.t1	Cellular Component	GO:0033177	proton-transporting two-sector ATPase complex, proton-transporting domain	Interpro	CGO:0033177
TcSYL_0095930	TcSYL_0095930.t1	Cellular Component	GO:0033179	proton-transporting V-type ATPase, V0 domain	Interpro	CGO:0033179
TcSYL_0095930	TcSYL_0095930.t1	Molecular Function	GO:0015078	proton transmembrane transporter activity	Interpro	MGO:0015078
TcSYL_0097050	TcSYL_0097050.t1	Molecular Function	GO:0003924	GTPase activity	Interpro	MGO:0003924
TcSYL_0097050	TcSYL_0097050.t1	Molecular Function	GO:0005525	GTP binding	Interpro	MGO:0005525
TcSYL_0097300	TcSYL_0097300.t1	Biological Process	GO:0009116	nucleoside metabolic process	Interpro	BGO:0009116
TcSYL_0097300	TcSYL_0097300.t1	Molecular Function	GO:0003824	catalytic activity	Interpro	MGO:0003824
TcSYL_0097930	TcSYL_0097930.t1	Molecular Function	GO:0003924	GTPase activity	Interpro	MGO:0003924
TcSYL_0097930	TcSYL_0097930.t1	Molecular Function	GO:0005525	GTP binding	Interpro	MGO:0005525
TcSYL_0099760	TcSYL_0099760.t1	Biological Process	GO:0006508	proteolysis	Interpro	BGO:0006508
TcSYL_0099760	TcSYL_0099760.t1	Biological Process	GO:0007155	cell adhesion	Interpro	BGO:0007155
TcSYL_0099760	TcSYL_0099760.t1	Cellular Component	GO:0016020	membrane	Interpro	CGO:0016020
TcSYL_0099760	TcSYL_0099760.t1	Molecular Function	GO:0004222	metalloendopeptidase activity	Interpro	MGO:0004222
TcSYL_0102170	TcSYL_0102170.t1	Biological Process	GO:0008152	metabolic process	Interpro	BGO:0008152
TcSYL_0102170	TcSYL_0102170.t1	Molecular Function	GO:0003824	catalytic activity	Interpro	MGO:0003824
TcSYL_0102340	TcSYL_0102340.t1	Molecular Function	GO:0016787	hydrolase activity	Interpro	MGO:0016787
TcSYL_0102590	TcSYL_0102590.t1	Molecular Function	GO:0005515	protein binding	Interpro	MGO:0005515
TcSYL_0103210	TcSYL_0103210.t1	Molecular Function	GO:0005488	binding	Interpro	MGO:0005488
TcSYL_0103260	TcSYL_0103260.t1	Molecular Function	GO:0005488	binding	Interpro	MGO:0005488
TcSYL_0103320	TcSYL_0103320.t1	Biological Process	GO:0006412	translation	Interpro	BGO:0006412
TcSYL_0103320	TcSYL_0103320.t1	Cellular Component	GO:0015934	large ribosomal subunit	Interpro	CGO:0015934
TcSYL_0103320	TcSYL_0103320.t1	Molecular Function	GO:0003735	structural constituent of ribosome	Interpro	MGO:0003735
TcSYL_0103500	TcSYL_0103500.t1	Biological Process	GO:0008152	metabolic process	Interpro	BGO:0008152
TcSYL_0103500	TcSYL_0103500.t1	Biological Process	GO:0008299	isoprenoid biosynthetic process	Interpro	BGO:0008299
TcSYL_0103500	TcSYL_0103500.t1	Molecular Function	GO:0003824	catalytic activity	Interpro	MGO:0003824
TcSYL_0103500	TcSYL_0103500.t1	Molecular Function	GO:0004421	hydroxymethylglutaryl-CoA synthase activity	Interpro	MGO:0004421
TcSYL_0103520	TcSYL_0103520.t1	Biological Process	GO:0006629	lipid metabolic process	Interpro	BGO:0006629
TcSYL_0103520	TcSYL_0103520.t1	Molecular Function	GO:0008081	phosphoric diester hydrolase activity	Interpro	MGO:0008081
TcSYL_0103590	TcSYL_0103590.t1	Biological Process	GO:0009058	biosynthetic process	Interpro	BGO:0009058
TcSYL_0103590	TcSYL_0103590.t1	Molecular Function	GO:0030170	pyridoxal phosphate binding	Interpro	MGO:0030170
TcSYL_0104240	TcSYL_0104240.t1	Biological Process	GO:0006468	protein phosphorylation	Interpro	BGO:0006468
TcSYL_0104240	TcSYL_0104240.t1	Molecular Function	GO:0004672	protein kinase activity	Interpro	MGO:0004672
TcSYL_0104240	TcSYL_0104240.t1	Molecular Function	GO:0005524	ATP binding	Interpro	MGO:0005524
TcSYL_0104270	TcSYL_0104270.t1	Biological Process	GO:0006468	protein phosphorylation	Interpro	BGO:0006468
TcSYL_0104270	TcSYL_0104270.t1	Molecular Function	GO:0004672	protein kinase activity	Interpro	MGO:0004672
TcSYL_0104270	TcSYL_0104270.t1	Molecular Function	GO:0005524	ATP binding	Interpro	MGO:0005524
TcSYL_0104800	TcSYL_0104800.t1	Molecular Function	GO:0005488	binding	Interpro	MGO:0005488
TcSYL_0105430	TcSYL_0105430.t1	Biological Process	GO:0006281	DNA repair	Interpro	BGO:0006281
TcSYL_0105430	TcSYL_0105430.t1	Molecular Function	GO:0003824	catalytic activity	Interpro	MGO:0003824
TcSYL_0106820	TcSYL_0106820.t1	Biological Process	GO:0055114	oxidation-reduction process	Interpro	BGO:0055114
TcSYL_0106820	TcSYL_0106820.t1	Molecular Function	GO:0016491	oxidoreductase activity	Interpro	MGO:0016491
TcSYL_0106830	TcSYL_0106830.t1	Biological Process	GO:0009165	nucleotide biosynthetic process	Interpro	BGO:0009165
TcSYL_0106830	TcSYL_0106830.t1	Molecular Function	GO:0000287	magnesium ion binding	Interpro	MGO:0000287
TcSYL_0106830	TcSYL_0106830.t1	Molecular Function	GO:0004749	ribose phosphate diphosphokinase activity	Interpro	MGO:0004749
TcSYL_0106870	TcSYL_0106870.t1	Biological Process	GO:0055114	oxidation-reduction process	Interpro	BGO:0055114
TcSYL_0106870	TcSYL_0106870.t1	Molecular Function	GO:0016491	oxidoreductase activity	Interpro	MGO:0016491
TcSYL_0106910	TcSYL_0106910.t1	Biological Process	GO:0007010	cytoskeleton organization	Interpro	BGO:0007010
TcSYL_0106910	TcSYL_0106910.t1	Molecular Function	GO:0003779	actin binding	Interpro	MGO:0003779
TcSYL_0106940	TcSYL_0106940.t1	Molecular Function	GO:0005488	binding	Interpro	MGO:0005488
TcSYL_0106990	TcSYL_0106990.t1	Molecular Function	GO:0004386	helicase activity	Interpro	MGO:0004386
TcSYL_0107040	TcSYL_0107040.t1	Biological Process	GO:0001522	pseudouridine synthesis	Interpro	BGO:0001522
TcSYL_0107040	TcSYL_0107040.t1	Biological Process	GO:0009451	RNA modification	Interpro	BGO:0009451
TcSYL_0107040	TcSYL_0107040.t1	Molecular Function	GO:0003723	RNA binding	Interpro	MGO:0003723
TcSYL_0107040	TcSYL_0107040.t1	Molecular Function	GO:0009982	pseudouridine synthase activity	Interpro	MGO:0009982
TcSYL_0107110	TcSYL_0107110.t1	Molecular Function	GO:0005525	GTP binding	Interpro	MGO:0005525
TcSYL_0107270	TcSYL_0107270.t1	Molecular Function	GO:0005509	calcium ion binding	Interpro	MGO:0005509
TcSYL_0107370	TcSYL_0107370.t1	Molecular Function	GO:0005515	protein binding	Interpro	MGO:0005515
TcSYL_0107730	TcSYL_0107730.t1	Molecular Function	GO:0003924	GTPase activity	Interpro	MGO:0003924
TcSYL_0107730	TcSYL_0107730.t1	Molecular Function	GO:0005525	GTP binding	Interpro	MGO:0005525
TcSYL_0107740	TcSYL_0107740.t1	Biological Process	GO:0006457	protein folding	Interpro	BGO:0006457
TcSYL_0107740	TcSYL_0107740.t1	Molecular Function	GO:0051082	unfolded protein binding	Interpro	MGO:0051082
TcSYL_0108050	TcSYL_0108050.t1	Molecular Function	GO:0005524	ATP binding	Interpro	MGO:0005524
TcSYL_0108290	TcSYL_0108290.t1	Biological Process	GO:0006886	intracellular protein transport	Interpro	BGO:0006886
TcSYL_0108290	TcSYL_0108290.t1	Biological Process	GO:0006888	ER to Golgi vesicle-mediated transport	Interpro	BGO:0006888
TcSYL_0108290	TcSYL_0108290.t1	Cellular Component	GO:0030127	COPII vesicle coat	Interpro	CGO:0030127
TcSYL_0108760	TcSYL_0108760.t1	Biological Process	GO:0006260	DNA replication	Interpro	BGO:0006260
TcSYL_0108760	TcSYL_0108760.t1	Molecular Function	GO:0003677	DNA binding	Interpro	MGO:0003677
TcSYL_0108790	TcSYL_0108790.t1	Molecular Function	GO:0004252	serine-type endopeptidase activity	Interpro	MGO:0004252
TcSYL_0108790	TcSYL_0108790.t1	Molecular Function	GO:0070008	serine-type exopeptidase activity	Interpro	MGO:0070008
TcSYL_0108800	TcSYL_0108800.t1	Molecular Function	GO:0003824	catalytic activity	Interpro	MGO:0003824
TcSYL_0108880	TcSYL_0108880.t1	Molecular Function	GO:0005515	protein binding	Interpro	MGO:0005515
TcSYL_0108890	TcSYL_0108890.t1	Molecular Function	GO:0005515	protein binding	Interpro	MGO:0005515
TcSYL_0108900	TcSYL_0108900.t1	Biological Process	GO:0006457	protein folding	Interpro	BGO:0006457
TcSYL_0108900	TcSYL_0108900.t1	Molecular Function	GO:0005524	ATP binding	Interpro	MGO:0005524
TcSYL_0108900	TcSYL_0108900.t1	Molecular Function	GO:0051082	unfolded protein binding	Interpro	MGO:0051082
TcSYL_0108920	TcSYL_0108920.t1	Biological Process	GO:0006413	translational initiation	Interpro	BGO:0006413
TcSYL_0108920	TcSYL_0108920.t1	Cellular Component	GO:0005852	eukaryotic translation initiation factor 3 complex	Interpro	CGO:0005852
TcSYL_0108920	TcSYL_0108920.t1	Molecular Function	GO:0003743	translation initiation factor activity	Interpro	MGO:0003743
TcSYL_0108920	TcSYL_0108920.t1	Molecular Function	GO:0031369	translation initiation factor binding	Interpro	MGO:0031369
TcSYL_0109220	TcSYL_0109220.t1	Molecular Function	GO:0003676	nucleic acid binding	Interpro	MGO:0003676
TcSYL_0109220	TcSYL_0109220.t1	Molecular Function	GO:0005524	ATP binding	Interpro	MGO:0005524
TcSYL_0109230	TcSYL_0109230.t1	Molecular Function	GO:0003676	nucleic acid binding	Interpro	MGO:0003676
TcSYL_0109230	TcSYL_0109230.t1	Molecular Function	GO:0005524	ATP binding	Interpro	MGO:0005524
TcSYL_0109270	TcSYL_0109270.t1	Molecular Function	GO:0003824	catalytic activity	Interpro	MGO:0003824
TcSYL_0109270	TcSYL_0109270.t1	Molecular Function	GO:0046872	metal ion binding	Interpro	MGO:0046872
TcSYL_0109330	TcSYL_0109330.t1	Molecular Function	GO:0003972	RNA ligase (ATP) activity	Interpro	MGO:0003972
TcSYL_0109330	TcSYL_0109330.t1	Molecular Function	GO:0005524	ATP binding	Interpro	MGO:0005524
TcSYL_0109330	TcSYL_0109330.t1	Molecular Function	GO:0016874	ligase activity	Interpro	MGO:0016874
TcSYL_0109340	TcSYL_0109340.t1	Biological Process	GO:0006811	ion transport	Interpro	BGO:0006811
TcSYL_0109340	TcSYL_0109340.t1	Biological Process	GO:0055085	transmembrane transport	Interpro	BGO:0055085
TcSYL_0109340	TcSYL_0109340.t1	Cellular Component	GO:0016020	membrane	Interpro	CGO:0016020
TcSYL_0109340	TcSYL_0109340.t1	Molecular Function	GO:0015075	ion transmembrane transporter activity	Interpro	MGO:0015075
TcSYL_0109380	TcSYL_0109380.t1	Biological Process	GO:0008152	metabolic process	Interpro	BGO:0008152
TcSYL_0109380	TcSYL_0109380.t1	Molecular Function	GO:0003824	catalytic activity	Interpro	MGO:0003824
TcSYL_0109390	TcSYL_0109390.t1	Biological Process	GO:0008152	metabolic process	Interpro	BGO:0008152
TcSYL_0109390	TcSYL_0109390.t1	Molecular Function	GO:0003824	catalytic activity	Interpro	MGO:0003824
TcSYL_0109400	TcSYL_0109400.t1	Biological Process	GO:0008152	metabolic process	Interpro	BGO:0008152
TcSYL_0109400	TcSYL_0109400.t1	Molecular Function	GO:0003824	catalytic activity	Interpro	MGO:0003824
TcSYL_0109410	TcSYL_0109410.t1	Biological Process	GO:0008152	metabolic process	Interpro	BGO:0008152
TcSYL_0109410	TcSYL_0109410.t1	Molecular Function	GO:0003824	catalytic activity	Interpro	MGO:0003824
TcSYL_0109610	TcSYL_0109610.t1	Biological Process	GO:0000413	protein peptidyl-prolyl isomerization	Interpro	BGO:0000413
TcSYL_0109610	TcSYL_0109610.t1	Molecular Function	GO:0003755	peptidyl-prolyl cis-trans isomerase activity	Interpro	MGO:0003755
TcSYL_0110370	TcSYL_0110370.t1	Biological Process	GO:0007018	microtubule-based movement	Interpro	BGO:0007018
TcSYL_0110370	TcSYL_0110370.t1	Molecular Function	GO:0003777	microtubule motor activity	Interpro	MGO:0003777
TcSYL_0110370	TcSYL_0110370.t1	Molecular Function	GO:0005524	ATP binding	Interpro	MGO:0005524
TcSYL_0110370	TcSYL_0110370.t1	Molecular Function	GO:0008017	microtubule binding	Interpro	MGO:0008017
TcSYL_0110640	TcSYL_0110640.t1	Biological Process	GO:0006520	cellular amino acid metabolic process	Interpro	BGO:0006520
TcSYL_0110640	TcSYL_0110640.t1	Molecular Function	GO:0016597	amino acid binding	Interpro	MGO:0016597
TcSYL_0110640	TcSYL_0110640.t1	Molecular Function	GO:0016743	carboxyl- or carbamoyltransferase activity	Interpro	MGO:0016743
TcSYL_0110690	TcSYL_0110690.t1	Molecular Function	GO:0005515	protein binding	Interpro	MGO:0005515
TcSYL_0110710	TcSYL_0110710.t1	Molecular Function	GO:0005488	binding	Interpro	MGO:0005488
TcSYL_0110730	TcSYL_0110730.t1	Molecular Function	GO:0005515	protein binding	Interpro	MGO:0005515
TcSYL_0110780	TcSYL_0110780.t1	Biological Process	GO:0001522	pseudouridine synthesis	Interpro	BGO:0001522
TcSYL_0110780	TcSYL_0110780.t1	Biological Process	GO:0009451	RNA modification	Interpro	BGO:0009451
TcSYL_0110780	TcSYL_0110780.t1	Molecular Function	GO:0003723	RNA binding	Interpro	MGO:0003723
TcSYL_0110780	TcSYL_0110780.t1	Molecular Function	GO:0009982	pseudouridine synthase activity	Interpro	MGO:0009982
TcSYL_0110890	TcSYL_0110890.t1	Molecular Function	GO:0016779	nucleotidyltransferase activity	Interpro	MGO:0016779
TcSYL_0110940	TcSYL_0110940.t1	Biological Process	GO:0006412	translation	Interpro	BGO:0006412
TcSYL_0110940	TcSYL_0110940.t1	Cellular Component	GO:0005622	intracellular	Interpro	CGO:0005622
TcSYL_0110940	TcSYL_0110940.t1	Cellular Component	GO:0005840	ribosome	Interpro	CGO:0005840
TcSYL_0110940	TcSYL_0110940.t1	Molecular Function	GO:0003735	structural constituent of ribosome	Interpro	MGO:0003735
TcSYL_0110960	TcSYL_0110960.t1	Molecular Function	GO:0003924	GTPase activity	Interpro	MGO:0003924
TcSYL_0111210	TcSYL_0111210.t1	Biological Process	GO:0006096	glycolytic process	Interpro	BGO:0006096
TcSYL_0111210	TcSYL_0111210.t1	Molecular Function	GO:0004618	phosphoglycerate kinase activity	Interpro	MGO:0004618
TcSYL_0111300	TcSYL_0111300.t1	Molecular Function	GO:0018024	histone-lysine N-methyltransferase activity	Interpro	MGO:0018024
TcSYL_0111310	TcSYL_0111310.t1	Biological Process	GO:0006351	transcription, DNA-templated	Interpro	BGO:0006351
TcSYL_0111310	TcSYL_0111310.t1	Molecular Function	GO:0003677	DNA binding	Interpro	MGO:0003677
TcSYL_0111310	TcSYL_0111310.t1	Molecular Function	GO:0003899	DNA-directed 5'-3' RNA polymerase activity	Interpro	MGO:0003899
TcSYL_0111320	TcSYL_0111320.t1	Biological Process	GO:0006351	transcription, DNA-templated	Interpro	BGO:0006351
TcSYL_0111320	TcSYL_0111320.t1	Molecular Function	GO:0003677	DNA binding	Interpro	MGO:0003677
TcSYL_0111320	TcSYL_0111320.t1	Molecular Function	GO:0003899	DNA-directed 5'-3' RNA polymerase activity	Interpro	MGO:0003899
TcSYL_0111330	TcSYL_0111330.t1	Biological Process	GO:0006351	transcription, DNA-templated	Interpro	BGO:0006351
TcSYL_0111330	TcSYL_0111330.t1	Molecular Function	GO:0003677	DNA binding	Interpro	MGO:0003677
TcSYL_0111330	TcSYL_0111330.t1	Molecular Function	GO:0003899	DNA-directed 5'-3' RNA polymerase activity	Interpro	MGO:0003899
TcSYL_0111640	TcSYL_0111640.t1	Molecular Function	GO:0005515	protein binding	Interpro	MGO:0005515
TcSYL_0111700	TcSYL_0111700.t1	Biological Process	GO:0055085	transmembrane transport	Interpro	BGO:0055085
TcSYL_0111700	TcSYL_0111700.t1	Cellular Component	GO:0016021	integral component of membrane	Interpro	CGO:0016021
TcSYL_0111700	TcSYL_0111700.t1	Molecular Function	GO:0005524	ATP binding	Interpro	MGO:0005524
TcSYL_0111700	TcSYL_0111700.t1	Molecular Function	GO:0016887	ATPase activity	Interpro	MGO:0016887
TcSYL_0111700	TcSYL_0111700.t1	Molecular Function	GO:0042626	ATPase activity, coupled to transmembrane movement of substances	Interpro	MGO:0042626
TcSYL_0111730	TcSYL_0111730.t1	Molecular Function	GO:0005525	GTP binding	Interpro	MGO:0005525
TcSYL_0111750	TcSYL_0111750.t1	Biological Process	GO:0008152	metabolic process	Interpro	BGO:0008152
TcSYL_0111750	TcSYL_0111750.t1	Biological Process	GO:0055114	oxidation-reduction process	Interpro	BGO:0055114
TcSYL_0111750	TcSYL_0111750.t1	Molecular Function	GO:0016491	oxidoreductase activity	Interpro	MGO:0016491
TcSYL_0111830	TcSYL_0111830.t1	Biological Process	GO:0006468	protein phosphorylation	Interpro	BGO:0006468
TcSYL_0111830	TcSYL_0111830.t1	Molecular Function	GO:0004672	protein kinase activity	Interpro	MGO:0004672
TcSYL_0111830	TcSYL_0111830.t1	Molecular Function	GO:0005524	ATP binding	Interpro	MGO:0005524
TcSYL_0111850	TcSYL_0111850.t1	Molecular Function	GO:0005524	ATP binding	Interpro	MGO:0005524
TcSYL_0111860	TcSYL_0111860.t1	Molecular Function	GO:0005524	ATP binding	Interpro	MGO:0005524
TcSYL_0111950	TcSYL_0111950.t1	Biological Process	GO:0006821	chloride transport	Interpro	BGO:0006821
TcSYL_0111950	TcSYL_0111950.t1	Biological Process	GO:0055085	transmembrane transport	Interpro	BGO:0055085
TcSYL_0111950	TcSYL_0111950.t1	Cellular Component	GO:0016020	membrane	Interpro	CGO:0016020
TcSYL_0111950	TcSYL_0111950.t1	Molecular Function	GO:0005247	voltage-gated chloride channel activity	Interpro	MGO:0005247
TcSYL_0112050	TcSYL_0112050.t1	Biological Process	GO:0007018	microtubule-based movement	Interpro	BGO:0007018
TcSYL_0112050	TcSYL_0112050.t1	Cellular Component	GO:0005868	cytoplasmic dynein complex	Interpro	CGO:0005868
TcSYL_0112190	TcSYL_0112190.t1	Biological Process	GO:0007049	cell cycle	Interpro	BGO:0007049
TcSYL_0112190	TcSYL_0112190.t1	Molecular Function	GO:0016538	cyclin-dependent protein serine/threonine kinase regulator activity	Interpro	MGO:0016538
TcSYL_0112210	TcSYL_0112210.t1	Molecular Function	GO:0005515	protein binding	Interpro	MGO:0005515
TcSYL_0112290	TcSYL_0112290.t1	Cellular Component	GO:0016459	myosin complex	Interpro	CGO:0016459
TcSYL_0112290	TcSYL_0112290.t1	Molecular Function	GO:0003774	motor activity	Interpro	MGO:0003774
TcSYL_0112290	TcSYL_0112290.t1	Molecular Function	GO:0005524	ATP binding	Interpro	MGO:0005524
TcSYL_0112300	TcSYL_0112300.t1	Cellular Component	GO:0016459	myosin complex	Interpro	CGO:0016459
TcSYL_0112300	TcSYL_0112300.t1	Molecular Function	GO:0003774	motor activity	Interpro	MGO:0003774
TcSYL_0112300	TcSYL_0112300.t1	Molecular Function	GO:0005515	protein binding	Interpro	MGO:0005515
TcSYL_0112300	TcSYL_0112300.t1	Molecular Function	GO:0005524	ATP binding	Interpro	MGO:0005524
TcSYL_0112370	TcSYL_0112370.t1	Biological Process	GO:0045454	cell redox homeostasis	Interpro	BGO:0045454
TcSYL_0112420	TcSYL_0112420.t1	Molecular Function	GO:0005515	protein binding	Interpro	MGO:0005515
TcSYL_0112800	TcSYL_0112800.t1	Molecular Function	GO:0005524	ATP binding	Interpro	MGO:0005524
TcSYL_0112870	TcSYL_0112870.t1	Molecular Function	GO:0003924	GTPase activity	Interpro	MGO:0003924
TcSYL_0112870	TcSYL_0112870.t1	Molecular Function	GO:0005525	GTP binding	Interpro	MGO:0005525
TcSYL_0112970	TcSYL_0112970.t1	Molecular Function	GO:0005525	GTP binding	Interpro	MGO:0005525
TcSYL_0113260	TcSYL_0113260.t1	Cellular Component	GO:0005737	cytoplasm	Interpro	CGO:0005737
TcSYL_0113260	TcSYL_0113260.t1	Cellular Component	GO:0005852	eukaryotic translation initiation factor 3 complex	Interpro	CGO:0005852
TcSYL_0113260	TcSYL_0113260.t1	Molecular Function	GO:0003743	translation initiation factor activity	Interpro	MGO:0003743
TcSYL_0113300	TcSYL_0113300.t1	Biological Process	GO:0007017	microtubule-based process	Interpro	BGO:0007017
TcSYL_0113300	TcSYL_0113300.t1	Cellular Component	GO:0030286	dynein complex	Interpro	CGO:0030286
TcSYL_0113350	TcSYL_0113350.t1	Cellular Component	GO:0016020	membrane	Interpro	CGO:0016020
TcSYL_0113560	TcSYL_0113560.t1	Molecular Function	GO:0005488	binding	Interpro	MGO:0005488
TcSYL_0113830	TcSYL_0113830.t1	Biological Process	GO:0006468	protein phosphorylation	Interpro	BGO:0006468
TcSYL_0113830	TcSYL_0113830.t1	Molecular Function	GO:0004672	protein kinase activity	Interpro	MGO:0004672
TcSYL_0113830	TcSYL_0113830.t1	Molecular Function	GO:0005524	ATP binding	Interpro	MGO:0005524
TcSYL_0113860	TcSYL_0113860.t1	Molecular Function	GO:0003676	nucleic acid binding	Interpro	MGO:0003676
TcSYL_0113860	TcSYL_0113860.t1	Molecular Function	GO:0004386	helicase activity	Interpro	MGO:0004386
TcSYL_0113860	TcSYL_0113860.t1	Molecular Function	GO:0005524	ATP binding	Interpro	MGO:0005524
TcSYL_0113880	TcSYL_0113880.t1	Biological Process	GO:0016226	iron-sulfur cluster assembly	Interpro	BGO:0016226
TcSYL_0113880	TcSYL_0113880.t1	Molecular Function	GO:0005506	iron ion binding	Interpro	MGO:0005506
TcSYL_0113880	TcSYL_0113880.t1	Molecular Function	GO:0051536	iron-sulfur cluster binding	Interpro	MGO:0051536
TcSYL_0113920	TcSYL_0113920.t1	Biological Process	GO:0006468	protein phosphorylation	Interpro	BGO:0006468
TcSYL_0113920	TcSYL_0113920.t1	Molecular Function	GO:0004672	protein kinase activity	Interpro	MGO:0004672
TcSYL_0113920	TcSYL_0113920.t1	Molecular Function	GO:0005524	ATP binding	Interpro	MGO:0005524
TcSYL_0114030	TcSYL_0114030.t1	Molecular Function	GO:0005515	protein binding	Interpro	MGO:0005515
TcSYL_0114280	TcSYL_0114280.t1	Biological Process	GO:0006412	translation	Interpro	BGO:0006412
TcSYL_0114280	TcSYL_0114280.t1	Cellular Component	GO:0005622	intracellular	Interpro	CGO:0005622
TcSYL_0114280	TcSYL_0114280.t1	Cellular Component	GO:0015935	small ribosomal subunit	Interpro	CGO:0015935
TcSYL_0114280	TcSYL_0114280.t1	Molecular Function	GO:0003735	structural constituent of ribosome	Interpro	MGO:0003735
TcSYL_0114280	TcSYL_0114280.t1	Molecular Function	GO:0019843	rRNA binding	Interpro	MGO:0019843
TcSYL_0114740	TcSYL_0114740.t1	Biological Process	GO:0016192	vesicle-mediated transport	Interpro	BGO:0016192
TcSYL_0114740	TcSYL_0114740.t1	Cellular Component	GO:0016020	membrane	Interpro	CGO:0016020
TcSYL_0114750	TcSYL_0114750.t1	Molecular Function	GO:0003723	RNA binding	Interpro	MGO:0003723
TcSYL_0114840	TcSYL_0114840.t1	Molecular Function	GO:0003676	nucleic acid binding	Interpro	MGO:0003676
TcSYL_0114870	TcSYL_0114870.t1	Molecular Function	GO:0005515	protein binding	Interpro	MGO:0005515
TcSYL_0114930	TcSYL_0114930.t1	Biological Process	GO:0008152	metabolic process	Interpro	BGO:0008152
TcSYL_0114930	TcSYL_0114930.t1	Molecular Function	GO:0016787	hydrolase activity	Interpro	MGO:0016787
TcSYL_0114970	TcSYL_0114970.t1	Biological Process	GO:0006468	protein phosphorylation	Interpro	BGO:0006468
TcSYL_0114970	TcSYL_0114970.t1	Molecular Function	GO:0004672	protein kinase activity	Interpro	MGO:0004672
TcSYL_0114970	TcSYL_0114970.t1	Molecular Function	GO:0005524	ATP binding	Interpro	MGO:0005524
TcSYL_0115180	TcSYL_0115180.t1	Biological Process	GO:0006412	translation	Interpro	BGO:0006412
TcSYL_0115180	TcSYL_0115180.t1	Cellular Component	GO:0005622	intracellular	Interpro	CGO:0005622
TcSYL_0115180	TcSYL_0115180.t1	Cellular Component	GO:0005840	ribosome	Interpro	CGO:0005840
TcSYL_0115180	TcSYL_0115180.t1	Molecular Function	GO:0003735	structural constituent of ribosome	Interpro	MGO:0003735
TcSYL_0115200	TcSYL_0115200.t1	Biological Process	GO:0000462	maturation of SSU-rRNA from tricistronic rRNA transcript (SSU-rRNA, 5.8S rRNA, LSU-rRNA)	Interpro	BGO:0000462
TcSYL_0115200	TcSYL_0115200.t1	Molecular Function	GO:0030515	snoRNA binding	Interpro	MGO:0030515
TcSYL_0115210	TcSYL_0115210.t1	Molecular Function	GO:0005515	protein binding	Interpro	MGO:0005515
TcSYL_0115310	TcSYL_0115310.t1	Biological Process	GO:0006412	translation	Interpro	BGO:0006412
TcSYL_0115310	TcSYL_0115310.t1	Cellular Component	GO:0005622	intracellular	Interpro	CGO:0005622
TcSYL_0115310	TcSYL_0115310.t1	Cellular Component	GO:0005840	ribosome	Interpro	CGO:0005840
TcSYL_0115310	TcSYL_0115310.t1	Molecular Function	GO:0003735	structural constituent of ribosome	Interpro	MGO:0003735
TcSYL_0115310	TcSYL_0115310.t1	Molecular Function	GO:0008097	5S rRNA binding	Interpro	MGO:0008097
TcSYL_0115510	TcSYL_0115510.t1	Biological Process	GO:0016192	vesicle-mediated transport	Interpro	BGO:0016192
TcSYL_0115510	TcSYL_0115510.t1	Cellular Component	GO:0016021	integral component of membrane	Interpro	CGO:0016021
TcSYL_0115530	TcSYL_0115530.t1	Biological Process	GO:0006468	protein phosphorylation	Interpro	BGO:0006468
TcSYL_0115530	TcSYL_0115530.t1	Molecular Function	GO:0004672	protein kinase activity	Interpro	MGO:0004672
TcSYL_0115530	TcSYL_0115530.t1	Molecular Function	GO:0005524	ATP binding	Interpro	MGO:0005524
TcSYL_0115560	TcSYL_0115560.t1	Molecular Function	GO:0003676	nucleic acid binding	Interpro	MGO:0003676
TcSYL_0115730	TcSYL_0115730.t1	Molecular Function	GO:0005488	binding	Interpro	MGO:0005488
TcSYL_0115740	TcSYL_0115740.t1	Molecular Function	GO:0005488	binding	Interpro	MGO:0005488
TcSYL_0115790	TcSYL_0115790.t1	Molecular Function	GO:0035091	phosphatidylinositol binding	Interpro	MGO:0035091
TcSYL_0115980	TcSYL_0115980.t1	Biological Process	GO:0055114	oxidation-reduction process	Interpro	BGO:0055114
TcSYL_0115980	TcSYL_0115980.t1	Molecular Function	GO:0016627	oxidoreductase activity, acting on the CH-CH group of donors	Interpro	MGO:0016627
TcSYL_0115990	TcSYL_0115990.t1	Biological Process	GO:0055114	oxidation-reduction process	Interpro	BGO:0055114
TcSYL_0115990	TcSYL_0115990.t1	Molecular Function	GO:0016627	oxidoreductase activity, acting on the CH-CH group of donors	Interpro	MGO:0016627
TcSYL_0115990	TcSYL_0115990.t1	Molecular Function	GO:0050660	flavin adenine dinucleotide binding	Interpro	MGO:0050660
TcSYL_0116000	TcSYL_0116000.t1	Molecular Function	GO:0005524	ATP binding	Interpro	MGO:0005524
TcSYL_0116090	TcSYL_0116090.t1	Biological Process	GO:0006468	protein phosphorylation	Interpro	BGO:0006468
TcSYL_0116090	TcSYL_0116090.t1	Molecular Function	GO:0004672	protein kinase activity	Interpro	MGO:0004672
TcSYL_0116090	TcSYL_0116090.t1	Molecular Function	GO:0005524	ATP binding	Interpro	MGO:0005524
TcSYL_0116130	TcSYL_0116130.t1	Biological Process	GO:0032259	methylation	Interpro	BGO:0032259
TcSYL_0116130	TcSYL_0116130.t1	Molecular Function	GO:0008168	methyltransferase activity	Interpro	MGO:0008168
TcSYL_0116170	TcSYL_0116170.t1	Molecular Function	GO:0031072	heat shock protein binding	Interpro	MGO:0031072
TcSYL_0116170	TcSYL_0116170.t1	Molecular Function	GO:0051082	unfolded protein binding	Interpro	MGO:0051082
TcSYL_0116190	TcSYL_0116190.t1	Molecular Function	GO:0004462	lactoylglutathione lyase activity	Interpro	MGO:0004462
TcSYL_0116190	TcSYL_0116190.t1	Molecular Function	GO:0046872	metal ion binding	Interpro	MGO:0046872
TcSYL_0116250	TcSYL_0116250.t1	Molecular Function	GO:0003676	nucleic acid binding	Interpro	MGO:0003676
TcSYL_0116250	TcSYL_0116250.t1	Molecular Function	GO:0005524	ATP binding	Interpro	MGO:0005524
TcSYL_0116260	TcSYL_0116260.t1	Biological Process	GO:0007017	microtubule-based process	Interpro	BGO:0007017
TcSYL_0116260	TcSYL_0116260.t1	Cellular Component	GO:0030286	dynein complex	Interpro	CGO:0030286
TcSYL_0116270	TcSYL_0116270.t1	Molecular Function	GO:0005509	calcium ion binding	Interpro	MGO:0005509
TcSYL_0116280	TcSYL_0116280.t1	Biological Process	GO:0009231	riboflavin biosynthetic process	Interpro	BGO:0009231
TcSYL_0116280	TcSYL_0116280.t1	Molecular Function	GO:0008531	riboflavin kinase activity	Interpro	MGO:0008531
TcSYL_0116320	TcSYL_0116320.t1	Molecular Function	GO:0030170	pyridoxal phosphate binding	Interpro	MGO:0030170
TcSYL_0116880	TcSYL_0116880.t1	Biological Process	GO:0006979	response to oxidative stress	Interpro	BGO:0006979
TcSYL_0116880	TcSYL_0116880.t1	Biological Process	GO:0055114	oxidation-reduction process	Interpro	BGO:0055114
TcSYL_0116880	TcSYL_0116880.t1	Molecular Function	GO:0004601	peroxidase activity	Interpro	MGO:0004601
TcSYL_0116880	TcSYL_0116880.t1	Molecular Function	GO:0020037	heme binding	Interpro	MGO:0020037
TcSYL_0117560	TcSYL_0117560.t1	Biological Process	GO:0008152	metabolic process	Interpro	BGO:0008152
TcSYL_0117560	TcSYL_0117560.t1	Cellular Component	GO:0005737	cytoplasm	Interpro	CGO:0005737
TcSYL_0117560	TcSYL_0117560.t1	Molecular Function	GO:0005524	ATP binding	Interpro	MGO:0005524
TcSYL_0117560	TcSYL_0117560.t1	Molecular Function	GO:0016301	kinase activity	Interpro	MGO:0016301
TcSYL_0117560	TcSYL_0117560.t1	Molecular Function	GO:0016773	phosphotransferase activity, alcohol group as acceptor	Interpro	MGO:0016773
TcSYL_0118170	TcSYL_0118170.t1	Biological Process	GO:0006886	intracellular protein transport	Interpro	BGO:0006886
TcSYL_0118450	TcSYL_0118450.t1	Biological Process	GO:0008152	metabolic process	Interpro	BGO:0008152
TcSYL_0118450	TcSYL_0118450.t1	Molecular Function	GO:0016787	hydrolase activity	Interpro	MGO:0016787
TcSYL_0120530	TcSYL_0120530.t1	Cellular Component	GO:0005956	protein kinase CK2 complex	Interpro	CGO:0005956
TcSYL_0120530	TcSYL_0120530.t1	Molecular Function	GO:0019887	protein kinase regulator activity	Interpro	MGO:0019887
TcSYL_0121640	TcSYL_0121640.t1	Molecular Function	GO:0005524	ATP binding	Interpro	MGO:0005524
TcSYL_0121680	TcSYL_0121680.t1	Molecular Function	GO:0016746	transferase activity, transferring acyl groups	Interpro	MGO:0016746
TcSYL_0121870	TcSYL_0121870.t1	Biological Process	GO:0006265	DNA topological change	Interpro	BGO:0006265
TcSYL_0121870	TcSYL_0121870.t1	Cellular Component	GO:0005694	chromosome	Interpro	CGO:0005694
TcSYL_0121870	TcSYL_0121870.t1	Molecular Function	GO:0003677	DNA binding	Interpro	MGO:0003677
TcSYL_0121870	TcSYL_0121870.t1	Molecular Function	GO:0003916	DNA topoisomerase activity	Interpro	MGO:0003916
TcSYL_0121990	TcSYL_0121990.t1	Biological Process	GO:0007017	microtubule-based process	Interpro	BGO:0007017
TcSYL_0121990	TcSYL_0121990.t1	Cellular Component	GO:0030286	dynein complex	Interpro	CGO:0030286
TcSYL_0122360	TcSYL_0122360.t1	Biological Process	GO:0006468	protein phosphorylation	Interpro	BGO:0006468
TcSYL_0122360	TcSYL_0122360.t1	Molecular Function	GO:0004672	protein kinase activity	Interpro	MGO:0004672
TcSYL_0122360	TcSYL_0122360.t1	Molecular Function	GO:0005524	ATP binding	Interpro	MGO:0005524
TcSYL_0122930	TcSYL_0122930.t1	Biological Process	GO:0009107	lipoate biosynthetic process	Interpro	BGO:0009107
TcSYL_0122930	TcSYL_0122930.t1	Molecular Function	GO:0003824	catalytic activity	Interpro	MGO:0003824
TcSYL_0122930	TcSYL_0122930.t1	Molecular Function	GO:0016992	lipoate synthase activity	Interpro	MGO:0016992
TcSYL_0122930	TcSYL_0122930.t1	Molecular Function	GO:0051536	iron-sulfur cluster binding	Interpro	MGO:0051536
TcSYL_0122930	TcSYL_0122930.t1	Molecular Function	GO:0051539	4 iron, 4 sulfur cluster binding	Interpro	MGO:0051539
TcSYL_0122990	TcSYL_0122990.t1	Biological Process	GO:0016567	protein ubiquitination	Interpro	BGO:0016567
TcSYL_0122990	TcSYL_0122990.t1	Molecular Function	GO:0004842	ubiquitin-protein transferase activity	Interpro	MGO:0004842
TcSYL_0123010	TcSYL_0123010.t1	Biological Process	GO:0007018	microtubule-based movement	Interpro	BGO:0007018
TcSYL_0123010	TcSYL_0123010.t1	Molecular Function	GO:0003777	microtubule motor activity	Interpro	MGO:0003777
TcSYL_0123010	TcSYL_0123010.t1	Molecular Function	GO:0005524	ATP binding	Interpro	MGO:0005524
TcSYL_0123010	TcSYL_0123010.t1	Molecular Function	GO:0008017	microtubule binding	Interpro	MGO:0008017
TcSYL_0123020	TcSYL_0123020.t1	Biological Process	GO:0006886	intracellular protein transport	Interpro	BGO:0006886
TcSYL_0123050	TcSYL_0123050.t1	Biological Process	GO:0006468	protein phosphorylation	Interpro	BGO:0006468
TcSYL_0123050	TcSYL_0123050.t1	Molecular Function	GO:0004672	protein kinase activity	Interpro	MGO:0004672
TcSYL_0123050	TcSYL_0123050.t1	Molecular Function	GO:0005524	ATP binding	Interpro	MGO:0005524
TcSYL_0123080	TcSYL_0123080.t1	Biological Process	GO:0006468	protein phosphorylation	Interpro	BGO:0006468
TcSYL_0123080	TcSYL_0123080.t1	Molecular Function	GO:0004672	protein kinase activity	Interpro	MGO:0004672
TcSYL_0123080	TcSYL_0123080.t1	Molecular Function	GO:0005524	ATP binding	Interpro	MGO:0005524
TcSYL_0123090	TcSYL_0123090.t1	Biological Process	GO:0006364	rRNA processing	Interpro	BGO:0006364
TcSYL_0123090	TcSYL_0123090.t1	Molecular Function	GO:0003723	RNA binding	Interpro	MGO:0003723
TcSYL_0123090	TcSYL_0123090.t1	Molecular Function	GO:0008168	methyltransferase activity	Interpro	MGO:0008168
TcSYL_0123380	TcSYL_0123380.t1	Biological Process	GO:0006412	translation	Interpro	BGO:0006412
TcSYL_0123380	TcSYL_0123380.t1	Cellular Component	GO:0005840	ribosome	Interpro	CGO:0005840
TcSYL_0123380	TcSYL_0123380.t1	Cellular Component	GO:0015935	small ribosomal subunit	Interpro	CGO:0015935
TcSYL_0123380	TcSYL_0123380.t1	Molecular Function	GO:0003723	RNA binding	Interpro	MGO:0003723
TcSYL_0123380	TcSYL_0123380.t1	Molecular Function	GO:0003735	structural constituent of ribosome	Interpro	MGO:0003735
TcSYL_0123440	TcSYL_0123440.t1	Biological Process	GO:0006412	translation	Interpro	BGO:0006412
TcSYL_0123440	TcSYL_0123440.t1	Cellular Component	GO:0005840	ribosome	Interpro	CGO:0005840
TcSYL_0123440	TcSYL_0123440.t1	Cellular Component	GO:0015935	small ribosomal subunit	Interpro	CGO:0015935
TcSYL_0123440	TcSYL_0123440.t1	Molecular Function	GO:0003723	RNA binding	Interpro	MGO:0003723
TcSYL_0123440	TcSYL_0123440.t1	Molecular Function	GO:0003735	structural constituent of ribosome	Interpro	MGO:0003735
TcSYL_0123450	TcSYL_0123450.t1	Biological Process	GO:0007018	microtubule-based movement	Interpro	BGO:0007018
TcSYL_0123450	TcSYL_0123450.t1	Molecular Function	GO:0003777	microtubule motor activity	Interpro	MGO:0003777
TcSYL_0123450	TcSYL_0123450.t1	Molecular Function	GO:0005524	ATP binding	Interpro	MGO:0005524
TcSYL_0123450	TcSYL_0123450.t1	Molecular Function	GO:0008017	microtubule binding	Interpro	MGO:0008017
TcSYL_0123480	TcSYL_0123480.t1	Molecular Function	GO:0003676	nucleic acid binding	Interpro	MGO:0003676
TcSYL_0123480	TcSYL_0123480.t1	Molecular Function	GO:0005524	ATP binding	Interpro	MGO:0005524
TcSYL_0123680	TcSYL_0123680.t1	Biological Process	GO:0006364	rRNA processing	Interpro	BGO:0006364
TcSYL_0123680	TcSYL_0123680.t1	Cellular Component	GO:0032040	small-subunit processome	Interpro	CGO:0032040
TcSYL_0123690	TcSYL_0123690.t1	Biological Process	GO:0006364	rRNA processing	Interpro	BGO:0006364
TcSYL_0123690	TcSYL_0123690.t1	Cellular Component	GO:0032040	small-subunit processome	Interpro	CGO:0032040
TcSYL_0123700	TcSYL_0123700.t1	Molecular Function	GO:0005488	binding	Interpro	MGO:0005488
TcSYL_0123710	TcSYL_0123710.t1	Molecular Function	GO:0005488	binding	Interpro	MGO:0005488
TcSYL_0123710	TcSYL_0123710.t1	Molecular Function	GO:0005515	protein binding	Interpro	MGO:0005515
TcSYL_0123770	TcSYL_0123770.t1	Biological Process	GO:0006096	glycolytic process	Interpro	BGO:0006096
TcSYL_0123770	TcSYL_0123770.t1	Molecular Function	GO:0000287	magnesium ion binding	Interpro	MGO:0000287
TcSYL_0123770	TcSYL_0123770.t1	Molecular Function	GO:0003824	catalytic activity	Interpro	MGO:0003824
TcSYL_0123770	TcSYL_0123770.t1	Molecular Function	GO:0004743	pyruvate kinase activity	Interpro	MGO:0004743
TcSYL_0123770	TcSYL_0123770.t1	Molecular Function	GO:0030955	potassium ion binding	Interpro	MGO:0030955
TcSYL_0123780	TcSYL_0123780.t1	Biological Process	GO:0006614	SRP-dependent cotranslational protein targeting to membrane	Interpro	BGO:0006614
TcSYL_0123780	TcSYL_0123780.t1	Cellular Component	GO:0048500	signal recognition particle	Interpro	CGO:0048500
TcSYL_0123780	TcSYL_0123780.t1	Molecular Function	GO:0008312	7S RNA binding	Interpro	MGO:0008312
TcSYL_0130850	TcSYL_0130850.t1	Molecular Function	GO:0005515	protein binding	Interpro	MGO:0005515
TcSYL_0131100	TcSYL_0131100.t1	Biological Process	GO:0055114	oxidation-reduction process	Interpro	BGO:0055114
TcSYL_0131100	TcSYL_0131100.t1	Molecular Function	GO:0016491	oxidoreductase activity	Interpro	MGO:0016491
TcSYL_0131150	TcSYL_0131150.t1	Biological Process	GO:0017013	protein flavinylation	Interpro	BGO:0017013
TcSYL_0131410	TcSYL_0131410.t1	Molecular Function	GO:0005515	protein binding	Interpro	MGO:0005515
TcSYL_0131480	TcSYL_0131480.t1	Molecular Function	GO:0042626	ATPase activity, coupled to transmembrane movement of substances	Interpro	MGO:0042626
TcSYL_0131500	TcSYL_0131500.t1	Molecular Function	GO:0005515	protein binding	Interpro	MGO:0005515
TcSYL_0131510	TcSYL_0131510.t1	Molecular Function	GO:0005515	protein binding	Interpro	MGO:0005515
TcSYL_0132630	TcSYL_0132630.t1	Biological Process	GO:0008152	metabolic process	Interpro	BGO:0008152
TcSYL_0132630	TcSYL_0132630.t1	Molecular Function	GO:0003824	catalytic activity	Interpro	MGO:0003824
TcSYL_0132760	TcSYL_0132760.t1	Biological Process	GO:0009058	biosynthetic process	Interpro	BGO:0009058
TcSYL_0132760	TcSYL_0132760.t1	Molecular Function	GO:0030170	pyridoxal phosphate binding	Interpro	MGO:0030170
TcSYL_0137760	TcSYL_0137760.t1	Molecular Function	GO:0005509	calcium ion binding	Interpro	MGO:0005509
TcSYL_0137880	TcSYL_0137880.t1	Molecular Function	GO:0008757	S-adenosylmethionine-dependent methyltransferase activity	Interpro	MGO:0008757
TcSYL_0137900	TcSYL_0137900.t1	Molecular Function	GO:0005515	protein binding	Interpro	MGO:0005515
TcSYL_0137910	TcSYL_0137910.t1	Molecular Function	GO:0005515	protein binding	Interpro	MGO:0005515
TcSYL_0138300	TcSYL_0138300.t1	Biological Process	GO:0007034	vacuolar transport	Interpro	BGO:0007034
TcSYL_0138420	TcSYL_0138420.t1	Biological Process	GO:0007018	microtubule-based movement	Interpro	BGO:0007018
TcSYL_0138420	TcSYL_0138420.t1	Molecular Function	GO:0003777	microtubule motor activity	Interpro	MGO:0003777
TcSYL_0138420	TcSYL_0138420.t1	Molecular Function	GO:0005524	ATP binding	Interpro	MGO:0005524
TcSYL_0138420	TcSYL_0138420.t1	Molecular Function	GO:0008017	microtubule binding	Interpro	MGO:0008017
TcSYL_0138500	TcSYL_0138500.t1	Biological Process	GO:0006468	protein phosphorylation	Interpro	BGO:0006468
TcSYL_0138500	TcSYL_0138500.t1	Molecular Function	GO:0004672	protein kinase activity	Interpro	MGO:0004672
TcSYL_0138500	TcSYL_0138500.t1	Molecular Function	GO:0005524	ATP binding	Interpro	MGO:0005524
TcSYL_0138510	TcSYL_0138510.t1	Biological Process	GO:0006012	galactose metabolic process	Interpro	BGO:0006012
TcSYL_0138510	TcSYL_0138510.t1	Molecular Function	GO:0003978	UDP-glucose 4-epimerase activity	Interpro	MGO:0003978
TcSYL_0138540	TcSYL_0138540.t1	Biological Process	GO:0008152	metabolic process	Interpro	BGO:0008152
TcSYL_0138540	TcSYL_0138540.t1	Molecular Function	GO:0008410	CoA-transferase activity	Interpro	MGO:0008410
TcSYL_0138580	TcSYL_0138580.t1	Biological Process	GO:0006457	protein folding	Interpro	BGO:0006457
TcSYL_0138580	TcSYL_0138580.t1	Biological Process	GO:0006950	response to stress	Interpro	BGO:0006950
TcSYL_0138580	TcSYL_0138580.t1	Molecular Function	GO:0005524	ATP binding	Interpro	MGO:0005524
TcSYL_0138580	TcSYL_0138580.t1	Molecular Function	GO:0051082	unfolded protein binding	Interpro	MGO:0051082
TcSYL_0138670	TcSYL_0138670.t1	Biological Process	GO:0006508	proteolysis	Interpro	BGO:0006508
TcSYL_0138670	TcSYL_0138670.t1	Molecular Function	GO:0004181	metallocarboxypeptidase activity	Interpro	MGO:0004181
TcSYL_0138680	TcSYL_0138680.t1	Biological Process	GO:0006508	proteolysis	Interpro	BGO:0006508
TcSYL_0138680	TcSYL_0138680.t1	Molecular Function	GO:0004181	metallocarboxypeptidase activity	Interpro	MGO:0004181
TcSYL_0138690	TcSYL_0138690.t1	Biological Process	GO:0007018	microtubule-based movement	Interpro	BGO:0007018
TcSYL_0138690	TcSYL_0138690.t1	Molecular Function	GO:0003777	microtubule motor activity	Interpro	MGO:0003777
TcSYL_0138690	TcSYL_0138690.t1	Molecular Function	GO:0005524	ATP binding	Interpro	MGO:0005524
TcSYL_0138690	TcSYL_0138690.t1	Molecular Function	GO:0008017	microtubule binding	Interpro	MGO:0008017
TcSYL_0138710	TcSYL_0138710.t1	Biological Process	GO:0006508	proteolysis	Interpro	BGO:0006508
TcSYL_0138710	TcSYL_0138710.t1	Cellular Component	GO:0005622	intracellular	Interpro	CGO:0005622
TcSYL_0138710	TcSYL_0138710.t1	Molecular Function	GO:0004177	aminopeptidase activity	Interpro	MGO:0004177
TcSYL_0138720	TcSYL_0138720.t1	Biological Process	GO:0006508	proteolysis	Interpro	BGO:0006508
TcSYL_0138720	TcSYL_0138720.t1	Cellular Component	GO:0005622	intracellular	Interpro	CGO:0005622
TcSYL_0138720	TcSYL_0138720.t1	Molecular Function	GO:0004177	aminopeptidase activity	Interpro	MGO:0004177
TcSYL_0139190	TcSYL_0139190.t1	Molecular Function	GO:0003824	catalytic activity	Interpro	MGO:0003824
TcSYL_0139300	TcSYL_0139300.t1	Biological Process	GO:0042073	intraciliary transport	Interpro	BGO:0042073
TcSYL_0139390	TcSYL_0139390.t1	Cellular Component	GO:0005634	nucleus	Interpro	CGO:0005634
TcSYL_0139390	TcSYL_0139390.t1	Molecular Function	GO:0003676	nucleic acid binding	Interpro	MGO:0003676
TcSYL_0139390	TcSYL_0139390.t1	Molecular Function	GO:0008270	zinc ion binding	Interpro	MGO:0008270
TcSYL_0139510	TcSYL_0139510.t1	Molecular Function	GO:0005488	binding	Interpro	MGO:0005488
TcSYL_0139550	TcSYL_0139550.t1	Biological Process	GO:0006400	tRNA modification	Interpro	BGO:0006400
TcSYL_0139550	TcSYL_0139550.t1	Molecular Function	GO:0003824	catalytic activity	Interpro	MGO:0003824
TcSYL_0139550	TcSYL_0139550.t1	Molecular Function	GO:0016740	transferase activity	Interpro	MGO:0016740
TcSYL_0139550	TcSYL_0139550.t1	Molecular Function	GO:0051536	iron-sulfur cluster binding	Interpro	MGO:0051536
TcSYL_0139550	TcSYL_0139550.t1	Molecular Function	GO:0051539	4 iron, 4 sulfur cluster binding	Interpro	MGO:0051539
TcSYL_0139600	TcSYL_0139600.t1	Cellular Component	GO:0005622	intracellular	Interpro	CGO:0005622
TcSYL_0139600	TcSYL_0139600.t1	Molecular Function	GO:0005525	GTP binding	Interpro	MGO:0005525
TcSYL_0139660	TcSYL_0139660.t1	Molecular Function	GO:0005524	ATP binding	Interpro	MGO:0005524
TcSYL_0139670	TcSYL_0139670.t1	Biological Process	GO:0006457	protein folding	Interpro	BGO:0006457
TcSYL_0139670	TcSYL_0139670.t1	Molecular Function	GO:0005524	ATP binding	Interpro	MGO:0005524
TcSYL_0139670	TcSYL_0139670.t1	Molecular Function	GO:0051082	unfolded protein binding	Interpro	MGO:0051082
TcSYL_0139680	TcSYL_0139680.t1	Biological Process	GO:0006457	protein folding	Interpro	BGO:0006457
TcSYL_0139680	TcSYL_0139680.t1	Molecular Function	GO:0005524	ATP binding	Interpro	MGO:0005524
TcSYL_0139680	TcSYL_0139680.t1	Molecular Function	GO:0051082	unfolded protein binding	Interpro	MGO:0051082
TcSYL_0139710	TcSYL_0139710.t1	Cellular Component	GO:0005622	intracellular	Interpro	CGO:0005622
TcSYL_0139710	TcSYL_0139710.t1	Molecular Function	GO:0003779	actin binding	Interpro	MGO:0003779
TcSYL_0139790	TcSYL_0139790.t1	Molecular Function	GO:0005515	protein binding	Interpro	MGO:0005515
TcSYL_0139910	TcSYL_0139910.t1	Molecular Function	GO:0005524	ATP binding	Interpro	MGO:0005524
TcSYL_0140060	TcSYL_0140060.t1	Biological Process	GO:0006081	cellular aldehyde metabolic process	Interpro	BGO:0006081
TcSYL_0140060	TcSYL_0140060.t1	Biological Process	GO:0008152	metabolic process	Interpro	BGO:0008152
TcSYL_0140060	TcSYL_0140060.t1	Biological Process	GO:0055114	oxidation-reduction process	Interpro	BGO:0055114
TcSYL_0140060	TcSYL_0140060.t1	Molecular Function	GO:0016491	oxidoreductase activity	Interpro	MGO:0016491
TcSYL_0140080	TcSYL_0140080.t1	Biological Process	GO:0006006	glucose metabolic process	Interpro	BGO:0006006
TcSYL_0140080	TcSYL_0140080.t1	Biological Process	GO:0055114	oxidation-reduction process	Interpro	BGO:0055114
TcSYL_0140080	TcSYL_0140080.t1	Molecular Function	GO:0016620	oxidoreductase activity, acting on the aldehyde or oxo group of donors, NAD or NADP as acceptor	Interpro	MGO:0016620
TcSYL_0140080	TcSYL_0140080.t1	Molecular Function	GO:0050661	NADP binding	Interpro	MGO:0050661
TcSYL_0140080	TcSYL_0140080.t1	Molecular Function	GO:0051287	NAD binding	Interpro	MGO:0051287
TcSYL_0140150	TcSYL_0140150.t1	Cellular Component	GO:0005737	cytoplasm	Interpro	CGO:0005737
TcSYL_0140150	TcSYL_0140150.t1	Cellular Component	GO:0005852	eukaryotic translation initiation factor 3 complex	Interpro	CGO:0005852
TcSYL_0140150	TcSYL_0140150.t1	Molecular Function	GO:0003743	translation initiation factor activity	Interpro	MGO:0003743
TcSYL_0140360	TcSYL_0140360.t1	Biological Process	GO:0006597	spermine biosynthetic process	Interpro	BGO:0006597
TcSYL_0140360	TcSYL_0140360.t1	Biological Process	GO:0008295	spermidine biosynthetic process	Interpro	BGO:0008295
TcSYL_0140360	TcSYL_0140360.t1	Molecular Function	GO:0004014	adenosylmethionine decarboxylase activity	Interpro	MGO:0004014
TcSYL_0140370	TcSYL_0140370.t1	Biological Process	GO:0008295	spermidine biosynthetic process	Interpro	BGO:0008295
TcSYL_0140370	TcSYL_0140370.t1	Molecular Function	GO:0004014	adenosylmethionine decarboxylase activity	Interpro	MGO:0004014
TcSYL_0140380	TcSYL_0140380.t1	Biological Process	GO:0006418	tRNA aminoacylation for protein translation	Interpro	BGO:0006418
TcSYL_0140380	TcSYL_0140380.t1	Biological Process	GO:0006438	valyl-tRNA aminoacylation	Interpro	BGO:0006438
TcSYL_0140380	TcSYL_0140380.t1	Cellular Component	GO:0005737	cytoplasm	Interpro	CGO:0005737
TcSYL_0140380	TcSYL_0140380.t1	Molecular Function	GO:0000166	nucleotide binding	Interpro	MGO:0000166
TcSYL_0140380	TcSYL_0140380.t1	Molecular Function	GO:0004812	aminoacyl-tRNA ligase activity	Interpro	MGO:0004812
TcSYL_0140380	TcSYL_0140380.t1	Molecular Function	GO:0004832	valine-tRNA ligase activity	Interpro	MGO:0004832
TcSYL_0140380	TcSYL_0140380.t1	Molecular Function	GO:0005524	ATP binding	Interpro	MGO:0005524
TcSYL_0140390	TcSYL_0140390.t1	Biological Process	GO:0006418	tRNA aminoacylation for protein translation	Interpro	BGO:0006418
TcSYL_0140390	TcSYL_0140390.t1	Molecular Function	GO:0000166	nucleotide binding	Interpro	MGO:0000166
TcSYL_0140390	TcSYL_0140390.t1	Molecular Function	GO:0004812	aminoacyl-tRNA ligase activity	Interpro	MGO:0004812
TcSYL_0140390	TcSYL_0140390.t1	Molecular Function	GO:0005524	ATP binding	Interpro	MGO:0005524
TcSYL_0140400	TcSYL_0140400.t1	Biological Process	GO:0006418	tRNA aminoacylation for protein translation	Interpro	BGO:0006418
TcSYL_0140400	TcSYL_0140400.t1	Molecular Function	GO:0000166	nucleotide binding	Interpro	MGO:0000166
TcSYL_0140400	TcSYL_0140400.t1	Molecular Function	GO:0002161	aminoacyl-tRNA editing activity	Interpro	MGO:0002161
TcSYL_0140400	TcSYL_0140400.t1	Molecular Function	GO:0004812	aminoacyl-tRNA ligase activity	Interpro	MGO:0004812
TcSYL_0140400	TcSYL_0140400.t1	Molecular Function	GO:0005524	ATP binding	Interpro	MGO:0005524
TcSYL_0140500	TcSYL_0140500.t1	Biological Process	GO:0006289	nucleotide-excision repair	Interpro	BGO:0006289
TcSYL_0140500	TcSYL_0140500.t1	Biological Process	GO:0043161	proteasome-mediated ubiquitin-dependent protein catabolic process	Interpro	BGO:0043161
TcSYL_0140500	TcSYL_0140500.t1	Molecular Function	GO:0003684	damaged DNA binding	Interpro	MGO:0003684
TcSYL_0140500	TcSYL_0140500.t1	Molecular Function	GO:0005515	protein binding	Interpro	MGO:0005515
TcSYL_0140530	TcSYL_0140530.t1	Biological Process	GO:0006412	translation	Interpro	BGO:0006412
TcSYL_0140530	TcSYL_0140530.t1	Cellular Component	GO:0005840	ribosome	Interpro	CGO:0005840
TcSYL_0140530	TcSYL_0140530.t1	Molecular Function	GO:0003735	structural constituent of ribosome	Interpro	MGO:0003735
TcSYL_0140530	TcSYL_0140530.t1	Molecular Function	GO:0019843	rRNA binding	Interpro	MGO:0019843
TcSYL_0140550	TcSYL_0140550.t1	Biological Process	GO:0006096	glycolytic process	Interpro	BGO:0006096
TcSYL_0140550	TcSYL_0140550.t1	Molecular Function	GO:0004618	phosphoglycerate kinase activity	Interpro	MGO:0004618
TcSYL_0140560	TcSYL_0140560.t1	Biological Process	GO:0006886	intracellular protein transport	Interpro	BGO:0006886
TcSYL_0140560	TcSYL_0140560.t1	Molecular Function	GO:0005488	binding	Interpro	MGO:0005488
TcSYL_0140560	TcSYL_0140560.t1	Molecular Function	GO:0008536	Ran GTPase binding	Interpro	MGO:0008536
TcSYL_0140570	TcSYL_0140570.t1	Biological Process	GO:0007018	microtubule-based movement	Interpro	BGO:0007018
TcSYL_0140570	TcSYL_0140570.t1	Cellular Component	GO:0030286	dynein complex	Interpro	CGO:0030286
TcSYL_0140570	TcSYL_0140570.t1	Molecular Function	GO:0003777	microtubule motor activity	Interpro	MGO:0003777
TcSYL_0140670	TcSYL_0140670.t1	Biological Process	GO:0006556	S-adenosylmethionine biosynthetic process	Interpro	BGO:0006556
TcSYL_0140670	TcSYL_0140670.t1	Molecular Function	GO:0004478	methionine adenosyltransferase activity	Interpro	MGO:0004478
TcSYL_0140680	TcSYL_0140680.t1	Biological Process	GO:0006556	S-adenosylmethionine biosynthetic process	Interpro	BGO:0006556
TcSYL_0140680	TcSYL_0140680.t1	Molecular Function	GO:0004478	methionine adenosyltransferase activity	Interpro	MGO:0004478
TcSYL_0140690	TcSYL_0140690.t1	Biological Process	GO:0055114	oxidation-reduction process	Interpro	BGO:0055114
TcSYL_0140690	TcSYL_0140690.t1	Molecular Function	GO:0005506	iron ion binding	Interpro	MGO:0005506
TcSYL_0140690	TcSYL_0140690.t1	Molecular Function	GO:0016705	oxidoreductase activity, acting on paired donors, with incorporation or reduction of molecular oxygen	Interpro	MGO:0016705
TcSYL_0140690	TcSYL_0140690.t1	Molecular Function	GO:0020037	heme binding	Interpro	MGO:0020037
TcSYL_0140700	TcSYL_0140700.t1	Cellular Component	GO:0005634	nucleus	Interpro	CGO:0005634
TcSYL_0140710	TcSYL_0140710.t1	Biological Process	GO:0006468	protein phosphorylation	Interpro	BGO:0006468
TcSYL_0140710	TcSYL_0140710.t1	Molecular Function	GO:0004672	protein kinase activity	Interpro	MGO:0004672
TcSYL_0140710	TcSYL_0140710.t1	Molecular Function	GO:0005524	ATP binding	Interpro	MGO:0005524
TcSYL_0140720	TcSYL_0140720.t1	Biological Process	GO:0006412	translation	Interpro	BGO:0006412
TcSYL_0140720	TcSYL_0140720.t1	Cellular Component	GO:0005840	ribosome	Interpro	CGO:0005840
TcSYL_0140720	TcSYL_0140720.t1	Molecular Function	GO:0003735	structural constituent of ribosome	Interpro	MGO:0003735
TcSYL_0140750	TcSYL_0140750.t1	Biological Process	GO:0000079	regulation of cyclin-dependent protein serine/threonine kinase activity	Interpro	BGO:0000079
TcSYL_0140750	TcSYL_0140750.t1	Molecular Function	GO:0019901	protein kinase binding	Interpro	MGO:0019901
TcSYL_0140770	TcSYL_0140770.t1	Biological Process	GO:0006412	translation	Interpro	BGO:0006412
TcSYL_0140770	TcSYL_0140770.t1	Cellular Component	GO:0005622	intracellular	Interpro	CGO:0005622
TcSYL_0140770	TcSYL_0140770.t1	Cellular Component	GO:0005840	ribosome	Interpro	CGO:0005840
TcSYL_0140770	TcSYL_0140770.t1	Molecular Function	GO:0003735	structural constituent of ribosome	Interpro	MGO:0003735
TcSYL_0140860	TcSYL_0140860.t1	Biological Process	GO:0006508	proteolysis	Interpro	BGO:0006508
TcSYL_0140860	TcSYL_0140860.t1	Biological Process	GO:0007155	cell adhesion	Interpro	BGO:0007155
TcSYL_0140860	TcSYL_0140860.t1	Cellular Component	GO:0016020	membrane	Interpro	CGO:0016020
TcSYL_0140860	TcSYL_0140860.t1	Molecular Function	GO:0004222	metalloendopeptidase activity	Interpro	MGO:0004222
TcSYL_0141660	TcSYL_0141660.t1	Cellular Component	GO:0016020	membrane	Interpro	CGO:0016020
TcSYL_0141670	TcSYL_0141670.t1	Biological Process	GO:0042026	protein refolding	Interpro	BGO:0042026
TcSYL_0141670	TcSYL_0141670.t1	Cellular Component	GO:0005737	cytoplasm	Interpro	CGO:0005737
TcSYL_0141670	TcSYL_0141670.t1	Molecular Function	GO:0005524	ATP binding	Interpro	MGO:0005524
TcSYL_0141680	TcSYL_0141680.t1	Molecular Function	GO:0003924	GTPase activity	Interpro	MGO:0003924
TcSYL_0141680	TcSYL_0141680.t1	Molecular Function	GO:0005525	GTP binding	Interpro	MGO:0005525
TcSYL_0141690	TcSYL_0141690.t1	Biological Process	GO:0006801	superoxide metabolic process	Interpro	BGO:0006801
TcSYL_0141690	TcSYL_0141690.t1	Biological Process	GO:0055114	oxidation-reduction process	Interpro	BGO:0055114
TcSYL_0141690	TcSYL_0141690.t1	Molecular Function	GO:0004784	superoxide dismutase activity	Interpro	MGO:0004784
TcSYL_0141690	TcSYL_0141690.t1	Molecular Function	GO:0046872	metal ion binding	Interpro	MGO:0046872
TcSYL_0141860	TcSYL_0141860.t1	Biological Process	GO:0006508	proteolysis	Interpro	BGO:0006508
TcSYL_0141860	TcSYL_0141860.t1	Molecular Function	GO:0004222	metalloendopeptidase activity	Interpro	MGO:0004222
TcSYL_0141860	TcSYL_0141860.t1	Molecular Function	GO:0005524	ATP binding	Interpro	MGO:0005524
TcSYL_0141900	TcSYL_0141900.t1	Molecular Function	GO:0004674	protein serine/threonine kinase activity	Interpro	MGO:0004674
TcSYL_0141910	TcSYL_0141910.t1	Molecular Function	GO:0005515	protein binding	Interpro	MGO:0005515
TcSYL_0142530	TcSYL_0142530.t1	Cellular Component	GO:0005634	nucleus	Interpro	CGO:0005634
TcSYL_0142530	TcSYL_0142530.t1	Molecular Function	GO:0003676	nucleic acid binding	Interpro	MGO:0003676
TcSYL_0142680	TcSYL_0142680.t1	Molecular Function	GO:0005524	ATP binding	Interpro	MGO:0005524
TcSYL_0142690	TcSYL_0142690.t1	Molecular Function	GO:0005524	ATP binding	Interpro	MGO:0005524
TcSYL_0142760	TcSYL_0142760.t1	Biological Process	GO:0006412	translation	Interpro	BGO:0006412
TcSYL_0142760	TcSYL_0142760.t1	Cellular Component	GO:0005840	ribosome	Interpro	CGO:0005840
TcSYL_0142760	TcSYL_0142760.t1	Molecular Function	GO:0003735	structural constituent of ribosome	Interpro	MGO:0003735
TcSYL_0142770	TcSYL_0142770.t1	Biological Process	GO:0006432	phenylalanyl-tRNA aminoacylation	Interpro	BGO:0006432
TcSYL_0142770	TcSYL_0142770.t1	Biological Process	GO:0043039	tRNA aminoacylation	Interpro	BGO:0043039
TcSYL_0142770	TcSYL_0142770.t1	Cellular Component	GO:0005737	cytoplasm	Interpro	CGO:0005737
TcSYL_0142770	TcSYL_0142770.t1	Molecular Function	GO:0000049	tRNA binding	Interpro	MGO:0000049
TcSYL_0142770	TcSYL_0142770.t1	Molecular Function	GO:0000166	nucleotide binding	Interpro	MGO:0000166
TcSYL_0142770	TcSYL_0142770.t1	Molecular Function	GO:0004812	aminoacyl-tRNA ligase activity	Interpro	MGO:0004812
TcSYL_0142770	TcSYL_0142770.t1	Molecular Function	GO:0004826	phenylalanine-tRNA ligase activity	Interpro	MGO:0004826
TcSYL_0142770	TcSYL_0142770.t1	Molecular Function	GO:0005524	ATP binding	Interpro	MGO:0005524
TcSYL_0145220	TcSYL_0145220.t1	Biological Process	GO:0006260	DNA replication	Interpro	BGO:0006260
TcSYL_0145220	TcSYL_0145220.t1	Molecular Function	GO:0003677	DNA binding	Interpro	MGO:0003677
TcSYL_0145220	TcSYL_0145220.t1	Molecular Function	GO:0003887	DNA-directed DNA polymerase activity	Interpro	MGO:0003887
TcSYL_0145230	TcSYL_0145230.t1	Biological Process	GO:0006396	RNA processing	Interpro	BGO:0006396
TcSYL_0145230	TcSYL_0145230.t1	Molecular Function	GO:0003723	RNA binding	Interpro	MGO:0003723
TcSYL_0145540	TcSYL_0145540.t1	Biological Process	GO:0006886	intracellular protein transport	Interpro	BGO:0006886
TcSYL_0145540	TcSYL_0145540.t1	Biological Process	GO:0006888	ER to Golgi vesicle-mediated transport	Interpro	BGO:0006888
TcSYL_0145540	TcSYL_0145540.t1	Cellular Component	GO:0030127	COPII vesicle coat	Interpro	CGO:0030127
TcSYL_0146050	TcSYL_0146050.t1	Molecular Function	GO:0005515	protein binding	Interpro	MGO:0005515
TcSYL_0146090	TcSYL_0146090.t1	Biological Process	GO:0015986	ATP synthesis coupled proton transport	Interpro	BGO:0015986
TcSYL_0146090	TcSYL_0146090.t1	Biological Process	GO:0046034	ATP metabolic process	Interpro	BGO:0046034
TcSYL_0146090	TcSYL_0146090.t1	Biological Process	GO:1902600	proton transmembrane transport	Interpro	BGO:1902600
TcSYL_0146090	TcSYL_0146090.t1	Cellular Component	GO:0045261	proton-transporting ATP synthase complex, catalytic core F(1)	Interpro	CGO:0045261
TcSYL_0146090	TcSYL_0146090.t1	Molecular Function	GO:0005524	ATP binding	Interpro	MGO:0005524
TcSYL_0146090	TcSYL_0146090.t1	Molecular Function	GO:0046933	proton-transporting ATP synthase activity, rotational mechanism	Interpro	MGO:0046933
TcSYL_0146100	TcSYL_0146100.t1	Molecular Function	GO:0005524	ATP binding	Interpro	MGO:0005524
TcSYL_0146120	TcSYL_0146120.t1	Biological Process	GO:0030001	metal ion transport	Interpro	BGO:0030001
TcSYL_0146120	TcSYL_0146120.t1	Biological Process	GO:0055085	transmembrane transport	Interpro	BGO:0055085
TcSYL_0146120	TcSYL_0146120.t1	Cellular Component	GO:0016020	membrane	Interpro	CGO:0016020
TcSYL_0146120	TcSYL_0146120.t1	Molecular Function	GO:0046873	metal ion transmembrane transporter activity	Interpro	MGO:0046873
TcSYL_0146130	TcSYL_0146130.t1	Biological Process	GO:0030001	metal ion transport	Interpro	BGO:0030001
TcSYL_0146130	TcSYL_0146130.t1	Biological Process	GO:0055085	transmembrane transport	Interpro	BGO:0055085
TcSYL_0146130	TcSYL_0146130.t1	Cellular Component	GO:0016020	membrane	Interpro	CGO:0016020
TcSYL_0146130	TcSYL_0146130.t1	Molecular Function	GO:0046873	metal ion transmembrane transporter activity	Interpro	MGO:0046873
TcSYL_0146140	TcSYL_0146140.t1	Biological Process	GO:0006486	protein glycosylation	Interpro	BGO:0006486
TcSYL_0146140	TcSYL_0146140.t1	Cellular Component	GO:0016020	membrane	Interpro	CGO:0016020
TcSYL_0146140	TcSYL_0146140.t1	Molecular Function	GO:0008417	fucosyltransferase activity	Interpro	MGO:0008417
TcSYL_0146180	TcSYL_0146180.t1	Biological Process	GO:0055114	oxidation-reduction process	Interpro	BGO:0055114
TcSYL_0146180	TcSYL_0146180.t1	Molecular Function	GO:0050661	NADP binding	Interpro	MGO:0050661
TcSYL_0146180	TcSYL_0146180.t1	Molecular Function	GO:0051287	NAD binding	Interpro	MGO:0051287
TcSYL_0146210	TcSYL_0146210.t1	Biological Process	GO:0007018	microtubule-based movement	Interpro	BGO:0007018
TcSYL_0146210	TcSYL_0146210.t1	Cellular Component	GO:0030286	dynein complex	Interpro	CGO:0030286
TcSYL_0146210	TcSYL_0146210.t1	Molecular Function	GO:0003777	microtubule motor activity	Interpro	MGO:0003777
TcSYL_0146220	TcSYL_0146220.t1	Biological Process	GO:0007018	microtubule-based movement	Interpro	BGO:0007018
TcSYL_0146220	TcSYL_0146220.t1	Cellular Component	GO:0030286	dynein complex	Interpro	CGO:0030286
TcSYL_0146220	TcSYL_0146220.t1	Molecular Function	GO:0003777	microtubule motor activity	Interpro	MGO:0003777
TcSYL_0146230	TcSYL_0146230.t1	Biological Process	GO:0007018	microtubule-based movement	Interpro	BGO:0007018
TcSYL_0146230	TcSYL_0146230.t1	Cellular Component	GO:0030286	dynein complex	Interpro	CGO:0030286
TcSYL_0146230	TcSYL_0146230.t1	Molecular Function	GO:0003777	microtubule motor activity	Interpro	MGO:0003777
TcSYL_0146270	TcSYL_0146270.t1	Molecular Function	GO:0005524	ATP binding	Interpro	MGO:0005524
TcSYL_0146280	TcSYL_0146280.t1	Molecular Function	GO:0005524	ATP binding	Interpro	MGO:0005524
TcSYL_0146340	TcSYL_0146340.t1	Biological Process	GO:0006281	DNA repair	Interpro	BGO:0006281
TcSYL_0146340	TcSYL_0146340.t1	Molecular Function	GO:0004518	nuclease activity	Interpro	MGO:0004518
TcSYL_0146370	TcSYL_0146370.t1	Biological Process	GO:0006511	ubiquitin-dependent protein catabolic process	Interpro	BGO:0006511
TcSYL_0146370	TcSYL_0146370.t1	Biological Process	GO:0051603	proteolysis involved in cellular protein catabolic process	Interpro	BGO:0051603
TcSYL_0146370	TcSYL_0146370.t1	Cellular Component	GO:0005839	proteasome core complex	Interpro	CGO:0005839
TcSYL_0146370	TcSYL_0146370.t1	Cellular Component	GO:0019773	proteasome core complex, alpha-subunit complex	Interpro	CGO:0019773
TcSYL_0146370	TcSYL_0146370.t1	Molecular Function	GO:0004175	endopeptidase activity	Interpro	MGO:0004175
TcSYL_0146370	TcSYL_0146370.t1	Molecular Function	GO:0004298	threonine-type endopeptidase activity	Interpro	MGO:0004298
TcSYL_0146380	TcSYL_0146380.t1	Molecular Function	GO:0005515	protein binding	Interpro	MGO:0005515
TcSYL_0146610	TcSYL_0146610.t1	Biological Process	GO:0006508	proteolysis	Interpro	BGO:0006508
TcSYL_0146610	TcSYL_0146610.t1	Cellular Component	GO:0005622	intracellular	Interpro	CGO:0005622
TcSYL_0146610	TcSYL_0146610.t1	Molecular Function	GO:0004198	calcium-dependent cysteine-type endopeptidase activity	Interpro	MGO:0004198
TcSYL_0147240	TcSYL_0147240.t1	Biological Process	GO:0006412	translation	Interpro	BGO:0006412
TcSYL_0147240	TcSYL_0147240.t1	Cellular Component	GO:0005622	intracellular	Interpro	CGO:0005622
TcSYL_0147240	TcSYL_0147240.t1	Cellular Component	GO:0005840	ribosome	Interpro	CGO:0005840
TcSYL_0147240	TcSYL_0147240.t1	Molecular Function	GO:0003735	structural constituent of ribosome	Interpro	MGO:0003735
TcSYL_0147300	TcSYL_0147300.t1	Biological Process	GO:0006457	protein folding	Interpro	BGO:0006457
TcSYL_0147300	TcSYL_0147300.t1	Molecular Function	GO:0031072	heat shock protein binding	Interpro	MGO:0031072
TcSYL_0147300	TcSYL_0147300.t1	Molecular Function	GO:0051082	unfolded protein binding	Interpro	MGO:0051082
TcSYL_0147310	TcSYL_0147310.t1	Biological Process	GO:0006412	translation	Interpro	BGO:0006412
TcSYL_0147310	TcSYL_0147310.t1	Cellular Component	GO:0005622	intracellular	Interpro	CGO:0005622
TcSYL_0147310	TcSYL_0147310.t1	Cellular Component	GO:0005840	ribosome	Interpro	CGO:0005840
TcSYL_0147310	TcSYL_0147310.t1	Molecular Function	GO:0003735	structural constituent of ribosome	Interpro	MGO:0003735
TcSYL_0147350	TcSYL_0147350.t1	Biological Process	GO:0051382	kinetochore assembly	Interpro	BGO:0051382
TcSYL_0147350	TcSYL_0147350.t1	Cellular Component	GO:0000776	kinetochore	Interpro	CGO:0000776
TcSYL_0147380	TcSYL_0147380.t1	Molecular Function	GO:0003924	GTPase activity	Interpro	MGO:0003924
TcSYL_0147380	TcSYL_0147380.t1	Molecular Function	GO:0005525	GTP binding	Interpro	MGO:0005525
TcSYL_0147420	TcSYL_0147420.t1	Molecular Function	GO:0003676	nucleic acid binding	Interpro	MGO:0003676
TcSYL_0147480	TcSYL_0147480.t1	Molecular Function	GO:0016746	transferase activity, transferring acyl groups	Interpro	MGO:0016746
TcSYL_0155910	TcSYL_0155910.t1	Molecular Function	GO:0005524	ATP binding	Interpro	MGO:0005524
TcSYL_0155910	TcSYL_0155910.t1	Molecular Function	GO:0016887	ATPase activity	Interpro	MGO:0016887
TcSYL_0155920	TcSYL_0155920.t1	Molecular Function	GO:0005524	ATP binding	Interpro	MGO:0005524
TcSYL_0155950	TcSYL_0155950.t1	Biological Process	GO:0055085	transmembrane transport	Interpro	BGO:0055085
TcSYL_0155950	TcSYL_0155950.t1	Cellular Component	GO:0016021	integral component of membrane	Interpro	CGO:0016021
TcSYL_0155970	TcSYL_0155970.t1	Biological Process	GO:0006468	protein phosphorylation	Interpro	BGO:0006468
TcSYL_0155970	TcSYL_0155970.t1	Molecular Function	GO:0004672	protein kinase activity	Interpro	MGO:0004672
TcSYL_0155970	TcSYL_0155970.t1	Molecular Function	GO:0005524	ATP binding	Interpro	MGO:0005524
TcSYL_0156020	TcSYL_0156020.t1	Biological Process	GO:0006468	protein phosphorylation	Interpro	BGO:0006468
TcSYL_0156020	TcSYL_0156020.t1	Molecular Function	GO:0004672	protein kinase activity	Interpro	MGO:0004672
TcSYL_0156020	TcSYL_0156020.t1	Molecular Function	GO:0005524	ATP binding	Interpro	MGO:0005524
TcSYL_0156090	TcSYL_0156090.t1	Molecular Function	GO:0005524	ATP binding	Interpro	MGO:0005524
TcSYL_0156090	TcSYL_0156090.t1	Molecular Function	GO:0016787	hydrolase activity	Interpro	MGO:0016787
TcSYL_0156570	TcSYL_0156570.t1	Molecular Function	GO:0005515	protein binding	Interpro	MGO:0005515
TcSYL_0156580	TcSYL_0156580.t1	Molecular Function	GO:0005515	protein binding	Interpro	MGO:0005515
TcSYL_0156600	TcSYL_0156600.t1	Molecular Function	GO:0005515	protein binding	Interpro	MGO:0005515
TcSYL_0156610	TcSYL_0156610.t1	Molecular Function	GO:0005515	protein binding	Interpro	MGO:0005515
TcSYL_0156650	TcSYL_0156650.t1	Molecular Function	GO:0005515	protein binding	Interpro	MGO:0005515
TcSYL_0156660	TcSYL_0156660.t1	Biological Process	GO:0006468	protein phosphorylation	Interpro	BGO:0006468
TcSYL_0156660	TcSYL_0156660.t1	Molecular Function	GO:0004672	protein kinase activity	Interpro	MGO:0004672
TcSYL_0156660	TcSYL_0156660.t1	Molecular Function	GO:0005524	ATP binding	Interpro	MGO:0005524
TcSYL_0156750	TcSYL_0156750.t1	Molecular Function	GO:0005524	ATP binding	Interpro	MGO:0005524
TcSYL_0156750	TcSYL_0156750.t1	Molecular Function	GO:0008716	D-alanine-D-alanine ligase activity	Interpro	MGO:0008716
TcSYL_0156750	TcSYL_0156750.t1	Molecular Function	GO:0046872	metal ion binding	Interpro	MGO:0046872
TcSYL_0157150	TcSYL_0157150.t1	Biological Process	GO:0009165	nucleotide biosynthetic process	Interpro	BGO:0009165
TcSYL_0157150	TcSYL_0157150.t1	Molecular Function	GO:0000287	magnesium ion binding	Interpro	MGO:0000287
TcSYL_0157150	TcSYL_0157150.t1	Molecular Function	GO:0004749	ribose phosphate diphosphokinase activity	Interpro	MGO:0004749
TcSYL_0157420	TcSYL_0157420.t1	Molecular Function	GO:0005524	ATP binding	Interpro	MGO:0005524
TcSYL_0157420	TcSYL_0157420.t1	Molecular Function	GO:0016887	ATPase activity	Interpro	MGO:0016887
TcSYL_0159110	TcSYL_0159110.t1	Biological Process	GO:0008033	tRNA processing	Interpro	BGO:0008033
TcSYL_0159110	TcSYL_0159110.t1	Biological Process	GO:0055114	oxidation-reduction process	Interpro	BGO:0055114
TcSYL_0159110	TcSYL_0159110.t1	Molecular Function	GO:0017150	tRNA dihydrouridine synthase activity	Interpro	MGO:0017150
TcSYL_0159110	TcSYL_0159110.t1	Molecular Function	GO:0050660	flavin adenine dinucleotide binding	Interpro	MGO:0050660
TcSYL_0159490	TcSYL_0159490.t1	Molecular Function	GO:0003677	DNA binding	Interpro	MGO:0003677
TcSYL_0159500	TcSYL_0159500.t1	Biological Process	GO:0006164	purine nucleotide biosynthetic process	Interpro	BGO:0006164
TcSYL_0159500	TcSYL_0159500.t1	Biological Process	GO:0055114	oxidation-reduction process	Interpro	BGO:0055114
TcSYL_0159500	TcSYL_0159500.t1	Molecular Function	GO:0003824	catalytic activity	Interpro	MGO:0003824
TcSYL_0159500	TcSYL_0159500.t1	Molecular Function	GO:0003938	IMP dehydrogenase activity	Interpro	MGO:0003938
TcSYL_0159530	TcSYL_0159530.t1	Biological Process	GO:0007018	microtubule-based movement	Interpro	BGO:0007018
TcSYL_0159530	TcSYL_0159530.t1	Molecular Function	GO:0003777	microtubule motor activity	Interpro	MGO:0003777
TcSYL_0159530	TcSYL_0159530.t1	Molecular Function	GO:0005524	ATP binding	Interpro	MGO:0005524
TcSYL_0159530	TcSYL_0159530.t1	Molecular Function	GO:0008017	microtubule binding	Interpro	MGO:0008017
TcSYL_0159630	TcSYL_0159630.t1	Molecular Function	GO:0003676	nucleic acid binding	Interpro	MGO:0003676
TcSYL_0159630	TcSYL_0159630.t1	Molecular Function	GO:0005524	ATP binding	Interpro	MGO:0005524
TcSYL_0162500	TcSYL_0162500.t1	Cellular Component	GO:0016020	membrane	Interpro	CGO:0016020
TcSYL_0162800	TcSYL_0162800.t1	Cellular Component	GO:0005634	nucleus	Interpro	CGO:0005634
TcSYL_0162800	TcSYL_0162800.t1	Molecular Function	GO:0003676	nucleic acid binding	Interpro	MGO:0003676
TcSYL_0163520	TcSYL_0163520.t1	Molecular Function	GO:0003824	catalytic activity	Interpro	MGO:0003824
TcSYL_0163520	TcSYL_0163520.t1	Molecular Function	GO:0051536	iron-sulfur cluster binding	Interpro	MGO:0051536
TcSYL_0163540	TcSYL_0163540.t1	Molecular Function	GO:0010181	FMN binding	Interpro	MGO:0010181
TcSYL_0163570	TcSYL_0163570.t1	Molecular Function	GO:0016491	oxidoreductase activity	Interpro	MGO:0016491
TcSYL_0164130	TcSYL_0164130.t1	Biological Process	GO:0016579	protein deubiquitination	Interpro	BGO:0016579
TcSYL_0164130	TcSYL_0164130.t1	Molecular Function	GO:0036459	thiol-dependent ubiquitinyl hydrolase activity	Interpro	MGO:0036459
TcSYL_0164140	TcSYL_0164140.t1	Molecular Function	GO:0016787	hydrolase activity	Interpro	MGO:0016787
TcSYL_0164150	TcSYL_0164150.t1	Biological Process	GO:0006207	'de novo' pyrimidine nucleobase biosynthetic process	Interpro	BGO:0006207
TcSYL_0164150	TcSYL_0164150.t1	Biological Process	GO:0006221	pyrimidine nucleotide biosynthetic process	Interpro	BGO:0006221
TcSYL_0164150	TcSYL_0164150.t1	Biological Process	GO:0008152	metabolic process	Interpro	BGO:0008152
TcSYL_0164150	TcSYL_0164150.t1	Molecular Function	GO:0003824	catalytic activity	Interpro	MGO:0003824
TcSYL_0164150	TcSYL_0164150.t1	Molecular Function	GO:0004590	orotidine-5'-phosphate decarboxylase activity	Interpro	MGO:0004590
TcSYL_0164920	TcSYL_0164920.t1	Biological Process	GO:0006468	protein phosphorylation	Interpro	BGO:0006468
TcSYL_0164920	TcSYL_0164920.t1	Molecular Function	GO:0004672	protein kinase activity	Interpro	MGO:0004672
TcSYL_0164920	TcSYL_0164920.t1	Molecular Function	GO:0005524	ATP binding	Interpro	MGO:0005524
TcSYL_0166720	TcSYL_0166720.t1	Biological Process	GO:0000413	protein peptidyl-prolyl isomerization	Interpro	BGO:0000413
TcSYL_0166720	TcSYL_0166720.t1	Molecular Function	GO:0003755	peptidyl-prolyl cis-trans isomerase activity	Interpro	MGO:0003755
TcSYL_0166780	TcSYL_0166780.t1	Molecular Function	GO:0005515	protein binding	Interpro	MGO:0005515
TcSYL_0166980	TcSYL_0166980.t1	Molecular Function	GO:0003676	nucleic acid binding	Interpro	MGO:0003676
TcSYL_0167050	TcSYL_0167050.t1	Biological Process	GO:0007018	microtubule-based movement	Interpro	BGO:0007018
TcSYL_0167050	TcSYL_0167050.t1	Molecular Function	GO:0003777	microtubule motor activity	Interpro	MGO:0003777
TcSYL_0167050	TcSYL_0167050.t1	Molecular Function	GO:0005524	ATP binding	Interpro	MGO:0005524
TcSYL_0167050	TcSYL_0167050.t1	Molecular Function	GO:0008017	microtubule binding	Interpro	MGO:0008017
TcSYL_0167060	TcSYL_0167060.t1	Cellular Component	GO:0016021	integral component of membrane	Interpro	CGO:0016021
TcSYL_0167130	TcSYL_0167130.t1	Biological Process	GO:0006508	proteolysis	Interpro	BGO:0006508
TcSYL_0167130	TcSYL_0167130.t1	Biological Process	GO:0007155	cell adhesion	Interpro	BGO:0007155
TcSYL_0167130	TcSYL_0167130.t1	Cellular Component	GO:0016020	membrane	Interpro	CGO:0016020
TcSYL_0167130	TcSYL_0167130.t1	Molecular Function	GO:0004222	metalloendopeptidase activity	Interpro	MGO:0004222
TcSYL_0167150	TcSYL_0167150.t1	Biological Process	GO:0006418	tRNA aminoacylation for protein translation	Interpro	BGO:0006418
TcSYL_0167150	TcSYL_0167150.t1	Molecular Function	GO:0000166	nucleotide binding	Interpro	MGO:0000166
TcSYL_0167150	TcSYL_0167150.t1	Molecular Function	GO:0004812	aminoacyl-tRNA ligase activity	Interpro	MGO:0004812
TcSYL_0167150	TcSYL_0167150.t1	Molecular Function	GO:0005524	ATP binding	Interpro	MGO:0005524
TcSYL_0167260	TcSYL_0167260.t1	Cellular Component	GO:0005634	nucleus	Interpro	CGO:0005634
TcSYL_0167290	TcSYL_0167290.t1	Biological Process	GO:0008152	metabolic process	Interpro	BGO:0008152
TcSYL_0167290	TcSYL_0167290.t1	Molecular Function	GO:0003824	catalytic activity	Interpro	MGO:0003824
TcSYL_0169020	TcSYL_0169020.t1	Biological Process	GO:0006468	protein phosphorylation	Interpro	BGO:0006468
TcSYL_0169020	TcSYL_0169020.t1	Molecular Function	GO:0004672	protein kinase activity	Interpro	MGO:0004672
TcSYL_0169020	TcSYL_0169020.t1	Molecular Function	GO:0005524	ATP binding	Interpro	MGO:0005524
TcSYL_0169200	TcSYL_0169200.t1	Biological Process	GO:0001678	cellular glucose homeostasis	Interpro	BGO:0001678
TcSYL_0169200	TcSYL_0169200.t1	Biological Process	GO:0005975	carbohydrate metabolic process	Interpro	BGO:0005975
TcSYL_0169200	TcSYL_0169200.t1	Molecular Function	GO:0004396	hexokinase activity	Interpro	MGO:0004396
TcSYL_0169200	TcSYL_0169200.t1	Molecular Function	GO:0005524	ATP binding	Interpro	MGO:0005524
TcSYL_0169200	TcSYL_0169200.t1	Molecular Function	GO:0005536	glucose binding	Interpro	MGO:0005536
TcSYL_0169200	TcSYL_0169200.t1	Molecular Function	GO:0016773	phosphotransferase activity, alcohol group as acceptor	Interpro	MGO:0016773
TcSYL_0169230	TcSYL_0169230.t1	Biological Process	GO:0006468	protein phosphorylation	Interpro	BGO:0006468
TcSYL_0169230	TcSYL_0169230.t1	Molecular Function	GO:0004672	protein kinase activity	Interpro	MGO:0004672
TcSYL_0169230	TcSYL_0169230.t1	Molecular Function	GO:0005488	binding	Interpro	MGO:0005488
TcSYL_0169230	TcSYL_0169230.t1	Molecular Function	GO:0005524	ATP binding	Interpro	MGO:0005524
TcSYL_0169970	TcSYL_0169970.t1	Molecular Function	GO:0003676	nucleic acid binding	Interpro	MGO:0003676
TcSYL_0169980	TcSYL_0169980.t1	Biological Process	GO:0055114	oxidation-reduction process	Interpro	BGO:0055114
TcSYL_0169980	TcSYL_0169980.t1	Molecular Function	GO:0016491	oxidoreductase activity	Interpro	MGO:0016491
TcSYL_0170010	TcSYL_0170010.t1	Biological Process	GO:0015031	protein transport	Interpro	BGO:0015031
TcSYL_0170010	TcSYL_0170010.t1	Biological Process	GO:0042147	retrograde transport, endosome to Golgi	Interpro	BGO:0042147
TcSYL_0170010	TcSYL_0170010.t1	Cellular Component	GO:0030906	retromer, cargo-selective complex	Interpro	CGO:0030906
TcSYL_0170020	TcSYL_0170020.t1	Biological Process	GO:0015031	protein transport	Interpro	BGO:0015031
TcSYL_0170020	TcSYL_0170020.t1	Biological Process	GO:0042147	retrograde transport, endosome to Golgi	Interpro	BGO:0042147
TcSYL_0170020	TcSYL_0170020.t1	Cellular Component	GO:0030906	retromer, cargo-selective complex	Interpro	CGO:0030906
TcSYL_0170020	TcSYL_0170020.t1	Molecular Function	GO:0005488	binding	Interpro	MGO:0005488
TcSYL_0170410	TcSYL_0170410.t1	Biological Process	GO:0015991	ATP hydrolysis coupled proton transport	Interpro	BGO:0015991
TcSYL_0170410	TcSYL_0170410.t1	Cellular Component	GO:0033177	proton-transporting two-sector ATPase complex, proton-transporting domain	Interpro	CGO:0033177
TcSYL_0170410	TcSYL_0170410.t1	Molecular Function	GO:0015078	proton transmembrane transporter activity	Interpro	MGO:0015078
TcSYL_0170460	TcSYL_0170460.t1	Biological Process	GO:0006418	tRNA aminoacylation for protein translation	Interpro	BGO:0006418
TcSYL_0170460	TcSYL_0170460.t1	Molecular Function	GO:0000166	nucleotide binding	Interpro	MGO:0000166
TcSYL_0170460	TcSYL_0170460.t1	Molecular Function	GO:0004812	aminoacyl-tRNA ligase activity	Interpro	MGO:0004812
TcSYL_0170460	TcSYL_0170460.t1	Molecular Function	GO:0005524	ATP binding	Interpro	MGO:0005524
TcSYL_0170470	TcSYL_0170470.t1	Biological Process	GO:0006418	tRNA aminoacylation for protein translation	Interpro	BGO:0006418
TcSYL_0170470	TcSYL_0170470.t1	Molecular Function	GO:0000166	nucleotide binding	Interpro	MGO:0000166
TcSYL_0170470	TcSYL_0170470.t1	Molecular Function	GO:0004812	aminoacyl-tRNA ligase activity	Interpro	MGO:0004812
TcSYL_0170470	TcSYL_0170470.t1	Molecular Function	GO:0005524	ATP binding	Interpro	MGO:0005524
TcSYL_0171060	TcSYL_0171060.t1	Biological Process	GO:0006418	tRNA aminoacylation for protein translation	Interpro	BGO:0006418
TcSYL_0171060	TcSYL_0171060.t1	Molecular Function	GO:0000166	nucleotide binding	Interpro	MGO:0000166
TcSYL_0171060	TcSYL_0171060.t1	Molecular Function	GO:0004812	aminoacyl-tRNA ligase activity	Interpro	MGO:0004812
TcSYL_0171060	TcSYL_0171060.t1	Molecular Function	GO:0005524	ATP binding	Interpro	MGO:0005524
TcSYL_0171120	TcSYL_0171120.t1	Molecular Function	GO:0003924	GTPase activity	Interpro	MGO:0003924
TcSYL_0171130	TcSYL_0171130.t1	Biological Process	GO:0007018	microtubule-based movement	Interpro	BGO:0007018
TcSYL_0171130	TcSYL_0171130.t1	Molecular Function	GO:0003777	microtubule motor activity	Interpro	MGO:0003777
TcSYL_0171130	TcSYL_0171130.t1	Molecular Function	GO:0005524	ATP binding	Interpro	MGO:0005524
TcSYL_0171130	TcSYL_0171130.t1	Molecular Function	GO:0008017	microtubule binding	Interpro	MGO:0008017
TcSYL_0171140	TcSYL_0171140.t1	Biological Process	GO:0007018	microtubule-based movement	Interpro	BGO:0007018
TcSYL_0171140	TcSYL_0171140.t1	Molecular Function	GO:0003777	microtubule motor activity	Interpro	MGO:0003777
TcSYL_0171140	TcSYL_0171140.t1	Molecular Function	GO:0005524	ATP binding	Interpro	MGO:0005524
TcSYL_0171140	TcSYL_0171140.t1	Molecular Function	GO:0008017	microtubule binding	Interpro	MGO:0008017
TcSYL_0171190	TcSYL_0171190.t1	Biological Process	GO:0006457	protein folding	Interpro	BGO:0006457
TcSYL_0171190	TcSYL_0171190.t1	Molecular Function	GO:0005524	ATP binding	Interpro	MGO:0005524
TcSYL_0171190	TcSYL_0171190.t1	Molecular Function	GO:0051082	unfolded protein binding	Interpro	MGO:0051082
TcSYL_0171400	TcSYL_0171400.t1	Biological Process	GO:0006508	proteolysis	Interpro	BGO:0006508
TcSYL_0171400	TcSYL_0171400.t1	Molecular Function	GO:0004185	serine-type carboxypeptidase activity	Interpro	MGO:0004185
TcSYL_0172540	TcSYL_0172540.t1	Biological Process	GO:0032259	methylation	Interpro	BGO:0032259
TcSYL_0172540	TcSYL_0172540.t1	Molecular Function	GO:0005515	protein binding	Interpro	MGO:0005515
TcSYL_0172540	TcSYL_0172540.t1	Molecular Function	GO:0008168	methyltransferase activity	Interpro	MGO:0008168
TcSYL_0172550	TcSYL_0172550.t1	Biological Process	GO:0032259	methylation	Interpro	BGO:0032259
TcSYL_0172550	TcSYL_0172550.t1	Molecular Function	GO:0008168	methyltransferase activity	Interpro	MGO:0008168
TcSYL_0172590	TcSYL_0172590.t1	Biological Process	GO:0008152	metabolic process	Interpro	BGO:0008152
TcSYL_0172590	TcSYL_0172590.t1	Molecular Function	GO:0003824	catalytic activity	Interpro	MGO:0003824
TcSYL_0172810	TcSYL_0172810.t1	Molecular Function	GO:0005515	protein binding	Interpro	MGO:0005515
TcSYL_0173220	TcSYL_0173220.t1	Molecular Function	GO:0008641	ubiquitin-like modifier activating enzyme activity	Interpro	MGO:0008641
TcSYL_0173530	TcSYL_0173530.t1	Biological Process	GO:0000398	mRNA splicing, via spliceosome	Interpro	BGO:0000398
TcSYL_0173530	TcSYL_0173530.t1	Cellular Component	GO:0046540	U4/U6 x U5 tri-snRNP complex	Interpro	CGO:0046540
TcSYL_0174550	TcSYL_0174550.t1	Biological Process	GO:0006508	proteolysis	Interpro	BGO:0006508
TcSYL_0174550	TcSYL_0174550.t1	Cellular Component	GO:0005622	intracellular	Interpro	CGO:0005622
TcSYL_0174550	TcSYL_0174550.t1	Molecular Function	GO:0004177	aminopeptidase activity	Interpro	MGO:0004177
TcSYL_0174560	TcSYL_0174560.t1	Molecular Function	GO:0005515	protein binding	Interpro	MGO:0005515
TcSYL_0174590	TcSYL_0174590.t1	Molecular Function	GO:0008168	methyltransferase activity	Interpro	MGO:0008168
TcSYL_0174600	TcSYL_0174600.t1	Molecular Function	GO:0005524	ATP binding	Interpro	MGO:0005524
TcSYL_0174610	TcSYL_0174610.t1	Biological Process	GO:0006457	protein folding	Interpro	BGO:0006457
TcSYL_0174610	TcSYL_0174610.t1	Molecular Function	GO:0005524	ATP binding	Interpro	MGO:0005524
TcSYL_0174610	TcSYL_0174610.t1	Molecular Function	GO:0051082	unfolded protein binding	Interpro	MGO:0051082
TcSYL_0174720	TcSYL_0174720.t1	Molecular Function	GO:0005524	ATP binding	Interpro	MGO:0005524
TcSYL_0174730	TcSYL_0174730.t1	Molecular Function	GO:0005524	ATP binding	Interpro	MGO:0005524
TcSYL_0174730	TcSYL_0174730.t1	Molecular Function	GO:0016887	ATPase activity	Interpro	MGO:0016887
TcSYL_0174760	TcSYL_0174760.t1	Biological Process	GO:0007018	microtubule-based movement	Interpro	BGO:0007018
TcSYL_0174760	TcSYL_0174760.t1	Cellular Component	GO:0030286	dynein complex	Interpro	CGO:0030286
TcSYL_0174760	TcSYL_0174760.t1	Molecular Function	GO:0003777	microtubule motor activity	Interpro	MGO:0003777
TcSYL_0174970	TcSYL_0174970.t1	Molecular Function	GO:0003677	DNA binding	Interpro	MGO:0003677
TcSYL_0175000	TcSYL_0175000.t1	Biological Process	GO:0030163	protein catabolic process	Interpro	BGO:0030163
TcSYL_0175000	TcSYL_0175000.t1	Cellular Component	GO:0005737	cytoplasm	Interpro	CGO:0005737
TcSYL_0175000	TcSYL_0175000.t1	Molecular Function	GO:0005524	ATP binding	Interpro	MGO:0005524
TcSYL_0175000	TcSYL_0175000.t1	Molecular Function	GO:0016787	hydrolase activity	Interpro	MGO:0016787
TcSYL_0175300	TcSYL_0175300.t1	Biological Process	GO:0006508	proteolysis	Interpro	BGO:0006508
TcSYL_0175300	TcSYL_0175300.t1	Molecular Function	GO:0004197	cysteine-type endopeptidase activity	Interpro	MGO:0004197
TcSYL_0175300	TcSYL_0175300.t1	Molecular Function	GO:0008234	cysteine-type peptidase activity	Interpro	MGO:0008234
TcSYL_0175430	TcSYL_0175430.t1	Biological Process	GO:0006508	proteolysis	Interpro	BGO:0006508
TcSYL_0175430	TcSYL_0175430.t1	Molecular Function	GO:0004197	cysteine-type endopeptidase activity	Interpro	MGO:0004197
TcSYL_0175430	TcSYL_0175430.t1	Molecular Function	GO:0008234	cysteine-type peptidase activity	Interpro	MGO:0008234
TcSYL_0177440	TcSYL_0177440.t1	Molecular Function	GO:0005515	protein binding	Interpro	MGO:0005515
TcSYL_0178110	TcSYL_0178110.t1	Biological Process	GO:0006508	proteolysis	Interpro	BGO:0006508
TcSYL_0178110	TcSYL_0178110.t1	Molecular Function	GO:0008234	cysteine-type peptidase activity	Interpro	MGO:0008234
TcSYL_0178360	TcSYL_0178360.t1	Biological Process	GO:0009058	biosynthetic process	Interpro	BGO:0009058
TcSYL_0178360	TcSYL_0178360.t1	Molecular Function	GO:0030170	pyridoxal phosphate binding	Interpro	MGO:0030170
TcSYL_0178370	TcSYL_0178370.t1	Biological Process	GO:0009058	biosynthetic process	Interpro	BGO:0009058
TcSYL_0178370	TcSYL_0178370.t1	Molecular Function	GO:0030170	pyridoxal phosphate binding	Interpro	MGO:0030170
TcSYL_0178890	TcSYL_0178890.t1	Biological Process	GO:0006468	protein phosphorylation	Interpro	BGO:0006468
TcSYL_0178890	TcSYL_0178890.t1	Molecular Function	GO:0004672	protein kinase activity	Interpro	MGO:0004672
TcSYL_0178890	TcSYL_0178890.t1	Molecular Function	GO:0005524	ATP binding	Interpro	MGO:0005524
TcSYL_0178900	TcSYL_0178900.t1	Molecular Function	GO:0035091	phosphatidylinositol binding	Interpro	MGO:0035091
TcSYL_0179090	TcSYL_0179090.t1	Molecular Function	GO:0005488	binding	Interpro	MGO:0005488
TcSYL_0179120	TcSYL_0179120.t1	Molecular Function	GO:0008168	methyltransferase activity	Interpro	MGO:0008168
TcSYL_0179140	TcSYL_0179140.t1	Biological Process	GO:0006265	DNA topological change	Interpro	BGO:0006265
TcSYL_0179140	TcSYL_0179140.t1	Molecular Function	GO:0003677	DNA binding	Interpro	MGO:0003677
TcSYL_0179140	TcSYL_0179140.t1	Molecular Function	GO:0003916	DNA topoisomerase activity	Interpro	MGO:0003916
TcSYL_0179150	TcSYL_0179150.t1	Molecular Function	GO:0005524	ATP binding	Interpro	MGO:0005524
TcSYL_0179190	TcSYL_0179190.t1	Molecular Function	GO:0003676	nucleic acid binding	Interpro	MGO:0003676
TcSYL_0179200	TcSYL_0179200.t1	Biological Process	GO:0007018	microtubule-based movement	Interpro	BGO:0007018
TcSYL_0179200	TcSYL_0179200.t1	Molecular Function	GO:0003777	microtubule motor activity	Interpro	MGO:0003777
TcSYL_0179200	TcSYL_0179200.t1	Molecular Function	GO:0005524	ATP binding	Interpro	MGO:0005524
TcSYL_0179200	TcSYL_0179200.t1	Molecular Function	GO:0008017	microtubule binding	Interpro	MGO:0008017
TcSYL_0179520	TcSYL_0179520.t1	Molecular Function	GO:0008239	dipeptidyl-peptidase activity	Interpro	MGO:0008239
TcSYL_0180600	TcSYL_0180600.t1	Biological Process	GO:0006265	DNA topological change	Interpro	BGO:0006265
TcSYL_0180600	TcSYL_0180600.t1	Molecular Function	GO:0003677	DNA binding	Interpro	MGO:0003677
TcSYL_0180600	TcSYL_0180600.t1	Molecular Function	GO:0003918	DNA topoisomerase type II (ATP-hydrolyzing) activity	Interpro	MGO:0003918
TcSYL_0180600	TcSYL_0180600.t1	Molecular Function	GO:0005524	ATP binding	Interpro	MGO:0005524
TcSYL_0180610	TcSYL_0180610.t1	Biological Process	GO:0006265	DNA topological change	Interpro	BGO:0006265
TcSYL_0180610	TcSYL_0180610.t1	Molecular Function	GO:0003677	DNA binding	Interpro	MGO:0003677
TcSYL_0180610	TcSYL_0180610.t1	Molecular Function	GO:0003918	DNA topoisomerase type II (ATP-hydrolyzing) activity	Interpro	MGO:0003918
TcSYL_0180610	TcSYL_0180610.t1	Molecular Function	GO:0005524	ATP binding	Interpro	MGO:0005524
TcSYL_0180620	TcSYL_0180620.t1	Biological Process	GO:0006265	DNA topological change	Interpro	BGO:0006265
TcSYL_0180620	TcSYL_0180620.t1	Molecular Function	GO:0003677	DNA binding	Interpro	MGO:0003677
TcSYL_0180620	TcSYL_0180620.t1	Molecular Function	GO:0003918	DNA topoisomerase type II (ATP-hydrolyzing) activity	Interpro	MGO:0003918
TcSYL_0180620	TcSYL_0180620.t1	Molecular Function	GO:0005524	ATP binding	Interpro	MGO:0005524
TcSYL_0181390	TcSYL_0181390.t1	Biological Process	GO:0030488	tRNA methylation	Interpro	BGO:0030488
TcSYL_0181390	TcSYL_0181390.t1	Cellular Component	GO:0031515	tRNA (m1A) methyltransferase complex	Interpro	CGO:0031515
TcSYL_0181390	TcSYL_0181390.t1	Molecular Function	GO:0016429	tRNA (adenine-N1-)-methyltransferase activity	Interpro	MGO:0016429
TcSYL_0181410	TcSYL_0181410.t1	Biological Process	GO:0008152	metabolic process	Interpro	BGO:0008152
TcSYL_0181410	TcSYL_0181410.t1	Molecular Function	GO:0016746	transferase activity, transferring acyl groups	Interpro	MGO:0016746
TcSYL_0181420	TcSYL_0181420.t1	Biological Process	GO:0046034	ATP metabolic process	Interpro	BGO:0046034
TcSYL_0181420	TcSYL_0181420.t1	Biological Process	GO:1902600	proton transmembrane transport	Interpro	BGO:1902600
TcSYL_0181710	TcSYL_0181710.t1	Biological Process	GO:0055114	oxidation-reduction process	Interpro	BGO:0055114
TcSYL_0181710	TcSYL_0181710.t1	Molecular Function	GO:0016627	oxidoreductase activity, acting on the CH-CH group of donors	Interpro	MGO:0016627
TcSYL_0181710	TcSYL_0181710.t1	Molecular Function	GO:0050660	flavin adenine dinucleotide binding	Interpro	MGO:0050660
TcSYL_0181720	TcSYL_0181720.t1	Biological Process	GO:0055114	oxidation-reduction process	Interpro	BGO:0055114
TcSYL_0181720	TcSYL_0181720.t1	Molecular Function	GO:0016627	oxidoreductase activity, acting on the CH-CH group of donors	Interpro	MGO:0016627
TcSYL_0181730	TcSYL_0181730.t1	Biological Process	GO:0055114	oxidation-reduction process	Interpro	BGO:0055114
TcSYL_0181730	TcSYL_0181730.t1	Molecular Function	GO:0016627	oxidoreductase activity, acting on the CH-CH group of donors	Interpro	MGO:0016627
TcSYL_0182000	TcSYL_0182000.t1	Molecular Function	GO:0005488	binding	Interpro	MGO:0005488
TcSYL_0182010	TcSYL_0182010.t1	Molecular Function	GO:0005488	binding	Interpro	MGO:0005488
TcSYL_0182020	TcSYL_0182020.t1	Molecular Function	GO:0005488	binding	Interpro	MGO:0005488
TcSYL_0182030	TcSYL_0182030.t1	Molecular Function	GO:0005515	protein binding	Interpro	MGO:0005515
TcSYL_0182540	TcSYL_0182540.t1	Biological Process	GO:0000226	microtubule cytoskeleton organization	Interpro	BGO:0000226
TcSYL_0182540	TcSYL_0182540.t1	Biological Process	GO:0007020	microtubule nucleation	Interpro	BGO:0007020
TcSYL_0182540	TcSYL_0182540.t1	Cellular Component	GO:0000922	spindle pole	Interpro	CGO:0000922
TcSYL_0182540	TcSYL_0182540.t1	Cellular Component	GO:0005815	microtubule organizing center	Interpro	CGO:0005815
TcSYL_0182540	TcSYL_0182540.t1	Molecular Function	GO:0043015	gamma-tubulin binding	Interpro	MGO:0043015
TcSYL_0184890	TcSYL_0184890.t1	Molecular Function	GO:0005515	protein binding	Interpro	MGO:0005515
TcSYL_0187800	TcSYL_0187800.t1	Molecular Function	GO:0005515	protein binding	Interpro	MGO:0005515
TcSYL_0187860	TcSYL_0187860.t1	Molecular Function	GO:0005515	protein binding	Interpro	MGO:0005515
TcSYL_0187900	TcSYL_0187900.t1	Molecular Function	GO:0005515	protein binding	Interpro	MGO:0005515
TcSYL_0188000	TcSYL_0188000.t1	Cellular Component	GO:0031514	motile cilium	Interpro	CGO:0031514
TcSYL_0188000	TcSYL_0188000.t1	Molecular Function	GO:0005516	calmodulin binding	Interpro	MGO:0005516
TcSYL_0188910	TcSYL_0188910.t1	Molecular Function	GO:0016757	transferase activity, transferring glycosyl groups	Interpro	MGO:0016757
TcSYL_0189090	TcSYL_0189090.t1	Biological Process	GO:0006511	ubiquitin-dependent protein catabolic process	Interpro	BGO:0006511
TcSYL_0189090	TcSYL_0189090.t1	Molecular Function	GO:0031625	ubiquitin protein ligase binding	Interpro	MGO:0031625
TcSYL_0189180	TcSYL_0189180.t1	Biological Process	GO:0000413	protein peptidyl-prolyl isomerization	Interpro	BGO:0000413
TcSYL_0189180	TcSYL_0189180.t1	Molecular Function	GO:0003755	peptidyl-prolyl cis-trans isomerase activity	Interpro	MGO:0003755
TcSYL_0189230	TcSYL_0189230.t1	Cellular Component	GO:0016020	membrane	Interpro	CGO:0016020
TcSYL_0190250	TcSYL_0190250.t1	Biological Process	GO:0007034	vacuolar transport	Interpro	BGO:0007034
TcSYL_0191620	TcSYL_0191620.t1	Molecular Function	GO:0005524	ATP binding	Interpro	MGO:0005524
TcSYL_0195590	TcSYL_0195590.t1	Biological Process	GO:0006468	protein phosphorylation	Interpro	BGO:0006468
TcSYL_0195590	TcSYL_0195590.t1	Molecular Function	GO:0004672	protein kinase activity	Interpro	MGO:0004672
TcSYL_0195590	TcSYL_0195590.t1	Molecular Function	GO:0005524	ATP binding	Interpro	MGO:0005524
TcSYL_0200910	TcSYL_0200910.t1	Biological Process	GO:0008299	isoprenoid biosynthetic process	Interpro	BGO:0008299
TcSYL_0201300	TcSYL_0201300.t1	Molecular Function	GO:0005515	protein binding	Interpro	MGO:0005515
TcSYL_0201340	TcSYL_0201340.t1	Biological Process	GO:0006751	glutathione catabolic process	Interpro	BGO:0006751
TcSYL_0201340	TcSYL_0201340.t1	Molecular Function	GO:0003839	gamma-glutamylcyclotransferase activity	Interpro	MGO:0003839
TcSYL_0201360	TcSYL_0201360.t1	Biological Process	GO:0006886	intracellular protein transport	Interpro	BGO:0006886
TcSYL_0201360	TcSYL_0201360.t1	Biological Process	GO:0016192	vesicle-mediated transport	Interpro	BGO:0016192
TcSYL_0201360	TcSYL_0201360.t1	Cellular Component	GO:0030131	clathrin adaptor complex	Interpro	CGO:0030131
TcSYL_0201480	TcSYL_0201480.t1	Biological Process	GO:0055085	transmembrane transport	Interpro	BGO:0055085
TcSYL_0201550	TcSYL_0201550.t1	Biological Process	GO:0007018	microtubule-based movement	Interpro	BGO:0007018
TcSYL_0201550	TcSYL_0201550.t1	Molecular Function	GO:0003777	microtubule motor activity	Interpro	MGO:0003777
TcSYL_0201550	TcSYL_0201550.t1	Molecular Function	GO:0005524	ATP binding	Interpro	MGO:0005524
TcSYL_0201550	TcSYL_0201550.t1	Molecular Function	GO:0008017	microtubule binding	Interpro	MGO:0008017
TcSYL_0201640	TcSYL_0201640.t1	Biological Process	GO:0006412	translation	Interpro	BGO:0006412
TcSYL_0201640	TcSYL_0201640.t1	Cellular Component	GO:0005840	ribosome	Interpro	CGO:0005840
TcSYL_0201640	TcSYL_0201640.t1	Cellular Component	GO:0015935	small ribosomal subunit	Interpro	CGO:0015935
TcSYL_0201640	TcSYL_0201640.t1	Molecular Function	GO:0003735	structural constituent of ribosome	Interpro	MGO:0003735
TcSYL_0201680	TcSYL_0201680.t1	Molecular Function	GO:0005509	calcium ion binding	Interpro	MGO:0005509
TcSYL_0201760	TcSYL_0201760.t1	Molecular Function	GO:0003677	DNA binding	Interpro	MGO:0003677
TcSYL_0201800	TcSYL_0201800.t1	Biological Process	GO:0006468	protein phosphorylation	Interpro	BGO:0006468
TcSYL_0201800	TcSYL_0201800.t1	Molecular Function	GO:0004672	protein kinase activity	Interpro	MGO:0004672
TcSYL_0201800	TcSYL_0201800.t1	Molecular Function	GO:0005524	ATP binding	Interpro	MGO:0005524
TcSYL_0201810	TcSYL_0201810.t1	Biological Process	GO:0006561	proline biosynthetic process	Interpro	BGO:0006561
TcSYL_0201810	TcSYL_0201810.t1	Biological Process	GO:0055114	oxidation-reduction process	Interpro	BGO:0055114
TcSYL_0201810	TcSYL_0201810.t1	Molecular Function	GO:0004735	pyrroline-5-carboxylate reductase activity	Interpro	MGO:0004735
TcSYL_0201940	TcSYL_0201940.t1	Biological Process	GO:0006526	arginine biosynthetic process	Interpro	BGO:0006526
TcSYL_0201940	TcSYL_0201940.t1	Biological Process	GO:0008152	metabolic process	Interpro	BGO:0008152
TcSYL_0201940	TcSYL_0201940.t1	Cellular Component	GO:0005737	cytoplasm	Interpro	CGO:0005737
TcSYL_0201940	TcSYL_0201940.t1	Molecular Function	GO:0008777	acetylornithine deacetylase activity	Interpro	MGO:0008777
TcSYL_0201940	TcSYL_0201940.t1	Molecular Function	GO:0016787	hydrolase activity	Interpro	MGO:0016787
TcSYL_0202000	TcSYL_0202000.t1	Molecular Function	GO:0003824	catalytic activity	Interpro	MGO:0003824
TcSYL_0202000	TcSYL_0202000.t1	Molecular Function	GO:0046872	metal ion binding	Interpro	MGO:0046872
TcSYL_0202010	TcSYL_0202010.t1	Biological Process	GO:0006508	proteolysis	Interpro	BGO:0006508
TcSYL_0202010	TcSYL_0202010.t1	Molecular Function	GO:0003824	catalytic activity	Interpro	MGO:0003824
TcSYL_0202010	TcSYL_0202010.t1	Molecular Function	GO:0046872	metal ion binding	Interpro	MGO:0046872
TcSYL_0202030	TcSYL_0202030.t1	Biological Process	GO:0008152	metabolic process	Interpro	BGO:0008152
TcSYL_0202030	TcSYL_0202030.t1	Molecular Function	GO:0003824	catalytic activity	Interpro	MGO:0003824
TcSYL_0202050	TcSYL_0202050.t1	Molecular Function	GO:0005488	binding	Interpro	MGO:0005488
TcSYL_0202150	TcSYL_0202150.t1	Molecular Function	GO:0005509	calcium ion binding	Interpro	MGO:0005509
TcSYL_0202150	TcSYL_0202150.t1	Molecular Function	GO:0035091	phosphatidylinositol binding	Interpro	MGO:0035091
TcSYL_0202160	TcSYL_0202160.t1	Biological Process	GO:0006468	protein phosphorylation	Interpro	BGO:0006468
TcSYL_0202160	TcSYL_0202160.t1	Molecular Function	GO:0004672	protein kinase activity	Interpro	MGO:0004672
TcSYL_0202160	TcSYL_0202160.t1	Molecular Function	GO:0005524	ATP binding	Interpro	MGO:0005524
TcSYL_0202360	TcSYL_0202360.t1	Biological Process	GO:0006418	tRNA aminoacylation for protein translation	Interpro	BGO:0006418
TcSYL_0202360	TcSYL_0202360.t1	Molecular Function	GO:0000166	nucleotide binding	Interpro	MGO:0000166
TcSYL_0202360	TcSYL_0202360.t1	Molecular Function	GO:0004812	aminoacyl-tRNA ligase activity	Interpro	MGO:0004812
TcSYL_0202360	TcSYL_0202360.t1	Molecular Function	GO:0005524	ATP binding	Interpro	MGO:0005524
TcSYL_0202370	TcSYL_0202370.t1	Biological Process	GO:0008152	metabolic process	Interpro	BGO:0008152
TcSYL_0202370	TcSYL_0202370.t1	Molecular Function	GO:0016787	hydrolase activity	Interpro	MGO:0016787
TcSYL_0202380	TcSYL_0202380.t1	Molecular Function	GO:0004842	ubiquitin-protein transferase activity	Interpro	MGO:0004842
TcSYL_0202500	TcSYL_0202500.t1	Molecular Function	GO:0003676	nucleic acid binding	Interpro	MGO:0003676
TcSYL_0202500	TcSYL_0202500.t1	Molecular Function	GO:0005524	ATP binding	Interpro	MGO:0005524
TcSYL_0203190	TcSYL_0203190.t1	Molecular Function	GO:0003824	catalytic activity	Interpro	MGO:0003824
TcSYL_0203200	TcSYL_0203200.t1	Biological Process	GO:0045454	cell redox homeostasis	Interpro	BGO:0045454
TcSYL_0203230	TcSYL_0203230.t1	Molecular Function	GO:0003824	catalytic activity	Interpro	MGO:0003824
TcSYL_0203230	TcSYL_0203230.t1	Molecular Function	GO:0046872	metal ion binding	Interpro	MGO:0046872
TcSYL_0203270	TcSYL_0203270.t1	Biological Process	GO:0006418	tRNA aminoacylation for protein translation	Interpro	BGO:0006418
TcSYL_0203270	TcSYL_0203270.t1	Biological Process	GO:0043039	tRNA aminoacylation	Interpro	BGO:0043039
TcSYL_0203270	TcSYL_0203270.t1	Molecular Function	GO:0000166	nucleotide binding	Interpro	MGO:0000166
TcSYL_0203270	TcSYL_0203270.t1	Molecular Function	GO:0004812	aminoacyl-tRNA ligase activity	Interpro	MGO:0004812
TcSYL_0203270	TcSYL_0203270.t1	Molecular Function	GO:0005524	ATP binding	Interpro	MGO:0005524
TcSYL_0203280	TcSYL_0203280.t1	Molecular Function	GO:0005515	protein binding	Interpro	MGO:0005515
TcSYL_0203300	TcSYL_0203300.t1	Biological Process	GO:0006412	translation	Interpro	BGO:0006412
TcSYL_0203300	TcSYL_0203300.t1	Cellular Component	GO:0005622	intracellular	Interpro	CGO:0005622
TcSYL_0203300	TcSYL_0203300.t1	Cellular Component	GO:0005840	ribosome	Interpro	CGO:0005840
TcSYL_0203300	TcSYL_0203300.t1	Molecular Function	GO:0003735	structural constituent of ribosome	Interpro	MGO:0003735
TcSYL_0203370	TcSYL_0203370.t1	Molecular Function	GO:0004386	helicase activity	Interpro	MGO:0004386

## Sheet: 26°Up resume
Terms	Count
Biological Process	521
metabolic process	48
oxidation-reduction process	37
protein phosphorylation	36
microtubule-based movement	32
translation	31
proteolysis	26
transmembrane transport	14
tRNA aminoacylation for protein translation	12
intracellular protein transport	11
vesicle-mediated transport	11
protein folding	10
biosynthetic process	9
cell adhesion	9
transcription, DNA-templated	7
rRNA processing	7
DNA repair	7
DNA replication	7
cell redox homeostasis	6
glycolytic process	6
DNA topological change	5
methylation	4
ubiquitin-dependent protein catabolic process	4
pseudouridine synthesis	4
proteolysis involved in cellular protein catabolic process	4
cellular amino acid metabolic process	4
microtubule-based process	4
phosphorylation	4
RNA modification	3
telomere maintenance	3
lipid metabolic process	3
ER to Golgi vesicle-mediated transport	3
proton transmembrane transport	3
ATP metabolic process	3
RNA processing	3
protein peptidyl-prolyl isomerization	3
SRP-dependent cotranslational protein targeting to membrane	3
protein transport	3
translational initiation	3
protein ubiquitination	3
purine nucleotide biosynthetic process	3
arginine biosynthetic process	2
cellular metabolic process	2
cyclic nucleotide biosynthetic process	2
intracellular signal transduction	2
dephosphorylation	2
mitotic chromosome condensation	2
metal ion transport	2
isoprenoid biosynthetic process	2
microtubule cytoskeleton organization	2
vacuolar transport	2
spermidine biosynthetic process	2
vesicle docking involved in exocytosis	2
superoxide metabolic process	2
response to stress	2
ATP hydrolysis coupled proton transport	2
retrograde transport, endosome to Golgi	2
'de novo' pyrimidine nucleobase biosynthetic process	2
gluconeogenesis	2
tRNA aminoacylation	2
protein glycosylation	2
microtubule nucleation	2
nucleobase-containing compound metabolic process	2
S-adenosylmethionine biosynthetic process	2
DNA replication initiation	2
pyrimidine nucleotide biosynthetic process	2
nucleotide biosynthetic process	2
tRNA methylation	1
small GTPase mediated signal transduction	1
isocitrate metabolic process	1
nucleoside transmembrane transport	1
thiamine diphosphate biosynthetic process	1
chloride transport	1
nucleoside metabolic process	1
nucleotide-excision repair	1
kinetochore assembly	1
organic substance metabolic process	1
steroid biosynthetic process	1
fatty acid biosynthetic process	1
ATP synthesis coupled proton transport	1
phenylalanyl-tRNA aminoacylation	1
mRNA splicing, via spliceosome	1
phosphate-containing compound metabolic process	1
response to oxidative stress	1
phosphatidylinositol phosphorylation	1
ribosome biogenesis	1
phospholipid biosynthetic process	1
deoxyribonucleotide catabolic process	1
fatty acid metabolic process	1
spermine biosynthetic process	1
proline biosynthetic process	1
DNA metabolic process	1
prolyl-tRNA aminoacylation	1
cellular glucose homeostasis	1
proteasome-mediated ubiquitin-dependent protein catabolic process	1
cellular protein modification process	1
protein catabolic process	1
tRNA processing	1
protein dephosphorylation	1
negative regulation of transcription by RNA polymerase III	1
protein deubiquitination	1
regulation of transcription, DNA-templated	1
protein flavinylation	1
iron-sulfur cluster assembly	1
galactose metabolic process	1
riboflavin biosynthetic process	1
chromosome organization	1
asparagine biosynthetic process	1
protein homooligomerization	1
lipid biosynthetic process	1
glucose 6-phosphate metabolic process	1
signal peptide processing	1
glucose metabolic process	1
lipoate biosynthetic process	1
protein refolding	1
maturation of SSU-rRNA from tricistronic rRNA transcript (SSU-rRNA, 5.8S rRNA, LSU-rRNA)	1
glutathione biosynthetic process	1
cellular aldehyde metabolic process	1
glutathione catabolic process	1
tetrahydrobiopterin biosynthetic process	1
clathrin coat assembly	1
carbohydrate metabolic process	1
cell cycle	1
translational elongation	1
cytoskeleton organization	1
DNA replication, synthesis of RNA primer	1
intracellular transport	1
mismatch repair	1
intraciliary transport	1
tRNA modification	1
ion transport	1
double-strand break repair	1
pyruvate metabolic process	1
valyl-tRNA aminoacylation	1
regulation of cyclin-dependent protein serine/threonine kinase activity	1
dTMP biosynthetic process	1
regulation of DNA replication	1
regulation of protein catabolic process	1
Cellular Component	221
ribosome	28
intracellular	26
membrane	26
integral component of membrane	20
dynein complex	16
cytoplasm	14
nucleus	13
nucleosome	10
small ribosomal subunit	6
proteasome core complex	4
myosin complex	3
COPII vesicle coat	3
eukaryotic translation initiation factor 3 complex	3
large ribosomal subunit	2
chromosome	2
clathrin adaptor complex	2
proteasome core complex, alpha-subunit complex	2
retromer, cargo-selective complex	2
signal recognition particle	2
proton-transporting two-sector ATPase complex, proton-transporting domain	2
microtubule organizing center	2
cytoplasmic dynein complex	2
small-subunit processome	2
condensin complex	2
membrane coat	2
spindle pole	2
box H/ACA snoRNP complex	1
proton-transporting V-type ATPase, V0 domain	1
nuclear exosome (RNase complex)	1
nuclear pore	1
tRNA (m1A) methyltransferase complex	1
clathrin coat of trans-Golgi network vesicle	1
small nucleolar ribonucleoprotein complex	1
endoplasmic reticulum	1
clathrin coat of coated pit	1
prefoldin complex	1
DNA replication factor C complex	1
proteasome complex	1
signal peptidase complex	1
clathrin complex	1
signal recognition particle, endoplasmic reticulum targeting	1
MICOS complex	1
kinetochore	1
protein kinase CK2 complex	1
proton-transporting ATP synthase complex, catalytic core F(1)	1
mitochondrial inner membrane	1
U4/U6 x U5 tri-snRNP complex	1
motile cilium	1
Mpp10 complex	1
Molecular Function	1068
ATP binding	175
protein binding	79
nucleic acid binding	47
catalytic activity	45
DNA binding	36
protein kinase activity	36
binding	35
hydrolase activity	33
structural constituent of ribosome	31
microtubule motor activity	30
GTPase activity	23
GTP binding	21
nucleotide binding	18
microtubule binding	18
oxidoreductase activity	17
RNA binding	16
metal ion binding	16
aminoacyl-tRNA ligase activity	13
ATPase activity	13
unfolded protein binding	11
methyltransferase activity	11
protein heterodimerization activity	10
metalloendopeptidase activity	10
pyridoxal phosphate binding	8
oxidoreductase activity, acting on the CH-CH group of donors	7
calcium ion binding	6
DNA-directed 5'-3' RNA polymerase activity	6
flavin adenine dinucleotide binding	6
translation initiation factor activity	6
helicase activity	5
zinc ion binding	5
phosphatidylinositol binding	5
DNA helicase activity	5
aminopeptidase activity	4
iron-sulfur cluster binding	4
transferase activity, transferring acyl groups	4
DNA-directed DNA polymerase activity	4
threonine-type endopeptidase activity	4
peptidyl-prolyl cis-trans isomerase activity	4
transferase activity, transferring phosphorus-containing groups	4
ubiquitin-protein transferase activity	4
magnesium ion binding	4
pseudouridine synthase activity	3
7S RNA binding	3
structural molecule activity	3
DNA topoisomerase type II (ATP-hydrolyzing) activity	3
actin binding	3
kinase activity	3
metallocarboxypeptidase activity	3
phosphatase activity	3
deaminase activity	3
ligase activity	3
calcium-dependent cysteine-type endopeptidase activity	3
phosphoglycerate kinase activity	3
cysteine-type peptidase activity	3
motor activity	3
rRNA binding	2
antioxidant activity	2
transferase activity	2
methylenetetrahydrofolate dehydrogenase (NADP+) activity	2
endonuclease activity	2
adenylosuccinate synthase activity	2
exonuclease activity	2
FMN binding	2
methionine adenosyltransferase activity	2
NAD binding	2
protein tyrosine/serine/threonine phosphatase activity	2
NADP binding	2
endopeptidase activity	2
aminoacyl-tRNA editing activity	2
serine-type exopeptidase activity	2
gamma-tubulin binding	2
adenosylmethionine decarboxylase activity	2
nucleotidyltransferase activity	2
fatty-acyl-CoA binding	2
orotidine-5'-phosphate decarboxylase activity	2
phosphotransferase activity, alcohol group as acceptor	2
glucose binding	2
D-alanine-D-alanine ligase activity	2
oxidoreductase activity, acting on the aldehyde or oxo group of donors, disulfide as acceptor	2
proton transmembrane transporter activity	2
heat shock protein binding	2
purine nucleotide binding	2
cysteine-type endopeptidase activity	2
ribose phosphate diphosphokinase activity	2
peroxiredoxin activity	2
serine-type endopeptidase activity	2
heme binding	2
4 iron, 4 sulfur cluster binding	2
coenzyme binding	2
superoxide dismutase activity	2
phosphoenolpyruvate carboxykinase (ATP) activity	2
transaminase activity	2
phosphoenolpyruvate carboxykinase activity	2
metal ion transmembrane transporter activity	2
iron ion binding	2
DNA topoisomerase activity	2
phosphoric diester hydrolase activity	2
phosphorus-oxygen lyase activity	2
ATPase activity, coupled to transmembrane movement of substances	2
snoRNA binding	1
uridylyltransferase activity	1
transferase activity, transferring glycosyl groups	1
amino acid binding	1
RNA ligase (ATP) activity	1
mismatched DNA binding	1
thiol-dependent ubiquitinyl hydrolase activity	1
carboxyl- or carbamoyltransferase activity	1
tRNA binding	1
damaged DNA binding	1
riboflavin kinase activity	1
NAD+ binding	1
ATP-dependent helicase activity	1
6-phosphofructokinase activity	1
DNA-dependent ATPase activity	1
nuclease activity	1
cyclin-dependent protein serine/threonine kinase regulator activity	1
fucosyltransferase activity	1
translation initiation factor binding	1
gamma-glutamylcyclotransferase activity	1
3'-5' exonuclease activity	1
3-hydroxyacyl-CoA dehydrogenase activity	1
pyruvate, phosphate dikinase activity	1
deoxyribose-phosphate aldolase activity	1
CoA-transferase activity	1
GDP-dissociation inhibitor activity	1
S-adenosylmethionine-dependent methyltransferase activity	1
glucokinase activity	1
serine-type peptidase activity	1
oxidoreductase activity, acting on paired donors, with incorporation or reduction of molecular oxygen	1
structural constituent of nuclear pore	1
dipeptidyl-peptidase activity	1
thiamine binding	1
oxidoreductase activity, acting on the aldehyde or oxo group of donors, NAD or NADP as acceptor	1
thymidylate synthase activity	1
glutamate-cysteine ligase activity	1
transferase activity, transferring acyl groups other than amino-acyl groups	1
oxidoreductase activity, acting on the CH-OH group of donors, NAD or NADP as acceptor	1
translation elongation factor activity	1
peptidase activity	1
triose-phosphate isomerase activity	1
acetyl-CoA carboxylase activity	1
ubiquitin protein ligase binding	1
peroxidase activity	1
UDP-glucose:glycoprotein glucosyltransferase activity	1
acetylornithine deacetylase activity	1
voltage-gated chloride channel activity	1
phenylalanine-tRNA ligase activity	1
Ran GTPase binding	1
channel activity	1
ribonuclease III activity	1
DNA clamp loader activity	1
aspartate-ammonia ligase activity	1
clathrin light chain binding	1
lactoylglutathione lyase activity	1
hexokinase activity	1
serine-type carboxypeptidase activity	1
histone-lysine N-methyltransferase activity	1
lipoate synthase activity	1
DNA polymerase activity	1
signal recognition particle binding	1
hydrolase activity, acting on acid anhydrides, in phosphorus-containing anhydrides	1
squalene monooxygenase activity	1
hydroxymethylglutaryl-CoA synthase activity	1
lyase activity	1
phosphotransferase activity, for other substituted phosphate groups	1
manganese ion binding	1
potassium ion binding	1
thiamine diphosphokinase activity	1
proline-tRNA ligase activity	1
cofactor binding	1
IMP dehydrogenase activity	1
copper ion binding	1
inorganic diphosphatase activity	1
5S rRNA binding	1
argininosuccinate synthase activity	1
transferase activity, transferring acyl groups, acyl groups converted into alkyl on transfer	1
protein kinase binding	1
endoplasmic reticulum signal peptide binding	1
protein kinase regulator activity	1
enzyme regulator activity	1
protein serine/threonine kinase activity	1
transmembrane transporter activity	1
intramolecular transferase activity, phosphotransferases	1
tRNA (adenine-N1-)-methyltransferase activity	1
ion transmembrane transporter activity	1
tRNA dihydrouridine synthase activity	1
proton-transporting ATP synthase activity, rotational mechanism	1
ubiquitin-like modifier activating enzyme activity	1
DNA polymerase processivity factor activity	1
UDP-glucose 4-epimerase activity	1
DNA primase activity	1
4-alpha-hydroxytetrahydrobiopterin dehydratase activity	1
isocitrate dehydrogenase (NADP+) activity	1
valine-tRNA ligase activity	1
pyrroline-5-carboxylate reductase activity	1
calmodulin binding	1
pyruvate kinase activity	1
nucleoside transmembrane transporter activity	1
Ontology	1
GO Term Name	1
Grand Total	1811

## Sheet: 27°C Down
Gene ID	Transcript ID(s)	Ontology	GO ID	GO Term Name	Source	sort_key
TcSYL_0000450	TcSYL_0000450.t1	Cellular Component	GO:0016020	membrane	Interpro	CGO:0016020
TcSYL_0000470	TcSYL_0000470.t1	Biological Process	GO:0055085	transmembrane transport	Interpro	BGO:0055085
TcSYL_0000470	TcSYL_0000470.t1	Cellular Component	GO:0016021	integral component of membrane	Interpro	CGO:0016021
TcSYL_0000540	TcSYL_0000540.t1	Biological Process	GO:0055114	oxidation-reduction process	Interpro	BGO:0055114
TcSYL_0000540	TcSYL_0000540.t1	Molecular Function	GO:0016491	oxidoreductase activity	Interpro	MGO:0016491
TcSYL_0000560	TcSYL_0000560.t1	Biological Process	GO:0006139	nucleobase-containing compound metabolic process	Interpro	BGO:0006139
TcSYL_0000560	TcSYL_0000560.t1	Molecular Function	GO:0003676	nucleic acid binding	Interpro	MGO:0003676
TcSYL_0000560	TcSYL_0000560.t1	Molecular Function	GO:0005524	ATP binding	Interpro	MGO:0005524
TcSYL_0000560	TcSYL_0000560.t1	Molecular Function	GO:0008026	ATP-dependent helicase activity	Interpro	MGO:0008026
TcSYL_0000560	TcSYL_0000560.t1	Molecular Function	GO:0016818	hydrolase activity, acting on acid anhydrides, in phosphorus-containing anhydrides	Interpro	MGO:0016818
TcSYL_0000780	TcSYL_0000780.t1	Molecular Function	GO:0008289	lipid binding	Interpro	MGO:0008289
TcSYL_0000790	TcSYL_0000790.t1	Biological Process	GO:0006468	protein phosphorylation	Interpro	BGO:0006468
TcSYL_0000790	TcSYL_0000790.t1	Molecular Function	GO:0004672	protein kinase activity	Interpro	MGO:0004672
TcSYL_0000790	TcSYL_0000790.t1	Molecular Function	GO:0005524	ATP binding	Interpro	MGO:0005524
TcSYL_0000940	TcSYL_0000940.t1	Molecular Function	GO:0008168	methyltransferase activity	Interpro	MGO:0008168
TcSYL_0000990	TcSYL_0000990.t1	Biological Process	GO:0006468	protein phosphorylation	Interpro	BGO:0006468
TcSYL_0000990	TcSYL_0000990.t1	Molecular Function	GO:0004672	protein kinase activity	Interpro	MGO:0004672
TcSYL_0000990	TcSYL_0000990.t1	Molecular Function	GO:0005524	ATP binding	Interpro	MGO:0005524
TcSYL_0001030	TcSYL_0001030.t1	Biological Process	GO:0007165	signal transduction	Interpro	BGO:0007165
TcSYL_0001030	TcSYL_0001030.t1	Molecular Function	GO:0004114	3',5'-cyclic-nucleotide phosphodiesterase activity	Interpro	MGO:0004114
TcSYL_0001070	TcSYL_0001070.t1	Biological Process	GO:0006744	ubiquinone biosynthetic process	Interpro	BGO:0006744
TcSYL_0001070	TcSYL_0001070.t1	Biological Process	GO:0055114	oxidation-reduction process	Interpro	BGO:0055114
TcSYL_0001080	TcSYL_0001080.t1	Biological Process	GO:0008152	metabolic process	Interpro	BGO:0008152
TcSYL_0001080	TcSYL_0001080.t1	Molecular Function	GO:0003824	catalytic activity	Interpro	MGO:0003824
TcSYL_0001100	TcSYL_0001100.t1	Biological Process	GO:0008152	metabolic process	Interpro	BGO:0008152
TcSYL_0001100	TcSYL_0001100.t1	Molecular Function	GO:0016746	transferase activity, transferring acyl groups	Interpro	MGO:0016746
TcSYL_0001110	TcSYL_0001110.t1	Biological Process	GO:0006261	DNA-dependent DNA replication	Interpro	BGO:0006261
TcSYL_0001190	TcSYL_0001190.t1	Biological Process	GO:0006486	protein glycosylation	Interpro	BGO:0006486
TcSYL_0001190	TcSYL_0001190.t1	Molecular Function	GO:0003980	UDP-glucose:glycoprotein glucosyltransferase activity	Interpro	MGO:0003980
TcSYL_0001250	TcSYL_0001250.t1	Molecular Function	GO:0005488	binding	Interpro	MGO:0005488
TcSYL_0001260	TcSYL_0001260.t1	Molecular Function	GO:0005488	binding	Interpro	MGO:0005488
TcSYL_0001340	TcSYL_0001340.t1	Molecular Function	GO:0016829	lyase activity	Interpro	MGO:0016829
TcSYL_0001390	TcSYL_0001390.t1	Biological Process	GO:0006412	translation	Interpro	BGO:0006412
TcSYL_0001390	TcSYL_0001390.t1	Cellular Component	GO:0005622	intracellular	Interpro	CGO:0005622
TcSYL_0001390	TcSYL_0001390.t1	Cellular Component	GO:0005840	ribosome	Interpro	CGO:0005840
TcSYL_0001390	TcSYL_0001390.t1	Molecular Function	GO:0003735	structural constituent of ribosome	Interpro	MGO:0003735
TcSYL_0001520	TcSYL_0001520.t1	Biological Process	GO:0006269	DNA replication, synthesis of RNA primer	Interpro	BGO:0006269
TcSYL_0001520	TcSYL_0001520.t1	Molecular Function	GO:0003896	DNA primase activity	Interpro	MGO:0003896
TcSYL_0001540	TcSYL_0001540.t1	Biological Process	GO:0008152	metabolic process	Interpro	BGO:0008152
TcSYL_0001540	TcSYL_0001540.t1	Molecular Function	GO:0016746	transferase activity, transferring acyl groups	Interpro	MGO:0016746
TcSYL_0001610	TcSYL_0001610.t1	Biological Process	GO:0006412	translation	Interpro	BGO:0006412
TcSYL_0001610	TcSYL_0001610.t1	Cellular Component	GO:0005840	ribosome	Interpro	CGO:0005840
TcSYL_0001610	TcSYL_0001610.t1	Molecular Function	GO:0003735	structural constituent of ribosome	Interpro	MGO:0003735
TcSYL_0001960	TcSYL_0001960.t1	Cellular Component	GO:0016021	integral component of membrane	Interpro	CGO:0016021
TcSYL_0001980	TcSYL_0001980.t1	Biological Process	GO:0006289	nucleotide-excision repair	Interpro	BGO:0006289
TcSYL_0001980	TcSYL_0001980.t1	Biological Process	GO:0043161	proteasome-mediated ubiquitin-dependent protein catabolic process	Interpro	BGO:0043161
TcSYL_0001980	TcSYL_0001980.t1	Molecular Function	GO:0003684	damaged DNA binding	Interpro	MGO:0003684
TcSYL_0001980	TcSYL_0001980.t1	Molecular Function	GO:0005515	protein binding	Interpro	MGO:0005515
TcSYL_0003330	TcSYL_0003330.t1	Biological Process	GO:0006412	translation	Interpro	BGO:0006412
TcSYL_0003330	TcSYL_0003330.t1	Cellular Component	GO:0005840	ribosome	Interpro	CGO:0005840
TcSYL_0003330	TcSYL_0003330.t1	Molecular Function	GO:0003735	structural constituent of ribosome	Interpro	MGO:0003735
TcSYL_0003370	TcSYL_0003370.t1	Biological Process	GO:0006303	double-strand break repair via nonhomologous end joining	Interpro	BGO:0006303
TcSYL_0003370	TcSYL_0003370.t1	Molecular Function	GO:0003677	DNA binding	Interpro	MGO:0003677
TcSYL_0003370	TcSYL_0003370.t1	Molecular Function	GO:0004003	ATP-dependent DNA helicase activity	Interpro	MGO:0004003
TcSYL_0003780	TcSYL_0003780.t1	Biological Process	GO:0016567	protein ubiquitination	Interpro	BGO:0016567
TcSYL_0003780	TcSYL_0003780.t1	Molecular Function	GO:0004842	ubiquitin-protein transferase activity	Interpro	MGO:0004842
TcSYL_0004010	TcSYL_0004010.t1	Molecular Function	GO:0005515	protein binding	Interpro	MGO:0005515
TcSYL_0004150	TcSYL_0004150.t1	Molecular Function	GO:0005524	ATP binding	Interpro	MGO:0005524
TcSYL_0004150	TcSYL_0004150.t1	Molecular Function	GO:0016887	ATPase activity	Interpro	MGO:0016887
TcSYL_0004220	TcSYL_0004220.t1	Cellular Component	GO:0005622	intracellular	Interpro	CGO:0005622
TcSYL_0004220	TcSYL_0004220.t1	Molecular Function	GO:0003779	actin binding	Interpro	MGO:0003779
TcSYL_0004380	TcSYL_0004380.t1	Molecular Function	GO:0005096	GTPase activator activity	Interpro	MGO:0005096
TcSYL_0004510	TcSYL_0004510.t1	Biological Process	GO:0009966	regulation of signal transduction	Interpro	BGO:0009966
TcSYL_0004510	TcSYL_0004510.t1	Biological Process	GO:0043666	regulation of phosphoprotein phosphatase activity	Interpro	BGO:0043666
TcSYL_0004510	TcSYL_0004510.t1	Molecular Function	GO:0004864	protein phosphatase inhibitor activity	Interpro	MGO:0004864
TcSYL_0004540	TcSYL_0004540.t1	Biological Process	GO:0006351	transcription, DNA-templated	Interpro	BGO:0006351
TcSYL_0004540	TcSYL_0004540.t1	Molecular Function	GO:0003899	DNA-directed 5'-3' RNA polymerase activity	Interpro	MGO:0003899
TcSYL_0004540	TcSYL_0004540.t1	Molecular Function	GO:0046983	protein dimerization activity	Interpro	MGO:0046983
TcSYL_0004620	TcSYL_0004620.t1	Biological Process	GO:0016192	vesicle-mediated transport	Interpro	BGO:0016192
TcSYL_0004620	TcSYL_0004620.t1	Cellular Component	GO:0016020	membrane	Interpro	CGO:0016020
TcSYL_0004920	TcSYL_0004920.t1	Biological Process	GO:0006396	RNA processing	Interpro	BGO:0006396
TcSYL_0004920	TcSYL_0004920.t1	Molecular Function	GO:0005515	protein binding	Interpro	MGO:0005515
TcSYL_0005130	TcSYL_0005130.t1	Molecular Function	GO:0005488	binding	Interpro	MGO:0005488
TcSYL_0005150	TcSYL_0005150.t1	Molecular Function	GO:0004842	ubiquitin-protein transferase activity	Interpro	MGO:0004842
TcSYL_0005290	TcSYL_0005290.t1	Molecular Function	GO:0003676	nucleic acid binding	Interpro	MGO:0003676
TcSYL_0005290	TcSYL_0005290.t1	Molecular Function	GO:0005524	ATP binding	Interpro	MGO:0005524
TcSYL_0005300	TcSYL_0005300.t1	Molecular Function	GO:0003676	nucleic acid binding	Interpro	MGO:0003676
TcSYL_0005300	TcSYL_0005300.t1	Molecular Function	GO:0005524	ATP binding	Interpro	MGO:0005524
TcSYL_0005370	TcSYL_0005370.t1	Biological Process	GO:0006412	translation	Interpro	BGO:0006412
TcSYL_0005370	TcSYL_0005370.t1	Cellular Component	GO:0005622	intracellular	Interpro	CGO:0005622
TcSYL_0005370	TcSYL_0005370.t1	Cellular Component	GO:0005840	ribosome	Interpro	CGO:0005840
TcSYL_0005370	TcSYL_0005370.t1	Molecular Function	GO:0003735	structural constituent of ribosome	Interpro	MGO:0003735
TcSYL_0005910	TcSYL_0005910.t1	Cellular Component	GO:0016459	myosin complex	Interpro	CGO:0016459
TcSYL_0005910	TcSYL_0005910.t1	Molecular Function	GO:0003774	motor activity	Interpro	MGO:0003774
TcSYL_0005910	TcSYL_0005910.t1	Molecular Function	GO:0005524	ATP binding	Interpro	MGO:0005524
TcSYL_0005930	TcSYL_0005930.t1	Cellular Component	GO:0016459	myosin complex	Interpro	CGO:0016459
TcSYL_0005930	TcSYL_0005930.t1	Molecular Function	GO:0003774	motor activity	Interpro	MGO:0003774
TcSYL_0005930	TcSYL_0005930.t1	Molecular Function	GO:0005524	ATP binding	Interpro	MGO:0005524
TcSYL_0005980	TcSYL_0005980.t1	Biological Process	GO:0009143	nucleoside triphosphate catabolic process	Interpro	BGO:0009143
TcSYL_0005980	TcSYL_0005980.t1	Molecular Function	GO:0047429	nucleoside-triphosphate diphosphatase activity	Interpro	MGO:0047429
TcSYL_0006210	TcSYL_0006210.t1	Biological Process	GO:0051276	chromosome organization	Interpro	BGO:0051276
TcSYL_0006210	TcSYL_0006210.t1	Cellular Component	GO:0005694	chromosome	Interpro	CGO:0005694
TcSYL_0006210	TcSYL_0006210.t1	Molecular Function	GO:0005515	protein binding	Interpro	MGO:0005515
TcSYL_0006210	TcSYL_0006210.t1	Molecular Function	GO:0005524	ATP binding	Interpro	MGO:0005524
TcSYL_0008040	TcSYL_0008040.t1	Molecular Function	GO:0005515	protein binding	Interpro	MGO:0005515
TcSYL_0008060	TcSYL_0008060.t1	Molecular Function	GO:0005524	ATP binding	Interpro	MGO:0005524
TcSYL_0008060	TcSYL_0008060.t1	Molecular Function	GO:0016887	ATPase activity	Interpro	MGO:0016887
TcSYL_0008790	TcSYL_0008790.t1	Molecular Function	GO:0008641	ubiquitin-like modifier activating enzyme activity	Interpro	MGO:0008641
TcSYL_0009100	TcSYL_0009100.t1	Biological Process	GO:0006412	translation	Interpro	BGO:0006412
TcSYL_0009100	TcSYL_0009100.t1	Cellular Component	GO:0005622	intracellular	Interpro	CGO:0005622
TcSYL_0009100	TcSYL_0009100.t1	Cellular Component	GO:0005840	ribosome	Interpro	CGO:0005840
TcSYL_0009100	TcSYL_0009100.t1	Molecular Function	GO:0003735	structural constituent of ribosome	Interpro	MGO:0003735
TcSYL_0009610	TcSYL_0009610.t1	Biological Process	GO:0000079	regulation of cyclin-dependent protein serine/threonine kinase activity	Interpro	BGO:0000079
TcSYL_0009610	TcSYL_0009610.t1	Molecular Function	GO:0019901	protein kinase binding	Interpro	MGO:0019901
TcSYL_0010130	TcSYL_0010130.t1	Molecular Function	GO:0005515	protein binding	Interpro	MGO:0005515
TcSYL_0010190	TcSYL_0010190.t1	Biological Process	GO:0009435	NAD biosynthetic process	Interpro	BGO:0009435
TcSYL_0010190	TcSYL_0010190.t1	Molecular Function	GO:0004514	nicotinate-nucleotide diphosphorylase (carboxylating) activity	Interpro	MGO:0004514
TcSYL_0010240	TcSYL_0010240.t1	Biological Process	GO:0006511	ubiquitin-dependent protein catabolic process	Interpro	BGO:0006511
TcSYL_0010410	TcSYL_0010410.t1	Biological Process	GO:0006821	chloride transport	Interpro	BGO:0006821
TcSYL_0010410	TcSYL_0010410.t1	Biological Process	GO:0055085	transmembrane transport	Interpro	BGO:0055085
TcSYL_0010410	TcSYL_0010410.t1	Cellular Component	GO:0016020	membrane	Interpro	CGO:0016020
TcSYL_0010410	TcSYL_0010410.t1	Molecular Function	GO:0005247	voltage-gated chloride channel activity	Interpro	MGO:0005247
TcSYL_0010460	TcSYL_0010460.t1	Biological Process	GO:0006355	regulation of transcription, DNA-templated	Interpro	BGO:0006355
TcSYL_0010550	TcSYL_0010550.t1	Molecular Function	GO:0008270	zinc ion binding	Interpro	MGO:0008270
TcSYL_0010690	TcSYL_0010690.t1	Molecular Function	GO:0004017	adenylate kinase activity	Interpro	MGO:0004017
TcSYL_0010700	TcSYL_0010700.t1	Molecular Function	GO:0005524	ATP binding	Interpro	MGO:0005524
TcSYL_0010890	TcSYL_0010890.t1	Molecular Function	GO:0005515	protein binding	Interpro	MGO:0005515
TcSYL_0011210	TcSYL_0011210.t1	Biological Process	GO:0048870	cell motility	Interpro	BGO:0048870
TcSYL_0011210	TcSYL_0011210.t1	Cellular Component	GO:0031514	motile cilium	Interpro	CGO:0031514
TcSYL_0011250	TcSYL_0011250.t1	Molecular Function	GO:0005524	ATP binding	Interpro	MGO:0005524
TcSYL_0011470	TcSYL_0011470.t1	Biological Process	GO:0006298	mismatch repair	Interpro	BGO:0006298
TcSYL_0011470	TcSYL_0011470.t1	Molecular Function	GO:0005524	ATP binding	Interpro	MGO:0005524
TcSYL_0011470	TcSYL_0011470.t1	Molecular Function	GO:0030983	mismatched DNA binding	Interpro	MGO:0030983
TcSYL_0011550	TcSYL_0011550.t1	Cellular Component	GO:0005634	nucleus	Interpro	CGO:0005634
TcSYL_0011660	TcSYL_0011660.t1	Biological Process	GO:0006096	glycolytic process	Interpro	BGO:0006096
TcSYL_0011660	TcSYL_0011660.t1	Biological Process	GO:0051156	glucose 6-phosphate metabolic process	Interpro	BGO:0051156
TcSYL_0011660	TcSYL_0011660.t1	Molecular Function	GO:0004340	glucokinase activity	Interpro	MGO:0004340
TcSYL_0011660	TcSYL_0011660.t1	Molecular Function	GO:0005524	ATP binding	Interpro	MGO:0005524
TcSYL_0011660	TcSYL_0011660.t1	Molecular Function	GO:0005536	glucose binding	Interpro	MGO:0005536
TcSYL_0011690	TcSYL_0011690.t1	Biological Process	GO:0055114	oxidation-reduction process	Interpro	BGO:0055114
TcSYL_0011690	TcSYL_0011690.t1	Molecular Function	GO:0016620	oxidoreductase activity, acting on the aldehyde or oxo group of donors, NAD or NADP as acceptor	Interpro	MGO:0016620
TcSYL_0013170	TcSYL_0013170.t1	Biological Process	GO:0006508	proteolysis	Interpro	BGO:0006508
TcSYL_0013440	TcSYL_0013440.t1	Molecular Function	GO:0005515	protein binding	Interpro	MGO:0005515
TcSYL_0013480	TcSYL_0013480.t1	Biological Process	GO:0006021	inositol biosynthetic process	Interpro	BGO:0006021
TcSYL_0013480	TcSYL_0013480.t1	Biological Process	GO:0008654	phospholipid biosynthetic process	Interpro	BGO:0008654
TcSYL_0013480	TcSYL_0013480.t1	Molecular Function	GO:0004512	inositol-3-phosphate synthase activity	Interpro	MGO:0004512
TcSYL_0013510	TcSYL_0013510.t1	Molecular Function	GO:0005524	ATP binding	Interpro	MGO:0005524
TcSYL_0013510	TcSYL_0013510.t1	Molecular Function	GO:0016887	ATPase activity	Interpro	MGO:0016887
TcSYL_0013530	TcSYL_0013530.t1	Molecular Function	GO:0005524	ATP binding	Interpro	MGO:0005524
TcSYL_0013530	TcSYL_0013530.t1	Molecular Function	GO:0016887	ATPase activity	Interpro	MGO:0016887
TcSYL_0013580	TcSYL_0013580.t1	Biological Process	GO:0006468	protein phosphorylation	Interpro	BGO:0006468
TcSYL_0013580	TcSYL_0013580.t1	Molecular Function	GO:0004672	protein kinase activity	Interpro	MGO:0004672
TcSYL_0013580	TcSYL_0013580.t1	Molecular Function	GO:0005524	ATP binding	Interpro	MGO:0005524
TcSYL_0013660	TcSYL_0013660.t1	Biological Process	GO:0006468	protein phosphorylation	Interpro	BGO:0006468
TcSYL_0013660	TcSYL_0013660.t1	Molecular Function	GO:0004672	protein kinase activity	Interpro	MGO:0004672
TcSYL_0013660	TcSYL_0013660.t1	Molecular Function	GO:0005524	ATP binding	Interpro	MGO:0005524
TcSYL_0013920	TcSYL_0013920.t1	Molecular Function	GO:0008641	ubiquitin-like modifier activating enzyme activity	Interpro	MGO:0008641
TcSYL_0014080	TcSYL_0014080.t1	Biological Process	GO:0000737	DNA catabolic process, endonucleolytic	Interpro	BGO:0000737
TcSYL_0014080	TcSYL_0014080.t1	Biological Process	GO:0006259	DNA metabolic process	Interpro	BGO:0006259
TcSYL_0014080	TcSYL_0014080.t1	Cellular Component	GO:0005694	chromosome	Interpro	CGO:0005694
TcSYL_0014080	TcSYL_0014080.t1	Molecular Function	GO:0003677	DNA binding	Interpro	MGO:0003677
TcSYL_0014080	TcSYL_0014080.t1	Molecular Function	GO:0003824	catalytic activity	Interpro	MGO:0003824
TcSYL_0014080	TcSYL_0014080.t1	Molecular Function	GO:0005524	ATP binding	Interpro	MGO:0005524
TcSYL_0014110	TcSYL_0014110.t1	Molecular Function	GO:0005524	ATP binding	Interpro	MGO:0005524
TcSYL_0014110	TcSYL_0014110.t1	Molecular Function	GO:0046872	metal ion binding	Interpro	MGO:0046872
TcSYL_0014120	TcSYL_0014120.t1	Molecular Function	GO:0005524	ATP binding	Interpro	MGO:0005524
TcSYL_0014120	TcSYL_0014120.t1	Molecular Function	GO:0046872	metal ion binding	Interpro	MGO:0046872
TcSYL_0014210	TcSYL_0014210.t1	Molecular Function	GO:0016772	transferase activity, transferring phosphorus-containing groups	Interpro	MGO:0016772
TcSYL_0014230	TcSYL_0014230.t1	Molecular Function	GO:0003676	nucleic acid binding	Interpro	MGO:0003676
TcSYL_0014230	TcSYL_0014230.t1	Molecular Function	GO:0004527	exonuclease activity	Interpro	MGO:0004527
TcSYL_0014270	TcSYL_0014270.t1	Biological Process	GO:0016311	dephosphorylation	Interpro	BGO:0016311
TcSYL_0014270	TcSYL_0014270.t1	Molecular Function	GO:0008138	protein tyrosine/serine/threonine phosphatase activity	Interpro	MGO:0008138
TcSYL_0014270	TcSYL_0014270.t1	Molecular Function	GO:0016791	phosphatase activity	Interpro	MGO:0016791
TcSYL_0014490	TcSYL_0014490.t1	Biological Process	GO:0055085	transmembrane transport	Interpro	BGO:0055085
TcSYL_0014490	TcSYL_0014490.t1	Cellular Component	GO:0016021	integral component of membrane	Interpro	CGO:0016021
TcSYL_0014560	TcSYL_0014560.t1	Biological Process	GO:0055114	oxidation-reduction process	Interpro	BGO:0055114
TcSYL_0014560	TcSYL_0014560.t1	Molecular Function	GO:0005506	iron ion binding	Interpro	MGO:0005506
TcSYL_0014560	TcSYL_0014560.t1	Molecular Function	GO:0016491	oxidoreductase activity	Interpro	MGO:0016491
TcSYL_0014560	TcSYL_0014560.t1	Molecular Function	GO:0016705	oxidoreductase activity, acting on paired donors, with incorporation or reduction of molecular oxygen	Interpro	MGO:0016705
TcSYL_0014560	TcSYL_0014560.t1	Molecular Function	GO:0031418	L-ascorbic acid binding	Interpro	MGO:0031418
TcSYL_0014680	TcSYL_0014680.t1	Biological Process	GO:0006614	SRP-dependent cotranslational protein targeting to membrane	Interpro	BGO:0006614
TcSYL_0014680	TcSYL_0014680.t1	Cellular Component	GO:0048500	signal recognition particle	Interpro	CGO:0048500
TcSYL_0014680	TcSYL_0014680.t1	Molecular Function	GO:0008312	7S RNA binding	Interpro	MGO:0008312
TcSYL_0014760	TcSYL_0014760.t1	Molecular Function	GO:0003676	nucleic acid binding	Interpro	MGO:0003676
TcSYL_0014800	TcSYL_0014800.t1	Biological Process	GO:0008152	metabolic process	Interpro	BGO:0008152
TcSYL_0014840	TcSYL_0014840.t1	Biological Process	GO:0006468	protein phosphorylation	Interpro	BGO:0006468
TcSYL_0014840	TcSYL_0014840.t1	Molecular Function	GO:0004672	protein kinase activity	Interpro	MGO:0004672
TcSYL_0014840	TcSYL_0014840.t1	Molecular Function	GO:0005524	ATP binding	Interpro	MGO:0005524
TcSYL_0014850	TcSYL_0014850.t1	Molecular Function	GO:0005488	binding	Interpro	MGO:0005488
TcSYL_0014960	TcSYL_0014960.t1	Molecular Function	GO:0005488	binding	Interpro	MGO:0005488
TcSYL_0014970	TcSYL_0014970.t1	Molecular Function	GO:0005488	binding	Interpro	MGO:0005488
TcSYL_0015170	TcSYL_0015170.t1	Molecular Function	GO:0016787	hydrolase activity	Interpro	MGO:0016787
TcSYL_0015260	TcSYL_0015260.t1	Biological Process	GO:0006418	tRNA aminoacylation for protein translation	Interpro	BGO:0006418
TcSYL_0015260	TcSYL_0015260.t1	Molecular Function	GO:0000166	nucleotide binding	Interpro	MGO:0000166
TcSYL_0015260	TcSYL_0015260.t1	Molecular Function	GO:0002161	aminoacyl-tRNA editing activity	Interpro	MGO:0002161
TcSYL_0015260	TcSYL_0015260.t1	Molecular Function	GO:0004812	aminoacyl-tRNA ligase activity	Interpro	MGO:0004812
TcSYL_0015260	TcSYL_0015260.t1	Molecular Function	GO:0005524	ATP binding	Interpro	MGO:0005524
TcSYL_0015600	TcSYL_0015600.t1	Molecular Function	GO:0046872	metal ion binding	Interpro	MGO:0046872
TcSYL_0015880	TcSYL_0015880.t1	Molecular Function	GO:0003723	RNA binding	Interpro	MGO:0003723
TcSYL_0015880	TcSYL_0015880.t1	Molecular Function	GO:0005488	binding	Interpro	MGO:0005488
TcSYL_0016170	TcSYL_0016170.t1	Molecular Function	GO:0005515	protein binding	Interpro	MGO:0005515
TcSYL_0016360	TcSYL_0016360.t1	Cellular Component	GO:0016021	integral component of membrane	Interpro	CGO:0016021
TcSYL_0016580	TcSYL_0016580.t1	Cellular Component	GO:0016021	integral component of membrane	Interpro	CGO:0016021
TcSYL_0016830	TcSYL_0016830.t1	Biological Process	GO:0007018	microtubule-based movement	Interpro	BGO:0007018
TcSYL_0016830	TcSYL_0016830.t1	Molecular Function	GO:0003777	microtubule motor activity	Interpro	MGO:0003777
TcSYL_0016830	TcSYL_0016830.t1	Molecular Function	GO:0005524	ATP binding	Interpro	MGO:0005524
TcSYL_0016830	TcSYL_0016830.t1	Molecular Function	GO:0008017	microtubule binding	Interpro	MGO:0008017
TcSYL_0017060	TcSYL_0017060.t1	Biological Process	GO:0006855	drug transmembrane transport	Interpro	BGO:0006855
TcSYL_0017060	TcSYL_0017060.t1	Biological Process	GO:0055085	transmembrane transport	Interpro	BGO:0055085
TcSYL_0017060	TcSYL_0017060.t1	Cellular Component	GO:0016020	membrane	Interpro	CGO:0016020
TcSYL_0017060	TcSYL_0017060.t1	Molecular Function	GO:0015238	drug transmembrane transporter activity	Interpro	MGO:0015238
TcSYL_0017060	TcSYL_0017060.t1	Molecular Function	GO:0015297	antiporter activity	Interpro	MGO:0015297
TcSYL_0017070	TcSYL_0017070.t1	Biological Process	GO:0006855	drug transmembrane transport	Interpro	BGO:0006855
TcSYL_0017070	TcSYL_0017070.t1	Biological Process	GO:0055085	transmembrane transport	Interpro	BGO:0055085
TcSYL_0017070	TcSYL_0017070.t1	Cellular Component	GO:0016020	membrane	Interpro	CGO:0016020
TcSYL_0017070	TcSYL_0017070.t1	Molecular Function	GO:0015238	drug transmembrane transporter activity	Interpro	MGO:0015238
TcSYL_0017070	TcSYL_0017070.t1	Molecular Function	GO:0015297	antiporter activity	Interpro	MGO:0015297
TcSYL_0017120	TcSYL_0017120.t1	Molecular Function	GO:0005515	protein binding	Interpro	MGO:0005515
TcSYL_0017140	TcSYL_0017140.t1	Biological Process	GO:0006750	glutathione biosynthetic process	Interpro	BGO:0006750
TcSYL_0017140	TcSYL_0017140.t1	Molecular Function	GO:0003824	catalytic activity	Interpro	MGO:0003824
TcSYL_0017140	TcSYL_0017140.t1	Molecular Function	GO:0004357	glutamate-cysteine ligase activity	Interpro	MGO:0004357
TcSYL_0019220	TcSYL_0019220.t1	Biological Process	GO:0006468	protein phosphorylation	Interpro	BGO:0006468
TcSYL_0019220	TcSYL_0019220.t1	Molecular Function	GO:0004672	protein kinase activity	Interpro	MGO:0004672
TcSYL_0019220	TcSYL_0019220.t1	Molecular Function	GO:0005524	ATP binding	Interpro	MGO:0005524
TcSYL_0019240	TcSYL_0019240.t1	Biological Process	GO:0006468	protein phosphorylation	Interpro	BGO:0006468
TcSYL_0019240	TcSYL_0019240.t1	Molecular Function	GO:0004672	protein kinase activity	Interpro	MGO:0004672
TcSYL_0019240	TcSYL_0019240.t1	Molecular Function	GO:0005524	ATP binding	Interpro	MGO:0005524
TcSYL_0019370	TcSYL_0019370.t1	Biological Process	GO:0051259	protein complex oligomerization	Interpro	BGO:0051259
TcSYL_0019680	TcSYL_0019680.t1	Biological Process	GO:0055114	oxidation-reduction process	Interpro	BGO:0055114
TcSYL_0019680	TcSYL_0019680.t1	Molecular Function	GO:0016491	oxidoreductase activity	Interpro	MGO:0016491
TcSYL_0019680	TcSYL_0019680.t1	Molecular Function	GO:0051537	2 iron, 2 sulfur cluster binding	Interpro	MGO:0051537
TcSYL_0019690	TcSYL_0019690.t1	Molecular Function	GO:0003924	GTPase activity	Interpro	MGO:0003924
TcSYL_0019690	TcSYL_0019690.t1	Molecular Function	GO:0005525	GTP binding	Interpro	MGO:0005525
TcSYL_0022330	TcSYL_0022330.t1	Molecular Function	GO:0005524	ATP binding	Interpro	MGO:0005524
TcSYL_0022330	TcSYL_0022330.t1	Molecular Function	GO:0016887	ATPase activity	Interpro	MGO:0016887
TcSYL_0022650	TcSYL_0022650.t1	Biological Process	GO:0009116	nucleoside metabolic process	Interpro	BGO:0009116
TcSYL_0022690	TcSYL_0022690.t1	Biological Process	GO:0016226	iron-sulfur cluster assembly	Interpro	BGO:0016226
TcSYL_0022690	TcSYL_0022690.t1	Molecular Function	GO:0005506	iron ion binding	Interpro	MGO:0005506
TcSYL_0022690	TcSYL_0022690.t1	Molecular Function	GO:0051536	iron-sulfur cluster binding	Interpro	MGO:0051536
TcSYL_0022740	TcSYL_0022740.t1	Molecular Function	GO:0005525	GTP binding	Interpro	MGO:0005525
TcSYL_0023090	TcSYL_0023090.t1	Biological Process	GO:0006979	response to oxidative stress	Interpro	BGO:0006979
TcSYL_0023090	TcSYL_0023090.t1	Biological Process	GO:0055114	oxidation-reduction process	Interpro	BGO:0055114
TcSYL_0023090	TcSYL_0023090.t1	Molecular Function	GO:0004602	glutathione peroxidase activity	Interpro	MGO:0004602
TcSYL_0023110	TcSYL_0023110.t1	Molecular Function	GO:0005515	protein binding	Interpro	MGO:0005515
TcSYL_0023130	TcSYL_0023130.t1	Biological Process	GO:0006412	translation	Interpro	BGO:0006412
TcSYL_0023130	TcSYL_0023130.t1	Cellular Component	GO:0005840	ribosome	Interpro	CGO:0005840
TcSYL_0023130	TcSYL_0023130.t1	Molecular Function	GO:0003735	structural constituent of ribosome	Interpro	MGO:0003735
TcSYL_0023180	TcSYL_0023180.t1	Molecular Function	GO:0005524	ATP binding	Interpro	MGO:0005524
TcSYL_0023200	TcSYL_0023200.t1	Biological Process	GO:0007018	microtubule-based movement	Interpro	BGO:0007018
TcSYL_0023200	TcSYL_0023200.t1	Cellular Component	GO:0030286	dynein complex	Interpro	CGO:0030286
TcSYL_0023200	TcSYL_0023200.t1	Molecular Function	GO:0003777	microtubule motor activity	Interpro	MGO:0003777
TcSYL_0023210	TcSYL_0023210.t1	Biological Process	GO:0007018	microtubule-based movement	Interpro	BGO:0007018
TcSYL_0023210	TcSYL_0023210.t1	Cellular Component	GO:0030286	dynein complex	Interpro	CGO:0030286
TcSYL_0023210	TcSYL_0023210.t1	Molecular Function	GO:0003777	microtubule motor activity	Interpro	MGO:0003777
TcSYL_0023240	TcSYL_0023240.t1	Molecular Function	GO:0003676	nucleic acid binding	Interpro	MGO:0003676
TcSYL_0023260	TcSYL_0023260.t1	Molecular Function	GO:0005515	protein binding	Interpro	MGO:0005515
TcSYL_0023410	TcSYL_0023410.t1	Molecular Function	GO:0005515	protein binding	Interpro	MGO:0005515
TcSYL_0023480	TcSYL_0023480.t1	Molecular Function	GO:0005525	GTP binding	Interpro	MGO:0005525
TcSYL_0023490	TcSYL_0023490.t1	Biological Process	GO:0006457	protein folding	Interpro	BGO:0006457
TcSYL_0023490	TcSYL_0023490.t1	Cellular Component	GO:0016272	prefoldin complex	Interpro	CGO:0016272
TcSYL_0023740	TcSYL_0023740.t1	Biological Process	GO:0006631	fatty acid metabolic process	Interpro	BGO:0006631
TcSYL_0023740	TcSYL_0023740.t1	Biological Process	GO:0055114	oxidation-reduction process	Interpro	BGO:0055114
TcSYL_0023740	TcSYL_0023740.t1	Molecular Function	GO:0003857	3-hydroxyacyl-CoA dehydrogenase activity	Interpro	MGO:0003857
TcSYL_0023740	TcSYL_0023740.t1	Molecular Function	GO:0016491	oxidoreductase activity	Interpro	MGO:0016491
TcSYL_0023740	TcSYL_0023740.t1	Molecular Function	GO:0070403	NAD+ binding	Interpro	MGO:0070403
TcSYL_0024270	TcSYL_0024270.t1	Biological Process	GO:0006631	fatty acid metabolic process	Interpro	BGO:0006631
TcSYL_0024270	TcSYL_0024270.t1	Biological Process	GO:0055114	oxidation-reduction process	Interpro	BGO:0055114
TcSYL_0024270	TcSYL_0024270.t1	Molecular Function	GO:0003857	3-hydroxyacyl-CoA dehydrogenase activity	Interpro	MGO:0003857
TcSYL_0024270	TcSYL_0024270.t1	Molecular Function	GO:0016491	oxidoreductase activity	Interpro	MGO:0016491
TcSYL_0024270	TcSYL_0024270.t1	Molecular Function	GO:0070403	NAD+ binding	Interpro	MGO:0070403
TcSYL_0024280	TcSYL_0024280.t1	Biological Process	GO:0008152	metabolic process	Interpro	BGO:0008152
TcSYL_0024280	TcSYL_0024280.t1	Molecular Function	GO:0003824	catalytic activity	Interpro	MGO:0003824
TcSYL_0024380	TcSYL_0024380.t1	Molecular Function	GO:0003924	GTPase activity	Interpro	MGO:0003924
TcSYL_0024820	TcSYL_0024820.t1	Molecular Function	GO:0003924	GTPase activity	Interpro	MGO:0003924
TcSYL_0024870	TcSYL_0024870.t1	Molecular Function	GO:0003924	GTPase activity	Interpro	MGO:0003924
TcSYL_0024950	TcSYL_0024950.t1	Molecular Function	GO:0003924	GTPase activity	Interpro	MGO:0003924
TcSYL_0025320	TcSYL_0025320.t1	Molecular Function	GO:0003924	GTPase activity	Interpro	MGO:0003924
TcSYL_0025330	TcSYL_0025330.t1	Molecular Function	GO:0003924	GTPase activity	Interpro	MGO:0003924
TcSYL_0025460	TcSYL_0025460.t1	Molecular Function	GO:0003723	RNA binding	Interpro	MGO:0003723
TcSYL_0025560	TcSYL_0025560.t1	Molecular Function	GO:0005524	ATP binding	Interpro	MGO:0005524
TcSYL_0025970	TcSYL_0025970.t1	Molecular Function	GO:0003723	RNA binding	Interpro	MGO:0003723
TcSYL_0026010	TcSYL_0026010.t1	Molecular Function	GO:0035091	phosphatidylinositol binding	Interpro	MGO:0035091
TcSYL_0026510	TcSYL_0026510.t1	Biological Process	GO:0032958	inositol phosphate biosynthetic process	Interpro	BGO:0032958
TcSYL_0026510	TcSYL_0026510.t1	Molecular Function	GO:0016301	kinase activity	Interpro	MGO:0016301
TcSYL_0026790	TcSYL_0026790.t1	Cellular Component	GO:0005634	nucleus	Interpro	CGO:0005634
TcSYL_0027080	TcSYL_0027080.t1	Molecular Function	GO:0005515	protein binding	Interpro	MGO:0005515
TcSYL_0027130	TcSYL_0027130.t1	Cellular Component	GO:0016021	integral component of membrane	Interpro	CGO:0016021
TcSYL_0027140	TcSYL_0027140.t1	Cellular Component	GO:0016021	integral component of membrane	Interpro	CGO:0016021
TcSYL_0027160	TcSYL_0027160.t1	Cellular Component	GO:0016021	integral component of membrane	Interpro	CGO:0016021
TcSYL_0027200	TcSYL_0027200.t1	Biological Process	GO:0006468	protein phosphorylation	Interpro	BGO:0006468
TcSYL_0027200	TcSYL_0027200.t1	Molecular Function	GO:0004672	protein kinase activity	Interpro	MGO:0004672
TcSYL_0027200	TcSYL_0027200.t1	Molecular Function	GO:0005524	ATP binding	Interpro	MGO:0005524
TcSYL_0027210	TcSYL_0027210.t1	Molecular Function	GO:0005524	ATP binding	Interpro	MGO:0005524
TcSYL_0027270	TcSYL_0027270.t1	Biological Process	GO:0006750	glutathione biosynthetic process	Interpro	BGO:0006750
TcSYL_0027270	TcSYL_0027270.t1	Molecular Function	GO:0004363	glutathione synthase activity	Interpro	MGO:0004363
TcSYL_0027270	TcSYL_0027270.t1	Molecular Function	GO:0005524	ATP binding	Interpro	MGO:0005524
TcSYL_0027280	TcSYL_0027280.t1	Biological Process	GO:0006260	DNA replication	Interpro	BGO:0006260
TcSYL_0027280	TcSYL_0027280.t1	Molecular Function	GO:0003677	DNA binding	Interpro	MGO:0003677
TcSYL_0027280	TcSYL_0027280.t1	Molecular Function	GO:0003887	DNA-directed DNA polymerase activity	Interpro	MGO:0003887
TcSYL_0027330	TcSYL_0027330.t1	Biological Process	GO:0007018	microtubule-based movement	Interpro	BGO:0007018
TcSYL_0027330	TcSYL_0027330.t1	Molecular Function	GO:0003777	microtubule motor activity	Interpro	MGO:0003777
TcSYL_0027330	TcSYL_0027330.t1	Molecular Function	GO:0005524	ATP binding	Interpro	MGO:0005524
TcSYL_0027330	TcSYL_0027330.t1	Molecular Function	GO:0008017	microtubule binding	Interpro	MGO:0008017
TcSYL_0027430	TcSYL_0027430.t1	Biological Process	GO:0007018	microtubule-based movement	Interpro	BGO:0007018
TcSYL_0027430	TcSYL_0027430.t1	Molecular Function	GO:0003777	microtubule motor activity	Interpro	MGO:0003777
TcSYL_0027430	TcSYL_0027430.t1	Molecular Function	GO:0005524	ATP binding	Interpro	MGO:0005524
TcSYL_0027430	TcSYL_0027430.t1	Molecular Function	GO:0008017	microtubule binding	Interpro	MGO:0008017
TcSYL_0027500	TcSYL_0027500.t1	Molecular Function	GO:0016779	nucleotidyltransferase activity	Interpro	MGO:0016779
TcSYL_0027510	TcSYL_0027510.t1	Biological Process	GO:0031123	RNA 3'-end processing	Interpro	BGO:0031123
TcSYL_0027510	TcSYL_0027510.t1	Biological Process	GO:0043631	RNA polyadenylation	Interpro	BGO:0043631
TcSYL_0027510	TcSYL_0027510.t1	Molecular Function	GO:0003723	RNA binding	Interpro	MGO:0003723
TcSYL_0027510	TcSYL_0027510.t1	Molecular Function	GO:0004652	polynucleotide adenylyltransferase activity	Interpro	MGO:0004652
TcSYL_0027510	TcSYL_0027510.t1	Molecular Function	GO:0016779	nucleotidyltransferase activity	Interpro	MGO:0016779
TcSYL_0027600	TcSYL_0027600.t1	Molecular Function	GO:0005515	protein binding	Interpro	MGO:0005515
TcSYL_0027610	TcSYL_0027610.t1	Molecular Function	GO:0005515	protein binding	Interpro	MGO:0005515
TcSYL_0027620	TcSYL_0027620.t1	Biological Process	GO:0006418	tRNA aminoacylation for protein translation	Interpro	BGO:0006418
TcSYL_0027620	TcSYL_0027620.t1	Molecular Function	GO:0000166	nucleotide binding	Interpro	MGO:0000166
TcSYL_0027620	TcSYL_0027620.t1	Molecular Function	GO:0004812	aminoacyl-tRNA ligase activity	Interpro	MGO:0004812
TcSYL_0027620	TcSYL_0027620.t1	Molecular Function	GO:0004831	tyrosine-tRNA ligase activity	Interpro	MGO:0004831
TcSYL_0027620	TcSYL_0027620.t1	Molecular Function	GO:0005524	ATP binding	Interpro	MGO:0005524
TcSYL_0030620	TcSYL_0030620.t1	Biological Process	GO:0006351	transcription, DNA-templated	Interpro	BGO:0006351
TcSYL_0030620	TcSYL_0030620.t1	Molecular Function	GO:0003677	DNA binding	Interpro	MGO:0003677
TcSYL_0030620	TcSYL_0030620.t1	Molecular Function	GO:0003899	DNA-directed 5'-3' RNA polymerase activity	Interpro	MGO:0003899
TcSYL_0030630	TcSYL_0030630.t1	Biological Process	GO:0006351	transcription, DNA-templated	Interpro	BGO:0006351
TcSYL_0030630	TcSYL_0030630.t1	Molecular Function	GO:0003677	DNA binding	Interpro	MGO:0003677
TcSYL_0030630	TcSYL_0030630.t1	Molecular Function	GO:0003899	DNA-directed 5'-3' RNA polymerase activity	Interpro	MGO:0003899
TcSYL_0030690	TcSYL_0030690.t1	Biological Process	GO:0006457	protein folding	Interpro	BGO:0006457
TcSYL_0030690	TcSYL_0030690.t1	Cellular Component	GO:0005783	endoplasmic reticulum	Interpro	CGO:0005783
TcSYL_0030690	TcSYL_0030690.t1	Molecular Function	GO:0005509	calcium ion binding	Interpro	MGO:0005509
TcSYL_0030690	TcSYL_0030690.t1	Molecular Function	GO:0005515	protein binding	Interpro	MGO:0005515
TcSYL_0030690	TcSYL_0030690.t1	Molecular Function	GO:0051082	unfolded protein binding	Interpro	MGO:0051082
TcSYL_0030970	TcSYL_0030970.t1	Biological Process	GO:0006508	proteolysis	Interpro	BGO:0006508
TcSYL_0030970	TcSYL_0030970.t1	Biological Process	GO:0007155	cell adhesion	Interpro	BGO:0007155
TcSYL_0030970	TcSYL_0030970.t1	Cellular Component	GO:0016020	membrane	Interpro	CGO:0016020
TcSYL_0030970	TcSYL_0030970.t1	Molecular Function	GO:0004222	metalloendopeptidase activity	Interpro	MGO:0004222
TcSYL_0031600	TcSYL_0031600.t1	Molecular Function	GO:0008237	metallopeptidase activity	Interpro	MGO:0008237
TcSYL_0031600	TcSYL_0031600.t1	Molecular Function	GO:0008270	zinc ion binding	Interpro	MGO:0008270
TcSYL_0031620	TcSYL_0031620.t1	Biological Process	GO:0008152	metabolic process	Interpro	BGO:0008152
TcSYL_0031620	TcSYL_0031620.t1	Molecular Function	GO:0003824	catalytic activity	Interpro	MGO:0003824
TcSYL_0031770	TcSYL_0031770.t1	Biological Process	GO:0006486	protein glycosylation	Interpro	BGO:0006486
TcSYL_0031770	TcSYL_0031770.t1	Cellular Component	GO:0016020	membrane	Interpro	CGO:0016020
TcSYL_0031770	TcSYL_0031770.t1	Molecular Function	GO:0008378	galactosyltransferase activity	Interpro	MGO:0008378
TcSYL_0034470	TcSYL_0034470.t1	Molecular Function	GO:0008270	zinc ion binding	Interpro	MGO:0008270
TcSYL_0038340	TcSYL_0038340.t1	Biological Process	GO:0045454	cell redox homeostasis	Interpro	BGO:0045454
TcSYL_0038340	TcSYL_0038340.t1	Biological Process	GO:0055114	oxidation-reduction process	Interpro	BGO:0055114
TcSYL_0038340	TcSYL_0038340.t1	Molecular Function	GO:0016491	oxidoreductase activity	Interpro	MGO:0016491
TcSYL_0038340	TcSYL_0038340.t1	Molecular Function	GO:0050660	flavin adenine dinucleotide binding	Interpro	MGO:0050660
TcSYL_0038490	TcSYL_0038490.t1	Biological Process	GO:0006351	transcription, DNA-templated	Interpro	BGO:0006351
TcSYL_0038490	TcSYL_0038490.t1	Molecular Function	GO:0003677	DNA binding	Interpro	MGO:0003677
TcSYL_0038490	TcSYL_0038490.t1	Molecular Function	GO:0003899	DNA-directed 5'-3' RNA polymerase activity	Interpro	MGO:0003899
TcSYL_0040160	TcSYL_0040160.t1	Biological Process	GO:0015991	ATP hydrolysis coupled proton transport	Interpro	BGO:0015991
TcSYL_0040160	TcSYL_0040160.t1	Cellular Component	GO:0033177	proton-transporting two-sector ATPase complex, proton-transporting domain	Interpro	CGO:0033177
TcSYL_0040160	TcSYL_0040160.t1	Cellular Component	GO:0033179	proton-transporting V-type ATPase, V0 domain	Interpro	CGO:0033179
TcSYL_0040160	TcSYL_0040160.t1	Molecular Function	GO:0015078	proton transmembrane transporter activity	Interpro	MGO:0015078
TcSYL_0040750	TcSYL_0040750.t1	Cellular Component	GO:0016020	membrane	Interpro	CGO:0016020
TcSYL_0042750	TcSYL_0042750.t1	Molecular Function	GO:0004252	serine-type endopeptidase activity	Interpro	MGO:0004252
TcSYL_0042750	TcSYL_0042750.t1	Molecular Function	GO:0070008	serine-type exopeptidase activity	Interpro	MGO:0070008
TcSYL_0042980	TcSYL_0042980.t1	Biological Process	GO:0006412	translation	Interpro	BGO:0006412
TcSYL_0042980	TcSYL_0042980.t1	Cellular Component	GO:0015935	small ribosomal subunit	Interpro	CGO:0015935
TcSYL_0042980	TcSYL_0042980.t1	Molecular Function	GO:0003735	structural constituent of ribosome	Interpro	MGO:0003735
TcSYL_0043050	TcSYL_0043050.t1	Biological Process	GO:0006508	proteolysis	Interpro	BGO:0006508
TcSYL_0043050	TcSYL_0043050.t1	Biological Process	GO:0007155	cell adhesion	Interpro	BGO:0007155
TcSYL_0043050	TcSYL_0043050.t1	Cellular Component	GO:0016020	membrane	Interpro	CGO:0016020
TcSYL_0043050	TcSYL_0043050.t1	Molecular Function	GO:0004222	metalloendopeptidase activity	Interpro	MGO:0004222
TcSYL_0043070	TcSYL_0043070.t1	Biological Process	GO:0015991	ATP hydrolysis coupled proton transport	Interpro	BGO:0015991
TcSYL_0043070	TcSYL_0043070.t1	Cellular Component	GO:0033177	proton-transporting two-sector ATPase complex, proton-transporting domain	Interpro	CGO:0033177
TcSYL_0043070	TcSYL_0043070.t1	Cellular Component	GO:0033179	proton-transporting V-type ATPase, V0 domain	Interpro	CGO:0033179
TcSYL_0043070	TcSYL_0043070.t1	Molecular Function	GO:0015078	proton transmembrane transporter activity	Interpro	MGO:0015078
TcSYL_0043090	TcSYL_0043090.t1	Biological Process	GO:0055114	oxidation-reduction process	Interpro	BGO:0055114
TcSYL_0043090	TcSYL_0043090.t1	Molecular Function	GO:0016491	oxidoreductase activity	Interpro	MGO:0016491
TcSYL_0043230	TcSYL_0043230.t1	Molecular Function	GO:0003676	nucleic acid binding	Interpro	MGO:0003676
TcSYL_0043470	TcSYL_0043470.t1	Molecular Function	GO:0005515	protein binding	Interpro	MGO:0005515
TcSYL_0043620	TcSYL_0043620.t1	Molecular Function	GO:0005515	protein binding	Interpro	MGO:0005515
TcSYL_0044030	TcSYL_0044030.t1	Molecular Function	GO:0005488	binding	Interpro	MGO:0005488
TcSYL_0044040	TcSYL_0044040.t1	Biological Process	GO:0006468	protein phosphorylation	Interpro	BGO:0006468
TcSYL_0044040	TcSYL_0044040.t1	Molecular Function	GO:0004672	protein kinase activity	Interpro	MGO:0004672
TcSYL_0044040	TcSYL_0044040.t1	Molecular Function	GO:0005524	ATP binding	Interpro	MGO:0005524
TcSYL_0044150	TcSYL_0044150.t1	Biological Process	GO:0006260	DNA replication	Interpro	BGO:0006260
TcSYL_0044150	TcSYL_0044150.t1	Biological Process	GO:0055114	oxidation-reduction process	Interpro	BGO:0055114
TcSYL_0044730	TcSYL_0044730.t1	Molecular Function	GO:0016787	hydrolase activity	Interpro	MGO:0016787
TcSYL_0044750	TcSYL_0044750.t1	Biological Process	GO:0006281	DNA repair	Interpro	BGO:0006281
TcSYL_0044760	TcSYL_0044760.t1	Biological Process	GO:0006281	DNA repair	Interpro	BGO:0006281
TcSYL_0044760	TcSYL_0044760.t1	Molecular Function	GO:0003684	damaged DNA binding	Interpro	MGO:0003684
TcSYL_0044850	TcSYL_0044850.t1	Biological Process	GO:0016192	vesicle-mediated transport	Interpro	BGO:0016192
TcSYL_0044850	TcSYL_0044850.t1	Cellular Component	GO:0016020	membrane	Interpro	CGO:0016020
TcSYL_0045050	TcSYL_0045050.t1	Cellular Component	GO:0005634	nucleus	Interpro	CGO:0005634
TcSYL_0045050	TcSYL_0045050.t1	Molecular Function	GO:0003723	RNA binding	Interpro	MGO:0003723
TcSYL_0045050	TcSYL_0045050.t1	Molecular Function	GO:0004004	ATP-dependent RNA helicase activity	Interpro	MGO:0004004
TcSYL_0045050	TcSYL_0045050.t1	Molecular Function	GO:0005524	ATP binding	Interpro	MGO:0005524
TcSYL_0045060	TcSYL_0045060.t1	Molecular Function	GO:0003676	nucleic acid binding	Interpro	MGO:0003676
TcSYL_0045060	TcSYL_0045060.t1	Molecular Function	GO:0005524	ATP binding	Interpro	MGO:0005524
TcSYL_0045140	TcSYL_0045140.t1	Molecular Function	GO:0003824	catalytic activity	Interpro	MGO:0003824
TcSYL_0045340	TcSYL_0045340.t1	Molecular Function	GO:0003924	GTPase activity	Interpro	MGO:0003924
TcSYL_0045340	TcSYL_0045340.t1	Molecular Function	GO:0005525	GTP binding	Interpro	MGO:0005525
TcSYL_0045390	TcSYL_0045390.t1	Molecular Function	GO:0003824	catalytic activity	Interpro	MGO:0003824
TcSYL_0045800	TcSYL_0045800.t1	Biological Process	GO:0006886	intracellular protein transport	Interpro	BGO:0006886
TcSYL_0045800	TcSYL_0045800.t1	Biological Process	GO:0016192	vesicle-mediated transport	Interpro	BGO:0016192
TcSYL_0045800	TcSYL_0045800.t1	Cellular Component	GO:0030131	clathrin adaptor complex	Interpro	CGO:0030131
TcSYL_0045870	TcSYL_0045870.t1	Molecular Function	GO:0005515	protein binding	Interpro	MGO:0005515
TcSYL_0045920	TcSYL_0045920.t1	Biological Process	GO:0034227	tRNA thio-modification	Interpro	BGO:0034227
TcSYL_0045920	TcSYL_0045920.t1	Cellular Component	GO:0005737	cytoplasm	Interpro	CGO:0005737
TcSYL_0046210	TcSYL_0046210.t1	Molecular Function	GO:0004386	helicase activity	Interpro	MGO:0004386
TcSYL_0046220	TcSYL_0046220.t1	Biological Process	GO:0008152	metabolic process	Interpro	BGO:0008152
TcSYL_0046220	TcSYL_0046220.t1	Molecular Function	GO:0003824	catalytic activity	Interpro	MGO:0003824
TcSYL_0046220	TcSYL_0046220.t1	Molecular Function	GO:0016747	transferase activity, transferring acyl groups other than amino-acyl groups	Interpro	MGO:0016747
TcSYL_0046270	TcSYL_0046270.t1	Cellular Component	GO:0005737	cytoplasm	Interpro	CGO:0005737
TcSYL_0046270	TcSYL_0046270.t1	Molecular Function	GO:0002161	aminoacyl-tRNA editing activity	Interpro	MGO:0002161
TcSYL_0046270	TcSYL_0046270.t1	Molecular Function	GO:0051499	D-aminoacyl-tRNA deacylase activity	Interpro	MGO:0051499
TcSYL_0046290	TcSYL_0046290.t1	Biological Process	GO:0005975	carbohydrate metabolic process	Interpro	BGO:0005975
TcSYL_0046290	TcSYL_0046290.t1	Molecular Function	GO:0003824	catalytic activity	Interpro	MGO:0003824
TcSYL_0046290	TcSYL_0046290.t1	Molecular Function	GO:0016853	isomerase activity	Interpro	MGO:0016853
TcSYL_0046290	TcSYL_0046290.t1	Molecular Function	GO:0030246	carbohydrate binding	Interpro	MGO:0030246
TcSYL_0046640	TcSYL_0046640.t1	Cellular Component	GO:0016021	integral component of membrane	Interpro	CGO:0016021
TcSYL_0046800	TcSYL_0046800.t1	Molecular Function	GO:0005524	ATP binding	Interpro	MGO:0005524
TcSYL_0046850	TcSYL_0046850.t1	Biological Process	GO:0007018	microtubule-based movement	Interpro	BGO:0007018
TcSYL_0046850	TcSYL_0046850.t1	Cellular Component	GO:0030286	dynein complex	Interpro	CGO:0030286
TcSYL_0046850	TcSYL_0046850.t1	Molecular Function	GO:0003777	microtubule motor activity	Interpro	MGO:0003777
TcSYL_0046880	TcSYL_0046880.t1	Molecular Function	GO:0008289	lipid binding	Interpro	MGO:0008289
TcSYL_0046960	TcSYL_0046960.t1	Biological Process	GO:0016579	protein deubiquitination	Interpro	BGO:0016579
TcSYL_0046960	TcSYL_0046960.t1	Molecular Function	GO:0036459	thiol-dependent ubiquitinyl hydrolase activity	Interpro	MGO:0036459
TcSYL_0047120	TcSYL_0047120.t1	Molecular Function	GO:0016787	hydrolase activity	Interpro	MGO:0016787
TcSYL_0047140	TcSYL_0047140.t1	Biological Process	GO:0007018	microtubule-based movement	Interpro	BGO:0007018
TcSYL_0047140	TcSYL_0047140.t1	Molecular Function	GO:0003777	microtubule motor activity	Interpro	MGO:0003777
TcSYL_0047140	TcSYL_0047140.t1	Molecular Function	GO:0005524	ATP binding	Interpro	MGO:0005524
TcSYL_0047140	TcSYL_0047140.t1	Molecular Function	GO:0008017	microtubule binding	Interpro	MGO:0008017
TcSYL_0047190	TcSYL_0047190.t1	Biological Process	GO:0006886	intracellular protein transport	Interpro	BGO:0006886
TcSYL_0047190	TcSYL_0047190.t1	Biological Process	GO:0016192	vesicle-mediated transport	Interpro	BGO:0016192
TcSYL_0047190	TcSYL_0047190.t1	Cellular Component	GO:0030117	membrane coat	Interpro	CGO:0030117
TcSYL_0047190	TcSYL_0047190.t1	Molecular Function	GO:0005198	structural molecule activity	Interpro	MGO:0005198
TcSYL_0047680	TcSYL_0047680.t1	Molecular Function	GO:0005524	ATP binding	Interpro	MGO:0005524
TcSYL_0047800	TcSYL_0047800.t1	Biological Process	GO:1901642	nucleoside transmembrane transport	Interpro	BGO:1901642
TcSYL_0047800	TcSYL_0047800.t1	Cellular Component	GO:0016021	integral component of membrane	Interpro	CGO:0016021
TcSYL_0047800	TcSYL_0047800.t1	Molecular Function	GO:0005337	nucleoside transmembrane transporter activity	Interpro	MGO:0005337
TcSYL_0047950	TcSYL_0047950.t1	Molecular Function	GO:0051287	NAD binding	Interpro	MGO:0051287
TcSYL_0047960	TcSYL_0047960.t1	Biological Process	GO:0055114	oxidation-reduction process	Interpro	BGO:0055114
TcSYL_0047960	TcSYL_0047960.t1	Molecular Function	GO:0004471	malate dehydrogenase (decarboxylating) (NAD+) activity	Interpro	MGO:0004471
TcSYL_0047970	TcSYL_0047970.t1	Biological Process	GO:0055114	oxidation-reduction process	Interpro	BGO:0055114
TcSYL_0047970	TcSYL_0047970.t1	Molecular Function	GO:0004470	malic enzyme activity	Interpro	MGO:0004470
TcSYL_0047970	TcSYL_0047970.t1	Molecular Function	GO:0004471	malate dehydrogenase (decarboxylating) (NAD+) activity	Interpro	MGO:0004471
TcSYL_0047970	TcSYL_0047970.t1	Molecular Function	GO:0051287	NAD binding	Interpro	MGO:0051287
TcSYL_0048020	TcSYL_0048020.t1	Biological Process	GO:0007018	microtubule-based movement	Interpro	BGO:0007018
TcSYL_0048020	TcSYL_0048020.t1	Molecular Function	GO:0003777	microtubule motor activity	Interpro	MGO:0003777
TcSYL_0048020	TcSYL_0048020.t1	Molecular Function	GO:0005524	ATP binding	Interpro	MGO:0005524
TcSYL_0048020	TcSYL_0048020.t1	Molecular Function	GO:0008017	microtubule binding	Interpro	MGO:0008017
TcSYL_0048070	TcSYL_0048070.t1	Biological Process	GO:0008033	tRNA processing	Interpro	BGO:0008033
TcSYL_0048070	TcSYL_0048070.t1	Molecular Function	GO:0008168	methyltransferase activity	Interpro	MGO:0008168
TcSYL_0048130	TcSYL_0048130.t1	Molecular Function	GO:0005515	protein binding	Interpro	MGO:0005515
TcSYL_0048140	TcSYL_0048140.t1	Molecular Function	GO:0005515	protein binding	Interpro	MGO:0005515
TcSYL_0048150	TcSYL_0048150.t1	Molecular Function	GO:0005515	protein binding	Interpro	MGO:0005515
TcSYL_0048190	TcSYL_0048190.t1	Molecular Function	GO:0005515	protein binding	Interpro	MGO:0005515
TcSYL_0048280	TcSYL_0048280.t1	Biological Process	GO:0009058	biosynthetic process	Interpro	BGO:0009058
TcSYL_0048280	TcSYL_0048280.t1	Molecular Function	GO:0030170	pyridoxal phosphate binding	Interpro	MGO:0030170
TcSYL_0048350	TcSYL_0048350.t1	Biological Process	GO:0008152	metabolic process	Interpro	BGO:0008152
TcSYL_0048350	TcSYL_0048350.t1	Molecular Function	GO:0003824	catalytic activity	Interpro	MGO:0003824
TcSYL_0048440	TcSYL_0048440.t1	Molecular Function	GO:0016829	lyase activity	Interpro	MGO:0016829
TcSYL_0049430	TcSYL_0049430.t1	Molecular Function	GO:0003924	GTPase activity	Interpro	MGO:0003924
TcSYL_0049490	TcSYL_0049490.t1	Molecular Function	GO:0003924	GTPase activity	Interpro	MGO:0003924
TcSYL_0049670	TcSYL_0049670.t1	Molecular Function	GO:0003924	GTPase activity	Interpro	MGO:0003924
TcSYL_0050020	TcSYL_0050020.t1	Molecular Function	GO:0003723	RNA binding	Interpro	MGO:0003723
TcSYL_0050020	TcSYL_0050020.t1	Molecular Function	GO:0005488	binding	Interpro	MGO:0005488
TcSYL_0050020	TcSYL_0050020.t1	Molecular Function	GO:0005515	protein binding	Interpro	MGO:0005515
TcSYL_0050070	TcSYL_0050070.t1	Molecular Function	GO:0003676	nucleic acid binding	Interpro	MGO:0003676
TcSYL_0050070	TcSYL_0050070.t1	Molecular Function	GO:0005524	ATP binding	Interpro	MGO:0005524
TcSYL_0050090	TcSYL_0050090.t1	Biological Process	GO:0006412	translation	Interpro	BGO:0006412
TcSYL_0050090	TcSYL_0050090.t1	Cellular Component	GO:0005840	ribosome	Interpro	CGO:0005840
TcSYL_0050090	TcSYL_0050090.t1	Cellular Component	GO:0015934	large ribosomal subunit	Interpro	CGO:0015934
TcSYL_0050090	TcSYL_0050090.t1	Molecular Function	GO:0003735	structural constituent of ribosome	Interpro	MGO:0003735
TcSYL_0050120	TcSYL_0050120.t1	Molecular Function	GO:0005515	protein binding	Interpro	MGO:0005515
TcSYL_0050160	TcSYL_0050160.t1	Biological Process	GO:0008152	metabolic process	Interpro	BGO:0008152
TcSYL_0050160	TcSYL_0050160.t1	Molecular Function	GO:0016787	hydrolase activity	Interpro	MGO:0016787
TcSYL_0051060	TcSYL_0051060.t1	Molecular Function	GO:0005515	protein binding	Interpro	MGO:0005515
TcSYL_0051850	TcSYL_0051850.t1	Cellular Component	GO:0016021	integral component of membrane	Interpro	CGO:0016021
TcSYL_0051870	TcSYL_0051870.t1	Biological Process	GO:0006511	ubiquitin-dependent protein catabolic process	Interpro	BGO:0006511
TcSYL_0051870	TcSYL_0051870.t1	Molecular Function	GO:0031625	ubiquitin protein ligase binding	Interpro	MGO:0031625
TcSYL_0057310	TcSYL_0057310.t1	Biological Process	GO:0006468	protein phosphorylation	Interpro	BGO:0006468
TcSYL_0057310	TcSYL_0057310.t1	Molecular Function	GO:0004672	protein kinase activity	Interpro	MGO:0004672
TcSYL_0057310	TcSYL_0057310.t1	Molecular Function	GO:0005524	ATP binding	Interpro	MGO:0005524
TcSYL_0057320	TcSYL_0057320.t1	Molecular Function	GO:0016874	ligase activity	Interpro	MGO:0016874
TcSYL_0057450	TcSYL_0057450.t1	Molecular Function	GO:0003824	catalytic activity	Interpro	MGO:0003824
TcSYL_0057450	TcSYL_0057450.t1	Molecular Function	GO:0046872	metal ion binding	Interpro	MGO:0046872
TcSYL_0057470	TcSYL_0057470.t1	Molecular Function	GO:0005488	binding	Interpro	MGO:0005488
TcSYL_0057610	TcSYL_0057610.t1	Molecular Function	GO:0005524	ATP binding	Interpro	MGO:0005524
TcSYL_0057610	TcSYL_0057610.t1	Molecular Function	GO:0046872	metal ion binding	Interpro	MGO:0046872
TcSYL_0060380	TcSYL_0060380.t1	Molecular Function	GO:0016787	hydrolase activity	Interpro	MGO:0016787
TcSYL_0062100	TcSYL_0062100.t1	Biological Process	GO:0006364	rRNA processing	Interpro	BGO:0006364
TcSYL_0063440	TcSYL_0063440.t1	Biological Process	GO:0006886	intracellular protein transport	Interpro	BGO:0006886
TcSYL_0063440	TcSYL_0063440.t1	Biological Process	GO:0016192	vesicle-mediated transport	Interpro	BGO:0016192
TcSYL_0063440	TcSYL_0063440.t1	Cellular Component	GO:0030117	membrane coat	Interpro	CGO:0030117
TcSYL_0063440	TcSYL_0063440.t1	Molecular Function	GO:0005488	binding	Interpro	MGO:0005488
TcSYL_0063450	TcSYL_0063450.t1	Molecular Function	GO:0005488	binding	Interpro	MGO:0005488
TcSYL_0063550	TcSYL_0063550.t1	Biological Process	GO:0006508	proteolysis	Interpro	BGO:0006508
TcSYL_0063550	TcSYL_0063550.t1	Cellular Component	GO:0005622	intracellular	Interpro	CGO:0005622
TcSYL_0063550	TcSYL_0063550.t1	Molecular Function	GO:0004198	calcium-dependent cysteine-type endopeptidase activity	Interpro	MGO:0004198
TcSYL_0064070	TcSYL_0064070.t1	Biological Process	GO:0007165	signal transduction	Interpro	BGO:0007165
TcSYL_0064070	TcSYL_0064070.t1	Molecular Function	GO:0004114	3',5'-cyclic-nucleotide phosphodiesterase activity	Interpro	MGO:0004114
TcSYL_0064110	TcSYL_0064110.t1	Biological Process	GO:0007165	signal transduction	Interpro	BGO:0007165
TcSYL_0064110	TcSYL_0064110.t1	Molecular Function	GO:0004114	3',5'-cyclic-nucleotide phosphodiesterase activity	Interpro	MGO:0004114
TcSYL_0064110	TcSYL_0064110.t1	Molecular Function	GO:0005515	protein binding	Interpro	MGO:0005515
TcSYL_0064160	TcSYL_0064160.t1	Biological Process	GO:0006298	mismatch repair	Interpro	BGO:0006298
TcSYL_0064160	TcSYL_0064160.t1	Molecular Function	GO:0005524	ATP binding	Interpro	MGO:0005524
TcSYL_0064160	TcSYL_0064160.t1	Molecular Function	GO:0030983	mismatched DNA binding	Interpro	MGO:0030983
TcSYL_0064170	TcSYL_0064170.t1	Biological Process	GO:0006298	mismatch repair	Interpro	BGO:0006298
TcSYL_0064170	TcSYL_0064170.t1	Molecular Function	GO:0005524	ATP binding	Interpro	MGO:0005524
TcSYL_0064170	TcSYL_0064170.t1	Molecular Function	GO:0030983	mismatched DNA binding	Interpro	MGO:0030983
TcSYL_0064310	TcSYL_0064310.t1	Biological Process	GO:0030001	metal ion transport	Interpro	BGO:0030001
TcSYL_0064310	TcSYL_0064310.t1	Biological Process	GO:0055085	transmembrane transport	Interpro	BGO:0055085
TcSYL_0064310	TcSYL_0064310.t1	Cellular Component	GO:0016020	membrane	Interpro	CGO:0016020
TcSYL_0064310	TcSYL_0064310.t1	Molecular Function	GO:0046873	metal ion transmembrane transporter activity	Interpro	MGO:0046873
TcSYL_0064420	TcSYL_0064420.t1	Biological Process	GO:0045454	cell redox homeostasis	Interpro	BGO:0045454
TcSYL_0064420	TcSYL_0064420.t1	Biological Process	GO:0055114	oxidation-reduction process	Interpro	BGO:0055114
TcSYL_0064420	TcSYL_0064420.t1	Molecular Function	GO:0016209	antioxidant activity	Interpro	MGO:0016209
TcSYL_0064420	TcSYL_0064420.t1	Molecular Function	GO:0016491	oxidoreductase activity	Interpro	MGO:0016491
TcSYL_0064420	TcSYL_0064420.t1	Molecular Function	GO:0051920	peroxiredoxin activity	Interpro	MGO:0051920
TcSYL_0064450	TcSYL_0064450.t1	Biological Process	GO:0006520	cellular amino acid metabolic process	Interpro	BGO:0006520
TcSYL_0064450	TcSYL_0064450.t1	Biological Process	GO:0055114	oxidation-reduction process	Interpro	BGO:0055114
TcSYL_0064450	TcSYL_0064450.t1	Molecular Function	GO:0016491	oxidoreductase activity	Interpro	MGO:0016491
TcSYL_0064470	TcSYL_0064470.t1	Molecular Function	GO:0008641	ubiquitin-like modifier activating enzyme activity	Interpro	MGO:0008641
TcSYL_0064560	TcSYL_0064560.t1	Cellular Component	GO:0016020	membrane	Interpro	CGO:0016020
TcSYL_0064780	TcSYL_0064780.t1	Molecular Function	GO:0003824	catalytic activity	Interpro	MGO:0003824
TcSYL_0064780	TcSYL_0064780.t1	Molecular Function	GO:0016301	kinase activity	Interpro	MGO:0016301
TcSYL_0064780	TcSYL_0064780.t1	Molecular Function	GO:0016772	transferase activity, transferring phosphorus-containing groups	Interpro	MGO:0016772
TcSYL_0064980	TcSYL_0064980.t1	Biological Process	GO:0006468	protein phosphorylation	Interpro	BGO:0006468
TcSYL_0064980	TcSYL_0064980.t1	Molecular Function	GO:0004672	protein kinase activity	Interpro	MGO:0004672
TcSYL_0064980	TcSYL_0064980.t1	Molecular Function	GO:0005524	ATP binding	Interpro	MGO:0005524
TcSYL_0065010	TcSYL_0065010.t1	Biological Process	GO:0006419	alanyl-tRNA aminoacylation	Interpro	BGO:0006419
TcSYL_0065010	TcSYL_0065010.t1	Biological Process	GO:0043039	tRNA aminoacylation	Interpro	BGO:0043039
TcSYL_0065010	TcSYL_0065010.t1	Molecular Function	GO:0000166	nucleotide binding	Interpro	MGO:0000166
TcSYL_0065010	TcSYL_0065010.t1	Molecular Function	GO:0004812	aminoacyl-tRNA ligase activity	Interpro	MGO:0004812
TcSYL_0065010	TcSYL_0065010.t1	Molecular Function	GO:0004813	alanine-tRNA ligase activity	Interpro	MGO:0004813
TcSYL_0065010	TcSYL_0065010.t1	Molecular Function	GO:0005524	ATP binding	Interpro	MGO:0005524
TcSYL_0072650	TcSYL_0072650.t1	Molecular Function	GO:0005515	protein binding	Interpro	MGO:0005515
TcSYL_0072720	TcSYL_0072720.t1	Molecular Function	GO:0005515	protein binding	Interpro	MGO:0005515
TcSYL_0073260	TcSYL_0073260.t1	Molecular Function	GO:0003676	nucleic acid binding	Interpro	MGO:0003676
TcSYL_0073260	TcSYL_0073260.t1	Molecular Function	GO:0005524	ATP binding	Interpro	MGO:0005524
TcSYL_0073330	TcSYL_0073330.t1	Molecular Function	GO:0004252	serine-type endopeptidase activity	Interpro	MGO:0004252
TcSYL_0073330	TcSYL_0073330.t1	Molecular Function	GO:0070008	serine-type exopeptidase activity	Interpro	MGO:0070008
TcSYL_0073440	TcSYL_0073440.t1	Biological Process	GO:0006508	proteolysis	Interpro	BGO:0006508
TcSYL_0073440	TcSYL_0073440.t1	Molecular Function	GO:0004222	metalloendopeptidase activity	Interpro	MGO:0004222
TcSYL_0073440	TcSYL_0073440.t1	Molecular Function	GO:0005524	ATP binding	Interpro	MGO:0005524
TcSYL_0073500	TcSYL_0073500.t1	Biological Process	GO:0008152	metabolic process	Interpro	BGO:0008152
TcSYL_0073500	TcSYL_0073500.t1	Molecular Function	GO:0016746	transferase activity, transferring acyl groups	Interpro	MGO:0016746
TcSYL_0073550	TcSYL_0073550.t1	Biological Process	GO:0046488	phosphatidylinositol metabolic process	Interpro	BGO:0046488
TcSYL_0073550	TcSYL_0073550.t1	Molecular Function	GO:0016307	phosphatidylinositol phosphate kinase activity	Interpro	MGO:0016307
TcSYL_0073560	TcSYL_0073560.t1	Biological Process	GO:0055114	oxidation-reduction process	Interpro	BGO:0055114
TcSYL_0073560	TcSYL_0073560.t1	Molecular Function	GO:0016616	oxidoreductase activity, acting on the CH-OH group of donors, NAD or NADP as acceptor	Interpro	MGO:0016616
TcSYL_0073560	TcSYL_0073560.t1	Molecular Function	GO:0051287	NAD binding	Interpro	MGO:0051287
TcSYL_0073580	TcSYL_0073580.t1	Biological Process	GO:0006886	intracellular protein transport	Interpro	BGO:0006886
TcSYL_0073580	TcSYL_0073580.t1	Biological Process	GO:0016192	vesicle-mediated transport	Interpro	BGO:0016192
TcSYL_0073580	TcSYL_0073580.t1	Cellular Component	GO:0030131	clathrin adaptor complex	Interpro	CGO:0030131
TcSYL_0073640	TcSYL_0073640.t1	Molecular Function	GO:0005515	protein binding	Interpro	MGO:0005515
TcSYL_0073720	TcSYL_0073720.t1	Molecular Function	GO:0035091	phosphatidylinositol binding	Interpro	MGO:0035091
TcSYL_0073730	TcSYL_0073730.t1	Cellular Component	GO:0016020	membrane	Interpro	CGO:0016020
TcSYL_0073730	TcSYL_0073730.t1	Molecular Function	GO:0005524	ATP binding	Interpro	MGO:0005524
TcSYL_0073730	TcSYL_0073730.t1	Molecular Function	GO:0016887	ATPase activity	Interpro	MGO:0016887
TcSYL_0073760	TcSYL_0073760.t1	Biological Process	GO:0006412	translation	Interpro	BGO:0006412
TcSYL_0073760	TcSYL_0073760.t1	Cellular Component	GO:0005622	intracellular	Interpro	CGO:0005622
TcSYL_0073760	TcSYL_0073760.t1	Cellular Component	GO:0005840	ribosome	Interpro	CGO:0005840
TcSYL_0073760	TcSYL_0073760.t1	Molecular Function	GO:0003735	structural constituent of ribosome	Interpro	MGO:0003735
TcSYL_0073800	TcSYL_0073800.t1	Biological Process	GO:0006508	proteolysis	Interpro	BGO:0006508
TcSYL_0073800	TcSYL_0073800.t1	Molecular Function	GO:0008236	serine-type peptidase activity	Interpro	MGO:0008236
TcSYL_0073950	TcSYL_0073950.t1	Molecular Function	GO:0005515	protein binding	Interpro	MGO:0005515
TcSYL_0074000	TcSYL_0074000.t1	Biological Process	GO:0006520	cellular amino acid metabolic process	Interpro	BGO:0006520
TcSYL_0074000	TcSYL_0074000.t1	Biological Process	GO:0055114	oxidation-reduction process	Interpro	BGO:0055114
TcSYL_0074000	TcSYL_0074000.t1	Molecular Function	GO:0016491	oxidoreductase activity	Interpro	MGO:0016491
TcSYL_0074000	TcSYL_0074000.t1	Molecular Function	GO:0016639	oxidoreductase activity, acting on the CH-NH2 group of donors, NAD or NADP as acceptor	Interpro	MGO:0016639
TcSYL_0074500	TcSYL_0074500.t1	Biological Process	GO:0006412	translation	Interpro	BGO:0006412
TcSYL_0074500	TcSYL_0074500.t1	Cellular Component	GO:0005622	intracellular	Interpro	CGO:0005622
TcSYL_0074500	TcSYL_0074500.t1	Cellular Component	GO:0005840	ribosome	Interpro	CGO:0005840
TcSYL_0074500	TcSYL_0074500.t1	Molecular Function	GO:0003735	structural constituent of ribosome	Interpro	MGO:0003735
TcSYL_0074510	TcSYL_0074510.t1	Biological Process	GO:0006412	translation	Interpro	BGO:0006412
TcSYL_0074510	TcSYL_0074510.t1	Cellular Component	GO:0005622	intracellular	Interpro	CGO:0005622
TcSYL_0074510	TcSYL_0074510.t1	Cellular Component	GO:0005840	ribosome	Interpro	CGO:0005840
TcSYL_0074510	TcSYL_0074510.t1	Molecular Function	GO:0003735	structural constituent of ribosome	Interpro	MGO:0003735
TcSYL_0074660	TcSYL_0074660.t1	Molecular Function	GO:0005524	ATP binding	Interpro	MGO:0005524
TcSYL_0074660	TcSYL_0074660.t1	Molecular Function	GO:0016887	ATPase activity	Interpro	MGO:0016887
TcSYL_0074770	TcSYL_0074770.t1	Biological Process	GO:0055114	oxidation-reduction process	Interpro	BGO:0055114
TcSYL_0074770	TcSYL_0074770.t1	Molecular Function	GO:0005506	iron ion binding	Interpro	MGO:0005506
TcSYL_0074770	TcSYL_0074770.t1	Molecular Function	GO:0016705	oxidoreductase activity, acting on paired donors, with incorporation or reduction of molecular oxygen	Interpro	MGO:0016705
TcSYL_0074770	TcSYL_0074770.t1	Molecular Function	GO:0020037	heme binding	Interpro	MGO:0020037
TcSYL_0074830	TcSYL_0074830.t1	Biological Process	GO:0006090	pyruvate metabolic process	Interpro	BGO:0006090
TcSYL_0074830	TcSYL_0074830.t1	Biological Process	GO:0016310	phosphorylation	Interpro	BGO:0016310
TcSYL_0074830	TcSYL_0074830.t1	Molecular Function	GO:0003824	catalytic activity	Interpro	MGO:0003824
TcSYL_0074830	TcSYL_0074830.t1	Molecular Function	GO:0005524	ATP binding	Interpro	MGO:0005524
TcSYL_0074830	TcSYL_0074830.t1	Molecular Function	GO:0016301	kinase activity	Interpro	MGO:0016301
TcSYL_0074830	TcSYL_0074830.t1	Molecular Function	GO:0016772	transferase activity, transferring phosphorus-containing groups	Interpro	MGO:0016772
TcSYL_0074830	TcSYL_0074830.t1	Molecular Function	GO:0050242	pyruvate, phosphate dikinase activity	Interpro	MGO:0050242
TcSYL_0074920	TcSYL_0074920.t1	Molecular Function	GO:0008289	lipid binding	Interpro	MGO:0008289
TcSYL_0075000	TcSYL_0075000.t1	Biological Process	GO:0006412	translation	Interpro	BGO:0006412
TcSYL_0075000	TcSYL_0075000.t1	Cellular Component	GO:0005622	intracellular	Interpro	CGO:0005622
TcSYL_0075000	TcSYL_0075000.t1	Cellular Component	GO:0005840	ribosome	Interpro	CGO:0005840
TcSYL_0075000	TcSYL_0075000.t1	Molecular Function	GO:0003735	structural constituent of ribosome	Interpro	MGO:0003735
TcSYL_0075080	TcSYL_0075080.t1	Biological Process	GO:0055085	transmembrane transport	Interpro	BGO:0055085
TcSYL_0075080	TcSYL_0075080.t1	Cellular Component	GO:0016021	integral component of membrane	Interpro	CGO:0016021
TcSYL_0075400	TcSYL_0075400.t1	Biological Process	GO:0000723	telomere maintenance	Interpro	BGO:0000723
TcSYL_0075400	TcSYL_0075400.t1	Biological Process	GO:0006281	DNA repair	Interpro	BGO:0006281
TcSYL_0075400	TcSYL_0075400.t1	Molecular Function	GO:0003678	DNA helicase activity	Interpro	MGO:0003678
TcSYL_0075500	TcSYL_0075500.t1	Biological Process	GO:0006468	protein phosphorylation	Interpro	BGO:0006468
TcSYL_0075500	TcSYL_0075500.t1	Molecular Function	GO:0004672	protein kinase activity	Interpro	MGO:0004672
TcSYL_0075500	TcSYL_0075500.t1	Molecular Function	GO:0005524	ATP binding	Interpro	MGO:0005524
TcSYL_0076490	TcSYL_0076490.t1	Biological Process	GO:0001510	RNA methylation	Interpro	BGO:0001510
TcSYL_0076490	TcSYL_0076490.t1	Biological Process	GO:0009452	7-methylguanosine RNA capping	Interpro	BGO:0009452
TcSYL_0076490	TcSYL_0076490.t1	Molecular Function	GO:0008168	methyltransferase activity	Interpro	MGO:0008168
TcSYL_0076620	TcSYL_0076620.t1	Molecular Function	GO:0005488	binding	Interpro	MGO:0005488
TcSYL_0076700	TcSYL_0076700.t1	Molecular Function	GO:0005515	protein binding	Interpro	MGO:0005515
TcSYL_0076960	TcSYL_0076960.t1	Biological Process	GO:0055085	transmembrane transport	Interpro	BGO:0055085
TcSYL_0076960	TcSYL_0076960.t1	Cellular Component	GO:0016021	integral component of membrane	Interpro	CGO:0016021
TcSYL_0076970	TcSYL_0076970.t1	Biological Process	GO:0006470	protein dephosphorylation	Interpro	BGO:0006470
TcSYL_0076970	TcSYL_0076970.t1	Biological Process	GO:0016311	dephosphorylation	Interpro	BGO:0016311
TcSYL_0076970	TcSYL_0076970.t1	Molecular Function	GO:0008138	protein tyrosine/serine/threonine phosphatase activity	Interpro	MGO:0008138
TcSYL_0076970	TcSYL_0076970.t1	Molecular Function	GO:0016791	phosphatase activity	Interpro	MGO:0016791
TcSYL_0077170	TcSYL_0077170.t1	Cellular Component	GO:0016459	myosin complex	Interpro	CGO:0016459
TcSYL_0077170	TcSYL_0077170.t1	Molecular Function	GO:0003774	motor activity	Interpro	MGO:0003774
TcSYL_0077170	TcSYL_0077170.t1	Molecular Function	GO:0005524	ATP binding	Interpro	MGO:0005524
TcSYL_0077240	TcSYL_0077240.t1	Biological Process	GO:0055114	oxidation-reduction process	Interpro	BGO:0055114
TcSYL_0077240	TcSYL_0077240.t1	Molecular Function	GO:0016491	oxidoreductase activity	Interpro	MGO:0016491
TcSYL_0077350	TcSYL_0077350.t1	Biological Process	GO:0006508	proteolysis	Interpro	BGO:0006508
TcSYL_0077350	TcSYL_0077350.t1	Biological Process	GO:0007155	cell adhesion	Interpro	BGO:0007155
TcSYL_0077350	TcSYL_0077350.t1	Cellular Component	GO:0016020	membrane	Interpro	CGO:0016020
TcSYL_0077350	TcSYL_0077350.t1	Molecular Function	GO:0004222	metalloendopeptidase activity	Interpro	MGO:0004222
TcSYL_0077480	TcSYL_0077480.t1	Molecular Function	GO:0005488	binding	Interpro	MGO:0005488
TcSYL_0078680	TcSYL_0078680.t1	Biological Process	GO:0007076	mitotic chromosome condensation	Interpro	BGO:0007076
TcSYL_0078680	TcSYL_0078680.t1	Cellular Component	GO:0000796	condensin complex	Interpro	CGO:0000796
TcSYL_0078740	TcSYL_0078740.t1	Molecular Function	GO:0005515	protein binding	Interpro	MGO:0005515
TcSYL_0078780	TcSYL_0078780.t1	Biological Process	GO:0006412	translation	Interpro	BGO:0006412
TcSYL_0078780	TcSYL_0078780.t1	Cellular Component	GO:0005622	intracellular	Interpro	CGO:0005622
TcSYL_0078780	TcSYL_0078780.t1	Cellular Component	GO:0005840	ribosome	Interpro	CGO:0005840
TcSYL_0078780	TcSYL_0078780.t1	Molecular Function	GO:0003735	structural constituent of ribosome	Interpro	MGO:0003735
TcSYL_0078800	TcSYL_0078800.t1	Molecular Function	GO:0016791	phosphatase activity	Interpro	MGO:0016791
TcSYL_0078950	TcSYL_0078950.t1	Biological Process	GO:0046654	tetrahydrofolate biosynthetic process	Interpro	BGO:0046654
TcSYL_0078950	TcSYL_0078950.t1	Biological Process	GO:0055114	oxidation-reduction process	Interpro	BGO:0055114
TcSYL_0078950	TcSYL_0078950.t1	Molecular Function	GO:0004146	dihydrofolate reductase activity	Interpro	MGO:0004146
TcSYL_0078990	TcSYL_0078990.t1	Molecular Function	GO:0004045	aminoacyl-tRNA hydrolase activity	Interpro	MGO:0004045
TcSYL_0080310	TcSYL_0080310.t1	Biological Process	GO:0007017	microtubule-based process	Interpro	BGO:0007017
TcSYL_0080310	TcSYL_0080310.t1	Cellular Component	GO:0030286	dynein complex	Interpro	CGO:0030286
TcSYL_0080350	TcSYL_0080350.t1	Biological Process	GO:0006413	translational initiation	Interpro	BGO:0006413
TcSYL_0080350	TcSYL_0080350.t1	Molecular Function	GO:0003743	translation initiation factor activity	Interpro	MGO:0003743
TcSYL_0080370	TcSYL_0080370.t1	Molecular Function	GO:0005515	protein binding	Interpro	MGO:0005515
TcSYL_0080410	TcSYL_0080410.t1	Molecular Function	GO:0003676	nucleic acid binding	Interpro	MGO:0003676
TcSYL_0080530	TcSYL_0080530.t1	Biological Process	GO:0007017	microtubule-based process	Interpro	BGO:0007017
TcSYL_0080530	TcSYL_0080530.t1	Cellular Component	GO:0030286	dynein complex	Interpro	CGO:0030286
TcSYL_0080620	TcSYL_0080620.t1	Biological Process	GO:0006102	isocitrate metabolic process	Interpro	BGO:0006102
TcSYL_0080620	TcSYL_0080620.t1	Biological Process	GO:0055114	oxidation-reduction process	Interpro	BGO:0055114
TcSYL_0080620	TcSYL_0080620.t1	Molecular Function	GO:0004450	isocitrate dehydrogenase (NADP+) activity	Interpro	MGO:0004450
TcSYL_0080620	TcSYL_0080620.t1	Molecular Function	GO:0016616	oxidoreductase activity, acting on the CH-OH group of donors, NAD or NADP as acceptor	Interpro	MGO:0016616
TcSYL_0080730	TcSYL_0080730.t1	Biological Process	GO:0006508	proteolysis	Interpro	BGO:0006508
TcSYL_0080730	TcSYL_0080730.t1	Cellular Component	GO:0005622	intracellular	Interpro	CGO:0005622
TcSYL_0080730	TcSYL_0080730.t1	Molecular Function	GO:0004198	calcium-dependent cysteine-type endopeptidase activity	Interpro	MGO:0004198
TcSYL_0080820	TcSYL_0080820.t1	Biological Process	GO:0006508	proteolysis	Interpro	BGO:0006508
TcSYL_0080820	TcSYL_0080820.t1	Cellular Component	GO:0005622	intracellular	Interpro	CGO:0005622
TcSYL_0080820	TcSYL_0080820.t1	Molecular Function	GO:0004198	calcium-dependent cysteine-type endopeptidase activity	Interpro	MGO:0004198
TcSYL_0082410	TcSYL_0082410.t1	Biological Process	GO:0055114	oxidation-reduction process	Interpro	BGO:0055114
TcSYL_0082410	TcSYL_0082410.t1	Molecular Function	GO:0010309	acireductone dioxygenase [iron(II)-requiring] activity	Interpro	MGO:0010309
TcSYL_0083080	TcSYL_0083080.t1	Molecular Function	GO:0005488	binding	Interpro	MGO:0005488
TcSYL_0083110	TcSYL_0083110.t1	Biological Process	GO:0006351	transcription, DNA-templated	Interpro	BGO:0006351
TcSYL_0083110	TcSYL_0083110.t1	Molecular Function	GO:0046983	protein dimerization activity	Interpro	MGO:0046983
TcSYL_0083120	TcSYL_0083120.t1	Molecular Function	GO:0016747	transferase activity, transferring acyl groups other than amino-acyl groups	Interpro	MGO:0016747
TcSYL_0083140	TcSYL_0083140.t1	Biological Process	GO:0009190	cyclic nucleotide biosynthetic process	Interpro	BGO:0009190
TcSYL_0083140	TcSYL_0083140.t1	Biological Process	GO:0035556	intracellular signal transduction	Interpro	BGO:0035556
TcSYL_0083140	TcSYL_0083140.t1	Molecular Function	GO:0016849	phosphorus-oxygen lyase activity	Interpro	MGO:0016849
TcSYL_0083310	TcSYL_0083310.t1	Cellular Component	GO:0071203	WASH complex	Interpro	CGO:0071203
TcSYL_0083320	TcSYL_0083320.t1	Cellular Component	GO:0071203	WASH complex	Interpro	CGO:0071203
TcSYL_0083330	TcSYL_0083330.t1	Cellular Component	GO:0071203	WASH complex	Interpro	CGO:0071203
TcSYL_0083370	TcSYL_0083370.t1	Biological Process	GO:0006432	phenylalanyl-tRNA aminoacylation	Interpro	BGO:0006432
TcSYL_0083370	TcSYL_0083370.t1	Cellular Component	GO:0005737	cytoplasm	Interpro	CGO:0005737
TcSYL_0083370	TcSYL_0083370.t1	Molecular Function	GO:0000166	nucleotide binding	Interpro	MGO:0000166
TcSYL_0083370	TcSYL_0083370.t1	Molecular Function	GO:0000287	magnesium ion binding	Interpro	MGO:0000287
TcSYL_0083370	TcSYL_0083370.t1	Molecular Function	GO:0003723	RNA binding	Interpro	MGO:0003723
TcSYL_0083370	TcSYL_0083370.t1	Molecular Function	GO:0004826	phenylalanine-tRNA ligase activity	Interpro	MGO:0004826
TcSYL_0083370	TcSYL_0083370.t1	Molecular Function	GO:0005524	ATP binding	Interpro	MGO:0005524
TcSYL_0084150	TcSYL_0084150.t1	Biological Process	GO:0007018	microtubule-based movement	Interpro	BGO:0007018
TcSYL_0084150	TcSYL_0084150.t1	Cellular Component	GO:0030286	dynein complex	Interpro	CGO:0030286
TcSYL_0084150	TcSYL_0084150.t1	Molecular Function	GO:0003777	microtubule motor activity	Interpro	MGO:0003777
TcSYL_0084290	TcSYL_0084290.t1	Molecular Function	GO:0005525	GTP binding	Interpro	MGO:0005525
TcSYL_0085010	TcSYL_0085010.t1	Biological Process	GO:0006468	protein phosphorylation	Interpro	BGO:0006468
TcSYL_0085010	TcSYL_0085010.t1	Molecular Function	GO:0004672	protein kinase activity	Interpro	MGO:0004672
TcSYL_0085010	TcSYL_0085010.t1	Molecular Function	GO:0005524	ATP binding	Interpro	MGO:0005524
TcSYL_0085140	TcSYL_0085140.t1	Biological Process	GO:0055114	oxidation-reduction process	Interpro	BGO:0055114
TcSYL_0085140	TcSYL_0085140.t1	Molecular Function	GO:0005506	iron ion binding	Interpro	MGO:0005506
TcSYL_0085140	TcSYL_0085140.t1	Molecular Function	GO:0016705	oxidoreductase activity, acting on paired donors, with incorporation or reduction of molecular oxygen	Interpro	MGO:0016705
TcSYL_0085140	TcSYL_0085140.t1	Molecular Function	GO:0020037	heme binding	Interpro	MGO:0020037
TcSYL_0086620	TcSYL_0086620.t1	Molecular Function	GO:0003924	GTPase activity	Interpro	MGO:0003924
TcSYL_0086620	TcSYL_0086620.t1	Molecular Function	GO:0005525	GTP binding	Interpro	MGO:0005525
TcSYL_0087240	TcSYL_0087240.t1	Molecular Function	GO:0003924	GTPase activity	Interpro	MGO:0003924
TcSYL_0087240	TcSYL_0087240.t1	Molecular Function	GO:0005525	GTP binding	Interpro	MGO:0005525
TcSYL_0087250	TcSYL_0087250.t1	Biological Process	GO:0006281	DNA repair	Interpro	BGO:0006281
TcSYL_0087250	TcSYL_0087250.t1	Cellular Component	GO:0005634	nucleus	Interpro	CGO:0005634
TcSYL_0087250	TcSYL_0087250.t1	Molecular Function	GO:0008081	phosphoric diester hydrolase activity	Interpro	MGO:0008081
TcSYL_0087510	TcSYL_0087510.t1	Molecular Function	GO:0005488	binding	Interpro	MGO:0005488
TcSYL_0087810	TcSYL_0087810.t1	Molecular Function	GO:0005488	binding	Interpro	MGO:0005488
TcSYL_0087830	TcSYL_0087830.t1	Biological Process	GO:0006412	translation	Interpro	BGO:0006412
TcSYL_0087830	TcSYL_0087830.t1	Cellular Component	GO:0005622	intracellular	Interpro	CGO:0005622
TcSYL_0087830	TcSYL_0087830.t1	Cellular Component	GO:0005840	ribosome	Interpro	CGO:0005840
TcSYL_0087830	TcSYL_0087830.t1	Molecular Function	GO:0003735	structural constituent of ribosome	Interpro	MGO:0003735
TcSYL_0087930	TcSYL_0087930.t1	Biological Process	GO:0019538	protein metabolic process	Interpro	BGO:0019538
TcSYL_0087960	TcSYL_0087960.t1	Biological Process	GO:0006629	lipid metabolic process	Interpro	BGO:0006629
TcSYL_0087960	TcSYL_0087960.t1	Molecular Function	GO:0008081	phosphoric diester hydrolase activity	Interpro	MGO:0008081
TcSYL_0088010	TcSYL_0088010.t1	Biological Process	GO:0006886	intracellular protein transport	Interpro	BGO:0006886
TcSYL_0088010	TcSYL_0088010.t1	Biological Process	GO:0016192	vesicle-mediated transport	Interpro	BGO:0016192
TcSYL_0088010	TcSYL_0088010.t1	Cellular Component	GO:0030117	membrane coat	Interpro	CGO:0030117
TcSYL_0088010	TcSYL_0088010.t1	Molecular Function	GO:0005198	structural molecule activity	Interpro	MGO:0005198
TcSYL_0088230	TcSYL_0088230.t1	Biological Process	GO:0006396	RNA processing	Interpro	BGO:0006396
TcSYL_0088230	TcSYL_0088230.t1	Molecular Function	GO:0003723	RNA binding	Interpro	MGO:0003723
TcSYL_0088230	TcSYL_0088230.t1	Molecular Function	GO:0008173	RNA methyltransferase activity	Interpro	MGO:0008173
TcSYL_0088240	TcSYL_0088240.t1	Molecular Function	GO:0005515	protein binding	Interpro	MGO:0005515
TcSYL_0088270	TcSYL_0088270.t1	Biological Process	GO:0006801	superoxide metabolic process	Interpro	BGO:0006801
TcSYL_0088270	TcSYL_0088270.t1	Biological Process	GO:0055114	oxidation-reduction process	Interpro	BGO:0055114
TcSYL_0088270	TcSYL_0088270.t1	Molecular Function	GO:0004784	superoxide dismutase activity	Interpro	MGO:0004784
TcSYL_0088270	TcSYL_0088270.t1	Molecular Function	GO:0046872	metal ion binding	Interpro	MGO:0046872
TcSYL_0088610	TcSYL_0088610.t1	Molecular Function	GO:0008168	methyltransferase activity	Interpro	MGO:0008168
TcSYL_0088650	TcSYL_0088650.t1	Biological Process	GO:0055114	oxidation-reduction process	Interpro	BGO:0055114
TcSYL_0088650	TcSYL_0088650.t1	Molecular Function	GO:0016491	oxidoreductase activity	Interpro	MGO:0016491
TcSYL_0088720	TcSYL_0088720.t1	Biological Process	GO:0009190	cyclic nucleotide biosynthetic process	Interpro	BGO:0009190
TcSYL_0088720	TcSYL_0088720.t1	Biological Process	GO:0035556	intracellular signal transduction	Interpro	BGO:0035556
TcSYL_0088720	TcSYL_0088720.t1	Molecular Function	GO:0016849	phosphorus-oxygen lyase activity	Interpro	MGO:0016849
TcSYL_0089140	TcSYL_0089140.t1	Biological Process	GO:0007018	microtubule-based movement	Interpro	BGO:0007018
TcSYL_0089140	TcSYL_0089140.t1	Cellular Component	GO:0030286	dynein complex	Interpro	CGO:0030286
TcSYL_0089140	TcSYL_0089140.t1	Molecular Function	GO:0003777	microtubule motor activity	Interpro	MGO:0003777
TcSYL_0089180	TcSYL_0089180.t1	Biological Process	GO:0055114	oxidation-reduction process	Interpro	BGO:0055114
TcSYL_0089180	TcSYL_0089180.t1	Cellular Component	GO:0016021	integral component of membrane	Interpro	CGO:0016021
TcSYL_0089180	TcSYL_0089180.t1	Molecular Function	GO:0004506	squalene monooxygenase activity	Interpro	MGO:0004506
TcSYL_0089180	TcSYL_0089180.t1	Molecular Function	GO:0050660	flavin adenine dinucleotide binding	Interpro	MGO:0050660
TcSYL_0089270	TcSYL_0089270.t1	Molecular Function	GO:0000166	nucleotide binding	Interpro	MGO:0000166
TcSYL_0089320	TcSYL_0089320.t1	Molecular Function	GO:0005509	calcium ion binding	Interpro	MGO:0005509
TcSYL_0089460	TcSYL_0089460.t1	Biological Process	GO:0006508	proteolysis	Interpro	BGO:0006508
TcSYL_0089460	TcSYL_0089460.t1	Biological Process	GO:0007155	cell adhesion	Interpro	BGO:0007155
TcSYL_0089460	TcSYL_0089460.t1	Cellular Component	GO:0016020	membrane	Interpro	CGO:0016020
TcSYL_0089460	TcSYL_0089460.t1	Molecular Function	GO:0004222	metalloendopeptidase activity	Interpro	MGO:0004222
TcSYL_0089540	TcSYL_0089540.t1	Molecular Function	GO:0008237	metallopeptidase activity	Interpro	MGO:0008237
TcSYL_0089540	TcSYL_0089540.t1	Molecular Function	GO:0008270	zinc ion binding	Interpro	MGO:0008270
TcSYL_0089560	TcSYL_0089560.t1	Biological Process	GO:0009229	thiamine diphosphate biosynthetic process	Interpro	BGO:0009229
TcSYL_0089560	TcSYL_0089560.t1	Molecular Function	GO:0004788	thiamine diphosphokinase activity	Interpro	MGO:0004788
TcSYL_0089560	TcSYL_0089560.t1	Molecular Function	GO:0005524	ATP binding	Interpro	MGO:0005524
TcSYL_0089560	TcSYL_0089560.t1	Molecular Function	GO:0030975	thiamine binding	Interpro	MGO:0030975
TcSYL_0089840	TcSYL_0089840.t1	Cellular Component	GO:0005759	mitochondrial matrix	Interpro	CGO:0005759
TcSYL_0090250	TcSYL_0090250.t1	Biological Process	GO:0006418	tRNA aminoacylation for protein translation	Interpro	BGO:0006418
TcSYL_0090250	TcSYL_0090250.t1	Molecular Function	GO:0000166	nucleotide binding	Interpro	MGO:0000166
TcSYL_0090250	TcSYL_0090250.t1	Molecular Function	GO:0004812	aminoacyl-tRNA ligase activity	Interpro	MGO:0004812
TcSYL_0090250	TcSYL_0090250.t1	Molecular Function	GO:0005524	ATP binding	Interpro	MGO:0005524
TcSYL_0090950	TcSYL_0090950.t1	Molecular Function	GO:0003676	nucleic acid binding	Interpro	MGO:0003676
TcSYL_0090950	TcSYL_0090950.t1	Molecular Function	GO:0016787	hydrolase activity	Interpro	MGO:0016787
TcSYL_0090950	TcSYL_0090950.t1	Molecular Function	GO:0046872	metal ion binding	Interpro	MGO:0046872
TcSYL_0091100	TcSYL_0091100.t1	Biological Process	GO:0055114	oxidation-reduction process	Interpro	BGO:0055114
TcSYL_0091100	TcSYL_0091100.t1	Molecular Function	GO:0016491	oxidoreductase activity	Interpro	MGO:0016491
TcSYL_0092280	TcSYL_0092280.t1	Molecular Function	GO:0003676	nucleic acid binding	Interpro	MGO:0003676
TcSYL_0092280	TcSYL_0092280.t1	Molecular Function	GO:0005524	ATP binding	Interpro	MGO:0005524
TcSYL_0092420	TcSYL_0092420.t1	Molecular Function	GO:0005488	binding	Interpro	MGO:0005488
TcSYL_0094530	TcSYL_0094530.t1	Biological Process	GO:0006508	proteolysis	Interpro	BGO:0006508
TcSYL_0094530	TcSYL_0094530.t1	Biological Process	GO:0007155	cell adhesion	Interpro	BGO:0007155
TcSYL_0094530	TcSYL_0094530.t1	Cellular Component	GO:0016020	membrane	Interpro	CGO:0016020
TcSYL_0094530	TcSYL_0094530.t1	Molecular Function	GO:0004222	metalloendopeptidase activity	Interpro	MGO:0004222
TcSYL_0094640	TcSYL_0094640.t1	Molecular Function	GO:0005515	protein binding	Interpro	MGO:0005515
TcSYL_0094730	TcSYL_0094730.t1	Biological Process	GO:0055114	oxidation-reduction process	Interpro	BGO:0055114
TcSYL_0094730	TcSYL_0094730.t1	Molecular Function	GO:0016616	oxidoreductase activity, acting on the CH-OH group of donors, NAD or NADP as acceptor	Interpro	MGO:0016616
TcSYL_0094770	TcSYL_0094770.t1	Biological Process	GO:0006886	intracellular protein transport	Interpro	BGO:0006886
TcSYL_0094770	TcSYL_0094770.t1	Biological Process	GO:0006888	ER to Golgi vesicle-mediated transport	Interpro	BGO:0006888
TcSYL_0094770	TcSYL_0094770.t1	Cellular Component	GO:0030127	COPII vesicle coat	Interpro	CGO:0030127
TcSYL_0094770	TcSYL_0094770.t1	Molecular Function	GO:0008270	zinc ion binding	Interpro	MGO:0008270
TcSYL_0094780	TcSYL_0094780.t1	Biological Process	GO:0006886	intracellular protein transport	Interpro	BGO:0006886
TcSYL_0094780	TcSYL_0094780.t1	Biological Process	GO:0006888	ER to Golgi vesicle-mediated transport	Interpro	BGO:0006888
TcSYL_0094780	TcSYL_0094780.t1	Cellular Component	GO:0030127	COPII vesicle coat	Interpro	CGO:0030127
TcSYL_0095790	TcSYL_0095790.t1	Biological Process	GO:0008152	metabolic process	Interpro	BGO:0008152
TcSYL_0095790	TcSYL_0095790.t1	Molecular Function	GO:0003824	catalytic activity	Interpro	MGO:0003824
TcSYL_0095870	TcSYL_0095870.t1	Biological Process	GO:0055114	oxidation-reduction process	Interpro	BGO:0055114
TcSYL_0095870	TcSYL_0095870.t1	Molecular Function	GO:0016491	oxidoreductase activity	Interpro	MGO:0016491
TcSYL_0095940	TcSYL_0095940.t1	Molecular Function	GO:0003676	nucleic acid binding	Interpro	MGO:0003676
TcSYL_0095940	TcSYL_0095940.t1	Molecular Function	GO:0016787	hydrolase activity	Interpro	MGO:0016787
TcSYL_0095940	TcSYL_0095940.t1	Molecular Function	GO:0046872	metal ion binding	Interpro	MGO:0046872
TcSYL_0096710	TcSYL_0096710.t1	Biological Process	GO:0006468	protein phosphorylation	Interpro	BGO:0006468
TcSYL_0096710	TcSYL_0096710.t1	Molecular Function	GO:0004672	protein kinase activity	Interpro	MGO:0004672
TcSYL_0096710	TcSYL_0096710.t1	Molecular Function	GO:0005524	ATP binding	Interpro	MGO:0005524
TcSYL_0096970	TcSYL_0096970.t1	Molecular Function	GO:0005515	protein binding	Interpro	MGO:0005515
[truncated: 665 more rows]

## Sheet: 27°C Down resume
Terms	Count
[truncated: 341 more rows]

## Sheet: 27°C Up
Gene ID	Transcript ID(s)	Ontology	GO ID	GO Term Name	Source	sort_key
[truncated: 1,273 more rows]

[truncated: 5 more sheets: 27°C Up resume, 28°C Down, 28°Down resumen, 28°C Up, 28°C Up resume]
